# Supplementary material for: A covariation analysis reveals elements of selectivity in quorum sensing systems
Source: eLife. 2021 Jun 28;10:e69169. doi: 10.7554/eLife.69169 (PMC8328516; doi:10.7554/eLife.69169)
Supplement: Figure 2—source data 1. [file elife-69169-fig2-data1.txt]

>query
REFDKKLLGEMHKLRAQVFKERKGWDVSVIDEMEIDGYDALSPYYMLIQETEAQVFGCWRILDTTGPYMLKNTFPELLHGKEAPCSPHIWELSRFAINSGQKGSLGFSDCTLEAMRALARYSLQNDIQTLVTVTTVGVEKMMIRAGLDVSRFGPHLKIGIERAVALRIELNAKTQIALFLELERSSGKLEWSAILQKMASDLGFSKILFGLLPKDSQDYENAFIVGNYPAAWREHYDRAGYARVDPTVSHCTQSVLPIFWEPSIYQTRKQHEFFEEASAAGLVYGLTMPLHGARGELGALSLSVEANRAEANRFMESVLPTLWMLKDYALQSGAGLAFEHPVSKPVVLTSREKEVLQWCAIGKTSWEISVICNCSEANVNFHMGNIRRKFGVTSRRVAAIMAVNLGLI
>MUQQ01000091.1
DDMPTTMHRRLGVFRYDVFVGRLGWQLPGADATEWDQFDRGRTIHVVSVDQAQHICGCARLIPTTQPYLLQTLCAPSAAL-HLPRAPTVWELSRFAARCGANPTM-RASTGMQLFPSILAIAASLGATCVIGAMTRAVARLYQRCGLALQLLDTAETADRPAYLIGAIEITRSTFTNL-------------------------------------------ETLCARYPDHWVAHYAQRDYGPVDPVHRMAFARATPYRWADIRGLNRIEQRVLGEARDAGLTSGVSIPLRETNGDILLVNLASPSPEIK----TEVHMRLASSIGAL-FHQELHLMKPHRPEPTLELSPRQQECLAWVARGKSSWAIASIVGISPHTVDYHIAEAMKILGINSRTAAAVHAVTTGLI
>FCKW01000002.1
ASMSTEKSADLYVLRKNVFKDRLQWAVNCSDGKELDEFDNDKTNYIFGVK-DNMIICGTRMIDMKHKNMLNSAFSSFFHDVVIPEG-NFIESTRFFVDKERTQSGRRFPVTLALFLSLINYARQHGYDGILAVSSHPMLHIIKSSGWNVTQLKTGMSEKNEPVHLLLGHVDRQSQEAL------------ISKHLEAALGDFGELIWAYVVLSK--KDMSCIFGVTNYPGEWVKQYKEQGLQYTDPVVITALNRLTPFAWDENLMAGFRFSELFEQAREFGVADGYTFVLHDFNNNLVTLSFTLAARKAETMQMLNQHKGDIS-LLLASTHEMYLTKNTARQEKNARFTERENEILYWASVGKTYQEMGMILGIKTCTIKFHMGNIVKKLGVANARHAIRLGMELQLI
>ABLC01000085.1
-RLPHELAADLGRYRRRVFVEQLGWALPSAESFERDQFDRDDTVYVFARNAGGDVCGCARLLPTTRPYLLKSLFADLIEDVPLPQSAAVWELSRFAATADEGGPGNAEWAVRPMLAAVVECAAQLGARQLIGVTFASMERLFRRIGVHAHRAGPPKQVDGRLVVACWIDIDPQTFAALYQQFSAAEDEQQLFQRIAAYSKRLGFEYCCYGIRVPLPVSKPAVAIFNTYPDGWMARYQAQNYIEIDSTVRDGALSTNMIVWPDID--RIDPCPLWQDARDYGLSVGVAQSSWAARGAFGLLSIARHARLTP-AEINMLTLQT-NWLANLSLMSRFMVPK-LSPESSVTLTAREREVLCWTAEGKTACEIGQILSISERTVNFHVNNILEKLGATNKVQAVVKAIGAGLI
>CP002607.1
----------------------------------------------LIED-EQGLCGCIRLLNCADAYMLPTIFPTALAGESAPRTPDVWELTRLAIDAQRAMSNGVSELTCVIFREVYAFAHAHGIRELVAVVSLPVERIFRRLGLPIERLGHRQAVGAVRGVGIRFHLDERFAQAVLEHFTSVTDGNRLAELIGRFTLGMGYDRFALIL-PMSMQR-PKVVLFNQCPDSWVQAYTENNMLACDPVIRLARKQTLPIYWNRLDL-QEGTMDVMGLAAEFGLRNGISFPLHGAAGENGILSFITSERASS-DLLLESS-PILSWMSNY-IFEAVRFSM-MDSAGKDPLTERETECLFWASEGKTSSEIACILGITERTVNYHLNQVTRKTGSMNRYQAIAKGVSTGLL
>LLQY01000010.1
EEFDKKLLGEMHKLRAQVFKERKGWDVSVIDEMEIDGYDALSPYYMLIQETEAQVFGCWRILDTTGPYMLKNTFPELLHGKEAPCSPHIWELSRFAINSGQKGSLGFSDCTLEAMRALARYSLQNDIQTLVTVTTVGVEKMMIRAGLDVSRFGPHLKIGIERAVALRIELNAKTQIALFLELERSSGKLEWSAILQKMASDLGFSKILFGLLPKDSQDYENAFIVGNYPAAWREHYDRAGYARVDPTVSHCTQSVLPIFWEPSIYQTRKQHEFFEEASAAGLVYGLTMPLHGARGELGALSLSVEANRAEANRFMESVLPTLWMLKDYALQSGAGLAFEHPVSKPVVLTSREKEVLQWCAIGKTSWEISVICNCSEANVNFHMGNIRRKFGVTSRRVAAIMAVNLGLI
>AXPB01000014.1
EGLSAAMIAELGRYRHQVFIEKLGWDVVSTRDQEFDQFDHPQTRYIVAMG-RQGICGCARLLPTTDAYLLKEVFAYLCSE-TPPSDPSVWELSRYAASAAD----D-PQLAMKIFWSSLQCAWYLGASSVVAVTTTAMERYFVRNGVILQRLGPPQKVKGETLVAISFPAYQE-----RSEMQPIHDSQGVFAVLEKEVRRLGFDYYAYGVRHTIPFTRPKTEVHGTYPKAWLERYQMQNYGAVDPAILNGLRSSEMVVWSDSL--FDQSRMLWNEARDWGLCVGATLPIRAPNNLLSVLSVARDQN---ISSFEREEIRLLRCMIELLTQKLTDLEHPMLMSNPVCLSHREREILQWTADGKSSGEIAIILSISESTVNFHHKNIQKKFDAPNKTLAAAYAAALGLI
>JRWX01000011.1
EELMDMRSDDLYRLRKKTFKDRLQWAVNCSNDMEFDEYDNPNTRYLLGIY-GNQLICSVRFIELHRPNMITHTFNAQFDDIILPEG-NYIESSRFFVDKSGAKTGNRYPISYVLFLAVINYTRHHKHTGIYTIVSRAMLTILKRSGWQFDVIKEAFVSEKERIYLLRLPVDKHNQALL-------QIIETIRDYIDRKLERYDSPRYTYMVIDK--KNPVDVFIVTSYPDEWADIYTSQNYQHIDPIVLTAFKRISPFAWDENILSDLKSSKIFALSKKYNIVNGFTFVLHDHMNNLAMLSLIMDNADKGLNSRIESDKDRLQ-MNLIKIHEKMLMLEQNDTSGKGILSPRENEVLHWASMGKTYPEIALIAGITTRTVKHHMGNVVKKLGVINARQAIRLGVELELI
>LXCA01000014.1
NELPPHVQTDLGAYRYDVFVRRLGWTIAGHEHAEWDEFDGPSTIHVVALD-AREICGYARLLPTTGPYLLRDVFAHLLGSSPAPQSPAVWEMSRFAASRRRRSATEREPLGMAFFPSVLTVAASLGATRVVGVMTPSIERLYRRSGIALHRLGNAMPGAGGSLSACSIDLPRLAFAP----LPESRDVRTLVETFRQAALQIGYQHHAIVELSGASHPASIDVVSLHYPSEWVEHYTRNDYFAIDPVHRAAFRYSTPFSWNDVATANLRERHLLMEAEDAGLDNGISIPLHQPLGRVLLVSLSGTAPTHDADAKWRNA-YLLGMQFNLQ-FQSMRTC--RPIPPSVHLTDREQMCLTWVARGKSSWVIANMLDISKYTVDFHIENAMEKLNTRSRTFAAVKATRQGLI
>CGFK01000015.1
AQLDSTVKAALGNYRRAIFIEKLGWPLPLVDGLEIDQFDRPDTIYVVGKTESGDICGCARLLPTTRPYLLGEVFPDLMGDAAPPCSAHVWEISRFSSSILSGALRQAHRNTRILLAKIVRFAQAAGVKRLITVSPLAVERLLNRLKVHIHRAGPPRLIDGKPVFACWIEVDDITLQALLNEFSRSENPQHVISVLTRAAATLGYEYAAYGMRRPFPISNPPILMVSNYPARWQERYIEARFANIDGAVKAALGSDRPVTWSAPA--NASKSAFWAEALSFGIAHGWSSASRGADGAIGVLTLSRTQDPIDTAEKFRNE-SIVHWLANV-AHASMAPFLPAADEFDPDLTRRETDVLKWTADGKTAYEIALILSISESTVNFHVKNIVSKLGSTNKIQAVAKAALMGML
>MPZR01000007.1
FHNHGELFANMLRARRELFIVQNKWDLPEAMGMEYDQYDTPASRWVVVHDELGKVLAGNRLTPTTYSYMIRDAQRGLLATDEAPVSETVWESSRLFVSHDVPMAMR-RKVHARLVQEIGNSARELGASSALTLLNANWPRWAGRVGVDMTAMGPVMEIDGIKNQVVSMNFSQN-----------------------------GY--FVGLHIRF---T-APLMTFQTYDKAWLDHYTANGYVLRDPMTAWGFSETGSIRWSDPR--LPDPFRLFDEAKHYGLIYGATVSC-GPIRSRTIASMARDDR--EF-DLPEIETFELI--V-------RELHD--MTQPPEELTRAQIEALRCVAGGDRHAAAAAKLGISESALKARLNSARARLMARTTAEAIQRAKDFRLL
>JWLM01000001.1
LHNHAFLAHSMFRDRADQFRTRLGWEVQVDNGEERDQYDALDPLYVIWEM-DGSHGGSMRFLPTTGPVMVNDVFLDLAGG-VPICSPLIWECTRFCLSRE----AG-RNVAGALTLGGVEIMRNFSVAHFAGVFDRRMVRIYRSLGFSPEVIGTQG-EGRERICLGLWEYAPEVYLNVLEALDATDTLDGLQQIIDQVCTVFGVDHAMYHWVD----SAGDHYYFGTYPQTWVERYQEKAYVRVDPVVAGCYQRFHPVDWKRLDWSPKPAREFLKDALEHGVGQGYSIPIRGPNGQFAVFTVSHNCDDEAWERLTERYSRDMILMAHYFNRKALEFEPERTPEQAQPLSPREVDALTFLAIGYSRAQVAKTLSISEHTLRVYIESARFKLGAINTTHAIARAMSLGLI
>FCMF01000003.1
ASMSTEKSADLYVLRKNVFKDRLQWAVNCSDGKELDEFDNDKTNYIFGVK-DNMIICGTRMIDMKHKNMLNSAFSSFFHDVVIPEG-NFIESTRFFVDKERTQSGRRFPVTLALFLSLINYARQHGYDGILAVSSHPMFHIIKSSGWNVTQLKTGMSEKNEPVHLLLGHVDRQSQEAL------------ISKHLEAALGDFGELIWAYVVLSK--KDMSCIFGVTNYPGEWVKQYKEQGLQYTDPVVITALNRLTPFAWDENLMAGFRFSELFEQAREFGVADGYTFVLHDFNNNLVTLSFTLAARKAETMQMLNQHKGDIS-LLLASTHEMYLTKNTARQEKNARFTERENEILYWASVGKTYQEMGMILGIKTCTIKFHMGNIVKKLGVANARHAIRLGMELQLI
>MUJS01000004.1
DDMPTMMHRRLGVFRYDVFVGRLGWQLPGADATEWDQFDRGRTIHVVSVDQAQHICGCARLIPTTQPYLLQTLYAPSAAL-HLPRAPTVWELSRFAARCGANPTM-RASTGMQLFPSILAIAASLGATCVIGAMTRAVARLYQRCGLALQLLDTAETADRPAYLIGAIEITRSTFTNL-------------------------------------------ETLCARYPDHWVAHYAQRDYGPVDPVHRMAFARATPYRWADIRGLNRIEQRVLGEARDAGLTSGVSIPLRETNGDILLVNLASPSPEIK----TEVHMRLASSIGAL-FHQELHLMKPHRPEPALELSPRQQECLAWVARGKSSWAIASIVGISPHTVDYHIAEAMKILGINSRTAAAVHAVTTGLI
>FNYP01000007.1
RSQHPQAIDEMFRLRKRVFHDFLKWDVKTEGDWEIDHYDKANPLYVMSYS-TGKIRGSLRLLPTLGPNMLDDTFPILLGDNPEIRSASVWESSRFCIDPEISQDNQVTIAAAELMCGVGEMSLASGISHIVTVTDVFLERMFRRMGCPGERIADPHRIGSVHAVAIAWEVSRNLLETM-------------------------------------------CRLHHTFGAYAAEIYAARGLYRIDPILKLALGGVRPVEWATARRRFPECEPLFEAAEEIGLSEGVALPLPSPAGRMALLAIGANMSPVEWSAYRRCHLRDFQLAANL-FHASMLEHSAMLDERDLRLTGRETEVLTWSAAGKSYWEIATILGISERTVRFFMTNARRKLNVVSNTQAVAHAVRHALI
>JXIR01000004.1
-HPRNEVENELYRFRNSVFSERLGWDVESRRGLERDSFDSPDTHWVLIED-SEGVCGCIRMLNCAEAYMLPTIFPTALAGENAPRSSDVWELTRLAIDASRAMGSGVNELTCVIFREVYAFAIAHGIRELVAVVSLPVERIFRRLGLPIERLGHRQAVGAVRGVGIRFHLDERFARAVLEHFTSATDGNRLAELIGRFTIEMGYDRFALII-PMSMQR-PKVVLFNQCPDSWVQAYTENNMLACDPVIQLARKQTLPIYWNRLDL-QEGSMDVMGMAAEFGLRNGLSFPLHGAAGENGILSFITSERASS-DLLLESS-PVLSWMSNYIFEAAIRVVRMVETSYPETLTERETECLFWASEGKTSSEIACILGITERTVNYHLNQVTRKTGSMNRYQAIAKGVSSGIL
>JHCQ01000007.1
NNFSEGLYTKFKSYRYRVFVEYLGWELNCPNNEELDQFDKVDTAYVVAQDRESNIIGCARLLPTTQPYLLGEIFPQLLNGMPIPCSPEIWELSRFSAVDFSNSQAVSSPVSIAILQEAINFAREQGAKQLITTSPLGVERLLRAAGFRAHRAGPPMTIDGYSMFACLIDI--------LSAFLVVKNEYQLFEIVKSTASRLGFDYCAYGMQSPLSIAEPKTIMLNNYPEAWQKRYVERQYVKIDPTVQHCMVSLQPLVWSSQSAKTQAEKDFWEEARSYGLNVGWAQSSRDFIGTRGMLTLARSNDQLS-EKEQKAQYTNMYWLTQT-VHSSIAKNDVEFAKFNLYLTNREKEALRWTAEGKTSAEIAQILGVTERTVNFHLSNSMQKLNVNNKISAAIRAVMLGLL
>LWZX01000002.1
-RLPSDLAADLGLYRHRVFVEQLGWKLPSSEGFERDQYDRDDTVYVFARDDDGEICGCARLLPTTRPYLLKELFPTLVADMPLPQSAAVWELSRFAANAEDPAGGNPAWAVRPMLAAVVECAARLGAKQLIGVTFLSMERLFRRIGVHAHRAGPAQQIDGRMVVACWIDLDAQTLAALYLQFSAAENEQQLFQQIAAYTKRLGFEYCCYGIRVPLPISKPVVAIFDTYPNGWMERYQEMNYLEVDPTVREGALSSNMIVWPEAS--ASDATTLWSDARDHGLAVGVAQSSWASRGVFGLLTIARHTRLTS-AEINHLTLQA-NWLANMSLMSRFLVPK-LAPESGVALTHREREVLCWTGEGKTACEIGQILSISERTVNFHVNNILDKLGATNKVQAVVKAIAMGLI
>FWXB01000004.1
KHKFPEIMREMFELRARVFGDRMGWDVTIKDGMERDKFDDMDPSYAVGLNDEGQVVSCVRALQTTGPHMLADVFSAILNGEPPLRSATLWESTRFCVDTKRKGRSSVSYATCELMIASLEAAKEAGVTDIVTVIDPLMDRILKRSGTPYGYVGKQADMGKVPALAALLDCTEERIARI---------EDPFKDLLLKMREKFGLDHVAYAGFNP---ISGTTHGHVTYDDEWTRHYAKKGFFKVDPTLNEARRSVAPVDWSRLE-HNKNFTAVFRDAHDFGITDGMTIPIRGPFGDMGGLSVNSRLSQPEWRKLKQHIITDLQQVAA-NVHDLVQSNPLMRALSAPHLSTREVEILQWTAAGKSQQDIGDILSISHRTVEVHLRSSRKKLQALTTVQAVGRAIALGLV
>LYKP01000013.1
NNFSEGLYTKFKSYRYRVFVEYLGWELNCPNNEELDQFDKVDTAYVVAQDRESNIIGCARLLPTTQPYLLGEIFPQLLNGMPIPCSPEIWELSRFSAVDFSNSQAVSSPVSIAILQQAINFAREQGAKQLITTSPLGVERLLRAAGFRAHRAGPPMTIDGYSMFACLIDI--------LSAFLVVKNEYQLFEIVKSTASRLGFDYCAYGMQSPLSIAEPKTIMLNNYPEAWQKRYVERQYVKIDPTVQHCMVSLQPLVWSSQSAKTQAEKDFWEEARSYGLNVGWAQSSRDFIGTRGMLTLARSNDQLS-EKEQKAQYTNMYWLTQT-VHSSIAKNDVEFAKFNLYLTNREKEALRWTAEGKTSAEIAQILGVTERTVNFHLSNSMQKLNVNNKISAAIRAVMLGLL
>MKWI01000038.1
-AMEHRLFRSMFEERKRVFVDLLRWDVPVIAGREIDQFDNDRAVYIVVTGDDGEHRASARLLPTTHEHILGTIFPDLCEE-APPRGGAILEITRFCLARKLRAW-ERLEVRNQLVTALVEYALANQIHSFTGVAEWPWFQQILSFGWTCRPLGLPTSEQGRSLVALQIDVDGRTREQLCAVAGAIKDAAALSDLMAEITKAMGFRHYALVHHV-DLKPAVRSVHIVDYPQDWVERFQARRLYASDPIHRASHRTNVGFAWSAVQ-STAADRSILAEAYEAGLGDGFTVPAHIPGELNGSCSFAMAAG--E--MLDHRQLPFVQ-LVGSFAFEAARKISHAPQSECPSLTERQAECVALVARGKTDWEISQILGIGQETVIQHVKDARDRYGVTKRTLLAIRALFDGQI
>CP005085.1
-AMEHRLFRSMFEERKRVFVDLLRWDVPVIAGREIDQFDNDRAVYIVVTGDDGEHRASARLLPTTHEHILGTIFPDLCEE-APPRGSAILEITRFCLARKLRARE-RLELRNQLVTALVEYALANQIHSFTGVAEWPWFQQILGFGWTCRPLGLPTSEQGRSLVALQIDVDDRTREQLCAVAGAIKDATALSDLMAEITKAMGFRHYALVHHV-DLKPAVRSVHIVDYPQDWVERFQARRLYASDPIHRASHRTNVGFAWSAVQ-STAADRSILAEAYEAGLGDGFTVPAHIPGELNGSCSFAMAAG--E--MLDHRQLPFVQ-LVGSFAFEAARKISHAPQSECPSLTERQAECVALVARGKTDWEISQILGIGQETVIQHVKDARDRYGVTKRTLLAIRALFEGQI
>LJYW01000001.1
--KYPELFDEAFRLRHKTFVEEMGWEVRKSDGRERDQFDHEDAVHFMMLD-GGKLASYSRLLPTTRPHLLSDIYPHLAPR-GYPKGDHVWEWTRWTTAWPYRRQGLWSFEGGAMLHTVAQYALQAGIRELSLQGHPTWITRFLQVGYMPRPLGIPESVDGEPVVAFVLPLTPALLQSL--------------------------------------------LLSANWPEAWGERYLAKKYDQVDPTVKRVRMSLQPFRWSDVREQSAVERKILDEATEFGLNDGIAVPIHDLNGLEAGVSFGTDQL-----CIDSRAQAA-LHLISIYAYECLRRQAPDGGQKPVHLSRRERECIQWTAAGKTSWEIGQIIGVSEATVNEYLYAAARRLNTRTRPQLIARCMREGLI
>APQM01000009.1
NNFSEVLYTKFKIYRYKVFVEHLGWELNCPNNEELDQFDKFDTAYVVAQDRESNIIGCARLLPTTQPYLLGEIFPQLMNGMPIPCSPEIWELSRFSAVDFSNNQAVSSPVSIAILQEAINFAREQGAKQLITTSPLGVERLLRAAGFRAHRAGPPMVIDGYAMFACLIEV--------LSASLIIQNEYQLFEIVKSTALKLGFDYCAYGMQSPLSIAEPKTVMLNNYPEAWQKRYMEGQYVRIDPTVQHCMMSLQPLVWSSQSAKTQAQKDFWEDARSYNLNFGWAQSSRDFIGTRGMLTLARSVELSE-KEQKSQSI-NMYWLSQT-VHSSIAMNDTEFARFNLYLTNREKEVLRWTAEGKTSGEIAQILGVTERTVNFHLVNSMQKLNVNNKISAAIRAVMLGIL
>KU744688.1
---PSEEYKGILSLRYQVFKQRLEWDLVVENNLESDEYDNSNAEYIYACD-TENVSGCWRLLPTTGDYMLKSVFPELLGQQSAPKDPNIVELSRFAVGKNSSKNNSASEITMKLFEAIYKHAVSQGITEYVTVTSTAIERFLKRIKVPCHRIGDKHVLGDTKSVVLSMPINEQFKK--INKIKACRSNNDINQCLSDMTKMVHCEYYLLAIYPH-SMVKSDISILDNYPKKWRQYYDDANLIKYDPIVDYSNSNHSPINWNNAV--NKKSPNVIKEAKSSGLITGFSFPIHTANNGFGMLSFAHSEDN-YIDLFLHACM-NIPLIVP-SLVDNYRKINIANNKSNNDLTKREKECLAWACEGKSSWDISKILGCSKRTVTFHLTNAQMKLNTTNRCQSISKAILTGAI
>MPVK01000220.1
EGLSAAMIAELGRYRHQVFIEKLGWDVVSTRDQEFDQFDHPQTRYIVAMG-RQGICGCARLLPTTDAYLLKDVFAYLCSE-TPPSDPSVWELSRYAASAAD----D-PQLAMKIFWSSLQCAWYLGASSVVAVTTTAMERYFVRNGVILQRLGPPQKVKGETLVAISFPAYQE-----RSEMQPIHDSQGVFAVLEKEVRRLGFDYYAYGVRHTIPFTRPKTEVHGTYPKAWLERYQMQNYGAVDPAILNGLRSSEMVVWSDSL--FDQSRMLWNEARDWGLCVGATLPIRAPNNLLSVLSVARDQN---ISSFEREEIRLLRCMIELLTQKLTDLEHPMLMSNPVCLSHREREILQWTADGKSSGEIAIILSISESTVNFHHKNIQKKFDAPNKTLAAAYAAALGLI
>CIFM01000034.1
DELTDIRSEDLYKLRKKTFKDRLNWEVNCSNGMEFDEYDNSDTRYLLGIY-QGQLICSVRFIELHLPNMITHTFNALFDDVALPKR-GYIESSRFFVDKTRAKFGNHYPISYLFFLSIINYSRHNGYTGIYTIVSRAMLTILKRSGWQVEVIKEAHITEKERIYLLHLPIDRDNQARL------NEVIETLRDYIDRKLTIYDSPKYTYMVINK--KNPGDIFIVTSYPNEWAELYTNNNYQNIDPVVLIAFRRFSPFSWDENILSELKLSKIFTLSKKYNIVNGFTFVLHDTMNNLAMLSLIMDDA---LNRVNDRDRLQML-LIE--THEKMLTLSQKGMPGKAILSPRENEVLYWASMGKTYQEIAIITNITPRTVKYHIGNVVKKLGVINAKQAIGLGVELEII
>MZNB01000011.1
--------AALAHYRHQVFVGRLGWQLPMADGFERDQYDRDDTVYVVARDAGGTICGCARLLPTTRPYLLKEVFASLMHGMPPPESPEVWELSRFAARSGAPRSGRAEWAVRPMLASVVQCAAQRGARRLIGATFVSMVRLFRRIGVRAHRAGPVRCIGGRPVVACWIDIDASTCAALYHAFRTAEDERQLFREIASIARQLGFDYCCYGARMPLPVSKPAVAIFDTYPAGWMQHYQANGFLDIDPTVRAGASSGDMIVWPVSI--RDEAARLWSDARDAGLNVGVARSSWTAHGAFGLLTLARHADPLTAAELGRLSIA-THWLANL-AHTLMSLVPKLVPESNAVLTAREREVLCWTGEGKTAYEIGQILHISERTVNFHVNNVLLKLAATNKVQAVVKAIATGLI
>LMJW01000023.1
----VSLLTGMHRLRRKVFKDRLDWSVAATGDLETDYLDTQDATYLVVAD-RGCVLGCVRLLPTTGPNMLADTFSELLDDAAAPRSNLVAESSRFCVDTELTAKGGLRRATFMLFAAMLEWADARGLTSIATVTDLRMERILRRAGWSLQRLGKPRRIGSTVAVAGLLPVENCALEAIVDGLHSSAGEAEFERVGRRVAERMGFRYFAYLG-LG---D-LDPVLISSYPKRWSEHYFAEGYEDVDPVIAFARSGRSTLQWTREAARLRAQKRLFDDADEFGIRHGVSVAITGGFNRFAAFTFAVDESSAH-GVTEANDIVQLIGLTFH-AHADAKLVLRSPRNEAVPLTQRERECLTWAARGKSMEATAMIIGVTPRAVKFHLDNARVRLGAETLPQAVAIALQGGTI
>JRPN01000018.1
RHLYEDVLEQHFRLRHDIFVEERHWELRRPDCREVDSYDDEDTVYLLALE-GRRVVGGHRLYPTTKPSMMSEVFPHLASVRGCPANPLVWEWSRYFVVRDRR--D--GALNLQLMAAVQEFCLNQGIAQVSAIMETWWLPRFHEAGFDVTPLGLPALVENAWTMAATIDIRRETLDALIEGLGTYRKVPDAMNALEAAFGRFGFETIIVTGLPNPDQRFAQMVLAKRWPAGWFNLYTQNNYDRVDPVVRLCRQSVNPFEWAEAPYDEPDAAEVMNRATDFRMSRGFIVPIHGLTGYEAAVSLGGVHD---L--NPRS-KPALH-LMAMYGFDHIRRLLDPAPHLSTRLTPREREVIAWASQGKSAWEIGEILHITQRTAEEHLATAARKLGAVNRTHAVALAIRNKII
>JIEB01000001.1
EGLSAAMIAELGRYRHQVFIEKLGWDVVSTRDQEFDQFDHPQTRYIVAMG-RQGICGCARLLPTTDAYLLKEVFAYLCSE-TPPSDPSVWELSRYAASAAD----D-PQLAMKIFWSSLQCAWYLGASSVVAVTTTAMERYFVRNGVILQRLGPPQKVKGETLVAISFPAYQE-----RSEMQPIHDSQGVFAVLEKEVRRLGFDYYAYGVRHTIPFTRPKTEVHGTYPKAWLERYQMQNYEAVDPAILNGLRSSEMVVWSDSL--FDQSRMLWNEARDWGLCVGATLPIRAPNNLLSVLSVARDQN---ISSFEREEIRLLRCMIELLTQKLTDLEHPMLMSNPVCLSHREREILQWTADGKSSGEIAIILSISESTVNFHHKNIQKKFDAPNKTLAAAYAAALGLI
>LPDY01000083.1
-RLPHELAADIGRYRRRVFVEQLGWALPSANEYERDQFDRDDTVYVFARNGNGEMCGCARLLPTTSPYLLNTLFADLLAGVTPPQSAAVWELSRFAATGEAGSAEAAAWAVRPMLAAVVECAAQLGARQLIGVTFASMERLFRRIGVHAHRAGPPKMIDGRMVVACWIDIDPQTLAALYHQFSAAEDEQQLFQRIAAYSKRLGFEYCCYGIRVPLPVSKPAVAIFDTYPDGWMEHYQEQNYIDIDSTVRDGALSTNLIVWPDAD--KAGASPLWADARASGLAVGVAQSSWAARGAFGLLSIARHARLTS-AEINMLTLQT-NWLANLALMSGFMVPK-LAPEANVVLTAREREVLCWTAEGKTACEIGQILNISERTVNFHVNNILEKLGATNKVQAVVKAISAGLI
>LGKW01000013.1
TTMPVTLLETLYSMSKKIFSDRLEWKVRVSHAFEFDEYDNAATTYLVGSW-KGVPLAGLRLINTCDPYMLEGPFRSFFDC-AAPKNAAMAESSRFFVDTARARSLGIAPLTEMLLFSMHNHAALSGLQSIITVVSKAMARIVRKSGWEHRVLSTGEASPGETVLLLEMPVTADNHQRL-----------QLIEDFENDLHHIGDFTYAYFSTPK--TRNVKPVILSNYPDSWLKSYVASNYHLIDPIIKHAWHSITPFFWREARVQGVETDDFLKRSAKYQLSSGATFTLHDASGLFAALSLCNARQQNDFDQRIREKAADIQ-MSLIRFHDRLIKTRAPPQPAQCKLSTRETGVLKWVAMGKSYSEIAEIFSISERTVKFHMSNVSSKLEVRTAKQAVYKAINIGMV
>JNFC01000001.1
RAHEHQLLRAMFEARKRVFIDLLKWDLPVLDRFEIDHFDDPHATYLIVGDQEGGHLASARLLPTTRPALLDGLFPGLVDG-IPPSGPDIFEITRFCLSPGIG-ARQRRTARDTLLVGLVDYALANGIRSYTGVAELDWFAQIRTFGWDCKALGEAGIYDGRALTSLRIEIDADTPARL-LDVTRVKDAAGLADLLAEACARMGCSWFALSHHVDFLAAPDRGVRVHNYPEDWARWFDERGLGLTDPVHRASHRSLEGFFWRNMKGERPEDELVLSEAQRHGIGDGLTIPAHIPGEAHGSVSFAWTPG---I---AANDM-ALL-FARMAFEAARLLANPELAQVGPRLTDRQRECLILSAKGNSAPKVGRILDLSPDTVREHLRNARQRYDANGGITLTVRALYAG--
>MVBT01000024.1
EEFDKKLLGEMHKLRAQVFKERKGWDVSVIDEMEIDGYDALSPYYMLIQETEAQVFGCWRILDTTGPYMLKNTFPELLHGKEAPCSPHIWELSRFAINSGQKGSLGFSDCTLEAMRALARYSLQNDIQTLVTVTTVGVEKMMIRAGLDVSRFGPHLKIGIERAVALRIELNAKTQIALFLELERSSGKLEWSAILQKMASDLGFSKILFGLLPKDSQDYENAFIVGNYPAAWREHYDRPGYARVDPTVSHCTQSVLPIFWEPSIYQTRKQHEFFEEASAAGLVYGLTMPLHGARGELGALSLSVEANRAEANRFMESVLPTLWMLKDYALQSGAGLAFEHPVSKPVVLTSREKEVLQWCAIGKTSWEISVICNCSEANVNFHMGNIRRKFGVTSRRVAAIMAVNLGLI
>CP008863.1
EGLSAAMIAELGRYRHQVFIEKLGWDVVSTRDQEFDQFDHPQTRYIVAMG-RQGICGCARLLPTTDAYLLKDVFAYLCSE-TPPSDPSVWELSRYAASAAD----D-PQLAMKIFWSSLQCGWYLGASSVVAVTTTAMERYFVRNGVILQRLGPPQKVKGETLVAISFPAYQE-----RSEMQPIHDSQGVFAVLEKEVRRLGFDYYAYGVRHTIPFTRPKTEVHGTYPKAWLERYQMQNYGAVDPAILNGLRSSEMVVWSDSL--FDQSRMLWNEARDWGLCVGATLPIRAPNNLLSVLSVARDQN---ISSFEREEIRLLRCMIELLTQKLTDLEHPMLMSNPVCLSHREREILQWTADGKSSGEIAIILSISESTVNFHHKNIQKKFDAPNKTLAAAYAAALGLI
>LPDX01000182.1
-RLPHELAADIGRYRRRVFVEQLGWALPSANECEHDQFDRDDTVYVFARNGNGEMCGCARLLPTTSPYLLNTLFADLLAGVTPPQSAAVWELSRFAATGEAGSAEAAAWAVRPMLAAVVECAAQLGARQLIGVTFASMERLFRRIGVHAHRAGPPKMIDGRMVVACWIDIDPQTFAALYHQFSAAEDEQQLFQRIAAYSKRLGFEYCCYGIRVPLPVSKPAVAIFDTYPAGWMEHYQEQNYIDIDSTVRDGALSTNLIVWPDAD--KAGASPLWADARASGLAVGVAQSSWAARGAFGLLSIARHARLTS-AEINMLTLQT-NWLANLALMSGFMVPK-LAPEANVVLTAREREVLCWTAEGKTACEIGQILNISERTVNFHVNNILEKLGATNKVQAVVKAISAGLI
>AMRK01000011.1
---FPRLRDTMFRDRADQFKNRLGWDVHVNAGEERDEYDDINPLYVIWQKTDGTHGGSMRFLPTTGDTMVNDHFSHLTDG-VRIESPFIWECTRFCLAPGA----E-RRVTAALTLAAGEIMEEFQLKHFVGVFDPRMERIYSLMGLVPDVLGRVG-EGRDVIGVGLWEMREEIFAPTLEDIQRVETFEGFQSATEVLRDLLAISHVVYHWVN----SVGERFGAGTYSSEWVDRYLEKDYLRMDPVIYGCFQRFTPVNWKQLDWSSKAAKTFFRDALDYGVGQGYTIPIRGPNGQFALFTLNHTAD-EEWDRLISRIQRDIVVVAHEFNKKALAFEAVDENQTTPALSPRELSAITHIAKGLSRAQAAAELGISEHTLRVYIESARHKLGALNTTHAVARALSMGVI
>LOVL01000036.1
-RLPHELAADIGRYRRRVFVEQLGWALPSANEYERDQFDRDDTVYVFARNGNGEMCGCARLLPTTSPYLLNTLFADLLAGVTPPQSAAVWELSRFAATGEAGSAEAAAWAVRPMLAAVVECAAQLGARQLIGVTFASMERLFRRIGVHAHRAGPPKMIDGRMVVACWIDIDSQTFAALYHQFSAAEDEQQLFQRIAAYSKRLGFEYCCYGIRVPLPVSKPAVAIFDTYPDGWMEHYQEQNYIDIDSTVRDGALSTNLIVWPDAD--KAGASPLWADARASGLAVGVAQSSWAARGAFGLLSIARHARLTS-AEINMLTLQT-NWLANLALMSGFMVPK-LAPEANVVLTAREREVLCWTAEGKTACEIGQILNISERTVNFHVNNILEKLGATNKVQAVVKAISAGLI
>ACYY01000029.1
MHNHGELFANMLRARRELFIVLNKWALPEAMGMEFDQYDTPASRWIVVHDEEGRVMAGNRLTPTTASYMIRDAQRGLLDTAEAPVSDTIWESSRLFVSHDVPAHLR-RRVHATLISEIAVASRALGATQCLTLLNANWPRWAARVGVGMKAMGPVMEIEGIDNQVVAMDFAAQ----------------------------QGY--FLGLHIRF----TSPLMTFQTYDQAWVDHYTENGFVLRDPMIAWGFSTTGSIRWSDEG--LLDPFHLFDEARKFGLCYGVTVAC-GPINSRTIGSFARKDR--EV---RDDEIAAL---SLI-VH---RLHD--MTQPPEELTKAQIEALRCIAGGDRHAAAAEKLGISESALKARISSARIRLMARTTAEAIQRAKDYRLI
>CQAM01000057.1
NNMPERKLDEIFSLRKITFKDRLDWKVTCIDGKESDQYDDENTNYILGTI-DDTIVCSVRFIDMKYPTMITGPFAPYFSDVSLPID-GFIESSRFFVEKALARDGNNSSLSTILFLAMVNYARDRGHKGILTVVSRGMFILLKRSGWNITVLNQGESEKNEVIYLLHLGIDNDSQQQL---FDNESINEDIKNYIQRRIKTYGDLCYSYLVMNK--KTPLHPTIISNYPLDWVKKYKKNSYHLIDPVILTAKDKVAPFAWDDNSVKKSTDSAVFKLAREYNIVNGYTFVLHDNSNNMATLNISNGSDSISFDEINKEKIQMLLIITHEKMLGLYQSNSRNTQIERDIFSPRENEILYWASVGKTYAEISIILGIKRSTVKFHIGNVVRKLGVLNAKHAIRLGIELKLI
>CP010043.1
-SVPQADYVSLLKLRYKVFSQRLQWELKTNRGMETDEYDVPEAHYLYAKEEQGHLVGCWRILPTTSRYMLKDTFSELLGVQQAPKAKEIYELSRFAVDKDHSAQGGVSNVTLQMFQSLYHHAQQYHINAYVTVTSASVEKLIKRMGIPCERLGDKHLLGSTRSVALHIPMNEAYRASVIQENQQITSHDDLENVLNGLNNLIGHEFFLFGLSFQPTLKTSETLVTDNYPNSWRQQYDESGFMHIDPIVKYSITNFLPIRWDDAKRVNNDGRVIFEEARCNGLKAGFSIPIHGLRGEFGMISFATSDKSYD---LNQQSIHTSQLIVPLLAHNITRYH--KDAKPRAVLTAREVQCLAWAAEGKSAWEIATIINTSERTVKFHFSNACKKLGATNRYQAITKAILGGYI
>LOVN01000076.1
-RLPHELAADIGRYRRRVFVEQLGWALPSANEYERDQFDRDDTVYVFARNGNGEMCGCARLLPTTSPYLLNTLFADLLAGVTPPQSAAVWELSRFAATGEAGSAEAAAWAVRPMLAAVVECAAQLGARQLIGVTFASMERLFRRIGVHAHRAGPPKMIDGRMVVACWIDIDPQTFAALYHQFSAAEDEQQLFQRIAAYSKRLGFEYCCYGIRVPLPVSKPAVAIFDTYPDGWMEHYQEQNYIDIDSTVRDGALSTNLIVWPDAD--KAGASPLWADARASGLAVGVAQSSWAARGAFGLLSIARHARLTS-AEINMLTLQT-NWLANLALMSGFMVPK-LAPEANVVLTAREREVLCWTAEGKTACEIGQILNISERTVNFHVNNILEKLGATNKVQAVVKAISAGLI
>FTNG01000004.1
-HPRWEVENELYRFRNRVFSDRLGWDVESHRGLEQDSFDTPDTHWVLIED-EEGLCGCIRLLSCAQDYMLPSIFPTALAGEAPPRSNDVWELTRLAIDAERAPRNGISELTCIIFREVYAFAKAKGIRELVAVVSLPVERIFRRLGLPIERLGHRQAVGAVRGVGIRFHLDERFARAVLEHFTSVTDGDRLAELIGRFTLGMGYDRFALII-PMSMQR-PKVVLFNQCPDSWVQAYTANHMLACDPIIQLARKQTLPIYWNRLDERQEGSLDVMGLAAEFGLRNGISFPLHGAAGENGILSFITAERASS-DLLLESS-PILSWMSNYIFEAAIRIVRLREDDPQEALTDRETECLFWASEGKTSGEIACILGITERTVNYHLNQVTRKTGSMNRYQAIAKGVSSGIL
>ATLP01000117.1
-ATPHAWVADLYGLRKEVFADRLNWKVNVNNGIEFDEYDNERTTYLIGTW-ESIPLAGLRLINTLDPYMVEGPFRDFFRC-EPPKHALMAESSRFFVDKIRSRHHGLAQLTEMLLLSMHNYAAAKGLESIITVVSNAMGRIVRNAGWHYDVLDTGEASPGEKVLLLDMPVNELNRQRL-----------------------------------------------------------------IDPIIHHALKSCAPFSWDDAV-QCEKSREFFRRSSQHRICSGATFILHDPCGLFSSLSLCNKGPQADFERRMADQEAQIQ-MALIRFHRRLLSLRTVAKLQSGPLSAKEMAVLKWVMMGKSYREIALICAISERTVKFHMSNIAGKLQVCNAKQAVYEAQRQGIL
>LOXB01000070.1
-RLPSELAAELGRYRRRVFIEQLGWALPSANRFEHDQFDRDDTVYVFARDAGGDVCGCARLLPTTRPYLLESLFADLIADVALPQSAAVWELSRFAATGDEGGAGNADWAVRPMLAAVVECAAQLGARQLIGVTFASMERLFRRIGVHAHRAGPPKQVDGRLVVACWIDIDPQTFAALYQQFSAAEDEQQLFQRIAAYSKRLGFEYCCYGIRVPLPVSKPAVAIFDTYPDGWMAHYQARNYIEIDSTVREGALSTNMIVWPDVD--RIDPCPLWEDARDFGLAVGVAQSSWAARGAFGLLSISRHARLTP-AEINMLTLQT-NWLANHSLMSRFMLPK-LSPAAGVTLTAREREVLCWTAEGKTACEIGQILSISERTVNFHVNNILEKLAATNKVQAVVKAIAAGLI
>MUSR01000192.1
DDMPTTMHRRLGVFRYDVFVGRLGWQLPGADATEWDQFDRGRTIHVVSVDQAQHICGCARLIPTTQPYLLQTLCAPSAAL-HLPRAPTVWELSRFAARCGANPTM-RASTGMQLFPSILAIAASLGATCVIGAMTRAVARLYQRCGLALQLLDTAETADRPAYLIGAIEITRSTFTNL-------------------------------------------ETLCARYPDHWVAHYAQRDYGPVDPVHRMAFARATPYRWADIRGLNRIEQRVLGEARDAGLTSGVSIPLRETNGDILLVNLASPSPEIK----TEVHMRLASSIGAL-FHQELHLMKPHRPEPTLELSPRQQECLAWVARGKSSWAIASIVGISPHTVDYHIAEAMKILGINSRTAAAAHAVTTGLI
>JYGC02000001.1
EGLSAAMIAELGLYRHQVFIEKLGWDVVSTRDQEFDQFDHPQTRYIVAMG-RQGICGCARLLPTTDAYLLKDVFAYLCSE-TPPSDPSVWELSRYAASAAD----D-PQLAMKIFWSSLQCAWYLGASSVVAVTTTAMERYFVRNGVILQRLGPPQKVKGETLVAISFPAYQE-----RSEMQPIHDSQGVFAVLEKEVRRLGFDYYAYGVRHTIPFTRPKTEVHGTYPKAWLERYQMQNYGAVDPAILNGLRSSEMVVWSDSL--FDQSRMLWNEARDWGLCVGATLPIRAPNNLLSVLSVARDQN---ISSFEREEIRLLRCMIELLTQKLTDLEHPMLMSNPVCLSHREREILQWTADGKSSGEIAIILSISESTVNFHHKSIQKKFDAPNKTLAAAYAAALGLI
>JREN01000004.1
-RLPSDLAADLGLYRHRVFVEQLGWKLPSSEGFERDQYDRDDTVYVFARDDDGEICGCARLLPTIRPYLLKELFPTLVADMPLPQSAAVWELSRFAANAEDPAGGNPAWAVRPMLAAVVECAARLGAKQLIGVTFLSMERLFRRIGVHAHRAGPAQQIDGRMVVACWIDLDAQTLAALYLQFSAAENEQQLFQQIAAYTKRLGFEYCCYGIRVPLPISKPVVAIFDTYPNGWMERYQEMNYLEVDPTVREGALSSNMIVWPEAS--ASDATTLWSDARDHGLAVGVAQSSWASRGVFGLLTIARHTRLTS-AEINHLTLQA-NWLANMSLMSRFLVPK-LAPESGVALTHREREVLCWTGEGKTACEIGQILSISERTVNFHVNNILDKLGATNKVQAVVKAIAMGLI
>MKRW01000148.1
-GEFIDDLAEMHRLRYRIFKERLGWDVQVSGDMEVDEFDACRPVYLLQKDDDNRIQGCVRLLPTTGPTMLRDTFPALLDGQAAPACPTIWESSRFGVDLRTGTAGSIARATYELFAGMIEFGLMRQLTDIVTVTDARMERILCRARWPLRRLGSPRSIGKTIAVAGYLEVSHERLQCVVDGLTAGGDAASLRAVLAEAGSALDLNCFAYLSMPP--RRGDGPKLISNYPVEWTDHYLRERYERIDPVVVEALTTLEPFEWGREYL-SKLQCALLDEAAHFGIRCGFTVPIHDSRRPVAAVSFATDERHPAFQRCIQHHG-HVLQLMAIYFHARRQLSG-NRVVDGVALSPREFECLEWAAQGKSAWEIGRLLNISRRTAAFHLDNAKTKFGVRTICQAVAKLAA----
>JWLG01000017.1
--ETEEELRAAQALRYDVFVRELGEMVDHEAGLERDRFDP-YFDHMLVTD-KGAVVGVYRLLRDDQAARAGQFYSEDEYDLTLASGRRLLELGRSCLHPDY---RG-GMAMFHLWSGLADYVEQHGIEVLFGVAS----------------------------------------------------------------------------------DPDDFVILSNHNSAYLEGFLHKGLYFHAPMLRWALENEGAGSWRIVQ-EGPEARKVHAFNQELDMTAGYTVSFYSTSRYKGAISLAARPDQ--VDALWQELGEDIV-LMNNVAHLKILTLP--YTAPNRSLTKRQREVLQWVGDGKTTQDIALLMGLTPATIEKHLRLARESLSVETTAQAVLKAAL----
>CSQA01000015.1
AQLDSTVKAALGNYRRAIFIEKLGWPLPLVDGLEIDQFDRPDTIYVVGKTESGDICGCARLLPTTRPYLLGEVFPDLMGDAAPPCSAHVWEISRFSSSILSGALRQAHRNTRILLAKIVRFAQAAGVKRLITVSPLAVERLLNRLKVHIHRAGPPRLIDGKPVFACWIEVDDITLQALLNEFSRSENPQHVISVLTRAAATLGYEYAAYGMRRPFPISNPPILMVSNYPARWQERYIEARFANIDGAVKAALGSDLPVTWSAPA--NASKSAFWAEALSFGIAHGWSSASRGADGAIGVLTLSRTQDPIDTAEKFRNE-SIVHWLANV-AHASMAPFLPAADEFDPDLTRRETDVLKWTADGKTAYEIALILSISESTVNFHVKNIVSKLGSTNKIQAVAKAALMGML
>CP002272.1
-ALSHGETEDFFMLRKNIFKDRLQWAVNCIDGKEFDQFDNEKADYIFGVK-NGVIICSTRIIDMKYQNMLNDTFSGFFSDVVIPEG-KFIESTRFFVDKERVNHGKNYPVSRVLFLSLINYAQRNHYDGVLAVASHPMMHIIRRSGWNVTVLKKGMSEKNEPVYLLLGHTDTMSQRQL------------IKNQLETTLNTLGDLSWAYVVLSK--KDMSCIFGVTNYPDEWVTQYKEKGLQYTDPVVITALNRLTPFSWNEKLLVDFNFEKLFIQASQFGIINGYTFVLHDNQNNLVTLSFIIPAKGAEIMELLIQHKGDIS-LLLASVHETYTSLSEKDTDKHSQFTPRENEILHWTSLGKTYQETGMILGIKVRTVKFHMSNIVKKMGVANARHAVRLGVELQLI
>FCFH01000004.1
ASMSTEKSADLYVLRKNVFKDRLQWAVNCSDGKELDEFDNDKTNYIFGVK-DNMIVCGTRMIDMKHKNMLNSAFSSFFHDVVIPEG-NFIESTRFFVDKERTQSGRRFPVTLALFLSLINYARQHGYDGILAVSSHPMLHIIKSSGWNVTLLKTGMSEKNEPVHLLLGHVDRQSQEAL------------ISKHLEAALGDFGELIWAYVVLSK--KDMSCIFGVTNYPGEWVKQYKEQGLQYTDPVVITALNRLTPFAWDENLMAGFRFSELFEQAREFGVADGYTFVLHDFNNNLVTLSFTLAARKAEIMQMLNQHKGDIS-LLLASTHEMYLTKNTARQEKNARFTERENEILYWASVGKTYQEMGIILGIKTCTIKFHMGNIVKKLGVANARHAIRLGMELQLI
>LLNB01000009.1
EEFDKKLLGEMHKLRAQVFKERKGWDVSVIDEMEIDGYDALSPYYMLIQETEAQVFGCWRILDTTGPYMLKNTFPELLHGKEAPCSPHIWELSRFAINSGQKGSLGFSDCTLEAMRALARYSLQNDIQTLVTVTTVGVEKMMIRAGLDVSRFGPHLKIGIERAVALRIELNAKTQIAL----------------LAAAARQVDR-----SI-PKDSQDYENAFIVGNYPAAWREHYDRAGYARVDPTVSHCTQSVLPIFWEPSIYQTRKQHEFFEEASAAGLVYGLTMPLHGARGELGALSLSVEANRAEANRFMESVLPTLWMLKDYALQSGAGLAFEHPVSKPVVLTSREKEVLQWCAIGKTSWEISVICNCSEANVNFHMGNIRRKFGVTSRRVAAIMAVNLGLI
>JYMS01000026.1
-GNFIDEIVEMHRLRHRVFKERLDWDVQVSDDMEIDEFDALHPVYLLQRASNDRIQGCVRLLPSSGPTMLRDTFPVLLDGAAAPTSSTIWESSRFALDVHTDAAHGIASATYELFAGMIEFGLAQHLTDIVTVTDARMERILRRAGWPLRRIGRPRCLGKTQAVAGYLEISSQALARVIDHLTESVDLATLRAGMTEAAVALDLRCFAYLIVPK--RAIDQPGLISSYPPSWTEHYLRNHYERLDPVIVKALGGPEPFEWGMDV-ESKSQQQLFDEAAEFGIRRGYTVPIHDGRGPIAAFTFATDEPR--IAAFIEKH-RYVLQLMAMYFHVHARRKP-EYTINGAVLSPRELECLEWAARGKTAWETGRILGISRHTTATYLENAKTKLGVRTIVQAVARLTASKQI
>LOYB01000020.1
-RLPHELAADLGRYRRRVFVEQLGWALPSAESFERDQFDRDDTVYVFARNTGGEVCGCARLLPTTRPYLLKSLFADLLADVALPQSAAVWELSRFAATGDESGAGNAEWAVRPMLAAVVECAAQLGARQLIGVTFASMERLFRRIGVHAHRAGPPKQVDGRLVVACWIDIDPQTFAALYQQFSAAEDEQQLFQRIAAYSKRLGFEYCCYGIRVPLPVSKPAVAIFNTYPDGWMAHYQAQNYIEIDSTVRDGALSTNMIVWPDVD--RIDPCPLWQDARDYGLSVGVAQSSWAARGAFGLLSIARHARLTP-AEINMLTLQT-NWLANLSLMSRFMVPK-LSPESSVTLTAREREVMCWTAEGKTACEIGQILSISERTVNFHVNNILEKLGATNKVQAVVKAIAAGLI
>CP016380.1
-HPRWEVENELYRFRNRVFSDRLGWDVESHRGLEQDSFDTPDTHWVLIED-EEGLCGCIRLLSCAQDYMLPSIFPTALAGEAPPRSNDVWELTRLAIDAERAPRNGISELTCIIFREVYAFAKAQGIRELVAVVSLPVERIFRRLGLPIERLGHRQAVGAVRGVGIRFHLDERFARAVLEHFTSVTDGDRLAELIGRFTLGMGYDRFALII-PMSMQR-PKVVLFNQCPDSWVQAYTANHMLACDPIIQLARKQTLPIYWNRLDERQEGSLDVMGLAAEFGLRNGISFPLHGAAGENGILSFITAERASS-DLLLESS-PILSWMSNYIFEAAIRIVRLREDDPQEALTDRETECLFWASEGKTSGEIACILGITERTVNYHLNQVTRKTGSMNRYQAIAKGVSSGIL
>JRKR01000120.1
LHNYGELFANFFRARRQSFIIQRNWDLPQVDGMEFDQYDTPQSRWVAVHD-GGKVLAGMRLTPTTASYMIRDAQRGILGGGEAPVDDHTWEATRLFVSHDTPQSIR-RRVHAQLVDTMVSCARGVGATRLLSLNGEAWPRVFSRCKIEAEAIGRLCWIDDGYYQCTAINL------------------AEITATLARLRKPMGY--FI-GLHIR---YAAPIMQFQAYPKAWTDHYAERGYALRDPTIAWGFSTTGSIRWSVLP--IPDPFGIIAEGARFGLNYGVIVSCGA-LKSRTIAGCA---DKRE---FTDDEIEAIS---T--LVR--RLHD--ATEPPESLTKAQQEALRCIAEGDRHAAAAAKLGITESAFKARLISVRERLMAKTTAEALQRAKDYRLL
>MPCZ01000003.1
-NAHADLAHSMFVDRADQFQTRLGWDVQVDRGEERDQYDALNPLYVIWEM-DGSHGGSMRFLPTTGPVMVNDVFDNLTGG-NPISSPLIWECTRFCLSRSA---SG--NEAGALTLAGLEIMRNLSIPHFAGVFDRRMVRIYRSLGFSPEIVSSAG-SGRDRISLGLWEYDVQAYHRVLTALDATQTLEGLQDIIDSICNVFAIDHAMYHWVD----SAGDHYYFGTYSDAWTQQYQERNYTRIDPVVLGCYQRFHPVDWRRLDWTTKAAREFFDAAMGHGVGQGYSIPIRGPNGQFALFSVSHHCDDATWDKFTDQNSRDLILIGH-YLNKALEFEPDRAPEQAQPLSPRELDALTLLGIGYSRAQVAKTLSISEHTLRVYIESARFKLGALNTTHAIARAVSCGMV
>MUVB01000018.1
ERLPHELAADLGRYRRRVFVEQLGWALPSAESFERDQFDRDDTVYVFARNADGDMCGCARLLPTTRPYLLKSLFADLVEDMPLPQSAAVWELSRFAATDDEGGPGNAEWAVRPMLAAVVECAAQLGARQLIGVTFASMERLFRRIGIHAHRAGPPKQVDGRLVVACWIDIDPQTFAALYQQFSAAEDEQQLFQRIAAYSKRLGFEYCCYGIRVPLPVSKPAVAIFDTYPDGWMAHYQAQNYIEIDSTVRDGALNTNMIVWPDVD--RIDPCPLWQDARDFGLSVGVAQSSWAARGAFGLLSIARHARLTP-AEINMLTLQT-NWLANLSLMSRFMVPK-LSPAAGVTLTAREREVLCWTAEGKTACEIGQILSISERTVNFHVNNILEKLGATNKVQAVVKAISAGLI
>AF170104.1
---PSEEYKGILSLRYQVFKQRLEWDLVVENNLESDEYDNSNAEYIYACD-TENVSGCWRLLPTTGDYMLKSVFPELLGQQSAPKDPNIVELSRFAVGKNSSKNNSASEITMKLFEAIYKHAVSQGITEYVTVTSTAIERFLKRIKVPCHRIGDKHVLGDTKSVVLSMPINEQFKK--INKIKACRSNNDINQCLSDMTKMVHCEYYLLAIYPH-SMVKSDISILDNYPKKWRQYYDDANLIKYDPIVDYSNSNHSPINWNNAV--NKKSPNVIKEAKTSGLITGFSFPIHTANNGFGMLSFAHSEDN-YIDLFLHACM-NIPLIVP-SLVDNYRKINIANNKSNNDLTKREKECLAWACEGKSSWDISKILGCSERTVTFHLTNAQMKLNTTNRCQSISKAILTGAI
>CP010951.1
REMNESDRVGMFRLRYDTFRTRLGWSVQTTDGLEIDQFDKLEAHYIIARS-AEGVDACWRLLPTQGPNMLRDVFPELLHGLPAPCAADVWEMSRFAIATDRVHQVGFGDLSVALMTQAWHFAQAHGIARFVTVTTAPIERMLKKLGLSVHRLGPPVRIGAVLTVACFIEVDAITAAA-------AADENELFARMQAGVQALGCEQGLFGIQVHRPMLEPVQHVTSGYPAAYQQIYQDRQFIMRDPTVAHCQSSTMPLVWNEGMYD-TQSFEILEESRRFGLGHGLSIAVHESATAKSMFSIARDKG--SVEERRLKEGAAVLASAMHVAMQRLVVPR-MLAERTPVLTPREKTCLHWVAQGKSDGVIADILHVSSSAVHFHVTNVLRKLEVSSRAQAAAKAVALGLI
>CP001622.1
-QKYAAVLDQMFRLRKKVFADTLGWDVPVIGPYERDSYDSLAPAYLVWCN-RTRLYGGMRLMPTTGPTLLYDVFRETFPDAANLIAPGIWEGTRMCIDEEAIAKVDAGRAFSMMLLALCECALDHGIHTMISNYEPYLKRVYKRAGAEVEELGRADGYGKYPVCCGAFEVSDRVLRKMFEQ---IKAAANVDAAIRILQTEYGLDFVTYHLAQTIAAKIDSPFVRTTYPDAWVSRYLLNSYVKVDPIVKQGFERQLPFDWSEVE-PTPEAYAMLVDAQKHGIGNGYSIPVADKAQRRALLSLNARIPAEEWTELVRRCRNEWIEIAHL-IHRKAVYELHGENDPVPSLSPREIECLHWTALGKDYKDISVILGISEHTTRDYLKTARFKLGCATISAAASRAVQLRII
>AP014854.2
MHLYKNELMEHFHLRYDIYVRDRKWDLDRPVPLEIDQFDTLDAFYLLSLD-GSRLVGGSRLIPSTRPHLLGDVFPDLALR-GVPRQPDVFEWTRIFVAKAH--RGGDSRALGEILCGICEFSLEEGISAITAVAEMWWTPRLLEMGWKVEPLGLPRLIEGEPCNAFRFAMDEEVLDSTVERLEKAVHTNDLIKTFRLCLDPFGYNVVLITGLPDPPADPQPFFLVNSWPNGWHDRYLERDYYRDDPVAAFGRVRIDPFTWHDAPIDQPRGRLIMAEAADIGMRDGLVIPIVTSRSLHSCVSVAGEAPERD----PD-VQRAIH-LVGMFAHAAVQLASEQAPVRRRLLSDREREVLLWVAAGKTAWEISRILGIAERTVIYHVTTAARRLQAVSRTHAVARAIALGEI
>FPJF01000017.1
-RLPHELAADLGRYRRRVFVEQLGWELPSAESFERDQFDRDDTVYVFARNAGGDVCGCARLLPTTRPYLLQSLFADLIADMPLPQSAAVWELSRFAATDDEGGPRNAEWAVRPMLAAVVECAAQLGARQLIGVTFASMERLFRRIGIHAHRAGPPKQVDGRLVVACWIDIDPQTFAALYQQFSAAEDEQQLFQRIAAYSRRLGFEYCCYGIRVPLPVSKPSVAIFDTYPDGWMAHYQARNYIEIDSTVRDGAHSTNMIVWPDVD--RIDSNPLWQDAREFGLSVGVAQSSWAARGAFGLLSIARHARLTP-AEINMLTLQT-NWLANLSLMSRFMVPK-LSPAAGVTLTAREREVLCWTAEGKTACEIGQILSISERTVNFHVNNILEKLGATNKVQAVVKAISAGLI
>CP000635.1
SALYPTELDELFRIRHKIYVEEKGWRETSPDGMERDQFDTEHAVHLVGIE-DGRIIAGSRFVPTTQPHLLSEVFPHLCTRPGVLRHERVAEWTRGFIIPEFREKAG-LLIKAQFCTAVMEYCLNQGIEQIGGIQEIYWLPLWKRFGWRVKVIGDAAEIDSVLCVPAYFEVSVEALEGVMERCDNQKSVDNLFSDFGTVIAKRGFHSYIYTGLPAVGDDVKHYVVKNAWPPGWTEQFEGLNYFADDPVSRWSLSQSKPFTWKTARKATARTKEIQQEADRYRLCDGIVFPMFDPNSWQSVISLATDDK-GG--L-AKENIGDLYLLSSYCAMTANNLLR-RAEQADHRLTDREKEILQWVSRGKTDWEIGTILRMTEGSVTQRLARIRDTLGVKNRPQTVSQAIRLGLI
>LDQX01000003.1
QDMPSSLLAELGSYRYSVFARGEGWSIPSTPGQEYDRFDRSDVTWLIAWS-RNGISGCARLMPWTEPEQTEGII-------LPFNHEKVWEMSRFSARLEV----D-PELPLTILWHAVQLAEINGIEFIISSATPMLEKMFEQHQVVYQPLTPGLIQSEDNLFAIRIPVSQPALAE-ENHFQALATAQQLKGLLQDYIQSLGFDYFAFFIQHRVPFTRPRVYLHDTYPKLWIKRYKEQNYYAIDPVLQLCLRSGKGVEWTPEL--FSSAKEMWQDACNFGLLSGFSCSAMATNRAVGILSIGSKRPFITGSRRVELEV-KLHFLAEQSLSLLERLNDEALMVQGNDFSQRELEILRWTAEGKTSQEISLILSISEHTVNFYQKNMKKRFNVSNKTQIACYAAAIGLI
>FOJB01000001.1
LHNHGELFANLLRARRQSFIIQNRWDLPEALGMEFDQYDTPASRWVAVHE-FGRVLAGIRLTPTTATYMIRDAQLGLLDSDDAPVAENIWESSRVFVAHDTPQRVR-RLVHGHLISEMTKSARDLGATRVLGLIPASWPRWSKRLGLDTSAAGRVMEIDGINNQVVSIDLS------------RNQAIDSLLDELEPMASA-GY--FVGLHIRF----AAPLLTFQTYPQAWSDHYTRNAYALRDPMIAWGISRTGATRWSDID--LPDPFGILKDAARHGLVYGVCVSCGEIS-SRTVAGLARAD--RE---FTDEEIAA-I--SGV----VLRLHH--VSQPPDTLTKAEIEALRVLASGERYAAGAVVLGISESALKARLSSARKKLFARTSAEAIQRAKDYRLI
>JGYG01000018.1
LHKHGELFANLLRARHQSFIVQNKWNLPEAMGMEYDQYDTPASRWIAIHD-LGRVVGGMRLTPTTASYMIRDAQRGLLGSHEAPVDPHVWEVSRGFVCHTVPMAAR-RRVHALMVAGMNRAARELGATRTIGLLSSSWPRWAARCALDMEAAGPASIIDGVENQCIFINF------------------------------PVGY--YVALHIRF----GAPMLMFRTFPQDWTDRYTEQAYTLRDPLVAWGFSTEGTTRWSEIT---IDPFGIMAEAARYGLGFGACVAC-GPISSRTIAGIARND--RE---FTDAEIAKAATLVRH-I------HA--ITEPPESLTPAQIEALRLIAAGDRHAAAAAKLNISESALKARLNSARQRLLARTTAEAIQRAKDYRLL
>LFLF01000116.1
--SSKDDLKQIFRLRHRVFAEELHWVPQVNSGLEQDRYDTRATLIGI-FDSDGSAVGTIRIVFKPDTFMLEREFATFLSDCPT-GQTAPAEMTRLCVNPRIRRSGLGRQASQALFYAAYLVCLSRKVHEADFVSTSAFVHSLRERGFPCVPFGNTKTSGGVRSVAARMHWDR------------CETNDAIYVALGNILPFQKF--IACQVRPSALSHGLKHVFNLGYPQEWLACYNKLGYHRIDPVVNTSAE--GLIRWDQIF-QTPDQEYFVKKAAEYGLMDGFSVCHRDGKK-LRVTSFAGKAS-----THPRH--AAVIEISP-YLQFASESLD-LTDCDLINLSDREMSVLHWVAAGKTNWEIACILRISERTVKFHLGNVMTKLNCKTRSQTVAKAFNCGIL
>FKJV01000003.1
NVFHQDEIQEMFRLRARVFRERLNWAVNVFDGMEVDSYDALDPRYLTVRASNGQLCGCWRILDTQGPYMLKNSFTHLLEGQPAPNAPDIWELSRFALASDTVRRFGFSNPTVTSIASVLSYAHRSGITRYVTVTTPAIERMLRHLGVASRRFGPGNKVDTAAPIALWIDVAES-LSHL-----ACDSSESLIKALNTIARQYGFTSTLLGLKSTKAANYENAAVWTTYPAAWRKLYVQDKLHLVDPTVNHALHHLKPLLWNQEDFRTHCECMLYEQAAGYGLKAGITLPIHGSKGEFGLLSFASDCRLTRA-DMLASV-SALTLTRDLAFECGLGLPSDTRKSCKSPLTPRESECLKWLTNGKTSWEISKILICSEATVNFHVSNILKKLGVVNRQQAIAKSLMEG--
>CP013568.1
-QKHAAVLDQMFRLRKKVFADTLGWDVPVIGPYERDSYDALAPAYLVWCN-RTRLYGGMRLMPTTGPTLLYDVFRETFPAAADLVAPGIWEGTRMCIDEDAIAKDDAGRAFSMMLLALCECALDHGIHTMISNYEPYLKRVYKRAGAEVEELGRADGYGKYPVCCGAFEVSDRVLRRM-EQ---IKAAPNVDAAIRILQAEYGLDFVTYHLAQTIASKIDSPFVRTTYPDAWVSRYLLNSYVKVDPIVKQGFERQLPFDWSEVE-PTPEAYAMLVDAQKHGIGNGYSIPVADKAQRRALLSMNARIPADGWSELVRRCRNEWIEIAHL-IHQKAVYELYGEHDPVPALSPREIECLHWTALGKDYKDISVILGISEHTTRDYLKTARFKLGCATISAAASRAVQLRII
>JICO01000013.1
NNFSEGLYTKFKSYRYRVFVEYLGWELNCPNNEELDQFDKVDTAYVVAQDRESNIIGCARLLPTTQPYLLGEIFPQLLNGMPIPCSPEIWELSRFSAVDFANSQAVSSPVSIAILQEAINFAREQGAKQLITTSPLGVERLLRAAGFRAHRAGPPMTIDGYSMFACLIDI--------LSAFLVVKNEYQLFEIVKSTASRLGFDYCAYGMQSPLSIAEPKTIMLNNYPEAWQKRYVERQYVKIDPTVQHCMVSLQPLVWSSQSAKTQAEKDFWEEACSYGLNVGWAQSSRDFIGTRGMLTLARSNDQLS-EKEQKAQYTNMYWLTQT-VHSSIAKNDVEFAKFNLYLTNREKEALRWTAEGKTSAEIAQILGVTERTVNFHLSNAMQKLNVNNKISAAIRAVMLGLL
>CPWG01000023.1
DSMSENKLDEIFTLRKITFKDRLDWKVTCIDGKESDQYDDENTNYLLGTI-DDTLVCSVRFIEMQYPTMITGPFAPYFRDLDLPID-GFIESSRFFVEKALARDGNNGSLSAILFLSMVNYARYRGYKGILTVVSRGMYTILKRSGWGITVINQGESEKNEVIYLLHLSIDSNSQQQL----DNESINEDIKNYIQRRIKAYGNIRYSYLLMNK--KVPLHPAIISNYPLDWVKKYKKNSYHLIDPVILTAKGKVAPFAWDDNSVIKSIDSAVFNLAREYNIVNGYTFVLHDNNNNMATLNVSSGDDSESI-EVNKEKIQMLLILYNKSYHENNTLNK--KENKREIFSPRENEILYWASVGKTYAEIAIILGIKKSTVKFHIGNIVRKLGVLNAKHAIRLGIELQLI
>JXOC01000003.1
NNFSEGLYTKFKSYRYRVFVEYLGWELNCPNDEELDQFDKIDTAYVVAQDRESNIIGCARLLPTTQPYLLGEIFPQLLNGMPIPCSPEIWELSRFSAVDFSNSQAVSSPVSIAILQEAINFAREQGAKQLITTSPLGVERLLRAAGFRAHRAGPPMTIDGYSMFACLIDI--------LSAFLVVKNEYQLFEIVKSTASRLGFDYCAYGMQSPLSIAEPKTIMLNNYPEAWQKRYVERQYVKIDPTVQHCMVSLQPLVWSSQSAKTQAEKDFWEEARSYGLNVGWAQSSRDFIGTRGMLTLARSNDQLS-EKEQKAQYTNMYWLTQT-VHSSIAKNDVEFAKFNLYLTNREKEALRWTAEGKTSAEIAQILGVTERTVNFHLSNSMQKLNVNNKISAAIRAVMLGLL
>LJQD01000493.1
MTMPVTLLETLYSMRKKIFSDRLEWKVRVSHAFEFDEYDNAATTYLVGSW-KGVPLAGLRLINTCDPYMLEGPFRSFFDC-AAPKNAAMAESSRFFVDTARARSLGIAPLTEMLLFSMHNHAALSDLQSIITVVSKAMARIVRKSGWEHRVLSTGEASPGETVLLLEMPVTADNHQRL-----------QLIEDFENDLHHIGDFTYAYFSTPK--TRNVKPVILSNYPDSWLKSYVASNYHLIDPIIKHAWHSITPFFWREARAQGVETDDFLKRSAKYQLSSGATFTLHDASGLFAALSLCNARQQNDFDQRIREKAADIQ-MSLIRFHDRLIKTRAPPQPAQCKLSTRETGVLKWVAMGKSYSEIAEIFSISERTVKFHMSNVSSKLEVRTAKQAVYKAINMGMV
>GG753605.1
NNFSEGLYTKFKNYRYRVFVEYLGWELNCPNNEELDQFDKVDTAYVVAQDRESNIIGCARLLPTTQPYLLGEIFPQLLNGMPIPCSPEIWELSRFSAVDFSNSQAVSSPVSIAILQESINFAREQGAKQLITTSPLGVERLLRAAGFRAHRAGPPMVIDGYAMFACLIDV--------LSEFLIVKNEYQLFEIVKSTASKLGFDYCAYGMQSPLSIAEPKTIMLNNYPEAWQKRYLEQHYVKIDPTVQHCMVSLQPLVWSSQSAKTQEEKDFWEEARSYGLNVGWAQSSRDFIGTRGMLTLARSSDQLS-EKEQKAQYTNMYWLSQT-VHSSIAKNEMEFAQFNLYLTNREKEALRWTAEGKTSAEIAQILGVTERTVNFHLGNSMQKLNVNNKISAAIRAVMLGLL
>LAZR01004324.1
RHRYTQLLDEMYALRARVFGQRLGWEVDIKDGLEIDQYDALDPAYVIGINDDNKVVSCVRALQTTGPHMLSDVFSDILDGQPPMRSATLWESTRFCVDTEANSRNSISYATCELMAASLEYARDSGISDIVTVIDPVMNRVLKRSDCPYGYVGKTTPMGKVAAMAALLDCSEDRIARI-----------------------------------------------------------ERGFLHKDPTLKIARRSIAPVDWQRLR-EEESFKTIFYDARDFGIHQGLTIPVRGPFGDIGLFSVTRNCD-REWKLLKKAILGDLQ-NAAVFLHDNVVKTSLSRRLTHPNLSDREVEVLQWIAAGKSQQDVADILSISNRTVEVHLRSGRSKLSALNTSQAVGRAIGLGLI
>FPBD01000014.1
----SPLVESMFKLRKKVFHDQLQWNVNVDGDYEFDQYDNNDCIYFVWSDARSKLYASVRLIPTTKPTLLYDTFRNSFPKSLNLAVPGIWEATRACLDHSLIKEMTTSYAFGLLTLATCECAYLDGQHTIVSNYAPQFNQVYLRAGAMFLEVGRAEGFGDDPVCCGTLNISSSSIRYM--ESSSMECAIEAFRAAYEVAHVTLH------MAQTRSQNVDMPYLKTTYPKKWISEYILKGYVEIDPVVKQGFNQTSPFNWCDLEIL-PESRFLMEESIKFGIGNGYSIPVMDRSGRKSLVSINSNSTTLIWNKLIAKNGNCWREISHV-LHQKALIELYDGVDPAPPLSRRELECLSLTALGKDYKTIAILLGISEHTTRSYLKSLRQKFNCTNLAQAVSKAHSLGIL
>LPDH01000106.1
-RLPHELAADIGRYRRRVFVEQLGWALPSANEYERDQFDRDDTIYVFARNGNGEMCGCARLLPTTSPYLLNTLFADLLAGVTPPQSAAVWELSRFAATGEAGSAEAAAWAVRPMLAAVVECAAQLGARQLIGVTFASMERLFRRIGVHAHRAGPPKMIDGRMVVACWIDIDPQTLAALYHQFSAAEDEQQLFQRIAAYSKRLGFEYCCYGIRVPLPVSKPAVAIFDTYPDGWMEHYQEQNYIDIDSTVRDGALSTNLIVWPDAD--KAGASPLWADARASGLAVGVAQSSWAARGAFGLLSIARHARLTS-AEINMLTLQT-NWLANLALMSGFMVPK-LAPEANVVLTAREREVLCWTAEGKTACEIGQILNISERTVNFHVNNILEKLGATNKVQAVVKAISAGLI
>AY115588.1
-NIDPQALNAMHKLRARIFKVKKMWDIPLINDMEIDGYDALDPYYMIINRDAGYVCGCWRILPTTGPNMLAHTFPELLHGHPAPCSDAIWELSRFAIELPDGNRFGFSQGTTQAIHAIVSYAIGCGVKQFVTVTTVGVEKMLIRLGLDISRFGPALQIGVERAVALRIELNEKTTSALLLRLSEMERFEDWLAHLKILTRKLGYSNFLIGLKPAPTDANQQVLIYSDYPDAWRTRYDAESYAAVDPVVQHCLNANRPLLWDRDNYRRPSESEFFEEAAAHGLQQGLALPLHGPRGEAGMLCLKPSEGPRATATMIES-LPMATLLRDY-AMEGMLKAR-IECSTPVHLTSREKEVLQWSAAGKTTWEISMILSCTTSAIDFHFKNIRRKFQVSSRQMAVLKAIQQKSI
>JH603159.1
QEFDNADINEMYRLRARVFHGRLGWDIPTIAGMEIDGYDALGPHYMLIQADGGQVRGCWRLMPTEGPNMLKDTFPQLLHGAAAPVGRHIWELSRFAIETGGEQSFGFADLTMQAIHELVTFADQMGITRYVTVTTTPIERLLRKTGIEISRLGSPLQIGVERAVALDIAVSPKTRTAL-----DAADEAEWFGAIAGLAETWGFDKLLIAMLPRPTIRLEDAYVRSTYSPIWRRTYDEQGLVHIDPTVSHCATRATPLIWSPDIFTTASQQSMYEEARAHGLRAGVTLPIHGPNQEAGMMCFVNDSPSD---EFWRHALPNLVLLRDLVIDTSQRHLNTHAQTLLPKLTPRERECLKWTARGKSTWEISHILNCSEAVVNFHMKNIRTKFGVNSRRAAAVIATQLGLI
>MUVB01000104.1
DDMPTTMHRRLGVFRYDVFVGRLGWQLPGADATEWDQFDRGRTIHVVSVDQAQHICGCARLIPTTQPYLLQTLCAPSAAL-HLPRAPTVWELSRFAARCGANPTM-RASTGMQLFPAILAIAASLGATCVIGAMTRAVARLYQRCGLALQLLDTAETADRPAYLIGAIEITRSTFTNL-------------------------------------------ETLCARYPDHWVAHYAQRDYGPVDPVHRMAFARATPYRWADIRGLNRIEQRVLGEARDAGLTSGVSIPLRETNGDILLVNLASPSPEIK----TEVHMRLASSIGAL-FHQELHLMKPHRPEPALELSPRQQECLAWVARGKSSWAIASIVGISPHTVDYHIAEAMKILGINSRTAAAVHAVTTGLI
>CP007567.1
-HPRWEVENELYRFRKRVFSDRLGWDVESHRGLERDSFDKPDTHWVLIDD-EQGLCGCIRLLSCAQDYMLPSIFPGALAGERAPCGADVWELTRLAIDAGRALDNGISELTCVIFREVHAFAREQGIRELVAVVSLPVERIFRRLGLPIERLGHRQAVGAVRGVGIRFHLDERFERAVLEHFTLVTDGNRLAELIGRFTLGMGYDRFALIL-PMSMQR-PKVVLFNQCPDSWVQAYTVNNMLACDPIIQLARTQTLPIYWNRLDEKQEGSMDVMGLAAEFGLRNGISFPLHGAAGENGILSFITRERASS-DLLLESS-PILSWMSNYIFEAAIRIVRMREDDPQEALTERETECLFWASDGKTSGEIACILGITERTVNYHLNQVTRKTGSMNRYQAIAKGVSSGIL
>LMQJ01000034.1
RHLYEDVIEQHFRLRHDIFVEERRWELRRPDGREIDSYDDEDTVYLLALE-GRRVVGGHRLYPTTKPSMMSEVFPHLASMRGCPADPLIWEWSRFFVVRDRR--D--GALNAQLMAAVQEFCLNQGIAQVSAIMETWWLPRFHEAGFVVTPLGLPALVENAWTMAATIDIRRQTLDALIEGLETYRKVPDAMNALETAFGRFGFETIIVTGLPNPDQQFAQMVLAKRWPAGWFSLYTQNNYDRFDPVVRLCRQSINPFEWSEAPYDEPYAAEVMNRASEFRMSRGFIVPIHGLTGYEAAVSLGGVHD---L--NPRS-KPALH-LMAMYGFDHIRRLLQPVPHSPARLTPREREVIAWASQGKSAWEIGEILHITQRTAEEHLASAARKLGAVNRTHAVALAIRNKII
>FNNP01000001.1
RHLFTEVLDDMFELRARVFGGRLGWDVNIEDGKEIDQFDHLDPAYVIGLDDEGNVVAAVRALQTTGPHMLSDVFSDILCGEAPMRSATMWESTRFCVDTQRKEKNSVSYATCELMIGSLEYCRNAGIQDIITVIDPVMNRVLKRSNCPYDYVGETVPMGKVPAMAALLDCSEERISGL----------------LRQVCDKYEMDHAAYAMNPA----AGTIHGHVTYGDDWKVHYQEQGLHLIDPTLHMSQRSIAPVDWSRLE-RGKDFQRVFRDAHDFGIDQGITIPVRGPYGDIGLLSATRECRD-EWKKLVSSVISDLQSLAVH-IHDNVMTSDTSRMLYHPTLSSRELEILQWAAAGKSQQDIGDILSISHRTVEVHLRSSREKLNALTTPQAVGRAIGIGLI
>CTJB01000004.1
NNMPERKLDEIFSLRKITFKDRLDWKVTCIDGKESDQYDDENTNYILGTI-DDTIVCSVRFIDMKYPTMITGPFAPYFSDVSLPID-GFIESSRFFVEKALARDGNNSSLSTILFLAMVNYARDRGHKGILTVVSRGMFILLKRSGWNITVLNQGESEKNEVIYLLHLGIDNDSQQQL---FDNESINEDIKNYIQRRIKAYGDLRYSYLVMNK--KTPLHPTIISNYPLDWVRKYKKNSYHLIDPVILTAKDKVAPFAWDDNSVKKSTDSAVFKLAREYNIVNGYTFVLHDNSNNMATLNISNGSDSISFDEINKEKIQMLLILTHEKMLGLYQSNSDKPKIERDIFSPRENEILYWASVGKTYAEISIILGIKRSTVKFHIGNVVRKLGVLNAKHAIRLGIELKLI
>CP007569.1
RHLYEDVLEQHFRLRHDIFVEERHWELRRPDCREVDAYDDEDTVYLLALE-GRRVVGGHRLYPTTKPSMMSEVFPHLASVRGCPANPLVWEWSRYFVVRDRR--D--GALNLQLMAAVQEFCLNQGIAQVSAIMETWWLPRFHEAGFVVTPLGLPALVENAWTMAATIDIRRETLDALIEGLGTYRKVPDAMNALEAAFGRFGFETIIVTGLPNPDQRFAQMVLAKRWPAGWFSLYTQNNYDRVDPVVRLCRQSVNPFEWAEAPYDEPDAAEVMNRATDFRMSRGFIVPIHGLTGYEAAVSLGGVHD---L--NPRS-KPALH-LMAMYGFDHIRRLLDPAPHLSTRLTPREREVIAWASQGKSAWEIGEILHITQRTAEEHLATAARKLGAVNRTHAVALAIRNKII
>CP020350.1
-LLSETKSEELFTLRKETFKDRLNWAVQCTDGMEFDQYDNNNTTYLFGIK-DNTVICSLRFIETKYPNMITGTFFPYFKEINIPEG-NYLESSRFFVDKSRAKDGNEYPISSMLFLSMINYSKDKGYDGIYTIVSHPMLTILKRSGWGIRVVEQGLSEKEERVYLVFLPVDDENQEAL---------------------DHYDGVKFSFMVLNK--KNPSEMIIISSYPDEWVNLYKENKYQHIDPVVLASFNKISPFSWEKSLVTRLQLAKIFDLSKKYNIINGYTFVLHDHGDNLAMLSIIVDSYPDDVDTFIEEKKDTFQMLIDASLCREMI-ENKKQLNNKEIFSQRENEILYWASMGKTYLEVAIILGIKTSTVKFHIGNVVKKLGVLNAKHAIRLGVELQLI
>LPCO01000065.1
-RLPSELAAELGRYRRRVFIEQLGWALPSANRFEHDQFDRDDTVYVFARDAAGDVCGCARLLPTTRPYLLESLFADLIADVALPQSAAVWELSRFAATGDEGGAGNADWAVRPMLAAVVECAAQLGARQLIGVTFASMERLFRRIGVHAHRAGPPKQVDGRLVVACWIDIDPQTFAALYQQFSAAEDEQQLFQRIAAYSKRLGFEYCCYGIRVPLPVSKPAVAIFDTYPDGWMAHYQARNYIEIDSTVREGALSTNMIVWPDVD--RIDPCPLWEDARDFGLAVGVAQSSWAARGAFGLLSISRHARLTP-AEINMLTLQT-NWLANHSLMSRFMLPK-LSPAAGVTLTAREREVLCWTAEGKTACEIGQILSISERTVNFHVNNILEKLAATNKVQAVVKAIAAGLI
>FPBQ01000047.1
-GAFAEDLSEMHRLRYRVFKERLDWDVQTSGDMEVDEFDALHPVYLIQRASNYRIQGCVRLLPSVGPIMLRDTFPSLLDGSPFEPDRSIWESSRFALDVDHTAVKGLSSATYELFAGMIEFGLSRRLTGIITVTDARMERILRRAGWPLRRVGQPRTLGSTLAVAGYLEISMDCLIRVVDRLVESKSPDDLRQAMAKAASALDLCSFAYLAPPR--TGSATPLLISSYPTTWTSHYLRRNYERIDPVLAQAFRRPEPFRWGEGLTRSDEEREMFEEAAKFGLRCGFTIPVHDSEGAFAAVTFATDECRASFERTIDNQMWALQ-LMAMSFHAHVRLAP-DVSIGGATLSRREIQCLKWAAEGKSAWEAGRIMGISQHTVAFHLENAKAKLGVRSTIQAVARIA-----
>NAFB01000134.1
EGEFVHDLAEMHRLRYCVFKQRLDWNVDVSGDMEIDEFDVLRPVHLLNRSTAGRIQGCVRLLPSTGPTMLRDTFPILLDGQPTPRSDRIWESSRFALDVPPKASGGLAAATYELFAGMIEFGLSIELTEIVTVTDVRMERILRRAGWPLRPIGKARPVGNTTAIAGYLEVSPNALHRIAERLTESSHRNEAQQSMADVTAALSLSCFAYLALPS--RPGGVPNLISTYPSSWTALYLQRGYDSVDPVVRRAIRDPKPFRWGLGIMRSDSERTLFEEAAKFGIRCGFTFPIHDDQGAIAALSFAADEQ-TGFERLLEH-AQTLRLIAS-FFHAHARFWTNDRMVGGVVLSPREHECLGWSARGKSAGEIGIILGISERTAGFHLDNARAKLGVSSLRQAIVLL------
>CP014477.1
NNFSEGLYTKFKNYRYRVFVEYLGWELNCPNNEELDQFDKVDTAYVVAQDRESNIIGCARLLPTTQPYLLGEIFPQLLNGMPIPCSPEIWELSRFSAVDFSNSQAVSSPVSIAILQESINFAREQGAKQLITTSPLGVERLLRAAGFRAHRAGPPMVIDGYAMFACLIDI--------LSEFLIVKNEYQLFEIVKSTASKLGFDYCAYGMQSPLSIAEPKTIMLNNYPEAWQKRYMEQQYVKIDPTVQHCMVSLQPLVWSSQFAKTQEEKDFWEEARSYGLNVGWAQSSRDFIGTRGMLTLARSNDQLS-EKEQKAQYTNMYWLSQT-VHSSIAKVVNEVAQFNLYLTNREKEALRWTAEGKTSAEIAQILGVTERTVNFHLGNSMQKLNVNNKISAAIRAVMLGLL
>JFDW01000013.1
NNFSEGLYSKFKSYRYKVFVEHLGWELNCPHNEELDQFDKVDTAYVVAQDRDSNIIGCARLLPTTQPYLLGEIFPQLMNGIPLPCSPEIWELSRFSAVDFSNSQAVSSPVSIAILQEAINFARAQGAKQLITTSPLGVERLLRAAGFRAHRAGPPMTIDGYSMFACLIDV--------LSAFLVVKNEDELFEVVKSTASKLGFDYCAYGMQSPLSIAEPKTIMLNNYPQAWQKRYIEQRYVKVDPTVQHCMVSLQPLVWSSQNAKTQEEKDFWEEARSYGLNVGWAQSSRDFIGTRGMLTLARSTDQLS-EKEQKAQYTNMYWLTQT-VHSSIAKNDVEFSQFNLYLTNREKEALRWTAEGKTSAEIAQIIGVTERTVNFHLCNSMQKLNVNNKISAAIRAVMLGLL
>MURH01000079.1
ERLPHELAADLGRYRRRVFVEQLGWALPSAESFERDQFDRDDTVYVFARNADGDMCGCARLLPTTRPYLLKSLFADLVEDMPLPQSAAVWELSRFAATDDEGGPGNAEWAVRPMLAAVVECAAQLGARQLIGVTFASMERLFRRIGIHAHRAGPPKQVDGRLVVACWIDIDPQTFAALYQQFSAAEDEQQLFQRIAAYSKRLGFEYCCYGIRVPLPVSKPAVAIFDTYPDGWMAHYQAQNYIEIDSTVRDGALSTNMIVWPDVD--RIDPCPLWQDARDFGLSVGVAQSSWAARGAFGLLSIARHARLTP-AEINMLTLQT-NWLANLSLMSRFMVPK-LSPAAGVTLTAREREVLCWTAEGKTACEIGQILSISERTVNFHVNNILEKLGATNKVQAVVKAISAGLI
>FCGU01000003.1
NLLPDNRSKELFSLRKKTFKDRLDWLVNCENNMEFDEYDNRHATYIFGTY-QNHVICSLRFIETKHPNMISDVFNNYFNDIKLPDG-NYVEASRLFIDKARIQALQLAPISAMLFLSMINYVRSCGYEGIYAIISHPMRIIFQRSGWHISVVKTGCSEKNKNIYLIYMPIDDANRNRL------ETINASIKEELERGLSKYNNIKYAYAIMNK---RNPANFSIVSNRTEWFEFYIKNNYQFIDPVLITASHRITPFTWDKDL-EGLKLPKIFDMAKNYNIINGYTFVLHDHHHNLVVLSIMLDKCDTDVEQQIDNNKAEIQMLLI-TMHGKMTAADFEKMNQREFFSKRENEIIYWASLGKSYQEIALILGIKLTTVKYHIGNAVKKLGVTNAKHAIRLGVELQLI
>ALIU01000003.1
-LLSETKSEELFTLRKETFKDRLNWAVQCTDGMEFDQYDNNNTTYLFGIK-DNTVICSLRFIETKYPNMITGTFFPYFKEINIPEG-NYLESSRFFVDKSRAKDGNEYPISSMLFLSMINYSRDKGYDGIYTIVSHPMLTILKRSGWGIRVVEQGLSEKEERVYLVFLPVDDENQDAL---------------------DHYDGVKFSFMVLNK--KNPSEMIIISSYPDEWVNLYKANKYQHIDPVVLASFNKISPFSWEKSLVTRLQLAKIFDLSKKYNIINGYTFVLHDHGDNLAMLSIIVDSYPDDVDTFIEEKKDTFQMLID--AYEKIMIENKKPLNNKEIFSQRENEILYWASMGKTYLEVAIILGIKTSTVKFHIGNVVKKLGVLNAKHAIRLGVELQLI
>LLEG01000048.1
NNFSEGLYTKFKSYRYRVFVEYLGWELNCPNNEELDQFDKVDTAYVVAQDRESNIIGCARLLPTTQPYLLGEIFPQLLNGMPIPCSPEIWELSRFSAVDFSNSQAVSSPVSIAILQEAINFAREQGAKQLITTSPLGVERLLRAAGFRAHRAGPPMTIDGYSMFACLIDI--------LSAFLVVKNEYQLFEIVKSTASRLGFDYCAYGMQSPLSIAEPKTIMLNNYPEAWQKRYVERQYVKIDPTVQHCMVSLQPLVWSSQSAKSQAEKDFWEEARSYGLNVGWAQSSRDFIGTRGMLTLARSNDQLS-EKEQKAQYTNMYWLTQT-VHSSIAKNDVEFAKFNLYLTNREKEALRWTAEGKTSAEIAQILGVTERTVNFHLSNSMQKLNVNNKISAAIRAVMLGLL
>HQ913629.1
-QIPPQTLQQIFAIRKAAFIDRKKWDIESYQGYEWDEYDDPDAVYIYTYT-DERVTGAVRLRPSNKPTLMSGALSFILPTGNIPHSNCCWEATRFALLEDKTLAGEVTQATVALFLSMIKFAQLQNIDTYEIVVDTLMEKILKRSGWTVERHNTAFGSKGETIIYGTLPCTLDAYKGV--------SEEEYTEILGWIFSKLGINKFAYVHLEPTPSNSSKISIYSNYPAEWVDTYRKNSLYKSDPVMANTAITATPFFWNEIPAELDNNPEIFDQSANYGIKQGYTVPIHEPGRAFGSLHLSSEEDP-DFPLIVR---SNLFIIKTLSVIANQYRPVEITTENNLKLSPREIEFLRWLALGKNYKEIGLIMNITERTVKFHAKQMTEKMDCTNVKQAMIKAVQLNF-
>JFXZ01000011.1
NNFSEGLYTKFKNYRYRVFVEYLGWELNCPNNEELDQFDKVDTAYVVAQDRESNIIGCARLLPTTQPYLLGEIFPQLLNGMPIPCSPEIWELSRFSAVDFSNSQAVSSPVSIAILQESINFAREQGAKQLITASPLGVERLLRAAGFRAHRAGPPMVIDGYAMFACLIDV--------LSEFLIVKNEYQLFEIVKSTASKLGFDYCAYGMQSPLSIAEPKMIMLNNYPEAWQKRYVERQYVKIDPTVQHCMVSLQPLVWSSQFAKTQEEKDFWEEASSYGLNVGWAQSSRDFIGTRGMLTLARSNDQLS-EKEQKAQYTNMYWLSQT-VHSSIAKVVNEVAQFNLYLTNREKEALRWTAEGKTSAEIAQILGVTERTVNFHLGNSMQKLNVNNKISAAIRAVMLGLL
>AEDL01000006.1
QDMPSSLLAELGSYRYSVFARGEGWSIPSTPGQEYDRYDRSDVTWLIAWNAREGISGCARLMPWFEPEQSEGIV-------LPFSHERVWEMSRFSARLEV----D-AELPLNILWHAVQMAELNGMEYIISSATPMLEKMFEQHGVVYEPLTPGLILSEDNLFAIRIPVEQPALAE-KQQFQALMACSDLKPLLQQFTESLGFDYFAFLIQHPVPFSRPRIHLHSTYPKLWVKRYEKQNYYAVDPVLSLCQRPGRGLMWTEEM--FAGAGNLWREAREYGLQSGFSCSAMAPNRALGILSISSQQ-PIPLKLCEELE-VKLHLLAELSLDTLERFSDDAMMVLKKEFSQRELEILKWTGEGKTAVEISLILSISEHTVNFHQKNMQKRFNVSNKTQIACYAAAIGLI
>CGCB01000003.1
DSLSKRKSSELFSLRKKTFKDRLNWRVNCEENMEFDGYDNKNTTYILGAY-NDTVICSLRFIETKFPNMIIDTFRPYFKNLSLPEG-NYVEASRLFIDKERVKSLQQHPISLILFLSMINYAKDMSYQGIYAIVSHPMLIIFQRSGWQISVIETGLSEKNQNIYLIYMPVDEYNQ----------NINASIKNYLEKNLKPFNNIKYAYAIMNK--KNPTNFAIISN-RTEWFEFYTKNNYQFIDPVLITASYRVTPFPWDENISSGLKMPKIFDMAKNYNVINGYTFVLHDHYHNLVVLSMIIDDCDDDIEALITDKKNDLQMLLL-TTHEKLLTSNLEKTAPKELFSERENEILYWASMGKSYQEIALILGIKLTTVKYHIGNAVKKLGVTNAKHAIRLGIELNLI
>LZPI01000001.1
RNAASSYFTQMFRARALVFRDRMGWDVNVEGGLEIDRFDDEDPIYLAVKEGDDELTGSLRLLPTTSETMLSSEFQHFFNEDLDICSPSIWECTRFCVHPPLQAGHPSQTAAVELLSGLCRLSLKSGIEHIMGVYDASMIGVYRKIGWSPTPLARSRPE-IGNLYVGLWEVNEESDQRLLSEIAQANDIDELRQFLFKFCSLYGLANAAFHVTQIAALSQQNPLLLLTYPPEWVETYIAHDYFSIDPVVQAGRNGFLPFDWSTLDLKSPQSISFFREAEAFDVRYGLTLVVRGPHGERSLFTVTSNLKSGDWEQLRNSIIGDLQ-VIAYYLHEQSLISGLREQSIGRKLSKRETECLELLAHGLLPKQITSILGISESAVRLYLSSGRRKLHVSTTNQAIAKAISLELI
>FOOO01000005.1
LNQHPKLRDSMFRDRADQFKTRLGWDVDIENGFERDQYDALNPLYVIWENADGTHGGSMRFLPTTGRTMINEHFTDILGG-GTITSPLIWECTRFCLSRGA----E-SKVAAALMLAGGEIMQNFEVAHFAGVFDARMVRIYRLIGSSPEVLGSMG-EGRDKISVGLWEFTPDAQAKVLAALEQADTLEGINEAIFTLRGHFGVEHMVYHWVD----SAGEQYGYGTYSLEWAARYQEQNYIRVDPVVIGCYQRFHPVDWKRLDWSSKAARALRAEAATYGLGQGYSIPIRGPNGQFALFTVNTSCDDEEWAKFTEENRRELILIAHYFNQKALEFEPNKTPEQSQALSPREIDAMTLLAIGYNRAQVAETLSISEHTLRVYIESARFKLGAANTTHAVARALSRGLI
>HG916854.1
-HEDPDLTERIWAFRHLRFVEQLGWELRRQDHRERDRFDTPSVVHAVLAL-HGEVIGYSRLVPTIAPNFAAEVAGALG--IDLPKGPQVYEWTRCATALDAPSIAG-VDASDLLMTGVLECLLHLGARQILFVTYTPLVAMMRRRGYLVRPLASLPLERDRPVTLASADISTDLLHLHLVAGEKARDKAELAGAVERVTCHLGMDHFAMAFLPLAHERLDSYFVWERWPRGWFERYLALNYFHADPVAHYVRQTGQPAVWSKALDNSTKARKIMSEAGEFGLVDGLTIPLYSRVGVNGLFSVAGTRP---M---TPLEVQLFSIVAS-TAHARLLTAPSHRILPEIFITKRESEFLSLCAAGKTDREIGEFTGRSQRTVQAHIRNLQKKLSAVNRAQLIAEAFRHGL-
>LLVH01000095.1
EEFDKKLLGEMHKLRAQVFKERKGWDVSVIDEMEIDGYDALSPYYMLIQETEAQVFGCWRILDTTGPYMLKNTFPELLHGKEAPCSPHIWELSRFAINSGQKGSLGFSDCTLEAMRALARYSLQNDIQTLVTVTTVGVEKMMIRAGLDVSRFGPHLKIGIERAVALRIELNAKTQIALFLELERSSGKLEWSAILQKMASDLGFSKILFGLLPKDSQDYENAFIVGNYPAAWREHYDRAGYARVDPTVSHCTQSVLPIFWEPSIYQTRKQHEFFEEASAAGLVYGLTMPLHGARGELGALSLSVEANRAEANRFMESVLPTLWMLKDYALQSGAGLAFEHPVSKPVVLTSREKEVLQWCAIGKTSWEISVICNCSEANVNFHMGNIRRKFGVTSRRVAAIMVVNLGLI
>CP017075.1
----DQILSAMFEARKSVFVDLLKWDVPVIAGYEIDQFDNAHAQYLVLTDGKGRHMASARLLPTTREHILGGLYPQLCSG-AVPHSPTIREITRFCIERTLTTAE-RRAARDTLVARLADHALAEGITAYTAVADAAWCAKIHAFGWRCAPLGDVHTISNKRMAALRIEIDADTPRLLLRAIHAARSLELLAGNVAIATTQMGFTHYAITHHVDGPARRMRAIRLNNYPPAWVEHYDRHHLYTLDPVHRLSHLINEGFVWSELA-ESHADHAFMTLAAHYGIADGFTIPVTIHGETGGSVTFINPPR-REITDLTKI-MAHA--IGEAAFAAARRLRGQRMRPPSARLTQREREVTHLVALGKTNREMAMLMGTSEETPAKHVNNCFEKLEVNKRTLLVSRALFDGT-
>JJOC01000008.1
NNFSEGLYTKFKSYRYRVFVEYLGWELNCPNNEELDQFDKVDTAYVVAQDRESNIIGCARLLPTTQPYLLGEIFPQLLNGMPIPCSPEIWELSRFSAVDFSNSQAVSSPVSIAILQEAINFAREQGAKQLITTSPLGVERLLRAAGFRAHRAGPPMTIDGYSMFACLIDI--------LSAFLVVKNEYQLFEIVKSIASRLGFDYCAYGMQSPLSIAEPKTIMLNNYPEAWQKRYVERQYVKIDPTVQHCMVSLQPLVWSSQSAKTQAEKDFWEEARSYGLNVGWAQSSRDFIGTRGMLTLARSNDQLS-EKEQKAQYTNMYWLTQT-VHSSIAKNDVEFAKFNLYLTNREKEALRWTAEGKTSAEIAQILGVTERTVNFHLSNSMQKLNVNNKISAAIRAVMLGLL
>MUTA01000156.1
DDMPTMMHRRLGVFRYDVFVGRLGWQLPGADATEWDQFDRGRTIHVVSVDQAQHICGCARLIPTTQPYLLQTLCAPSAAL-HLPRAPTVWELSRFAARCGANPTM-RASTGMQLFPSILAIAASLGATCVIGAMTRAVARLYQRCGLALQLLDTAETADRPAYLIGAIEITRSTFTNL-------------------------------------------ETLCARYPDHWVAHYAQRDYGPVDPVHRMAFARATPYRWADIRGLNRIEQRVLGEARDAGLTSGVSIPLRETNGDILLVNLASPSPEIK----TEVHMRLASSIGAL-FHQELHLMKPHRPEPALELSPRQQECLAWVARGKSSWAIASIVGISPHTVDYHIAEAMKILGINSRTAAAVHAVTTGLI
>CP002433.1
QDMPSSLLAELGTYRYSVFARGEGWSIPSTPGQEYDRFDRSDVTWMIAWNARQGICGCARLMPWQEPEMAEGVV-------LPFSHEKVWEMSRFSARLEL----D-AELPLNILWHSVQLAELSGIEFLISSATPMLEKMFERHQVIYEPLSPGLIQSEDNLFAIRIPVQQPALAE--IQFQAVTAVLQLKALLQKHIETLGFDYFAFLIQHPVPFTRPRIFLFSTYPEDWVKHYESENYYAVDPVLLLCQRPGHGVEWTRDL--FTGAGNLWAEANAYGLMSGFSCSAMASNRAIGILSIASGQQSKTQHLRVELE-VKLHFLAELSLRVLERLNDNAMVVLSNDFSQRELEILKWTAEGKTSAEISLILAISEHTVNFHQKNMQKRFNVSNKTQIACYAAAIGLI
>LJGL01000005.1
EGLSASMIAELGRYRHEVFIEKLGWDVESTSGQEFDQFDHPQTRYIIARS-REGICGCARLLPTTEAYLLKDVFAYLCSE-TPPSDPSVWELSRYAAGAAD----D-PQLAMKVFWSSLQCAWYLGASSVVAVTTTAMERYFIRNGVVLERLGPPQKNKGESLVAISFPAYQE-----RSEMQPIHDSQGVFAVLEKEVRRLGFDYYAYGVRHTIPFTRPKTEVHGTYPKAWLERYQMQNYGAVDPAILNGLRSSEMVVWSDSL--FDQSRMLWNEARDWGLCVGATLPIRAPNNLLSVLSVARDQN---ISSFEREEIRLLRCMIELLTQKLTDLEHPMLMSNPVCLSHREREILQWTADGKSSGEIAIILSISESTVNFHHKNIQKKFDAPNKTLAAAYAAALGLI
>CPYD01000004.1
EELMNMRSEDLYRLRKKTFKDRLQWAVKCSNDMEFDEYDNPNTRYLLGIY-GSQLICSVRFIELNRPNMITHTFNALFDDITLPDN-NYIESSRFFVDKTRAKLGNRYPISYVLFLAMINYTRHHGHTGIYTIVSRAMLTILKRSGWQVEVIKEAFVSEKERIYLLNLPTDLHNQA-----------IETLRDYIDRKLVSYNSPRYTYMVIDK--KNPIDIFMVSSYPNEWVDIYRSQNYQHIDPVVLTAFKRTSPFSWDENILSDLKSSKIFALSKKYNIVNGFTFVLHDHMNNLAMLSLIMDHDGKELEIINDSE-RLQMCLI--NIHEQMLMLGQADITSKAIFSPRENEVLHWASMGKTYQEIALIAGITPRTVKHHMGNVVKKLGVINARQAIRLGVELELI
>AUTB01000094.1
RAQHPAAVDDMFRLRKRVFHDFLKWDVQTEGDWEIDNYDQANPLYVLSYAPTGRLRGALRLLPTLGPNMLDDTFPILLGDNPEIRSASVWESSRFCIEPEISQDNQVTVAAAELMCGVGELGLASGISHIVTVTDVFLERMFRRMGCPGERIAEPHRIGSVFAVAVAWEVTPDLLTRM--------------------------------------DELKVCRLHHTFGAYAAEIYHARSLHRIDPILKLALGGVRPVEWTMARHRFPECEPLFQAAQEIGISEGVALPLPSPAGRMALLAINVNMTAGEWTTYRRHHLRDFQLAANL-FHAAMLEHGAMISTREMRLTGRETEVLTWAAAGKSYWEIATILGISERTVRFFMTNARRKLNVVSNTQAVAQAVRHALI
>LGYX01000004.1
QDMPSSLLAELGSYRYSVFARGEGWSIPSTPGQEYDRYDRSDVTWLIAWNAREGISGCARLMPWFEPELSEGIV-------LPFSHEKVWEMSRFSARLDV----D-AELPLNILWHAVQLAELNGMEYIISSATPMLEKMFEEHQVVYEPLTPGLILSEDNLFAIRIPVVQPALAE-KEQFQALTVSSELKPLLQQFTESLGFDYFAFLIQHPVPFNRPRIHLHSTYPRLWVKRYEKQNYYAVDPVLRLCQRPGKGMAWTEEL--FADAGNLWHEAREYGLQSGFSCSAMAPNRVIGILSISSQQ-PISVQLCAELEV-KLHLLAELSLDTLERFSDDAMMVLKKEFSQRELEILKWTAEGKTAVEISLILSISEHTVNFHQKNMQKRFNVSNKTQIACYAAAIGLI
>LSAM01000001.1
NNFSEGLYTKFKNYRYKVFVEYLGWELNCPNNEELDQFDKVDTAYVVAQDRESNIIGCARLLPTTQPYLLGEIFPQLLNGMPIPCSPEIWELSRFSAVDFSNSQAVSSPVSIAILQESINFAREQGAKQLITTSPLGVERLLRAAGFRAHRAGPPMVIDGYAMFACLIDV--------LSAFLVVQDEYQLFEIVKSTASKLGFDYCAYGMQSPLSIAEPKTIMLNNYPEAWQKRYVEQQYVKVDPTVQHCMVSLQPLVWSSQSAKTQEEKDFWEEARSYGLNVGWAQSSRDFIGTRGMLTLARSSDQLS-EKEQKAQYTNMYWLTQI-VHSSIAKNDVEFSQFNLYLTNREKEVLRWTAEGKTSAEIAQILGVTERTVNFHLCNSMQKLNVNNKISAAIRAVMLGLL
>FOOS01000002.1
-DRHPDLAAAMFRDRAAQFRDRMGWAVTV-DGWETDDYDGMDPIYVIVEDAAGGHAASMRFLPTTGPTMLADVFPHLMGG-APIRSPLVWECTRFCLSPG----AG-AGAARRLLLGAVELGLAMGVTHSVGVFDAPMTRIYRRLGWSPEVLGTQD---G--ISAGLWTLSRRTHDMLLERLASAASFDALEGAVTSLRDTFEVEHVVYHAVR----STGERWGAVTYDPGWVQTYIDENFQAIDPVVLNCFRRFTPADWKTLDWSPRAARTLLAEGIAHGIGQGLSLPIRGPNGQFAVFTLNDRAD-DEWAAFAREAFDDLL-LVAHYVNERALALDGTQNAPHQMLSPRETDALTLLAAGRSRAQAAEHLRISENTLRVYIESARFKLGALNTVHAVANAMSRGLI
>LABX01000105.1
-RSFASEMEQAYRLRHQVFVTEMGWDIERQDGREIDQFDDQHAVHMLATD-RGEVLGYQRMLPTTRPYLLTEVLPQLCDG-PAPRAPQIWEWTRYCVKQGHRDRRMLSPIGSALLTGIVEWGLARGIDQIVIEMNPLWLLRLVQLHFRVTPLGIPQIVGTQETVAVTAAFDERTLERLLSKIKKSTDTAQICSILEDASHIFGYETFVIAEAPLKSDNLQDRLMLGRLPAQWSERYEECGYIHHDPVVAHTRRMNGLFRWSEAPVGERLARTIMGEASEIGLRDGYCIPIQDLTCTR-IVSFGGAHDL------PDQAVSGLHMLADLDLAVRAPLRRRVLLPGAPRCSPREIECIKWAAAGKTGWETSEILSLSHRTVESYLNTAAQKLGATNRAHLVAQALRHGLI
>AKJU01000088.1
HQLSPALRDDLGRYRHAVFIKQLGWRLPSSAGQELDQFDHADTRYTLALD-EEKIHGCARLLPTTQPYLLADVFGFLCDR-PLPRQHDTWEISRFAASAL----EG-GKLPMRVFWHTLHTAWTLGANSVVAVTTPALERYFLRHGVALTRLGQPQRVNRDHLLALDFAAYQKN----RMEMLKQQESAQVFALLEREVRSLGFDFYAYGVRHSIPFTRPKIDIYGSYPQAWVERYQQQNYAAIDPTILNGLRSTEMVVWSDAL--FGKGSVLWGEARECGLRVGATLPIHTPDSALSVLSVARECTAISAVELEEIRL-RLRCIIELATVRLGELGHPSSLAEQLELSAREREILQWTADGKSSGEIALILGISVNTVNFHLKVIQKKFGAANKTLAAAYAAVLGLI
>JPIA01000031.1
NNFSEGLYTKFKSYRYRVFVEYLGWELNCPNDEELDQFDKVDTAYVVAQDRESNIIGCARLLPTTQPYLLGEIFPQLLNGIPIPCSPEIWELSRFSAVDFSNSQAVSSPVSIAILQEAINFAREQGAKQLITTSPLGVERLLRAAGFRAHRAGPPMTIDGYSMFACLIDI--------LSAFLVVKNEYQLFDIVKSTASRLGFDYCAYGMQSPLSIAEPKTIMLNNYPEAWQKRYVEGQYVKIDPTVQHCMVSLQPLVWSSQSAKTQAEKDFWEEARSYGLNVGWAQSSRDFIGTRGMLTLARSNDQLS-EKEQKAQYTNMYWLTQT-VHSSIAKNDVEFAKFNLYLTNREKEALRWTAEGKTSAEIAQILGVTERTVNFHLSNSMQKLNVNNKISAAIRAVMLGLL
>LTER01000030.1
EEFDKKLLGEMHKLRAQVFKERKGWDVSVIDEMEIDGYDALSPYYMLIQETEAQVFGCWRILDTTGPYMLKNTFPELLHGKEAPCSPHIWELSRFAINSGQKGSLGFSDCTLEAMRALARYSLQNDIQTLVTVTTVGVEKMMIRAGLDVSRFGPHLKIGIERAVALRIELNAKTQIALFLELERSSGKLEWSAILQKMASDLGFSKILFGLLPKDSQDYENAFIVGNYPAAWREHYDRAGYARVDPTVSHCTQSVLPIFWEPSIYQTRKQHEFFEEASAAGLVYGLTMPLHGARGELGALSLSVEANRAEANRFMESVLPTLWMLKDYALQSGAGLAFEHPVSKPVVLTSREKEVLQWCAIGKTSWGISVICNCSEANVNFHMGNIRRKFGVTSRRVAAIMAVNLGLI
>LPIU01000092.1
-RLPHELAADIGRYRRRVFVEQLGWALPSANEYERDQFDRDDTVYVFARNGNGEMCGCARLLPTTSPYLLESLFADLLAELTPPQSAAVWELSRFAATGEAGSAEAAAWAVRPMLAAVVECAAQLGARQLIGVTFASMERLFRRIGVHAHRAGPPKMIDGRMVVACWIDIDPQTCAALYHQFSAAEDEQQLFQRIAAYSKRLGFEYCCYGIRVPLPVSKPAVAIFDTYPDGWMEHYQEQNYIDIDSTVRDGALSTNLIVWPDAD--KAGASPLWADARASGLAVGVAQSSWAARGAFGLLSIARHARLTS-AEINMLTLQT-NWLANLSLMSGFMVPK-LAPEANVVLTAREREVLCWTAEGKTACEIGQILNISERTVNFHVNNILEKLGATNKVQAVVKAISAGLI
>MQRH01000003.1
ASMSNEKSEDLFMLRKNTFKDRLQWAVDCSDGKEVDQFDNDKTNYIFGVE-NGMIICGTRMIDMKYNNMLNSTFSSFFNNVNIPEG-NYIESTRFFVDKERTHSGRKFPVTMALFLSLINYAQQHHYDGILAVASHAMMHIIRTSGWNVTVLETGVSEKDEPVYLLLGHVDSESQRKL----------NIIKTHLEATLNDLGEFIWAYVVLSK--KDMSCIFGVTNYPGEWVEHYKANGLQYTDPVVITALNRLTPFSWDENLMTGFHFSELFERARKFGLNNGYTFVLHDYNNNLVTLSFILAPTRAELTQTLIKNKGDISVLLA-SVHESLSEKNASRSEKSAQFTERENEILYWASVGKTYQETGMILGITTRTVKFHMSNIVKKLGVANARHAIRLGVELQLI
>MKER01000005.1
DDLPPALARELYRLRRKTFRDRLDWKVECVEGMEKDQFDSHNTTYLLGMY-DGQLLCGARFINATQPTMISEIFHNYFDN-PIPADVPCCEVSRLFLDKEIRDSASLHPASKALFLAMNIYCMKNKYHGMYAVASRGMYAIFRHANWKVEVIQRGVSEKGEVIYYIYMPASTSIIEDI---------NTQIQSELDAFFEDFKGIVFAYAIMNK--KDPSQMRIINNSP-EWFTIYLEKKYQFIDPVIIRALRCVEDFFWESDVVDGYNLTRIFDESVQYDIYQGQTFPLHDYLNNLVVLSVISPKSGIDIEK-YRP--HFLRFLVQL-HQKTLNLYSQHQQKKNVFLSPRERQILKWVSAGKTYAEISVILSIAERTVKFHMGNIMKKLGVNNARHAIKLGTELRLL
>CP013428.1
-RLPHELAADLGRYRRRVFVEQLGWALPSAESFERDQFDRDDTVYVFARNAGGEVCGCARLLPTTRPYLLKSLFADLIDDVALPQSAAVWELSRFAATGDEGGPGNAEWAVRPMLAAVVECAAQLGARQLIGVTFASMERLFRRIGVHAHRAGPPKPVDGRLVVACWIDIDPQTFAALYQQFSAAEDEQQLFQRIAAYSKRLGFEYCCYGIRVPLPVSKPAVAIFNTYPDGWMAHYQAQNYIEIDSTVRDGALSTNMIVWPDVD--RIDPCPLWQDARDYGLSVGVAQSSWAARGAFGLLSIARHARLTP-AEINMLTLQT-NWLANLSLMSRFMVPK-LSPESSVTLTAREREVLCWTAEGKTACEIGQILCISERTVNFHVNNILEKLGATNKVQAVVKAIAAGLI
>M96844.1
---PSEEYRGILSLRYQVFKRRLEWDLVSEDNLESDEYDNSNAEYIYACD-AEEVNGCWRLLPTTGDYMLKTVFPELLGDQVAPRDPNIVELSRFAVGKNSSKNNSASEITMKLFQAIYKHAVSQGITEYVTVTSIAIERFLKRIKVPCHRIGDKHLLGNTRSVVLSMPINDQFRKAVIDKIKTCNNNKDINQCLSEIAKIIEYYLFAIIY-PH-SIIKPDVSIIDNYPEKWRKYYDDAGLLEYDPVVDYSKSHHSPINWNVFEKKKKESPNVIKEAQESGLITGFSFPIHTASNGFGMLSFAHSDDIYTDSLFLHASTNVPL-MLP-SLVDNYQKINTTRKKSDSILTKREKECLAWASEGKSTWDISKILGCSERTVTFHLTNTQMKLNTTNRCQSISKAILTGAI
>CP004393.1
LHNYGDLFANMLRARHETFIQHAKWDLPQADGMEYDQYDTPASRWIAVHD-FGDVLAGIRLTPTTYSYMIRDAQRGLLESEEAPVAPHVWESSRIFVSPRVPAKQ-RLKVQMGLIGEMTNTARELGATSVICLIPEHGDRWGRRVGLDIDRIGPVMDIGGARNACMRINL---------------------------AASPVGY--SAGLHIRF----AAPLVSESTYDPKWLEHYTANAYALRDPMIAWGLSTEGHKRWSEIARELPDPFNIWRQATEFGLNYGVAVSC-GPVQSRTIVGCARSDR--E---FTDQEITKIATLV-------RTLHE--ISEPQTDLTQAQIQALRCIAGGDRHAAAAAKLGISESALKARLVSARERLMARTTSEAIQKAKEIKLL
>AWRV02000010.1
-----LLRDSMFRDRADQFKTRLGWAVTVDAGFERDEYDAEDPLYVIWEEADGTHGGSMRLLPTTGRTMVNDHFPHLTDG-VHISSPVIWECTRFCLARGA----K-PGVAAALMRAGGEVMQQFGVAHYVGVFDARMVRIYRRIGSSPEVLGSEG-EGREQISVGLWEFSPEAQAKVIERLESAESLSDLQGAIEDLRDRLGVDHIVYHWVN---AN-GEQYGCGTYDIEWVNRYVEKGYLRVDPVVIGCYQRFHPVDWKRLDWSGRAARAFIQDAIAHGVGQGYSIPIRGPNGQFAMFSLSHSCDDADWQAFTERNRRDLILLAHFFNQKALEFEPGRAPEAAQPLSPREIEAMTLLAVGYSRAQAADTLSISEHTLRVYVESARHKLGALNTTHAVARALSRGVI
>CP014867.1
--TPHAWVADLYGLRKEVFADRLNWKVNVRDDIEFDEYDNERTTYLVGTW-KNVPLAGLRLINTLDPYMVEGPFRDFFRC-EPPKQALMAESSRFFVDKTRSRQLGLAPLTEMLLLCMHNHAAHSGLESIITVVSNAMGRIVRNAGWHYEVLDTGEAAPGEKVLLLDMPVSDANRQRL----------------------------------------------------------------------------------------------MFRRSSQYRICTGATFTLHDAGGMFSSLSLCNGGSQAEFERRMADQQGHLQ-MALIRFHSRLLSLRAMPEPQTGPLSARELGVLKWVMMGKAYREIAVICAISERTVKFHMSNISGKLQVCNAKQAVYEAQRQGIL
>LJIB01000023.1
THDHADVMEQVWAFRHRQFVDRLGWEACRRDEREIDQFDGDEAIHLPLIV-GGNVVGYSRLLPTLKPHLLSDVYPHLMDGADWPRGPRVYEWTRCIAEVSDRSIAG-VPISNILMTGVMEYCLVAGIGTLVVETHPKLVNLLLTTGWDVMPLSAPSMLDGSLIVPITAKPSMAGLL--ITESSRARDNEEVLACLGKVAGAFGMDCYAVSGIPLPGERIDPYFMLNAWPEGWFERYVQENYVHVDPVIYRTKMSNEAFVWSEALADSRSAKRVMNEATEFGMLDGYSVPLHSVGGFQAIVTFGARK--VE--LSSEQ--RGALHIVSIYAHNRLRASSERSAAVAAKVTPREREVILWCSAGKTNWEIGQILGISEKTVQHEIAAACRKLNSVNRAQLIAESIRLGII
>FOTK01000082.1
IDHNRDLMEQAWRLRHRIFVEEMGWAIERDDKREIDEFDDEHAVHLLAVD-DNEVVGYSRLLPTARPYVLSTHLPQLCEG-VPPSSPHIVEWSRIGVAGSARSGRRLNPTALAILTGIVEWGLPRGLKGFVSEMPTSWLLRLLQLHIHALPLGLPQMIDDVEIVAVNAGFDGRSLRQLLKELDRAVSVPEVVSTVHRQLAGFGIDAIIAGLLPTSSAFNRQFLVMESVPDEWRQRYLHRRYAAHDPIVVQTLHRQTGFGWRDPALPSDTAVQIMNEAAEFGLRDGYTVPLTTVEGEIGGMSFAGRRL--EI--APEHR-GMLTLVAS-YAFGHGLLVRGQPIEQSVGLSPRERETLQWTAEGKTDWEIGEIMGISEHGVDSHLRGVRTKLRTRNRAQSVAEGFRLGLI
>FMTM01000005.1
QANDQALMEPIWRYRHRRFVDELGWEVRRADECERDAYDTSHTIHLVLTY-AHSIIGYSRLLPTNLPHLLSEIYPEILEGRPYPCGPRVFEWGRCAAEKVAPRIDN-VAAVDLLMTGVLEYLVHVGAEAVIIEAHPKLVEMMKGRGYPVRYLCKPALYNGETIVAAAVYPSATVLQHHLKACDAAQACIELTGLVGKVVTELGFECFVMAALPLRHERLEGCFLLNGWPREWFERYLRNNYIHRDPVVDLVKRNDKPIIWSKAIDDTPKARQIMKEAARFGLADGLTIPLHSNAGLDGVFSLVGPRD---I---SAEENNLLQIVAS-SAYARLLDLKKNKVRKSVSVTRSESECLAWCVAGKTDLEIGRITGRSQRTVQDHLQNLQRKLQAKNRAQLIAEAFRQGL-
>LXAN01000116.1
-RLPSDLAADLGLYRHRVFVEQLGWKLPSSEGFERDQYDRDDTVYVFARDDDGEICGCARLLPTIRPYLLKELFPTLVADMPLPQSAAVWELSRFAANAEDPAGGNPAWAVRPMLAAVVECAARLGAKQLIGVTFLSMERLFRRIGVHAHRAGPAQQIDGRMVVACWIDLDAQTLAALYLQFSAAENEQQLFQQIAAYTKRLGFEYCCYGIRVPLPISKPVVAIFDTYPNGWMERYQEMNYLEVDPTVREGALSSNMIVWPEAS--ASDAMTLWSDARDHGLAVGVAQSSWASRGVFGLLTIARHTRLTS-AEINHLTLQA-NWLANMSLMSRFLVPK-LAPESGVALTHREREVLCWTGEGKTACEIGQILSISERTVNFHVNNILDKLGATNKVQAVVKAIAMGLI
>LPJE01000019.1
-RLPPELAADLGRYRRRVFVEQLGWALPSAESFERDQFDRDDTVYVFARNAGGEVCGCARLLPTTRPYLLKTLFADLIDDVALPQSAAVWELSRFAATGDEGGAGNAEWAVRPMLAAVVECAAQLGARQLIGVTFASMERLFRRIGVHAHRAGPPKQVDGRLVVACWIDIDPQTFAALYQQFSAAEDEQQLFQRIAAYSKRLGFEYCCYGIRVPLPVSKPAVAIFNTYPDGWMAHYQAQNYIEIDSTVRDGALSTNMIVWPDVD--RIDPCPLWQDARDYGLAVGVAQSSWAARGAFGLLSIARHARLTP-AEINMLTLQT-NWLANLSLMSRFMVPK-LSPESSVTLTAREREVLCWTAEGKTACEIGQILSISERTVNFHVNNILEKLGATNKVQAVVKAIAAGLI
>CP000950.1
DRMSENKLDEIFTLRKITFKDRLDWKVTCIDGKESDQYDDENTNYLLGTI-DDTLVCSVRFVEMQYPTMITGPFAPYFRDLDLPID-GFIESSRFFVEKALARDGNNGSLSAILFLSMVNYARNCGYKGILTVVSRGMYTILKRSGWGITVINQGESEKNEVIYLLHLSIDSNSQQQL----DNESINEDIKNYIQRRIKAYGNIRYSYLLMNK--KVPLHPAIISNYPLDWVKKYKKNSYHLIDPVILTAKGKVAPFAWDDNSVIKSTDSAVFNLAREYNIVNGYTFVLHDNNNNMATLNVSSGDDSESI-EVNKEKIQMLLIFIHKSHHENNTLNK--KENKREIFSPRENEILYWASVGKTYSEIAIILGIKKSTVKFHIGNIVRKLGVLNAKHAIRLGIELQLI
>LWUZ01000009.1
NELPPHVQTDLGAYRYDVFVRRLGWTIAGHEHAEWDEFDGPSTIHVVALD-AREICGYARLLPTTGPYLLRDVFAHLLGSSPAPQSPAVWEMSRFAASRRRRSATEREPLGMAFFPSVLAVAASLGATRVVGVMTPSIERLYRRSGIALHRLGNAMPGAGGSLSACSIDLPRLAFAP----LPESRDVRTLVETFRQAALQIGYQHHAIVELSGASHPASIDVVSLHYPSEWVEHYTRNDYFAIDPVHRAAFRYSTPFSWNDVATANLRERHLLMEAEDAGLDNGISIPLHQPLGRVLLVSLSGTAPTHDADAKWRNA-YLLGMQFNLQ-FQSMRTC--RPIPPSVHLTDREQMCLTWVARGKSSWVIANMLDISKYTVDFHIENAMEKLNTRSRTFAAVKATRQGLI
>AKTF01000319.1
DRMSENKLDEIFTLRKITFKDRLDWKVTCIDGKESDQYDDENTNYLLGTI-DDTLVCSVRFVEMQYPTMITGPFAPYFRDLDLPID-GFIESSRFFVEKALARDGNNGSLSAILFLSMVNYARNRGYKGILTVVSRGMYTILKRSGWGITVINQGESEKNEVIYLLHLSIDSNSQQQL----DNESINEDIKNYIQRRIKAYGNIRYSYLLMNK--KVPLHPAIISNYPLDWVKKYKKNSYHLIDPVILTAKGKVAPFAWDDNSVIKSTDSAVFNLAREYNIVNGYTFVLHDNNNNMATLNVSSGDDSESI-EVNKEKIQMLLIFIHKSHHENNTLNK--KENKREIFSPRENEILYWASVGKTYSEIAIILGIKKSTVKFHIGNIVRKLGVLNAKHAIRLGIELQLI
>LPKL01000026.1
-RLPHELAADLGRYRRRVFVEQLGWALPSAESFERDQFDRDDTVYVFARNAGGDMCGCARLLPTTRPYLLKSLFADLIEDMPPPQSAAVWELSRFAATDDEGGPGNAEWAVRPMLAAVVECAAQLGARQLIGVTFASMERLFRRIGIHAHRAGPPKQVDGRLVVACWIDIDPQTFAALYQQFSAAEDEQQLFQRIAAYSKRLGFEYCCYGIRVPLPVSKPSVAIFDTYPDGWMAHYQAHNYIEIDSTVRDGALSTNMIVWPDVD--QIEPCPLWQDARDFGLSVGVAQSSWAARGAFGLLSIARHARLTP-AEINMLTLQT-NWLANLSLMSRFMVPK-LSPAAGVTLTAREREVLCWTAEGKTACEIGQILSISERTVNFHVNNILEKLGATNKVQAVVKAISAGLI
>LABY01000022.1
RDAYADAIDQHYVLRKKIYIDEQRWSLRATNGREIDQFDTDSTVYLLAIGADGEVAGGTRLLPSLGPTLLSEVFPQLARERGFERAPEIWEWTRFFVAPRFREDKRLSRVAGIVAAGMVEYCLDQRIPRMNVVAEAYWIPKVSALGWRPRPLGLPLAHEGLSICAFTIEMTEKALQAT-------SDPLDVQQRVLALVKDCGFTYFTITRLPQPSERLGPNVLLSIWPRGWLSHYDRVGHYRYDPVVRHCYRTIEPFAWTEVYYE-PRARRVMDEATEHGMAAGFCVPIHDAMGFQAVVSLAGER----IEM-PPRVRRGVHMLGLYAWGAAERTTAKRRKPTGRLLSVRERDVLSWAALGRTSEEVADILGISSQTVNTHLKNARLKIGTRNTTHTVVEALRRREI
>ABCH01000001.1
----------MHTLRYDVFVRRLRWSLNTENQLDIDEYDRPDAKFIVIEY-QNKVVACWRLIHADTPYMLKHTFPELLQGESF-DDHNVIELSRFAVDREVSKQASHINFTELLFYLVVQYGFEQGFTTFITPTTTGIERIMRHVGIPNQRIGKIRMLEHTKSVALRVPINEA-LRNW----------EDLSGKLAEVTEVIGFEHYLFAVSPVTVMR-AENVVLTNQPLAWRQFYEDNEVMYFDQVVLHCRNSMLPLQWRSLLANIPDDKNVIKLASDFGLGDGITIPLRANHGCLGLISFSNRKGTRK----IDHE-STILLVADY-I-NDIRVCEKQFGQVKSSLTLREQICLAWVAEGKSSWEVAQIIGCSERTVNFHIQNASEKLNAFSRTQAVSKALLTGSI
>CP013480.2
---------------------------------------------------------------------------SLADEST--RPAAVWELSRFALESADVAMEQSTQGARELLRAAVFTARALGAHRLIGVTYVSLARLFARLGVPTYKLGVAYRIDGRWVAAYRIDIDTVALAAL-----DIDDAQKLFQRIVNFSSRIGFEYCCYGFRSHRSATQAEVRVFDTYPTGWMSHYCNQGFLDVDPTVLVGTQSDKLMVWRDPS--MPRADAFWQEAADFGLNHGVGRSCWGPHGEFGLLSFGRAHDKLSASELQSLDVG-MGVLSNY-THESMSLRPQHPPFDMDSLSAREREVLLWTAEGKTADEIGDILGISARTVNFHIRNCLDKTGCRNKVQSAIRLV-----
>AB649139.1
---ALTDLEAMFRLRYEVFHEKLGWEVQVTNGMERDHFDDPDVTYIMGKGEGGTVDACWRLLPSTGPYMLKDTFPELLHGQPAPQAADVWELSRFAVATSRTANAAFGPISMALMKESARFAVERGITRYVTVTTPPMERMLRQQGLHVYRMGPSVRIGVAVAVALVIEVDHQTLQAVMSSIVGAQSDAELLSAVSAAASSCGFERVLIGTQWITPRGERCFQVLSGYPLEWQTAYAQRGYMGMDPTVAHCQVQTSSLIWTPNHFEQANAMELFEEARSFGLSCGMSVPIHEAAGVKTMVSLVRDKLDADPGEFEQLVRGEL--IGNV-AHYRRLITPQIQGILPKKLTQHELTALRWVANGKTSWETSRIMNISEATVIFHLNNAMKKLDVVNRPQAIAAAFRLGLL
>AXON01000003.1
EGLSAAMIAELGRYRHQVFIEKLGWDVVSTRDQEFDQFDHPQTRYIVAMS-RQGICGCARLLPTTDAYLLKEVFAYLCSE-TPPSDPSVWELSRYAASAAD----D-PQLAMKIFWSSLQCAWYLGASSVVAVTTTAMERYFVRNGVILQRLGPPQKVKGETLVAISFPAYQE-----RSEMQPIHDSQAVFAVLEKEVRRLGFDYYAYGVRHTIPFTRPKTEVHGTYPKAWLERYQMQNYGAVDPAILNGLRSSEMVVWSDSL--FDQSRMLWNEARDWGLCVGATLPIRAPNNLLSVLSVARDQN---ISSFEREEIRLLRCMIELLTQKLTDLEHPMLMSNPVCLSHREREILQWTADGKSSGEIAIILSISESTVNFHHKNIQKKFDAPNKTLAAAYAAALGLI
>CP009451.1
NDLHPGLARELYALRKKTFHERLEWDVKCEDNLERDQFDNENTTYLMGMS-EGQLFCGARFIDAKYPTMTDEIFHQYFNNISLPKDIPCCEITRLFLDKERRDDGNLRPASKALFLAMIMYCIKNGYPGMHAVTSRGMYAIFRQADWKVEVIQKGLSEKGEAVYYIFMPANQQIIEDI-----------LIQRELDEFILNYKHTTYAYAVMNK--KDPSQMRIINNNP-QWFNIYLENKYQFIDPVIVRSLSSLEDFSWDSGMSSGYTLKRIFDEGSQHNIVQGHTYPLHDYVNNLVVLSLISHQP-SDANL-TENREAVIAFFIR--LHQKMLLYSDIRQKKNVFLSPREQQILQWVYAGKTYAEIAVILSITERTVKFHMGNAMKKLGVNNARHAVKLSIELRLL
>LOTQ01000030.1
-RLPYELAADLGRYRRRVFVEQLGWALPSAESFERDQFDRDDTVYVFARNASGDMCGCARLLPTTRPYLLKSLFADLIADVALPESAAVWELSRFAATGDENGAGNAEWAVRPMLAAVVECAAQLGARQLIGVTFASMERLFRRIGVHAHRAGPPKQVDGRLVVACWIDIDPQTFAALYQQFSAAEDEQQLFQRIAAYSKRLGFEYCCYGIRVPLPVSKPAVAIFNTYPNGWMEHYQAQNYIEIDSTVRDGALSTNMIVWPDVD--RIDPCPLWRDARDYGLSVGVAQSSWAARGAFGLLSIARHARLTP-AEINMLTLQT-NWLANLSLMSRFMVPK-LSPEAGVTLTAREREVLCWTAEGKTACEIGQILSISERTVNFHVNNILEKLAATNKVQAVVKAISAGLI
>CP005956.1
-ETDRRAFDEMFRARAAVFRDRLGWQVDVRDQWERDRYDEEDPVYLVTQR-SGTLTGSLRLLPTTGATMLKSEFRHFFDHPIDVDSPTTWECTRFCLHPHAGHMEQSRAVATELLSGLCDLALDTGIESIVGVYDAAMVAVYRRIGWRPMPLARSRPE-IGKLYVGLWDVTADNCRTL--------TLQDLETALDEVRHIYAISHMVLHVTRSSGATVSNPLLMLTYPPEWVKQYRDRDYFSIDPVVRLGRRGFLPVEWSASKWDSGRAYGFFKEAMAFGVRQGVTLPVRGPQGERSLFTVTSNHPDAYWRQFRMDCMRDLQFLAHH-LHDRAMLAGMREIADVPHLSRRELQCLEMTASGFLAKQISARLCISISAVQLYLASARRKLTVATTSEAVAKATALELI
>LPJG01000030.1
ERLPHELAADLGRYRRRVFVEQLGWALPSAEGFERDQFDRDDTVYVFARNADGDMCGCARLLPTTRPYLLKSLFADLVEDMPLPQSAAVWELSRFAATDAEGGPGNAEWAVRPMLAAVVECAAQLGARQLIGVTFASMERLFRRIGIHAHRAGPPKQVDGRLVVACWIDIDPQTFAALYQQFSAAEDEQQLFQRIAAYSKRLGFEYCCYGIRVPLPVSKPAVAIFDTYPDGWMAHYQAQNYIEIDSTVRDGALSTNMIVWPDVD--NIEPCPLWQDARDFGLSVGVAQSSWAARGAFGLLSIARHARLTP-AEINMLTLQT-NWLANLSLMSRFMVPK-LSPAAGVTLTAREREVLCWTAEGKTACEIGQILSISERTVNFHVNNILEKLGATNKVQAVVKAISAGLI
>CP021029.1
-ETDRRAFDEMFRARAAVFRDRLGWQVDVRDQWERDRYDEEDPVYLVTQR-SGTLTGSLRLLPTTGATMLKSEFQHFFDQPIDVDSPTTWECTRFCLHPHAGHMEQSRAVATELLSGLCDLALDTGIESIVGVYDVAMVAVYRRIGWRPTPLARSRPE-IGKLYVGLWDVTADNCRTL-----AAPTLQDLETTLDEVRHIYAISHMVLHVTRSSGMADSNPLLMLTYPPEWVKQYRDRDYFSIDPVVRLGRRGFLPVEWSASKWDSGRAYGFFKEAMAFGIRQGVTLPVRGPQGERSLFTVTSNHPDAYWRQFRIDSMRDLQFLAHH-LHDRVMVLSMREIADFPQLSRRELQCLEMTASGLMAKQICARLSISVSAVQLYLASARRKLTVVTTSEAVAKATALELI
>FBWK01000065.1
-HKFRNLLDQSFRLRKKVFVDQLGWAVSARGPYEHDRYDALHPAYLLWCD-LEQLYGSVRLMPTTGPTLLYDVFRDTFPNACDLIAPGIWEGTRMCIDDEAVGDMRPERAFSLLLLALCEVALENGIDMLISNYEPHMKRIYQRAGAEFDELGRAEGFGRFPVCCGAFEVSPRVLEQM-----------------------------------------DIPFVRTTYPGPWVSRYLLRGYAKVDPILRDGIMRQLPFDWREIEIP-ATARDFLVDAAEHGVGSGYSIPIIDKS-RRALLSFNSHKLPAEWSASIDRHRGEWLELAFL-IHKKAVFELHGKNDPVPRLGPREKECLHWSALGKTNEQIAEILGLSEHTIQRYLTTARTKLGAASTTSATALAIQLRLI
>CQBP01000019.1
DELTDIRSEDLYKLRKKTFKDRLNWAVNCSNGMEFDEYDNPDTRYLLGIY-QGQLICSVRFIDLNLPNMITHTFTTLFEDIALPGK-GYIESSRFFVDKTRAKLGGTFPISYVFFLSIINYSRHHGYTGIYTIVSRAMLTILKRSGWQVEVIKEAYVTENEPIYLLCLPTDQYNQTQL-------EIIETLRDYIDRKLIDYDRPRYTYMVINK--KDPVDIFIVTSYPNEWADIYTTHNYQLIDPVVLTAFRRFSPFSWDENILSELKLSKIFALSKKYNIVNGFTFVLHDTMNNLAMLSLIMDDVQKEVEVVNDRD-RL-Q-MVLIETHEKMLTLSQNKISSKTLLSPRENEVLHWASMGKTYQEIALITGITSRTVKYHIGNVVKKLGVINAKQAIRLGVELELI
>FNKR01000003.1
HEIDSEQLCAMHRLRADVFKKRKGWDVAIIADMEIDGYDALEPLYMLIQD-GSEIKGCWRILPTTGPYMLRDTFSELLEGRPAPVSSQVWELSRFAVTPRYPGNKGFSDFTLEAVKAIVAYGIEQHIQRYVTVTTVAVERMLIRAGLVITRLGPVRAIGKEKAIALEIDLGAVTQRA-LARLNKLETQEQWFSAIEKMNDKYGFSRVLIGLLPKYDAELSTAMIVSNYPMAWRSQYDQLRYATIDPVVIYSFQNVRPVVWDESLYCTPRQREFREEASAYGLSRGVTFPLHGPQGQFGTFSLAVDADIAGTTRHINAMIPKLSILKDVILQSALDNAGKLNGAKVISLTSREKEILKWCAVGKSSWDISRICGCSEANINYHFASINTKFGVASRRAAAVKAVSLGLI
>AF019654.1
ERLPHELAADLGRYRRRVFVEQLGWALPSAESFERDQFDRDDTVYVFARNADGDMCGCARLLPTTRPYLLKSLFADLVEDMPLPQSAAVWELSRFAATDDEGGPGNAEWAVRPMLAAVVECAAQLGARQLIGVTFASMERLFRRIGIHAHRAGPPKQVDGRLVVACWIDIDPQTFAALYQQFSAAEDEQQLFQRIAAYSKRLGFEYCCYGIRVPLPVSKPAVAIFDTYPDGWMAHYQAQNYIEIDSTVRDGALNTNMIVWPDVD--RIDPCPLWQDARDFGLSVGVAQSSWAARGAFGLLSIARHARLTP-AEINMLTLQT-NWLANLSLMSRFMVPK-LSPAAGVTLTARDREVLCWTAEGKTACEIGQILSISERTVNFHVNNILEKLGATNKVQAVVKAISAGLI
>AY708656.1
-ETDRRAFDEMFRARAAVFRDRLGWQVDVRDQWERDRYDEEDPVYLVTQQ-SGTLTGSLRLLPTTGATMLKSEFRHFFDQPIDVDSPTTWECTRFCLHPHAGDMKQSRAVATELLSGLCDLALDTGIENIVGVYDVAMVAVYRRIGWRPTPLARSRPE-IGKLYVGLWDVTADNCRTL----------------------------------------DSNPLLMLTYPPEWVKQYRDRDYFSIDPVVRLGRRGFLPVEWSASGWDSGRAYGFFKEAMAFGVRQGVTLPVRGPQGERSLFTVTSNHPDAYWRQFRMDSMRDLQFLAHH-LHDRAMLSGMRKVADLPRLSRRELQCLEMTANGLLAKQICARLSISVSAVQLYLASARRKLTVATTS------------
>CQDZ01000011.1
NSMPEIKLDEIFTLRKITFKDRLDWKVTCIDGRESDQYDDENTNYILGTI-EDTIVCSVRFIEMKYPTMITGPFSPYFSDVNLPIN-GFIESSRFFVEKALVRDGNDSSLSTILFLAMVNYARSRGYKGILTVVSRGMYILLKRSGWNMTVLNQGESEKNEVIYLLNLGVDIDSQQKL---FDNESINEDIKNYIQRRIKAYGDLRYSYLVMNK--KTPLHPAIISNYPLDWVKKYKKNSYHLIDPVILTAKDKVAPFAWDDNSVKKSTDSAVFNLAREYNIINGYTFVLHDNNNNMATLNISNGNDS--INETNKEKIQMLLIL----THDKMLGLYQKNANGREIFSPRENEILYWASVGKTYSEIAIILGIKRSTVKFHIGNVVRKLGVLNAKHAIRLGIELKLI
>LLUK01000070.1
EGLSAAMIAELGLYRHQVFIEKLGWDVVSTRDQEFDQFDHPQTRYIVAMG-RQGICGCARLLPTTDAYLLKDVFAYLCSE-TPPSDPSVWELSRYAASAAD----D-PQLAMKIFWSSLQCAWYLGASSVVAVTTTAMERYFVRNGVILQRLGPPQKVKGETLVAISFPAYQE-----RSEMQPIHDSQGVFAVLEKEVRRLGFDYYAYGVRHTIPFTRPKTEVHGTYPKAWLERYQMQNYGAVDPAILNGLRSSEMVVWSDSL--FDQSRMLWNEARDWGLCVGATLPIRAPNNLLSVLSVARDQN---ISSFEREEIRLLRCMIELLTQKLTDLEHPMLMSNPVCLSHREREILQWTADGKSSGEIAIILSISESTVNFHHKNIQKKFDAPNKTLAAAYAAALGLI
>JQFU01000037.1
LHNHGELFANMLRARRELFIVHNKWDLPEAMGMEYDQYDTPASRWVVVHDELGQVLAGNRLTPTTATYMIRDAQKGLLETEEAPVSETVWESSRLFVSHNVPAG-IRRRVHAQLVLEISKAARNLGATQCLTLLNANWPRWAGRVGVDMTAMGPVMNIAEVNNQVVSMNFA--------------------------ALAPMGY--FLGLHIRF---T-APLMTLQTYDQAWMDHYTENGYVLRDPMTAWGFSATGSTRWSSEN--VPDPFGIFQQAAKFGLRYGATISC-GPISSRTIASVGRAD--RE---FFDAEIEQ-I--EAL-VH---RLHD--MTEPPQELTKAQIEALKCIADGDRHAAAAAKLGISESALKARLSSARLRLMSRTTAEAIQRAKDYRLL
>AKJU01000055.1
NEMSDELKLMLGRFRHEQFVEKLGWRLPAQAGCEWDQYDTEHARYLLAFNEDRAIVGCARLIPTTFPNLLEGVFGHTCAG-APPKHPAIWEMTRFTTREP--------QLAMPLFWRSLKTASLAGADAIVGIVNSTMERYYKINGVHYERLGPVTVHQNEKILAIKLSAHREHHR-----------------------------------------------MYGNYPEDWVQRYQAANYAVIDPTVKHSKVSSSPILWSNEL--FRGCPDLWSEANDSNLRYGLAQPSFNTQGRVGMLSLARKDNPISLQEFEAL--KLVIKAFAAAVHDKISELESRVFNTDVEFSGRECDVLRWTADGKTSEEIGVIMGVCTDTVNYHHRNIQRKIGASNRVQAVSYAVAMGYI
>FKET01000016.1
DDLPPALARELYRLRRKTFRDRLDWKVECVEGMEKDQFDSHNTTYLLGMY-DGQLLCGARFINATQPTMISEIFHNYFDN-PIPADVPCCEVSRLFLDKEIRDSASLHPASKALFLAMNIYCMKNKYHGMYAVASRGMYAIFRHANWKVDVIQRGVSEKGEVIYYIYMPASTSIIEDI---------NTQIQSELDAFFEDFKGIVFAYAIMNK--KDPSQMRIINNSP-EWFTIYLEKKYQFIDPVIIRALRCVEDFFWESDVVDGYNLTRIFDESVQYDIYQGQTFPLHDYLNNLVVLSVISPKSGIDIEK-YRP--HFLRFLVQL-HQKTLNLYSQHQQKKNVFLSPRERQILKWVSAGKTYAEISVILSIAERTVKFHMGNIMKKLGVNNARHAIKLGTELRLL
>LFXO01000140.1
-HPRWEVENELYRFRNRVFSDRLGWDVESRRGLERDNFDKPDTHWVLIED-KQGLCGCIRLLSCAQDYMLPSIFPTALAGEAPPRGNDVWELTRLAIDADRALENGISELTCVIFREVLAFAREQGIRELVAVVSLPVERIFRRLGLPIERLGHRQAVGAVRGVGIRFHLDERFDRAVLEHFTLVTDGNRLSELIGRFTLGMGYDRFALIL-PMSMQR-PKVVLFNQCPDSWVQAYTLNNMLACDPIIQLARRQTLPIYWNRLDEKQEGSMDVMGLAAEFGLRNGISFPLHGAAGENGILSFITRERASS-DLMLESS-PILSWMSNYIFEAAIRIVRMREDDPQEPLTERETECLFWASEGKTSGEIACILGITERTVNYHLNQVTRKTGSMNRYQAIAKGVSSGIL
>LLLS01000004.1
EGLSAAMIAELGRYRHQVFIEKLGWDVVSTRDQEFDQFDHPQTRYIVAMS-RQGICGCARLLPTTDAYLLKDVFAYLCSE-TPPSDPSVWELSRYAASAAD----D-PQLAMKIFWSSLQCAWYLGASSVVAVTTTAMERYFVRNGVILQRLGPPQKVKGETLVAISFPAYQE-----RSEMQPIHDSQGVFAVLEKEVRRLGFDYYAYGVRHTIPFTRPKTEVHGTYPKAWLERYQMQNYGAVDPAILNGLRSSEMVVWSDSL--FDQSRMLWNEARDWGLCVGATLPIRAPNNLLSVLSVARDQN---ISSFEREEIRLLRCMIELLTQKLTDLEHPMLMSNPVCLSHREREILQWTADGKSSGEIAIILSISESTVNFHHKNIQKKFDAPNKTLAAAYAAALGLI
>CP011319.1
-ALPEELLTSLAHYRHKVFVETLGWDLKTKNGEELDQFDRPDTLYVVAKDEQGQINGCARLLPTSQPYLLGEVFPELMQGQPIPCSSDIWELSRFASVDFNGGKTSSSGVAAQLLRESIAIAKAHGAKRLITVSPIGIERLLRHTGVHAHRAGPPMIIGGHPIFACWIEID-------SEALTNATTEETFFAAIAKAARDLGFEYCAYGLRMPLPVSNPKMLLLSNYSTEWQQRYASENYLAVDPTVAHGIQSAMPVVWSPQL--FASCPDFWTDASGHGLKHGWAQSSFDAKSNVGMLTLARSQEEITLTELRENS-VQLSWLAQA-VHERLASM-KRDAEPAIMLTAREVEVLRWTADGKTSGEVAQIMDISERTVNFHITNSLVKLGVVNKTAGVVKAAMLRLL
>NBXF01000005.1
FHNHGELFANMLRARRELFIVQNKWDLPEAMGMEYDQYDTPASRWVVVHDELGKVLAGNRLTPTTYSYMIRDAQRGLLATDEAPVSETVWESSRLFVSHDVPMAMR-RKVHARLVQEIGNSARELGASSALTLLNANWPRWAGRVGVDMTAMGPVLEIDGIKNQVVSMNFSQN-----------------------------GY--FVGLHIRF---T-APLMTFQTYDKAWLDHYTANGYVLRDPMTAWGFSETGSIRWSDPR--LPDPFRLFDEAKHYGLIYGATVSC-GPIRSRTIASMARDDR--EF-DLPEIETFELI--V-------RELHD--MTQPPEELTRAQIEALRCVAGGDRHAAAAAKLGISESALKARLNSARARLMARTTAEAIQRAKDFRLL
>FN598970.1
RQLPAELIARLGLFRYKVFVEKMGWPLICEEGLECDEFDDEDTYYVIARDKNGMVCGCARMLSTSKNYLLEQIFPGLMGDIPLPKSNDIWELSRFAINSSDTEASASSHWTCRLVKQIVLVAQHHEVKRLIAFSAVGNERLLRRMGADVHRVSSAQLIDGKPVVAFWIEINEKTIKALLSLFAEAKTEEEFLLLLEKIIRSFEFEQYSLGLRFPLPISSPKFHLSSNYSPAWESAYIDNNYFSIDQTVKHGLTEHRPLCWSADA--FTEHLHFWEDAKYYQLVHGWCTPSRAKHDTMGMLSLVRSAPITS-LEFNEKE-TKLLWISHI-AHSTMLIAPNYIPEIAATLTVREVETLKWSATGKTYTETGLILSIDERTVKFHLVNAMRKLHSSNKVEAAMKAYALGML
>KP123645.2
-RLSPQLAADLGSYRYRVFVEQLGWQLPSEDKYERDQFDRDDTVYVVGRDTSGEICGCARLLPTTRPYLLHEVFPHLLSDIAAPRSPEVWELSRFAATPEDGAAGSLAWSVRPMLAAAVECAARRGARQLIGVTFCSIERLFRRIGVHAHRAGPPVSIDGRMVVACWIDIDAQTLAALYHQFNAAANEQQLFQQISAYSKRLGFEYCCYGIRVPQPGTQPVVEIFDTYPAGWMAHYQARNYIEVDPTVRDGAMSPNMIIWPDVD--TAEDPSLWRDARDFGMSVGVAQSAWAARGVFGLLTIARRSRLTP-AEINSLTLQA-NWLANLSLMGKFLVPK-LSPAASVTLTKREREVLSWTSEGRTASEIGEQLNISERTVTFHINNILAKLGATNKVQAVVKAIGMGLI
>BBPI01000030.1
--LEHPVLRRMFAARKAVFVDLLGWEVTVVDGREVDQFDDGDARYLVVTDAAGAHRASARLLPTTRPHLLGTLFPGLCAD-APPTGPAIFEITRFCLDRSLDARA-RRTARDALVVALVDHGLTHGIARYTAMAGLGWARQILAFGWRSRPLGPAKAIGGEQVMALEIAIEADTRAKLMDLVDAARDADDLAGAMRRITRHLGFDHFALAHHVDLRAAQGEAILLHDYPPEWVDYYEANRLGVSDPVHRASHVTSVGFQWSRIPAMTAADRRTLALGREQGIGDGFTVPANVPGEAHGSCSFARCAGQ-SI-A-PEA-LPLAQ-LAGAEAARRLWMARGARTEPSPSLTDRQRDCVLWIARGKTDWETSRILGISEETITCHVRQACERYEVSKRTSLVIRTLFDGTI
>FNAT01000014.1
MHNHGELFANILRARRESFILKNRWDLPETMGMEYDQYDTPVSRWVAVHNDAGQVLAGVRMTPTTASYMIRDAQRGLLESSDAPVKEGTWEVTRGFVARDIPAAVR-QKVRMRLVMQMLRTSREEGIRRMVALLPSNWNRWAGRCQLEMDPAGRVMNMGGIDYQAVWIDFSTQ---------------------------------FALHI-RF---A-LPLLSYQTYPEGWTDRYTEEAYALRDPIIAWGFSTTGSTRWSEIE--IPDPFDILGQAREFGMVYGLAVSC-GPMKSRTIASASRED--RE---FTDDEIEAFKSLIS-------HLHD--ITEPPKSLTNAQIEALRLIAEGDRHAAAAAKLHISESALKARLASARTTLLARTTAEAIQRARDYRLL
>LDWC01000037.1
ERLPHELAADLGRYRRRVFVEQLGWALPSAESFERDQFDRDDTVYVFARNADGDMCGCARLLPTTRPYLLKSLFADLVEDMPLPQSTAVWELSRFAATDDEGGPGNAEWPVRPMLAAVVECAAQLGARQLIGVTFASMERLFRRIGIHAHRAGPPKQVDGRLVVACWIDIDPQTFAALYQQFSAAEDEQQLFQRIAAYSKRLGFEYCCYGIRVPLPVSKPAVAIFNTYPDGWMAHYQAQNYIEIDSTVRDGALSTNMIVWPDVD--RIDPCPLWQDARDFGLSVGVAQSSWAARGAFGLLSIARHARLTP-AEINMLTLQT-NWLANLSLMSRFMVPK-LSPAAGVTLTAREREVLCWTAEGKTACEIGQILSISERTVNFHVNNILEKLGATNKVQAVVKAISAGLI
>FOAE01000001.1
HQLSPALRDDLGRYRHAVFIKQLGWRLPSSAGQELDQFDHADTRYTLALD-EEKVHGCARLLPTTQPYLLADVFGFLCDR-PLPRQHDTWEISRFAASAL----EG-GKLPMRVFWHTLHTAWTLGANSVVAVTTPALERYFLRHGVALTRLGQPQRVNRDHLLALDFAAYQKN----RMEMLKQQESAQVFALLEREVRSLGFDFYAYGVRHSIPFTRPKIDIYGSYPQAWVERYQQQNYAAIDPTILNGLRSTEMVVWSDAL--FGKGSVLWGEAREWGLRVGATLPIHTPDSALSVLSVARECTAISAVELEEIRL-RLRCIIELATMRLGELGHPSSQAEQLELSAREREILQWTADGKSSGEIALILGISVNTVNFHLKVIQKKFGAANKTLAAAYAAVLGLI
>LQBQ01000001.1
---TDAELRAAQRLRYDVFVRELGAMVDHVAGLERDRFDPF-FDHMLAID-TGQVIGVYRLLPGDRAEEIGQFYSEGEYDLGVLSGRKLLELGRSCVHPDY---RG-GTAMYHLWNGLADYVSENGIEVLFGVAS-------------------------------------------LHFLSYTKTLEELWDAHCRQMEKYGFVRLLYGHTQYRTEDPEDFVILTNHCQEYLDGFLHSGLYFHAPMLKWALKHEGAASWSNVM--TSQERKVYEFNKSMGVTSGYTVSFNSVMRSKGAISLCAENTPDELDAMWEEHGQDILLMNN-MAHLKILTLP--YNAPNRSLTKRQREALQWVGDGKTTQDIALLMGLTPATVEKHLRLAREALSVETTAQAVLKAS-----
>AWGE01000008.1
---NHDLFIGQHQLRHREFIDRQNYQVKSIDGLEFDAYDHIAAVYLVYSDDGRHVLGVSRLTPVRYGCMLADHFSHLVDDATVFRDDNVWESTRFCIDHRLPAEKR-QAICHALVAANIEFGMARDIDRIIGLMPTMILRVFERSGVVLDRLGPVQRVGGTKIQAASISISKAQWQRVITASRRAKSVDALFETFIEAMRSLGFVIAAYDISSV---H-WGFGRINTYPSAWRQYYEANDCRRIDPVARCATSTFRPFYWSELD-RTARQRRFLRDAQKAGLHNGVGIPFKGPMSQVAGIALATSAPV--VKELPPL--DLIVAYCN-QFFDRTMVAPERTVPKSAILSDRECQVLEGIVMSLTDSQIAEMLGIKPSTIDSHLRSIFRKLKVRNRTAAVISAQKMGLI
>LLMO01000006.1
EEFDKKLLGEMHKLRAQVFKERKGWDVSVIDEMEIDGYDALSPYYMLIQETEAQVFGCWRILDTTGPYMLKNTFPELLHGKEAPCSPHIWELSRFAINSGQKGSLGFSDCTLEAMRALARYSLQNDIQTLVTVTTVGVEKMMIRAGLDVSRFGPHLKIGIERAVALRIELNAKTQIALFLELERSSGKLEWSAILQKMASDLGFSKILFGLLPKDSQDYENAFIVGNYPAAWREHYDRAGYARVDPTVSHCTQSVLPIFWEPSIYQTRKQHEFFEEASAAGLVYGLAMPLHGARGELGALSLSVEANRAEANRFMESVLPTLWMLKDYALQSGAGLAFEHPVSKPVVLTSREKEVLQWCAIGKTSWEISVICNCSEANVNFHMGNIRRKFGVTSRRVAAIMAVNLGLI
>MKRZ01000135.1
-EVCPELFTQMFRGRASVFQERLQWPVSVENGLEVDFYDRLDPIYILDVD-AGEVRGSLRLLPTTCTTMIQREFLEFFDEPVDVIDPNMWECTKFCVHSG-----D-NRTSIRLLVALHDLCISSGIERIMGLYEFQMERVYARLGWKPERLATAK-PGYGNLAVGIWTVEATALQRMLDELAKVQTLPELSHYVGVLRDAYDVANVAFHLVAAPEAIEKNPLLLVTYEEQWVERYLAQDYFRVDPIVLVGSSGFLPLDWNSVDRSSPRMRKLFAEAESYGVGHGLTVPIRGPNREKSLVTVTTYEDREWMQR-RLPLLRDLHVLAHF-FHDRLTLADLRSLPSRPRLSRREIQCMEALARGRAPKQIAYDLDLSISAVRLYICSAKVKLGASNTNQAIAMAVQDEH-
>FOTW01000007.1
KTLSAALMADMASYRYKVFIETLGWELETRNRQEVDQFDHDDTLYVVSKDEAGHINGCARLLPTSSPYLLGEVFPQLMNGAPVPCSPDVWELSRFAAVDFEQQASSLAGFSIQLLHQAIACAKAHGARRLITVSPIGIERLLRRGGIHAHRAGPPMIVGGHPIFACWIELGDE-----MQALLSAGSETELFAVLSKTAEELGFQYCAYGMRMPLPLTNPKTVLLNNYSRAWQERYASQNYLAIDPTVSHGMSSVLPLVWSDDL--FTSSRQFWEDARAHGLRVGWAQSSFDAKGVAGMLTLARSDD-LSAAEISANSLRM-SWLAQA-AHESLALIAKRSNEQPVVLTAREVDVLRWTADGKTSGDVGQIMNISERTVNFHVNNAVEKLGAANKTAAVIKAALLRLL
>AEAD01000327.1
TTMPVTLLETLYSMRKKIFSDRLEWKVRVSHAFEFDEYDNANTTYLVGSW-NGVPLAGLRLINTCDPYMLEGPFRSFFDC-PAPKNAAMAESSRFFVDTARARSLDIAPLTEMLLFSMHNHAALSGLQSIITVVSKAMARIVRKSGWEHRVLSTGEASPGETVLLLEMPVTADNHQRL-----------QLIEDFENDLHHIGDFTYAYFSTPK--TRNVKPVILSNYPDSWLKSYVASNYHLIDPIIKHAWHSITPFFWREARAQGVETDDFLKRSAKYQLSSGATFTLHDASGLFAALSLCNARQQKDFDQRIREKAADIQ-MSLIRFHDRLIKTRAPPQPAQCKLSTRETGVLKWVAMGKSYSEIAEIFSISERTVKFHMSNVSSKLEVRTAKQA----------
>LLSG01000012.1
EEFDKKLLGEMHKLRAQVFKERKGWDVSVIDEMEIDGYDALSPYYMLIQETEAQVFGCWRILDTTGPYMLKNTFPELLHGKEAPCSPHIWELSRFAINSGQKGSLGFSDCTLEAMRALARYSLQNDIQTLVTVTTVGVEKMMIRAGLDVSRFGPHLKIGIERAVALRIELNAKTQIALFLELERSSGKLEWSAILQKMASDLGFSKILFGLLPKDSQDYENAFIVGNYPAAWREHYDRAGYARVDPTVSHCTQSVLPIFWEPSIYQTRKQHEFFEEASAAGLVYGLTMPLHGARGELGALSLSVEANRAEANRFMESVLPTLWMLKDYALQSGAGLAFEHPVSKPVVLTSREKEVLQWCAIDKTSWEISVICNCSEANVNFHMGNIRRKFGVTSRRVAAIMAVNLGLI
>CP012160.1
-HQHGSAFFDYLSLRKKFFVDELHWQIPHNADVEMDQYDNPMARYSLVLDDDGRVLAGARAMSTSHTYMLKDAMSNLLD--DVIDSPKVWECTRLVISPEVKSMRVRIQCLDLIVGGLIDMANKEGADTLISLSNLWLLRALKRLGYGAELLGEPYQNDDDGHKYAVMSIEAR----------------EIAKSGYYIALRVGF---AF---P--------QEEVNALPTPWVDHYTTHRFMLHDPVIRWSYANTGAVAWSGID--LPDPMRVLQQAQTFGLRYGVAVACFDGNGQRSFGTFARPDR--E---FEQDEMNA-L-------HAYVKLHR--EKAPPTNLTNAELEALKMVKEGQRLKQIAHTLGVSEGAVKQRLRNAKTKLGAQTSAQAAAMVREFGLI
>LJRE01000353.1
TTMPVTLLETLYSMRKKIFSDRLEWKVRVSHAFEFDEYDNAATTYLVGSW-KGVPLAGLRLINTCDPYMLEGPFRSFFDC-AAPKNAAMAESSRFFVDTARARSLGIAPLTEMLLFSMHNHAALSDLQSIITVVSKAMARIVRKSGWEHHVLSTGEASPGETVLLLEMPVTADNHQRL-----------QLIEDFENDLHHIGDFTYAYFSTPK--TRNVKPVILSNYPDSWLKSYVASNYHLIDPIIKHAWHSITPFFWREARVQGVETDDFLKRSAKYQLSSGATFTLHDASGLFAALSLCNARQQNDFDQRIREKAADIQ-MSLIRFHDRLIKTRAPPQPAQCKLSTRETGVLKWVAMGKSYSEIAEIFSISERTVKFHMSNVSSKLEVRTAKQAVYKAINMGMV
>LOYZ01000025.1
-RLPHELAADIGRYRHRVFVEQLGWSLPSANEFERDQFDRDDTVYVFARNGHGEMCGCARLLPTTRPYLLKSLFADLIEDMPLPQSAAVWELSRFAATGDEGTAENAAWAVRPMLAAVVECAAQLGAQRLIGVTFASMERLFRRIGVHAHRAGPPKMIDGRMVVACWIDIDPQTFAALYQQFSAAEDEHQLFQRIAAYSKRLGFEYCCYGIRVPLPVSKPTVAIFDTYPDGWMAHYQANNYIEIDSTVRDGALSTNMIVWPDVD--KIGPSPLWQDARDYGLSVGVAQSSWAARGAFGLLSIARHADPLTPAEINMLTLQT-NWLANLSLMSRFMVAK-LSPEASVALTAREREVLCWTAEGKTACEIGQILSISERTVNFHVNNVLEKLGATNKVQAVVKAISAGLI
>LLVU01000023.1
MHNHGELFANIFRARRQSFIVQNRWELPEALGMEFDQYDTPQSRWIAVHD-DGQVHAGVRLTPSTASYMIRDAQKGTLGGSPAPVDPQVWESSRVFVSHEIPMQDR-RKVHFQLVEAMVRSARDQGATRLLAISAASWPRWYRRCGLVAQAIGPVMFIGDGDYQCVSIDLMA------------------CLREIGRVATD-GY--FIGLHIRF----AAPIMQFQTYPEAWTDHYTRQAYALRDPTIAWGFSEEGACRWSEFT--LPDPFNILGEARRFGLNYGVTVSC-GPVTSRTIASFTLRD--RE---FRDDEI-DLI--SQ----QIRRLHD--LAQPPEGLTKAQIEALRCIAAGDRHAAAAAKLGITQSAFKARLLSARERLMARTTAEAIQRAKEYRLL
>FWFJ01000002.1
KHRFPRILDDMFRLRARVFGDRLGWEVNIENGREFDHFDALDPAYVVGLDDEGEVVSCVRALQTNGPHMLADVFSAILDGEPPLRSATIWESTRFCVDTSRKGPNSISYATSELMLASLEYARDSGITDIITVIDPIMDRVLRRSDAPYDYVGKKTDMGKVPALAALLDCTDERIARL----------GKLDTYLHQICDTFGVDNVAYAMNPI---N-RSVCGHVTYCDDWKRHYAENGFHEIDPTLKGAQRSIAPVDWTRLE-HNEDYNRVFNAARDFGIVQGITIPVRGPYGDMGGLSVTSSLPEAQWKSLKKEFLPQLQ-AVAVHIHDMVITSDASNLLRTPTLSRREIEILQWTAAGKSHQDIGDILSISHRTVEVHLRSARHKLYALTTAQAVGRAISSGLI
>ASXZ01000006.1
-QKYTVLLDQSFRLRKRVFADRLGWDVSVSGHRERDRYDELHPAYLLWCD-RRQLYGSVRLMPTTGPTLLYDVFRETFPDVCDLIAPGIWEGTRMCIDEDAIERMRPDRAFSLLLLALCEAALASAIHTMISNYEPHMRRVYQKAGAELDELGRSDGYGRFPVCCGAFEVSHRVLGVMSLKIQNAPSVDDALRILEAAYG-IEFSTYHLALTV--ADVVDTPYVRTTYRDAWVARYLLRGYVKVDPIVREGLIRQMPFDWREVEVP-QAAHDFLLDAQEHGVGNGYSIPIVDKK-RRALLSLNSRKPASEWSNLVQTYGHEWLDLAFL-IHRKAVFELHGEHDPIPQLGPREKECLYWSALGKTNDEIAEILGLSMHTTQRYLMSARHKLGAASTTSATALAIQLRLI
>JHOV01000013.1
NNFSEGLYTKFKSYRYRVFVEYLGWELNCPNNEELDQFDKVDTAYVVAQDRESNIIGCARLLPTTQPYLLGEIFPQLLNGMPIPCSPEIWELSRFSAVDFSNSQAVSSPVSIAILQEAINFAREQGAKQLITTSPLGVERLLRAAGFRAHRAGPPITIDGYSMFACLIDI--------LSAFLVVKNEYQLFEIVKSTASRLGFDYCAYGMQSPLSIAEPKTIMLNNYPEAWQKRYVERQYVKIDPTVQHCMVSLQPLVWSSQSAKTQAEKDFWEEARSYGLNVGWAQSSRDFIGTRGMLTLARSNDQLS-EKEQKAQYTNMYWLTQT-VHSSIAKNDVEFAKFNLYLTNREKEALRWTAEGKTSAEIAQILVVTERTVNFHLSNSMQKLNVNNKISAAIRAVMLGLL
>FQVJ01000023.1
AAERPALFDQMFQSRAAVFHDRLGWDVTVENGREMDWYDRADPVYLLAVDDGQRVLGSLRLLATTGPTMLQSEFKHFFDDDVDVAAPTIWECTRFCVPPVADAAPNVSNVSAELLIGLCELCLNSGIEFILGVYETPMTRLYARIGWCPEKLAQARPE-IGDIQAGIWEANPEVLATM-------NSLAQMQDVAAGICKAYHLANIAYHALPG--AQIFNPILVLTYEPEWIERYKSNDYFKIDPVVVSGTKGFLPLDWTHLDRGNHIARDFFAEADRFAVRQGMTWPVRGAGGERALFTITANMSVPEWERVSYK--REFQMIAH-YMHDRIEISGYRDAKPKPSLSRREIACLELAAQGATPKQTGAKLKISDRAVRLFLSSACTKLDCANTQQAIGKMVSLEML
>MIIP01000062.1
-HPRWEVENELYRFRNRVFSDRLGWDVESHRGLEQDSFDTPDTHWVLIED-EEGLCGCIRLLSCAQDYMLPSIFPTALAGEAPPRSSDVWELTRLAIDANRAMGNGVSELTCVIFREVYAFARAKGIRELVAVVSLPVERIFRRLGLPIERLGHRQAVGAVRGVGIRFHLDERFA---LEHFTSVTDGDRLAELIGRFTLGMGYDRFALII-PMSMQR-PKVVLFNQCPDSWVQAYTANHMLACDPIIQLARKQTLPIYWNRLDERQEGSLDVMGLAAEFGLRNGISFPLHGAAGENGILSFITAERASS-DLLLESS-PILSWMSNYIFEAAIRIVRLREDDPQEALTDRETECLFWASEGKTSGEIACILGITERTVNYHLNQVTRKTGSMNRYQAIAKGVSSGIL
>MLFN01000064.1
QDMPSSLLAELGSYRYSVFARGEGWSIPSTPGQEYDRYDRSDVTWLIAWNARNGISGCARLMPWFEPEQSEGIV-------LPFSHEKVWEMSRFSARLEV----D-PELPLNILWHAVQLAELNGMEYIISSATPMLEKMFEQHQVVYEPLTPGLILSEDNLFAIRIPVVQPALAE-EEKFQALTLSSELKTLLQQFTEALGFDYFAFLIQHPVPFSRPRIHLHSTYPAYWVKHYEANNYYAVDPVLERCQRPGKGMVWASEL--FTEAGNLWSEAREHGLQSGFSCSAMAPNRVIGILSISSQQLPID-ERRIELEV-KLHFLAELSLDTLERFSDDAMMVLKKEFSQRELEILKWTAEGKTAVEISLILSISEHTVNFHQKNMQKRFNVSNKTQIACYAAAIGLI
>FOVE01000008.1
---SPEAERSIAAYRHKVFIELLGWDMPVQDGFERDQFDHEDTVYVMARNDSGAVCGCARLLPTTSPYLLSEVFPQLLNGVTPPCSPEVWELSRFATVDFSAQSQFSSEICVELLHASIHCAYQHGAKRLITVSPLGIERLLRRMGVHAHRAGPPMTIDGHHIYACWIEIDEITIKALIQMLLEGESEQALFEHLQTMTRALGFEYCAYGFRPFP-LTNPNIVTFNNYPEAWQLCYQERGYLAVDPTVKHALRSSLPLLWSDDV--FGSSRDFWEEARSFGLEIGWAQPYHGPQGTIGLLTLARSSTLGE--KELRDKMQKMAWLSQV-AHIGMSLLPKLMPETGVMLTSREIEVLRWTAEGKTSIEIADILRVSKRTVDFHVNNAIEKLGVNNKTSAAIRAAMLGFL
>AYVW01000024.1
-AEFSDELEQMHRLRYRVFRDRLDWDVSFSGGFEVDPFDALRPHYLLLRA-AGRIDGCVRLLPTTGPTMLRDSFFALLADRPTPEDPRVWESSRFALDLPPSKQAGIAIGTYELFAGMVEFGLSRGLRSIVTVTDLRIERILRRAGWPLERLSNPQTIGNTRAVAGYLDVSRESLEALVEQIADSADATDLRNALGEIASSLDLPSFAYLF-PS-SGKGRKVRLISTYPQSWTSHYLHSRYEKIDPVIHQARGGQEPFNWDAHGADSTQQRQLMDEATQFGIHCGFTIPIHDSTGNFAALTFASDERRPPINR-YDRAL-ELI-AIFFHLHACRKLAD-GRTVDGVTLSRREMECLKWAARGKTAWEIGRILGISRSTAAYHRDNARKKLGVKTAIQAAVR-------
>CP016904.1
---PEAVDAALAHYRHQIFVGQLGWQLPMADGRERDQYDRDDTVYVVARDADGAICGCARLLPTTRPYLLKDVFAPLMRGVPAPESPGVWELSRFAARSGASRARGADWAVRPMLASVVQCAAQRGARRLIGVTFVSMVRLFRRIGVRAHHAGPVRCIGGRPVVACWIDIDASTCAALYHAFHTAQDERQLFRQIASVVRQLGFDYCCYGIRVPLPVSKPAVAIFDTYPAGWMEHYQASGFLEIDPTVRTGASSSDLIIWPVSI--RDEAARLWSDARDFGLNIGVARSSWTAHGAFGLLTLARRADPLTAAE-LEQLSATTNWLANL-AHALMSLMPKLVPESSAALTAREREVLCWTGEGKTAYEIGQILRISERTVNFHVNNVLLKLAATNKVQAVVKAIAIGLI
>LOVJ01000035.1
-RLPHELAADIGRYRRRVFVEQLGWALPSANECERDQFDRDDTVYVFARNGNGEMCGCARLLPTTSPYLLNTLFADLLAGVTPPQSAAVWELSRFAATGEAGSAEAAAWAVRPMLAAVVECAAQLGARQLIGVTFASMERLFRRIGVHAHRAGPPKMIDGRMVVACWIDIDPQTFAALYHQFSAAEDEQQLFQRIAAYSKRLGFEYCCYGIRVPLPVSKPVVAIFDTYPDGWMEHYQEQNYIDIDSTVRDGALSTNLIVWPDAD--KAGASPLWADARASGLAVGVAQSSWAARGAFGLLSIARHARLTS-AEINMLTLQT-NWLANLALMSGFMVPK-LAPEANVVLTAREREVLCWTAEGKTACEIGQILNISERTVNFHVNNILEKLGATNKVQAVVKAISAGLI
>FR717658.1
TTMPVTLLETLYSMRKKIFSDRLEWKVRVSHAFEFDEYDNATTTYLVGSW-KGVPLAGLRLINTCDPYMLEGPFRSFFDC-AAPKNAAMAESSRFFVDTARARSLGIAPLTEMLLFSMHNHAALSDLQSIITVVSKAMARIVRKSGWEHHVLSTGEASPGETVLLLEMPVTADNHQRL-----------QLIEDFENDLHHIGDFTYAYFSTPK--TRNVKPVISSNYPDSWLKSYVASNYHLIDPIIKHAWHSITPFFWREARVQGVETDDFLKRSAKYQLSSGATFTLHDASGLFAALSLCNARQQNDFDQRIREKAADIQ-MSLIRFHDRLIKTRAPPQPAQCKLSTRETGVLKWMAMGKSYSEIAEIFSISERTVKFHMSNVSSKLEVRTAKQAVYKAINMGMV
>LPLY01000033.1
-RLPHELAADIGRYRRRVFVEQLGWALPSANECERDQFDRDDTVYVFARNGNGEMCGCARLLPTTSPYLLNTLFADLLAGVTPPQSAAVWELSRFAATGEAGSAEAAAWAVRPMLAAVVECAAQLGVRQLIGVTFASMERLFRRIGVHAHRAGPPKMIDGRMVVACWIDIDPQTLAALYHQFSAAEDEQQLFQRIAAYSKRLGFEYCCYGIRVPLPVSKPAVAIFDTYPDGWMEHYQEQNYIDIDSTVRDGALSTNLIVWPDAD--KAGASPLWADARASGLAVGVAQSSWAARGAFGLLSIARHARLTS-AEINMLTLQT-NWLANLALMSGFMVPK-LAPEANVVLTAREREVLCWTAEGKTACEIGQILNISERTVNFHVNNILEKLGATNKVQAVVKAISAGLI
>LYSR01000022.1
-HPRNAVENELYQFRNRVFSDRLGWDVESYHGLERDRFDTPDTHWVLVED-EQGVCACIRLLSCASAYMLPSIFPTALAGENAPRTPEIWELTRLAIDATRAMTNGVSELTCVLLREAYAFATANGIKEFVGVASLPAERIFRRLGIPMARLGHRQAVD-------------------LEHFTSVTDGDRLAGLIGRFTVDMGYDYYGFTLIPM-SMQRPKVVLFNQCPISWVQTYTDNNMLACDPVIQLARKQTLPIYWNRLDL-QEGSMDVMGLAAEFGLRNGISFPLHGAAGENGILSFITSERASS-DLLLESS-PILSWMANYIFEAAIRVVRLRDSDQQAALTDRETECLFWASEGKTSGEIACILGITERTVNYHLNQVTRKTGSMNRYQAIAKGISSGIL
>LPGK01000095.1
-RLPHELAADIGRYRRRVFVEQLGWALPSANECERDQFDRDDTVYVFARNGNGEMCGCARLLPTTSPYLLNTLFADLLAGVTPPQSAAVWELSRFAATGEAGSAEAAAWAVRPMLAAVVECAAQLGARQLIGVTFASMERLFRRIGVHAHRAGPPKMIDGRMVVACWIDIDPQTFAALYHQFSAAEDEQQLFQRIAAYSKRLGFEYCCYGIRVPLPVSKPAVAIFDTYPAGWMEHYQEQNYIDIDSTVRDGALSTNLIVWPDAD--KAGASPLWADARASGLAVGVAQSSWAARGAFGLLSIARHARLTS-AEINMLTLQT-NWLANLALMSGFMVPK-LAPEANVVLTAREREVLCWTAEGKTACEIGQILNISERTVNFHVNNILEKLGATNKVQAVVKAISAGLI
>AALZ01000017.1
--------------------------------------------------------------------MLSDVFPEVMGDSGIVRHPLIWESSRFCVDTDAAGADGINIITRQVLAGLFQTMHEAGIRNVISVYDVFVERILRRAGCSFDRLGPVVKYDDLRTVGGLFEVSESVVSAL-------TPELDLETTLNDLSTLYGLKNITYFSASIPYANDDEHILITTYSTTWVEHYFSLKYQDVDPVLHAGSRSLLPVDWGHLSTTGETSRNFFGEAKEYGIGTGLTIPVRGMLGEEAMISLNSDLRARDWELFCREMISDFTYFAHL-LHDSVTRSRHQHETDHPQLTKREAQVLRWAARGKTAWETGIILGLTEKTVSFYLGNACAKLKVATKTQAVAFAVKERLI
>JUJO01000006.1
-LLSETKSEELFTLRKETFKDRLNWAVQCTDGMEFDQYDNNNTTYLFGIK-DNTVICSLRFIETKYPNMITGTFFPYFKEINIPEG-NYLESSRFFVDKSRAKDGNEYPISSMLFLSMINYSRDKGYDGIYTIVSHPMLTILKRSGWGIRVVEQGLSEKEERVYLVFLPVDDENQEAL----------------------HYDGIKFSFMVLNK--KNPSEMIIISSYPDEWVNLYKENKYQHIDPVVLASFNKISPFSWEKSLVTRLQLAKIFDLSKKYNIINGYTFVLHDHGDNLAMLSIIVDSYPDDVDTFIEEKKDTFQMLIDASLCREMI-ENKKQLNNKEIFSQRENEILYWASMGKTYLEVAIILGIKTSTVKFHIGNVVKKLGVLNAKHAIRLGVELQLI
>JWLL01000006.1
----DADLQDAQRLRYDVFVRELGGLVDHEAGLERDRFDPF-FDHLLLHD-VGQVVAVYRMLRPEQAEAAGQFYSEDEYDLAPLTGRRLLELGRSCVHADY---RG-GPAMFHLWNGLADYIDRHGIEILFGVAS-------------------------------------------LHRLSNCQTIEELWEAHTRKMEEYGFDRLIYGFTRYRSGDPEDFIILTNHAKEYTDTFLGEQHYVHAPMVNWALNNEGACSWTQTL--TRSEQRVLEFNFSMGVTAGYTISFKSSKGAIALTARAGTS-QEDVDAIWAEHGRDIH-LMNNVAHLKILTLP--YSAPNRSLTKRQREALEWVGDGKTMQDIAVLMGLTSATVEKHLRLAREALAVETTAQAVLKAA-----
>ALJF01000023.1
THDYADIMEQVWAFRHRQFVERLGWEACRRDQREIDQFDGDEAIHLPLIV-GGDVVGYSRLLPTLKPHLLSDVYPHLMDGAEWPRGPRVYEWTRCIAEVSDRSIAG-VPISNILMTGVMEYCLVAGIGTLVVETHPKLVNLLLTTGWDVMPLAAPSMLDGSLIVPITAKPSMA-----ITESSRARDNDEVLACLGKVAGAFGMDCYAVSGIPLPGERIDPYFMLNAWPEGWFERYVEENYVHVDPVIYRTKMSNEAFVWSEALADSRSAKRVMNEATEFGMLDGYSVPLHSVGGFQAIVTFGARK--VE--LSSEQ--RGALHIVSIYAHNRLRASSERSAAVAAKVTPREREVILWCAAGKTNWEIGQILGISEKTVQHEIAAASRKLNSVNRAQLIAESIRLGII
>FOQR01000004.1
-ALGSQLKQDIASYRYKVFVEKLGWPLDCPDQLELDEFDRDDTLYLAAKDETGAIVGTARLLPTTRPYLLSEVFPDLLGSDQPPSQTHVWELSRFAAVSLDKETAYSSSQSMSLLLEAFEYAKSLGARKLLTVSPSAIARLLIKRKFNIRRLGPSRLSEGLSIMALEIDLSAA-----LMITDLKLSEAQIVKRIQDAATTLEFEYCAYGLQVI--FPEEKVVMFNNYPRQWQRRYDTENYLATDPVVAQGRQSQAPIIWEDAV--FREAPVFWEEARAAGLKVGWSQSSTNAAGAASMLSLSRSSQPITRQELDANEI-KMRWLVSVTLSNRISTRL--ANPYEVKLTSREKEVLKWTGSGKTSFEISCLLAISENTVNFHIKNSILKLSAANKTAAVVQAFLTGLL
>FOSM01000007.1
-HFFPLMRDTMFRDRADQFKRRLGWAVSVNRGEERDEYDDMNPLYVIWQKADGTHGGSMRFLPTTGDTMVNDHFSHLTDGV-KIVSPLIWECTRFCLAPKA----D-RRVAAALTVAAGELMDEFKLEHFVGVFDPRMERIYRLMGLSPEVIGRAS-HDGEDIGVGLWEMHADAFGPT------------------------------------------ERFGVGTYSSEWVDRYLVKDYLRLDPVLFGCFQRFTPVNWKQLDWSSRSARTFFLDALEYGVGQGFSVPVRGPNGQFALFTLNDDAD-VQWEKFIHSMERTLVVCAHEFNKKALQLETAGATAVSQPLSPREVEAITCLAKGLNRSQTAQQMGISEHTLRVYIEAARHKLGAMNTTHAV---------
>CP003041.1
RELSATLEDDLGRYRHEVFIQQLGWQLDSTHQREFDQFDHADARHILALDAEHQVCGCARLLPTTQPYLLAQVFGFLCDQ-PTPRSSDTWEVSRFAARALEE-----GTLPMRVWWNSLNHAWSQGANRVVAVTTPALERYFLRHGVQLSRLGSPQRVNKDHVVALSFPAWQKN------EMCKQQDETQVLALLEREVLQLGFEYYAYGVRHLTPFTRPRTEICGSYPASWLAHYEKQNYAAVDPSILSGLRSTEMVVWNDAL--FDNSRTLWQEARDWGLCIGATLPIRSHDRSLRVLSVARRQDI--ISQAENNEIQV-R--LR-CILERVTLRLTERAHQLVCLSRREREILQWTADGKSSGEIALILTISVNTVNFHLKAIQKKFGAGNKTLAAAYAAAQGLI
>CTEP01000011.1
-ILTDGLASELFLLRKNVFKDRLNWAVNCENGMEYDEYDNIHTTYLFGVH-DKQVICSLRFIEIKHPNMITGVFKSYFKKIELPDG-DYLEASRLFIVKNRVKKLQHYPISSMLFLAMINYTRHQGYKGIYAIISHPMLTILKRSGWLISVVEQGMSEENKIIYFVYMPVDDHNQQ------------TTVKKQLERKLKKYSNVKYAYAIMNK---RNPANFMVISNRRKWFEFYTKNNFQFIDPVIITASHRVTPFSWDENIMSGLKLPKIFDVAKEYDVINGYTFVLHDQNYNLTVLSLMTDKCDEDIEDKDKANIQLLLMI----IHEKLCTNDFCKMNRNEIFTKRENEIIYWASVGKSYPEIALILGIQPTTVKHHMGKVVRKLGVTNAKHAISLAVELQLI
>LOSS01000107.1
-RLPSDLAADLGLYRHRVFVEQLGWKLPSSEGFERDQYDRDDTVYVVARDDDGEICGCARLLPTTRPYLLEELFPTLVDDMPLPQLATVWELSRFAANAEDPAGGNPAWAVRPMLAAVVECAVRLGAKQLIGVTFLSMERLFRRIGVHAHRAGPAQQIDGRMVVACWIDLDSQTLAALYLQFSAAENEQQLFRQIAAYSKRLGFEYCCYGIRVPLPISKPAVAIFDTYPNGWMERYQEMNYLEVDPTVRDGALSTNMIVWPEAS--RSDETTLWNDARDHGLAVGVAQSSWAPRGVFGLLTIARHTRLTS-AEINQLTLQA-NWLANMSLMSRFLVPK-LAPESGVALTHREREVLCWTGEGKTACEIGQILSISERTVNFHVNNILDKLGATNKVQAVVKAIAMGLI
>CP004013.1
-TLKPVAVSNLGRYRYKVFVERLKWHLPCEAGHEFDQFDRSDTKHLIALGQGEDIVGCARLLPTTRPYLLESVFPTLLNGQPPPSSPEVWELSRFAAVDFSEKQFS-VRAAVELLRISMACAKHCGAKKLVTVSPMGVERLLAWAGFSWVRAGHPLRFGDDLVVAGYIDV--------LDIFSDAQSTSDVFEHIEAAALALGFEHVAYGFKAPLPLSEPKVVLLNNYPQAWRARYLEAGYLHVDPSVAQACRSQAPIVWSDRL--FQDVPALWDEAKAHGLRVGWAQSSLDSLGVGGMLSLSRSCP-LSARELAEN-TRRMQWLAHM-AHVALSRLLDVAGYSDDNLTNREVEVMKWTADGKSAQDIADILAISKNTVDFHVKNAVKKLHAVNKTAAVVRAAMLGYL
>MRXZ01000005.1
RELSATLEDDLGRYRHEVFIQQLGWQLDSTHQREFDQFDHADARHILALDAEHQVCGCARLLPTTQPYLLAQVFGFLCDQ-PTPRSSDTWEVSRFAARALEE-----GTLPMRVWWNSLNHAWSQGANRVVAVTTPALERYFLRHGVQLSRLGSPQRVNKDHVVALSFPAWQKN------EMCKQQDETQVLALLEREVLQLGFEYYAYGVRHLTPFTRPRTEICGSYPASWLAHYEKQNYAAVDPSILSGLRSTEMVVWNDAL--FDNSRTLWQEARDWGLCIGATLPIRSHDRSLRVLSVARRQDIIS--QAENNEIQV-R--LR-CILERVTLRDSEHAHQSVCLSRREREILQWTADGKSSGEIALILTISVNTVNFHLKAIQKKFGAGNKTLAAAYAAAQGLI
>AZUA01000001.1
DDLPSALARELYRLRRKTFRDRLDWKVECVEDMEKDQFDNPNTTYLLGMY-EGELLCGARFINSTHPTMISEIFHNYFSETIFPADVPCCEISRLFLDKERRDSASLVPASKALFLAMNMYCIKKKYHGMYAVASRGMYAIFRHANWKVEVIQRGVSEKGEVIYYIYMPASTSIIEDI------------IQSELDAFFEDFKGIVFAYAIMNK--KDPSQMRIINNSP-EWFDIYLDRKYQFIDPVIIRALRCVEDFFWESDVSDGYNLTRIFNESVQYDIYQGQTFPLHDYLNNLVVLSVISPKSGIDIEK-YRP--QFLSFLVQL-HQKTLNLYSQHQQKKNVFLSPRERQILKWVSAGKTYAEISVILSIAERTVKFHMGNVMKKLGVNNARHAIKLGTELRLL
>FMZV01000001.1
--EDPDEIRAAQALRYDVFVRELGAMVDHALGLEQDRFDPFFDHMICIHNQTRQVIGVYRLLRCEQAKVVGQFYSEDEYDLSVNSGRRLLELGRSCVHPDY---RG-GMAMYHLWNGLAQYVAAHEIEVLFGVAS------------------------------------------------------------------YGY--TSYRTATS-LGDPEDFVILTNHDKSYIDGFLHSGLYFHAPMLHWALEHEGAGSWSETM--TPQEHRVYDFNASHGVTAGYTVSFTSISRTKGAISLCARKTQNEVDEVWEKHGRDILLMNN-VAHLKILTLP--YVAPNRALTRRQREALQWVGDGKTTQDIAILMGLTTATVEKHLRLAREALSVETTAQAVLKAALHNQI
>CP009429.1
RAREHAVLRSMFEARKRVFIDLLKWDVPVLAGFELDQFDDAYATYLLVAGRDNAHRASARLLMTTRPSLLGSLYPALVDG-EMPEGDDILEITRFCLSPDIGAAM-RREARDALLIGLVDFALSNGISAYVGVAELGWFRKIQTFGWDCRMLGAPQGAGEGALVALRIDIDAQTLGRL-----TVRTEAGLLDLMGAAAARLGCDYFALSHHVDFLLSPRQGIRVHNYPDSWARRFDEQRLGPSDPIHRASQRTSAAFLWQEAPV-RAGDDLVLGEARRHGIRDGLTIPSHVPGEAHGSVSFAWHRGGPT---VRD--LPFAGMFGPFAFEAARQIAGPVPEANRPRLTDRQRDIVIWAARGKSDWAIGQILALRPGTVVEHLRNARGRYDAPSRTVLAIRALWDGTI
>MIAL01000006.1
RAHEHQLLRAMFEARKRVFIDLLKWDLPVLDRFEIDHFDDPHATYLIVGDQDGGHLASARLLPTTRPALLDGLFPGLVDG-IPPSGPDIFEITRFCLSPGIG-ARQRRTARDTLLVGLVDYALANGIRSYTGVAELDWFAQIRTFGWDCKALGEPGIYDGRALTSLRIEIDADTPASL-LDVTRVKDAAGLADLLEEACARMGCSWFALSHHVDFLAAPDRGVRVHNYPEDWARWFDERGLGITDPVHRASHRSLEGFFWRNMKGERPEDELVLSEAQRHGIGDGLTIPAHIPGEAHGSVSFAWTPG---I---AANDM-ALL-FARMAFEAARLLANPELAQVGPRLTDRQRECLILSAKGNSTPKVGRILDLSPDTVREHLRNARQRYEANGGITLTVRALYAG--
>FNAH01000012.1
--RDWDLVAKFLAFRKEIFVDHKGWPIFHTDELEFDNYDGFDPVYIVAHR-GRDVVGGLRLKRTTYSYMIRDAWLGLLPGVEPPVSTSVWEMTRFVAARE-------PEVVEALLLAANDFLFTESADECLFLGSRAFPRLARMLGWDVQLMGEVVGNDDGKFVAFRCPVMDPA---------------------------------------------NAEHLLNRFPESWNKIYVEHNYIFRDPIVAWASSREGALRWSEVP--IDDIGGLFEAARAYGLTYGAVLAKKV-NGRRSFLTVARNDR--E---LTDAELAT----LNV--KFSSWLD---ILYNFATLTPGELDVLKAQRDGMSYKEAARALGISPATVKVRLERSKTKLGAASATNAVAIAMARHY-
>LWDM01000059.1
-LRYRETLDKHFRFRHDIFVKECGWDFDLDGEREQDRYDDEHAVYGVALTGTDRVVGCMRFYPSTQPHMLSDTFAYLVEG-QVPAQDDIVELSRLAVARDK--RD--GYTYCELFAGLQEYCLEEGYVGVTAVIRAYRVPVVQGAGLTVHPLGLPRDVGGEKLVAVMYEVNEATLDRLIERFKQSESITALTRTILEAASTFGYRNFSIIAGPQLRTDFEERIMLMHWPDDWLRQYVHENFQDHDPVVRHARSQAHSFFWTQAPYETKRSRVMDCAARDYNMPQGLCVPIYGMHGYEGSVNFGGPDD-SSM---SARAAMELM--AMY-AVNSLSRLRAADKEAAAVLSIREKEVLTWAAVGKTAWDTGRILQISTDTVNKHIASAMRKLDSFSKTQAVAESLRRGEI
>LPJK01000070.1
-RLPHELAADLGRYRRRVFVEQLGWALPSAESFERDQFDRDDTVYVFARNAGGEVCGCARLLPTTRPYLLKSLFADLIDDVALPQSAAVWELSRFAATGDEGGAGNAEWAVRPMLAAVVECAAQLGARQLIGVTFASMERLFRRIGVHAHRAGPPKQVDGRLVVACWIDIDPQTFAALYQQFSAAEDEQQLFQRIAAYSKRLGFEYCCYGIRVPLPVSKPAVAIFNTYPDGWMAHYQAQNYIEIDSTVRDGALSTNMIVWPDVD--RIDPCPLWQDARDYGLAVGVAQSSWAARGAFGLLSIARHARLTP-AEINMLTLQT-NWLANLSLMSRFMVPK-LSPESSVTLTAREREVLCWTAEGKTACEIGQILSISERTVNFHVNNILEKLGATNKVQAVVKAIAAGLI
>CP006973.1
-GHAQQLLIEQFKLRKHLFVDKLKWHLKTINGLEADQYDTLHASYCLTEK-DGKLISSARIIPTTSTYMIRDAAQNLCTGYAPPCSEKIWEATRLTVHPDLPKTEK-RTAIASTIDRMMIEARRNAITHYIAIGGIDLALGVRTAGYNAERLTDFQEVGSGRVAIY--------------------DQEDLMSKLHNIADNGVA--IGFGFSE----SGQPTEHICTYPQAWQNHYWEHNLIFDDPVISFGVRNLGAVRWDDVS--KGTKGNAVQQAKDFGMNNGIVISIQV-DGERAIAGLATSKNP------SDAEISEAR----I-ILAALQAAK--TGKPQIILTPRQRDILRLIADGATAEDAAHELNIEPSTVNFHKRQALHRKHAKNFTSLLIKAVRD---
>CGBN01000008.1
NNMPERKLDEVFSLRKITFKDRLDWKVTCIDGKESDQYDDENTNYILGTI-DDTIVCSVRFVEMKYPTMITGPFSPYFADIDLPID-GFIESSRFFVEKALARDGNNSSLSTILFLAMVNYAKDHGYKGILTVVSRGMFVLLKRSGWNITVVNQGESEKNEVIYLLHLGVDVDSQQKL---FDNESINEDIRNYIQRRIKSYGDLRYSYLVMNK--KTPLHPTIISNYPLDWVKKYKKNSYHLIDPVILTAKDKVAPFAWDDNSVKKSTDSAVFKLAREYNIINGYTFVLHDNSNNMATLSISNGSDSESIET-NKEKIQMLLILTHEKM-LGLYHNSTENKIERDIFSPRENEILYWASVGKTYSEISIILGIKRSTVKFHIGNVVRKLGVLNAKHAIRLGIELKLI
>LOHU01000071.1
------------AVRKAEFVDRLGWDLVHTSQVEWDEYDLPNAQFIVAYK-DGKCIGGARLMRTDSSYMLADFFDPAVMKAELQPSADLWEMTRFVGSPH---------ITRVILARANEYLAEVGAESVLTLSPRLMPLALRRLGYKVSVLSKPVTFDGLEYVALRTNIRRDV--------------------LSRF-SDFG---CAIGI-LFN--NGHPKYSHFTYPPTFLEAYHEKDMALRDATLRYGLTCNGRIGWSELE-RQGWDAASFELARSFGIEDGVCFALEIEG-HKTIASISHRKGCPP----SDATLERCM-----DALSLATLSS-LEERRTLKLSQGTLDYLSAISQGGKLNDVAEILGLTYSGARARRVNALDEIGANTDAQAVVIAIREGA-
>LGLI01000039.1
TTMPVTLLETLYSMRKKIFSDRLEWKVRVSHAFEFDEYDNAATTYLVGSW-KGVPLAGLRLINTCDPYMLEGPFRSFFDC-AAPKNAAMAESSRFFVDTARARSLGIAPLTEMLLFSMHNHAALSGLQSIITVVSKAMARIVRKSGWEHRVLSTGEASPGETVLLLEMPVTADNHQRL-----------QLIEDFENDLHHIGDFTYAYFSTPK--TRNVKPVILSNYPDSWLKSYVASNYHLIDPIIKHAWHSITPFFWREARVQGVETDDFLKRSAQYQLSSGATFTLHDASGLFAALSLCNARQQNDFDQRIREKAADIQ-MSLIRFHDRLIKTRAPPQPAQCKLSTRETGVLKWVAMGKSYSEIAEIFSISERTVKFHMSNVSSKLEVRTAKQAVYKAINMGMV
>CP011427.1
QDMPSSLLAELGTYRYSVFARGEGWSIPSTPGQEYDRFDRSDVTWLIAWNARQGICGCARLLPWHEPEVPEGIV---L---PF-DQNKVWEMSRFSARLEV----D-AELPLNILWHSVQMAELNGMDFLISSATPMLEKMFERHQVVYEPLSPGLIQSEDNLFAIRIPVQQPALAE-ENEFQALTEVLQLKALLQKHIEALGFDSFAFLVQHPVPFTRPRVFLFSTYPESWVKRYESENYYTVDPVLLLCQRPGRGVEWTRDL--FTGAGNLWAEANAAGLNSGFSCSAMASNRAIGILSIASSISQTQ-HLRVQLE-VKLHFLAELSLRVLERLNDSSMAVLSNDFSQRELEILKWTAEGKTSAEISLILAISEHTVNFHQKNMQKRFNVSNKTQIACYAAAIGLI
>FMXM01000041.1
KHLYENEFDEFLRRRHDFFVHQKHWRPPSPDGRELDQFDTDAATYLLGIE-GGRVVTSARLSPTSEPHMVSEIFPHMCEKSGVPRRADWAEWTRTFVVPDK-RSTGLRGTLTQLCCAVMEYALNEGLSAVGGVQETYFMPHHGALKWRAEPMGMALEENGEWYIVAYIEVNEAALASVVERCRNHATAGSLLSDLLNAAKKLGFEHLILSGVPLGGQKLAPMIELNGWPRGWFERYVEAEHAAVDGVCIYSAKTLKPFLWSEVPAKTEASRRVAGEATEFGIRSGFAVPMLSVHHWQSVLSFASSAK--SCEL-PRRQQAQLVTMAIY-AGMIVQALSDDDKDGDGPLTDREKEVLLWAAAGKTSSETSQILGLAERTVKWHAARAREAFGVATTTQAIVEAVRRRLI
>CP019668.1
DDMPTMMHRRLGVFRYDVFVGRLGWQLPGADATEWDQFDRGRTIHVVSVDQAQHICGCARLIPTTQPYLLQTLCAPSAAL-DLPRAPTVWELSRFAARCGAN-PIMRASTGMQLFPSILAIAASLGATCVIGAMTRAVARLYQRCGLALQVVNTVETAGRPAYLIGAIELTRSTFTNL-------------------------------------------ETLCARYPDHWVAHYAQRDYGPVDPVHRMAFARATPYRWADIRGLNRIEQRVLGEARDAGLTSGVSIPLRETNGDILLVNLASPSPEIK----TEVHMRLASSIGAL-FHQELHLMKPHRPEPAIELSPRQQECLAWVARGKSSWAIASIVGISPHTVDYHIAEAMKILGINSRTAAAVHAVTTGLI
>AAXZ01000001.1
-AQYPYLQDSMFKDRAHQFSTRLKWDVSVDNGWEQDNYDTDTAIYAIWQRKDGRHGGSMRFLPTTGATMINDHFVHVAGH--KIVDKNIWETTRFCLAPDAP-----GKVTAALMLAGAELGLAMGLSHSVGVFDKRMIRIYRTLQWSPKVLGTAG-KGRDAISAGLWTFDKIVPLRL----QQAKTLDDLQNVILGIRDLYDVEHLVYHSVK----STGEQYGVLTYTDEWTQHYVEQNYERIDPVVLGCFQSFQPVTWKELDWSSKGSRRFLGEALDNGVGQGLSVPIRGPAGQFALFTVNDNCD-GCWAKFTAEHHRQMILIAHYLNNKALEIEHGKLMSPVKALSPRESDSLTLLAMGYSRAHAADTLKISEHTLRVYIEAARFKLGSANTTHAVAAALSRGLI
>CQER01000011.1
NNMPERKLDEIFSLRKITFKDRLDWKVTCIDGKESDQYDDENTNYILGTI-DDTIVCSVRFIDMKYPTMITGPFAPYFSDVNLPID-GFIESSRFFVEKTLARDGNNSSLSTILFLAMVNYARDRGHKGILTVVSRGMFILLKRSGWNITVLNQGESEKNEVIYLLHLGIDNNSQQQL---FDNESINEDIKNYIQRRIKAYGDLRYSYLVMNK--KTPLHPTIISNYPLEWVKKYKKNSYHLIDPVILTAKDKVAPFSWDDNSVKKSTDSAVFKLAREYNIVNGYTFVLHDNSNNMATLNISNVSDSISFDEINKEKIQMLLIFTHEKMLGLYQSNNDKQIEQRYIFSPRENEILYWASVGKTYAEISIILGIKRSTVKFHIGNVVRKLGVLNAKHAIRLGIELKLI
>MCGG01000017.1
EHLYGDALALQFRLRHRVFIERQAYNVPSHKGMEYDQFDNPAAQYFVWRDNRGVARGVARLAPTSVNYMLEEVWPHMVQDIGLPKSDRIWEGTRFGVDRDLD-PKQRNTIVKELVCAYIEYAILNGIDDIIGVMPVGIWRVFARNGWKSETIGPVWREDGIDLVAAKLPCSLEVLHTVIEDTLAADDPAQLFSSYLHALEQIGVDRVMYSALRNTHDEVKIPGISHCYPDDWVSYYMEHNYVQLDPVRQHCLATRNGFMWDEML-RTSAQKKLMNQGTEAGLHTGLAIPFHGPYGEVYGVGLACSTKVPDLSRFLRQ-I-E---IMSVQFHVVFSLHDQARNAVGKSLTPRETEVIKWCAVGKSNWAIGEILNISEHGVDFHIRNILRKLDCDTRISAVVKALHGGLI
>HM594177.1
SEMSDELKLMLGRFRYEQFVEKLGWRLPAHGLCEWDQYDTEQARYVLAINQRGAIVGCSRLIPSTFPTLLEGVFSQTCSG-TPPRDPAVWEMTRFTTNEP--------QLAMPLFWRSLRIASQAGADSIVGVVNRTMERYYQINGVHYQRLGPPAVHQNEKIIAIQLSAHREHHR--YSIFSQASDTEEFKGIAMGALQELDFDFFAYGTTPF---MRPKTSIYSNYPEPWVQRYQAQNYALIDPTVKHSKLSSAPILWGNEL--FRECPQLWSEARDSNLCHGLAQPSFNAQGRVGLLSLARRNKAISAEEFEALK-PVTKAFAM-AAHEKLSELENSSLNVQVEFSGRECDVLRWTADGKTSEEIGVIMGVCTDTVNYHHRNIQRKIGASNRVQAVSYAVALGYI
>MPZR01000001.1
LHRFGTAFYDFLRLRKEVFVDTLGWDVPHNDEVEMDQYDTPLAHYSLVLK-DGQVVGGARVMSTAATYMLRDAHPEILPT--EIASERVWECTRLVISDALTTQAERSTCLRLIVDGLVERAKERGADELICLSSLALMRALRQLGYDVSRMGPTYREDGRQYAALRMPAEYSTQRR-----------------------------------P--------EAELNRLNSDWVDMYTQHGLVVQDPSMHWVYHNVGYVRWVDLK---DDPRDVVGMARRMGLTYAATISYNTPSGRRSHAVLFRSDR--D---FTDAE----L----HEAFDMLKALH--VDASQRSLTDAEIEAIRFRADGLLIKQIAAELAISESGVKARLSSASRKLGARNAIEMLAIATSRRLI
>FTPD01000013.1
-MERPDLWEAVHRLRYKIFVEEMGWDLQRPDGLEIDQFDHDEAVHQLVIR-NGELAGYQRMLPTTRAHLLTEVLADLYEG-TPPSGPNVWELTRYAVAPGRDGKRGVSTVGTELIAGFVEWGLKRNVNQVIIEFEPMWVLRALQLHFLAKPLGYQRTYGNQQVVATLLTFNEHTLEVVIDQLQHADTAAAVCQKLLGITSEFGLTALMAGTVPQPRGQQKDHVLLCEWPGEWLERYVARNYVDHDPVVSHMKQLQAPFQWREAS-QDESSGEVMGDAGEFKLRDGLAFPLITLDGQIVMVSLGGEA---E--L-SGADFGLVSLVATYAIGRAMQIHTMAKNIDHVELTPRERECMQWAAVGKSEWEISQILGISEHTSEKHLLNAKSKLGAVNRVQAVAEAIRRGYI
>FOGR01000008.1
SDKHRDELDQMHRIRAAVFHERLGWDVTVVDGREVDHFDDEDPVYVLSIDPTGAVQGSVRLLMTTGPNMLRDVFPQLLPQGQVVDSPIIWESSRFSIDPQLARNKRLNIVTLELLCGIVEVCQAAGIQFVVSVYDARMARIFKAANCAAEIIGEPQRIGKVMTYAGLFATDDEMLQRL------VRAEDEIAELFSKISILYDLKNIAYLAVNIPGMPINDPYLAVTYSSEWVKHYRKNRYVEIDPTIRKGFSEMLPFDWHHLPSQSPRLEHFFGEASDFGVRQGLTVPVRGQLGERAIFSIASDLPLRAWENVRGLYMRDFQVLATH-FHQMM-LRLQGIERDEAMLARREIECLFWTSEGKSAEECAMILGLSARTVRAYLENARRKLDVVTTTQAVAKALKLDLL
>FOQM01000011.1
-HHFHDALASQARLRYDVFVRRRKLDHSSWCGLEFDEFDTPAATYLVWRDQERVVRGLARLLRTTGPYMLRSYWPHLVENGELPASPKIFEVTRVCVDKSVD-PIIRQTIFPELLCAIQEFLQLDQGVGMIGVTREHLLAHFVRSGI--KWLGQPHRIEGEMERAFFVPTQS------IERTQEANSDLELKNLFLATMRDVGYENAVFAR-AQ-HKR-LISIPWSEFPPGYLDTYRSMQWDKIDPVVQHVQTARGPFRWSDACIPRKSQRTFFEECRELGVHSGITIPMRGPARETDLISLSFREKGAP--N-ADRSVYVYM-VSVQYWLKYCELID-RRRTDAIVLTSQEIECLKWCKEGKTNWEIGEILDISQKTVEFHIGNTMKKLGASNRITAVIMGIKNGII
>FNEK01000084.1
MHEHGDAFYGFLRLRKRLFVDTLSWDIPHNDVVEMDQYDNPSAHFSLVVQ-DGEIVGGARTMPIQHTSMIQDAMNGLLHGIPSDFAPDVWECTRLVISDKLTTPQQRTECLDLIVNGLAEIAAAHGATTLVCLTRPSLQQALRKLGHDVERIGRTYKCEN----------------------------------VLEALAPAGF-HVAVRV-GF---A-FPEYEWNTLPRAWVYIYTRDALMLYDPVTRWIYENTGFVRWSEIE--LEDPRSVLALAAQQGLNYGTAICVVDEHGIRTFGTFARSDQ-----EFSHHEMAT-L--MDH----LLQLHQ--QEPVRDILTEAEIETLNMIRDGQLTKQIAYELDISESAVKQRLKSAKTKLEAKNTVHAVTIAERRGLF
>NBWY01000001.1
-HPRWEVENELYRFRNRVFSDRLGWDVESHRGLEQDSFDTPDTHWVLIED-EEGLCGCIRLLSCAKDYMLPSIFPTALAGEAPPRSNDVWELTRLAIDAERAPRNGISELTCIIFREVYAFAKAQGIRELVAVVSLPVERIFRRLGLPIERLGHRQAVGAVRGVGIRFHLDERFARAVLEHFTSVTDGDRLAELIGRFTLGMGYDRFALII-PMSMQR-PKVVLFNQCPDSWVQAYTANHMLACDPIIQLARKQTLPIYWNRLDERQEGSLDVMGLAAEFGLRNGISFPLHGAAGENGILSFITAERASS-DLLLESS-PILSWMSNYIFEAAIRIVRLREDDPQEALTDRETECLFWASEGKTSGEIACILGITERTVNYHLNQVTRKTGSMNRYQAIAKGVSSGIL
>LOTY01000127.1
-RLPHELAADLGRYRRRVFVEQLGWALPSAESFERDQFDRDDTVYVFARNASGDMCGCARLLPTTRPYLLKSLFADLIEDMPLPQSAAVWELSRFAATDDEGGPGNAEWAVRPMLAAVVECAAQLGARQLIGVTFASMERLFRRIGIHAHRAGPPKQVDGRLVVACWIDIDPQTFAALYQQFSAAEDEQQLFQRIAAYSKRLGFEYCCYGIRVPLPVSKPSVAIFDTYPDGWMAHYQAHNYIEIDSTVRDGALSTNMIVWPDVD--QIAPCPLWQDARDFGLSVGVAQSSWAARGAFGLLSIARHARLTP-AEINMLTLQT-NWLANLSLMSRFMVPK-LSPAAGVTLTAREREVLCWTAEGKTACEIGQILSISERTVNFHVNNILEKLGATNKVQAVVKAISAGLI
>CHFD01000006.1
NELPPHVQTDLGAYRYDVFVRRLGWTIAGHEHAEWDEFDGPSTIHVVALD-AREICGYARLLPTTGPYLLRDVFAHLLGSSPAPQSPAVWEMSRFAASRRRRSATEREPLGMAFFPSVLTVAASLGATRVVGVMTPSIERLYRRSGIALHRLGNAMPGAGGSLSACSIDLPRLAFAP----LPESRDVRTLVETFRQAALQIGYQHHAIVELSGASHPASIDVVSLHYPSEWVEHYTRNDYFAIDPVHRAAFRYSTLFSWNDVATANLRERHLLMEAEDAGLDNGISIPLHQPLGRVLLVSLSGTAPTHDADAKWRNA-YLLGMQFNLQ-FQSMRTC--RPIPPSVHLTDREQMCLTWVARGKSSWVIANMLDISKYTVDFHIENAMEKLNTRSRTFAAVKATRQGLI
>FWFW01000003.1
LHNHGDLFANMLRARHETFIQQAKWDLPQADGMEYDQYDTPASRWIAVHD-FGEVLAGIRLTPTTYSYMIRDAQRGLLDSSEAPVAQHIWESSRIFVSHRVPAKS-RMRVQMNLINEMTLSARELGATSVIGLIPEKGPRWGRRVGLDIDVIGRVMDIGGTNNACIRINLSNK--------------LNRLFAQLR-AAAPVGY--TAGLHIRF----ATPLVYQSTYDPKWLEHYTLNAYALRDPMIAWGLSTEGQTRWSEIE--LPDPFKIWRQAAEFGLNYGMAVSC-GPVQSRSIVGCSRSDR--E---FTDAEIAKIA---T----IVRTLHE--VSEPQTDLTQAQLQALRCIAGGDRHAAAAARLGISESALKARLVSARERLMARTTSEAIQKAKEIKLL
>CP015121.1
NNFSEGLYTKFKSYRYRVFVEYLGWELNCPNDEELDQFDKIDTAYVVAQDRESNIIGCARLLPTTQPYLLGAIFPQLLNGMPIPCSPEIWELSRFSAVDFSNSQAVSSPVSIAILQEAINFAREQGAKQLITTSPLGVERLLRAAGFRAHRAGPPMTIDGYSMFACLIDI--------LSAFLVVKNEYQLFEIVKSTASRLGFDYCAYGMQSPLSIAEPKTIMLNNYPEAWQKRYVERQYVKIDPTVQHCMASLQPLVWSSQSAKTQAEKDFWEEARSYGLNVGWAQSSRDFIGTRGMLTLARSNDQLS-EKEQKAQYTNMYWLTQT-VHSSIAKNDVEFAKFNLYLTNREKEALRWTAEGKTSAEIAQILGVTERTVNFHLSNSMQKLNVNNKISAAIRAVMLGLL
>JFKD01000002.1
-AKYPHLARTMFEDRADQFKTRLGWDVTVNHGQERDEYDDLNPLYVIWETATGVHGGSMRFLPTTGRTMVNDHFLELTEG-VPFQSPFIWECTRFCLSRHA----E-PGTAAALMLAGGEVMQGFGVKHFVGVFDARMVRIYNRIGAAPEVLGTQG-EGRQSISVGLWEFSAAAQERVIARLECAARLEELQSIIEWLRDYYAVDDMVYHWVSS---N-GTQYGCGTYDPKWVARYLEKGYLRVDPVVIGCYQRFHPVDWKRLDWSGKAARAFMTDAMAHGIGQGYSIPIRGPNGQFALFTVSHTCDD-EWARFTELNRRDLILLAHYFNQTALKLEPGRKPEATQPLSPREVETMTLLAVGYSRAQVADTLSISEHTLRVYIESARFKLGALNTTHAVARAMARGQI
>LPAC01000039.1
-RLPHELAADIGRYRHRVFVEQLGWSLPSANEFERDQFDRDDTVYVFARNGHGEMCGCARLLPTTRPYLLKSLFADLIEDMPLPQSAAVWELSRFAATGDEGTAENAAWAVRPMLAAVVECAAQLGAQRLIGVTFASMERLFRRIGVHAHRAGPPKMIDGRMVVACWIDIDPQTFAALYQQFSAAEDEHQLFQRIAAYSKRLGFEYCCYGIRVPLPVSKPTVAIFDTYPDGWMAHYQANNYIEIDSTVRDGALSTNMIVWPDVD--KIGPSPLWQDARDYGLSVGVAQSSWAARGAFGLLSIARHADPLTPAEINMLTLQT-NWLANLSLMSRFMVAK-LSPEASVALTAHEREVLCWTAEGKTACEIGQILSISERTVNFHVNNVLEKLGATNKVQAVVKAISAGLI
>CAFJ01000124.1
DALYEKYFDPYYRLRHEIYVKQRKWDLDRPDGREIDQFDTEDAVYLFCIE-NGRLIGSMRAVPTLLPTLMSDIFPYLNLRG-PVQRADVYELSRIFVIPERRGEHAGPRIDMLLLTAIMEYGISIGLTGFSIVLESWWLPRFEKCGWKARPLGVPHMMDGMSVLAVLVDCNETTWKSLVDAIEASETSANVLSQFEKMIGDLGFHAYIMAGVPAPGQSLQQTLLANGWPREWFSMYAREEFHRWDPIPRHCVSTLNPFAWSEAPYDEPGAHQVMTRARDFRLNEGFCVPIHYD-DAVGAVSIAGEDPN----LAPDA-RGA-LHLISIFTHSRLRALAATAGNQGRRLSRIEAEVLSWAARGKTAWETARILGVSERNVRWHLEEAQRKLATKNKTATVATALVNGEI
>FM178380.1
----MHEYNGILSLRYQVFKQRLQWDLLSENDLESDQYDNSEAAYIYACD-AEKVNGCWRLIPTTGDYMLKTVFPELLGDQAAPNDPSVVELSRFAVGKHSSKNESASEITMKLFEAIYIHAISHGITEYVTVTSTAIERFLKRIKVPCHRIGDEQLLGETKSVVLSMPINEQFK---INKIRLSQTNNDMSLCLQELTKILHCEYYLLAIISQKTMIKSDIKILDNYPLYWRNYYDEANLIKDDPIVDYSFSHHSPINWSIFEKQMSNQINVIEEAKISGLYSGFSFPIHTKDGGFGMISFASSQE-KYINLFLNACMSVPLILPEL-LDSNQRITK-EDQQVHTKLTKREKECLIWSCEGKSRWEISKILGCSERTVTFHLANSQLKLGANNRCQSISKAILTR--
>CP021127.1
-ETDRRAFDEMFRARAAVFRDRLGWQVDVRDQWERDRYDEEDPVYLVTQR-SGTLTGSLRLLPTTGATMLKSEFRHFFDQPIDVDSPTTWECTRFCLHPHAGHMEQSRAVATELLSGLCDLALDTGIESIVGVYDAAMVAVYRRIGWRPMPLARSRPE-IGKLYVGLWDVTADNCRTL--------TLQDLEAALDEVRHIYAISHMVLHVTRSSGATVSNPLLMLTYPPEWVKQYRARDYFSIDPVVRLGRRGFLPVEWSASKWDSGKAYGFFKEAMAYGVRQGVTLPVRGPQGERSLFTVTSNHD-TYWRQFRMDSMRDLQFLAHH-LHDRAMLAGMREIADVPHLSRRELQCLEMTASGFLAKQISARLCISISAVQLYLASARRKLTVATTSEAVAKATALELI
>LSNC01000094.1
EARYKDLIDLHHQVRHDIFVGEKGWEALRPDGRDVDAYDDEHAVYLLAVD-GSKLVGGQRLYPTTRPHMISEVFPHLVHGRGIPSGPDVMEWTRYFVVRER----RYGRTDCRLLAAMQQYCLDEGIETVTAVAETWWLPRVHSVGFKTKPLGVPQMIDGQPTIAVKVPISEDSLASVVEGLDDCHDHDQVAHSVERILAEFGFEHFVITGLPNPNDRLDQVLLIRRLPAGWFEHYARHNYMYLDPVFRNCRATTSPFDWGEAPYDEPGAIEVMQRATDFGMARGFSVPIHGPEGCEACFSMSGRND---L---TGRTKPAVHMIAMY-AFERARVGRRPAKPPSNPLTQREQEVLTWAALGKSSRDTAEIMQITERTALAHAINATHKLGAANRTQAVVRAMQSKFI
>AP014685.1
RHLYEDVIEQHFRLRHDIFVEERHWELRRPDGREVDSYDDEDTVYLLALE-GRRVVGGHRLYPTTKPSMMSEVFPHLAAVRGCPSDPLIWEWSRYFVVRDRR--D--GALNLQLMAAVQEFCLDQGIAQVSAIMETWWLPRFHEAGFVVTPLGLPALVENAWTMAATVDIRRQTLDVLIEGLGVYRKVPDAMNALEAAFGRFGFETIIVTGLPNPDQRFAQMVLAKRWPAGWFNLYTQNNYDRFDPVVRLCRQSVNPFEWSEAPYDEPSAAEVMNRAGDFRMSRGFIVPIHGLTGYEAAVSLGGVHD---L--NPRS-KPALH-LMAMYGFDHIRRLLDPTPYPSTRLTPREREVISWASQGKSAWEIGEILHITQRTAEEHLATAARKLGAVNRTHAVALAIRHKII
>LQXO02000053.1
DELTERQKYEMHTLRYNVFVRRLRWSLNTENQLDIDEYDRPDAKFIIIEY-QDKVVACWRLIHADTPYMLKHTFPELLQGESFDEH-NVIELSRFAVDREVSKQASHINFTELLFYLVVQYGFEQGLTAFITPTTTGIERIMRHVGIPNQRIGKIRMLEHTKSVALRVPINGA-LRNW----------EDLSGKLAEVTEVIGFEHYLFAVSPVTVMR-AENVVLTNQPLAWRQFYEDNEVMYFDQVVLHCRNSMLPLQWRSLLANIPDDKNVIKLASDFGLGDGITIPLRANHGCLGLISFSNRKGTRKI----GHE-STILLVADY-I-NDIRNHEKQFGQVKSSLTLREQICLAWVAEGKSSWEVAQIIGCSERTVNFHIQNASEKLNAFSRTQAVSKALLTGSI
>AXRS01000013.1
EGLSAAMIAELGRYRHQVFIEKLGWDVVSTRDQEFDQFDHPQTRYIVAMS-RQGICGCARLLPTTDAYLLKEVFAYLCSE-TPPSDPSVWELSRYAASAAD----D-PQLAMKIFWSSLQCAWYLGASSVVAVTTTAMERYFVRNGVILQRLGPPQKVKGETLVAISFPAYQE-----RSEMQPIHDSQGVFAVLEKEVRRLGFDYYAYGVRHTIPFTRPKTEVHGTYPKAWLERYQMQNYGAVDPAILNGLRSSEMVVWSDSL--FDQSRMLWNEARDWGLCVGATLPIRAPNNLLSVLSVARDQN---ISSFEREEIRLLRCMIELLTQKLTDLEHPMLMSNPVCLSHREREILQWTADGKSSGEIAIILSISESTVNFHHKNIQKKFDAPNKTLAAAYAAALGLI
>NAEY01000153.1
RHLYEDVLDQHFRLRHDIFVEERRWELRRPDCREIDSYDDEDTVYLLALE-GRRVIGGHRLYPTTKPSMMSEVFPHLAAVRGYPVDPLVWEWSRYFVVRDRR--D--GALNLQLMAAVQEFCLGQGIAQVSAIMETWWLPRFHEAGFVVTPLGLPALVENAWTMAATIDILRETLDALIEGLGAYRKVPDAMNALESAFGRFGFETIIVTGLPNPDQQFAQMVLAKRWPAGWFGLYTENNYDRFDPVVRLCRQSVNPFEWSEAPYDEPNAAEVMNRATDFRMTRGFIVPIHGLTGYEAAVSLGGVHD---L--NPRS-KPALH-LMAMYGFDHIRRLLDPAPYPSARLTPREREVIAWASQGKSAWEIGEILHITQRTAEEHLATAGRKLGAVNRTHAVALAIRNKII
>AXRC01000001.1
EGLSAAMIAELGRYRHQVFIEKLGWDVVSTRDQEFDQFDHPQTRYIVAMG-RQGICGCARLLPTTDAYLLKEVFAYLCSE-TPPSDPSVWELSRYAASAAD----D-PQLAMKIFWSSLQCAWYLGASSVVAVTTTAMERYFVRNGVILQRLGPPQKVKGETLVAISFPAYQE-----RSEMQPIHDSQGVFAVLEKEVRRLGFDYYAYGVRHTIPFTRPKTEVHGTYPKAWLERYQMQNYGAVDPAILNGLRSSEMVVWSDSL--FDQSRMLWNEARDWGLCVGATLPIRAPNNLLSVLSVARDQN---ISSFEREEIRLLRCMIELLTQKLTDLEHPMLMSNPVCLSHREREILQWTADGKSSGEIAIILSISESTVNFHHKNISGRLPA----------------
>AYIP01000013.1
DDLPSALARELFRLRRKTFRDRLDWKVECVEDMEKDQFDNPNTTYLLGMY-EGELICGARFINSTHPTMISEIFHNYFAETILPTDVPCCEISRLFLDKERRDSSSLVPASKALFLAMNIYCIKNKYHGMYAVVSRGMYAIFRHANWKVEVIQRGLSEKGEVIYYIFMPASINIIE--------------IQSELDAFFEDFKGIVFAYAIMNK--KDPSQMRIINNSP-EWFDIYLDRKYQFIDPVIIRALRCVEDFFWESDVSDGYNLTRIFNESVQYDIYQGQTFPLHDYLNNLVVLSVISPKSGIDIEK-YRP--QFLSFLVQL-HQKTLNLYSQHQQKKNVFLSPRERQILKWVSAGKTYAEISVILSIAERTVKFHMGNVMKKLGVNNARHAIKLGTELRLL
>FJ656229.1
-------------------------------------------TYLLGMH-NGKLLCGARFIDSTQPTMMSEIFHEYFEGSGLPTDIPCCEISRLFLDKDRRDSAGLHPASKVLFLAMIFYCMKRNYRGMYAVASRGMYAIFRHANWKIEVIQKGLSEKGEVIYYIFMPASMSIVEDI------------------------KGVIYAYAIMNK--KDPSQMRIINNNP-EWFDIYLERKYQFIDPVIIQSLRCVEDFFWENNVILGYNLTRIFNESFQYNIFQGQTFPLHDYLNNLALLSIISQKDSG-IDM-EKNRSKIVSFLINL-HQKTLNLYSQHNQKKNVFLSPRERQILKWVGAGKTYAEVAVILSIAERTVKFHMGNVMKKLGVNNATHAVKLGTELRLL
>FKBB01000003.1
DDLPSALARELYRLRRKTFRDRLDWKVECVEGMEKDQFDSHNTTYLLGMY-DGQLLCGARFINATQPTMISEIFHNYFDN-PIPADVPCCEVSRLFLDKEIRDYASLVPASKALFLAMNIYCMKNKYHGMYAVASRGMYAIFRHANWKVDVIQRGVSEKGEVIYYIYMPASTSIIEDI---------NTQIQSELDAFFEDFKGIVFAYAIMNK--KDPSQMRIINNSP-EWFTIYLEKKYQFIDPVIIRALRCVEDFFWESDVVDGYNLTRIFDESVQYDIYQGQTFPLHDYLNNLVVLSVISPKSGIDIEK-YRP--HFLRFLVQL-HQKTLNLYSQHQQKKNVFLSPRERQILKWVSAGKTYAEISVILSIAERTVKFHMGNIMKKLGVNNARHAIKLGTELRLL
>FTPD01000010.1
-GEFPNELNEMHGLRHRVFKERLDWEVQTESEMETDAFDSLNPVYLLLKGSDWRICGCVRLLPTTGPTMLRDTFPMLLGETAAPASARIWESSRFALDLPAPKSGGLAQATYELFAGMIEFGLANNLTRIVTVTDTRMERILRLATWPLSRIGQPKPVGKTEAVAGFLEISHASLKRIVEQLSASVDAVDLHEAMASAAAGFDFPLFAYFSYPS--VSGQTPRLISNYPSSWTSHYLQLRYHSHDPVILRGLQGWDTFDWGVDRPRPASQQEILEKAAHFGIRGGLTMSMHDHRGRFAALTFASDQRPRSLTR-YEKAL--QLVAINFHIHARRKLAE-DCVVDGITLTPREFESLKWAARGKSAWDISQILGVSKRTVTFHLENAKAKLGVRTINQGVARLT-----
>JNOV01000076.1
-RLPSDLAADLGLYRHGVFVEQLGWKLPSSEGFERDQYDRDDTVYVFARDDDGEICGCARLLPTTRPYLLKELFPTLVADMPLPQSAAVWELSRFAANAEDPAGGNPAWAVRPMLAAVVECAARLGAKQLIGVTFLSMERLFRRIGVHAHRAGPAQQIDGRMVVACWIDLDAQTLAALYLQFSAAENEQQLFQQIAAYTKRLGFEYCCYGIRVPLPISKPVVAIFDTYPNGWMERYQEMNYLEVDPTVREGALSSNMIVWPEAS--ASDATTLWSDARDHGLAVGVAQSSWASRGVFGLLTIARHTRLTS-AEINHLTLQA-NWLANMSLMSRFLVPK-LAPESGVALTHREREVLCWTGEGKTACEIGQILSISERTVNFHVNNILDKLGATNKVQAVVKAIAMGLI
>LLKW01000064.1
EEFDKKLLGEMHKLRAQVFKERKGWDVSVIDEMEIDGYDALSPYYMLIQETEAQVFGCWRILDTTGPYMLKNTFPELLHGKEAPCSPHIWELSRFAINSGQKGSLGFSDCTLEAMRALARYSLQNDIQTLVTVTTVGVEKMMIRAGLDVSRFGPHLKIGIERAVALRIELNAKTQIALFLELERSSGKLEWSAILQKMASDLGFSKILFGLLPKDSQDYENAFIVGNYPAAWREHYDRAGYARVDPTVSHCTQSVLPIFWEPSIYQTRKQHEFFEEASAAGLVYGLTMPLHGARGELGALSLSVEANRAEANRFMESVLPTLWMLKDYALQSGAGLAFEHPVSKPVVLTSREKEVLQWCAIGKTSWEISVICNYSEANVNFHMGNIRRKFGVTSRRVAAIMAVNLGLI
>LWHQ01000039.1
RDRYAAEMEEVWRLRHRVFVEEKGWTLRRPDGREIDQFDTPHAAHFLAIE-DGEVIGYSRLLPTTRPHLLSDVLPHLCEG-DRPSGPQIWEWTRQAVAPSRRTRGKTHPVSLEVMTGIVEWGLENGVTGFLAQMPIVYLLHVLQLHFRAVPLGVPAEIDGERIIAVEARFDARTLRKLLRSLDRTASAQDVSELLLKLLDRFGIEHALAGTLPIKPRQQYEHALLDAMPSDWKARYLSRGYLFRDATVRHLAGTSTPFAWSEIARDDPAALRVMNEAGEHGLRAGVTVPLLTLDGQLAGFSFSGGR----IEVSPED-LGTLQ-LVATYAFAQLVLLR-SEAGAEIRLSPREREVLQWVAEGKTNWEVGEILSISSKGVEHHLRSARTKLGTLNSTQSVAVALRRGLI
>LMQU01000014.1
-DRHAALLEDNYRLRHRIFVEQQGWQLRRSDGRDVDAFDNADATHILLTK-SDQLVGGSRVTPLDRPNLLQTVFSGLVQD-DLPADPSLADWTRFYVRPDRREGRRRTPESAALFCAMMEYALNEGFTFITFVSSLSMVEHGNAVGWRITPLGEPALVDGKATVAAWIEVSEHALDNVIELLQRQEDADGIHKVVSDTIGHYGFERFIISGLPDRGVDVRPFVLLSGWDDEWYKRYTNLGYVHLDPVARNCFATTLPFDWSDAPYDDPQARRVMDEAHDFGMNEGLCVPVHLEGGMQGVVSLVGRTDWL-----SEQQRLELHMLAL-YAHGRLRFLNTQTDRRRRAISPREAEVLKWVASGKTAADIAEITGLSARTVNQHCENAQRRLGTNNRLHTVVEAIRHKLI
>LIHS01000018.1
SKVPVTLLETLYALRKKIFSDRLEWKVRVSQAFEFDDYDSAAATYLIGSW-NGVPLAGLRLINTCDPYMLDGPFRSFFDY-PAPRNAGMAESSRFFVDTERARSLGIAPLTEMLLFSMHNHAASAGLESIITVVSKAMARIVRKSGWEHRVLATGEASPGETVLLLDMPVNADNHQRL-----------QLIEDFENDLHRIGDFTYAYFSSPK--TRTVKPVILSNYPDSWLKSYIASNYHLIDPIIKHAWHSITPFFWREARIQGVETDDFLKRSAKYQLSSGATFTLHDASGLFAALSLCNARQQTDFDQRIRDKAADIQ-MSLIRFHDRLTKTQAPPQPTRCKLSSREIGVLKWVAMGKAYSEIAEIFSISERTVKFHMSNVSSKLEVRTAKQAVYKAINMGMV
>LMCO01000023.1
RGQHPQSIDEMFKLRKRVFHDFLKWDVQTDGEWEIDNYDKSNPLYILSYSPTGKLRGSLRLLPTLGPNMLDDTFPILLGDNPEIRSASIWESSRFCIDPEISQDNQVTVAAAELMCGVGELGLASGISHIVTVTDVFLERMFRRMGCPGERIADPHRIGSVYAVAVAWEVTPSLLSAM--------------------------------------DELKICRLHHTFGAYAAELYLTRELYRIDPILKLALGGVRPVEWTTARHRFPECEPLFKTAEEIGLSSGVALPLPSPAGRTALLAINVNMSAAEWSIYRRNHLRDFQLAANL-FHAGMLENAAMLNTRDTRLTGRETEVLTWSAAGKSYWEIATILGISERTVRFFMTNARRKLNVVSNTQAVAQAVRHALI
>APOO01000007.1
NNFSEGLYTKFKSYRYKVFVEHLGWELNCPHNEELDQFDKVDTAYVVAQDRESNIIGCARLLPTTQPYLLGEIFPQLMNGMPIPCSPEIWELSRFSAVDFSNTQAVSSPVSIAILQEAINFAREQGAKQLITTSPLGVERLLRAAGFRAHRAGPPMTIDGYAMFACLIEV--------LSAFLIVQDEYQLFEVVKSTASKLGFDYCAYGMQSPLSIAEPKTIMLNNYPQAWQQRYVEQQYVKVDPTVQHCMVSLKPLVWSSQYTHTQAEKDFWEEARSYGLNVGWAQSSRDFIGTRGMLTLARSSDQLS-EKEQKAQYTNMYWLTQT-VHSSIAKNDVEFSQFNLYLTNREKEVLRWTAEGKTSAEIAQILGVSERTINFHLSNSMQKLNVNNKISAAIRAVMLGLL
>FOIG01000001.1
-RLPHELAADLGRYRRRVFVEQLGWALPSAESFERDQFDRDDTVYVFARNAGGDMCGCARLLPTTRPYLLKSLFADLIEDMPLPQSAAVWELSRFAATDDEGGPGNAEWAVRPMLAAVVECAAQLGARQLIGVTFASMERLFRRIGIHAHRAGPPKQVDGRLVVACWIDIDPQTFAALYQQFSAAEDEQQLFQRIAAYSKRLGFEYCCYGIRVPLPVSKPSVAIFDTYPDGWMAHYQAHNYIEIDSTVRDGALSTNMIVWPDVD--QIEPCPLWQDARDFGLSVGVAQSSWAARGAFGLLSIARHARLTP-AEINMLTLQT-NWLANLSLMSRFMVPK-LSPAAGVTLTAREREVLCWTAEGKTACEIGQILSISERTVNFHVNNILEKLGATNKVQAVVKAISAGLI
>LEDH01000069.1
DDLPSALARELFRLRRKTFRDRLDWKVECVEDMEKDQFDNPNTTYLLGMY-EGELLCGARFINSTHPTMISEIFHNYFAETILPTDVPCCEISRLFLDKERRDSSSLVPASKALFLAMNIYCIKNKYHGMYAVVSRGMYAIFRHANWKVEVIQRGLSEKGEVIYYIFMPASINIIE--------------IQSELDAFFEDFKGIVFAYAIMNK--KDPSQMRIINNSP-EWFDIYLDRKYQFIDPVIIRALRCVEDFFWESDVSDGYNLTRIFDESVQYDIYQGQTFPLHDYLNNLVVLSVISPKSGIDIEK-YRP--QFLSFLVQL-HQKTLNLYSQHQQKKNVFLSPRERQILKWVSAGKTYAEISVILSIAERTVKFHMGNVMKKLGVNNARHAIKLGTELRLL
>CP002159.1
KEFASKDLWEMHRLRAKVFNDRMGWEIPIMSGMEIDGYDALDPYYLMVRE-EKGLRGCMRVLPTEGPYMLKDTFPELLHGQQAPADPKVWELSRFAIEVDDVYGFGFSELTMDVTREIVAFGDKMGIERFVTVTTTSIERMMRRAGLAVTRFGPSIKIGVENAVALDFDIGEQTHAAL-----SCSSQEIWRNRVFKLGCDLGYEQTRLAIDPRAPIEAEHAFQQSNYSADWLNKYTAEKLHHVDPTFSHCISKSTPLIWSPKIFSAQKQKEMYEEACGYGVKSGVTLPIHGAKGELGIVCFVSDTPDKRFHRDANHHLPELACFRDFILESSLQFMKSRQVENPISVTHRELECLKWSASGKSSWEIGHILNCTEATVNFHFSNIRRKFSTTSRQQAIVKAISLGLI
>ASJH01000012.1
EELQTTRSEELYKLRKKTFSDRLGWEVVCSQGMESDEFDGPGTRYILGIC-EGQLVCSVRFTCLDRPNMITHTFRHCFDDVPLPAY--GTESSRFFVDKARAREGEHYPVSQVLFLAMVNWAQNNAYTHIYTIVSRAMLKILKRSGWQISVVKEAFLTEKERIYLLTLPAGEADKQ-------NQTITDTLQTYIQRKLSSFGSPEYAYTVVSK--KNPSNVLIISSYPDEWVRLYRANNFQLTDPVILTAFKRTSPFAWDENIMSDLRFTKIFSLSKQYNIVNGFTYVLHDHMNNLALLSVIIKGDQAALEQRLASEQGTMQ-MLLIDFNEQMYRLAGNQNADKTIFSSRENEVLYWASMGKTYSEIAAITGISVSTVKFHIKNVVVKLGVSNARQAIRLGVELDLI
>AVSS01000023.1
-------LAELGTYRYSVFARGEGWSIPSTPGQEYDRFDRSDVTWLIAWTARQGICGCARLLPWHEPEVPEGMV---L---PF-DQQKVWEMSRYSARLEV----D-AELPLNILWHSVQLAELSGMEYLISSATPMLEKMFEQHQVVYEPLSPGLIQSEDNLFAIRIPVQQPALAE-EKEFQALSEVLQLKSLLQKHVEALGFDAFAFLVQHPVPFTRPRIFLFSTYPQSWVKRYESENYYAVDPVLMLCQQPGRGVEWTRDL--FTGAGNLWAEANAAGLVSGFSCSAMALNRAIGILSIASQQPSQTQHRRVELEV-QLHFLAELSLRVLDRLNDGSMVVLSNDFSQRELEILKWTAEGKTSAEISLILAISEHTVNFHQKNMQKRFNVSNKTQIACYAAAIGLI
>LYTP01000009.1
--ARPDLWEAVHRLRYKIFVEEMGWDLDRPDGLEIDQFDHDEAEHHLVIR-NGELAGYQRMLPTTRPHLLTDVLTDLYEG-TPPSGPRVWELTRYAVALGRDGKRGVSTVGTELIAGFVEWGLKRNVNQVIIEFEPMWVLRALQLHFLATPLGYQRTYGNQQVVATLLTFSEHTLEVVIDQLQHANTAAAVCERLLGVTSSFGLTALMAGTVPQPRGQQKDHVLLCDWPGEWLERYVARNYVDHDPVVSHMKQLQAPFQWREAS-QDKSSDEVMGDAREFKLRDGLAFPLVTLDGQIVMVSLGGESE------LSDVEFGMVSLVSTYAIGRAMQLHTMAKVVDHIELTPRERECLQWAAVGKSEWEISQILGISEHTSEKHLLNAKSKLGAANRVQAVAEAIRRGYI
>CP011997.1
---PEAVDAALAHYRHQIFVGQLGWQLPMADGRERDQYDRDDTVYVVARDADGAICGCARLLPTTRPYLLKDVFAPLMRGVPAPESPGVWELSRFAARSGASRARGADWAVRPMLASVVQCAAQRGARRLIGVTFVSMVRLFRRIGVRAHHAGPVRCIGGRPVVACWIDIDASTCAALYHAFHTAQDERQLFRQIASVVRQLGFDYCCYGIRVPLPVSKPAVAIFDTYPAGWMEHYQASGFLEIDPTVRTGASSSDLIIWPVSI--RDEAARLWSDARDFGLNIGVARSNWTAHGAFGLLTLARRADPLTAAE-LEQLSATTNWLANL-AHALMSLMPKLVPESSAALTAREREVLCWTGEGKTAYEIGQILRISERTVNFHVNNVLLKLAATNKVQAVVKAIAIGLI
>FPBU01000001.1
QDMPSSLLAELGTYRYSVFARGEGWSIPSTPGQEYDRFDRSDVTWLIAWNARQGICGCARLLPWHEPEVPE-GF--VL----PFDQEKVWEMSRFSARLEV----D-AELPLSILWHSVQLAELSGMEYLISSATPMLEKMFEQHQVVYEPLSPGLIQSEDNLFAIRIPVDQPALAE-ENEFLALTQVAHLKSLLQQQIEKLGFDYFAFLVQHPVPFTRPRLFLFSTYPESWVKRYESENYYAVDPVLLLCQRPGRGVEWTRDL--FTGAGNLWVEANAAGLMSGFSCSAMAPNRTIGILSIASTLS-KTQHLRVQLEVKL-HLLAELSLRVLERLNDDSMVVLSNDFSQRELEILKWTAEGKTSAEISLILAISEHTVNFHQKNMQKRFNVSNKTQIACYAAAVGLI
>FOEJ01000004.1
LHNHGELFANILRARRESFIVRNNWKLPESMGMEFDQYDTPASRWLAVHD-DGRVLAGVRLTPTTASYMIRDAQNGLLSSGAAPVDSGTWEVTRGFIVHDLPAAQ-RQRVRIRLVNQMLRTARTEGIGRMIALLPSNWGRWAGRCHLTMEPAGRNMNMGGIDYQAVWIGFARQ---------------------------------YALHF-RF---A-LPLMHYHSYPRDWTDRYTERAYALRDPVILWGFGNSGTARWSDIQ--LPDPENIIGQAREFGMNYGFVVATGS-IKSRTIASAARAD--RE---FTQSEITQ--------FAKTIETMH-RLVEPPGSLSAAQIEALALIAGGDRHAAAAAKLGISESALKARLAAARTNLKARTTVEAIQRARNYKLL
>FWFM01000004.1
-AREPALQHEMFRDRADQFGRRLGWNVTVDQGEERDAYDGEHPLYVLWQSADGGHGGSMRFLPTTGRTMVNDHFSHLTGG-GRIESPLIWECTRFCLSQG----AG-GQVAAALMLAGGEIMRNFGLRHFVGVFDARMVRIYRRIGASPEVLGSAG-TGRKRVSVGLWEFSEAARAQVLRRLEQSDALEALQDFITELRDAFGVNHLVYHWVNG---N-GDQYGCGTYDPAWVQRYLDQGYLRIDPVVLGCFQRFHPVDWKQLDWSSKAARAFQKEAIAYGVGQGYSIPIRGPNGQFALFTVSHSCDDEAWAEFCVSSRRDLILVAHFFNQKALEFEPGRLPEQGHALSPREVDAMTLLAVGYSRAQAAKALEISEHTLRVYIESARFKLGALNTTHAVARALSRGLI
>CP013636.1
-QKYAAVLDQMFRLRKKVFADTLGWDVPVVGPYERDSYDALAPAYLVWCN-RTRLYGGMRLMPTTGPTLLYDVFHETFPDAADLIAPGIWEGTRMCIDEEAIAQIDAGRAFSMMLLALCECALDHGIHTMISNYEPYLKRVYKRAGAEVEELGRADGYGKYPVCCGAFEVSDRVLRKMFEQIKAAANVDAAIRILQAEYS-LDF--VTYHLAQTIASKIDSPFVRTTYPDAWVSRYLLNSYVKVDPIVKQGFERQLPFDWSEVE-PTPEAYAMLVDAQKHGIGNGYSIPVADKAQRRALLSVNARIPVDDWNELVRRCRNEWIEIAHL-IHRKAVYELHGENDPVPALSPREIECLHWTALGKDYKDISVILGISEHTTRDYLKTARFKLGCATISAAASRAVQLRII
>MKRV01000211.1
---FLDQLAEMHRLRYRVFKQRLDWDVQASGDMEVDEFDSLAPCYLLQRSANGAVTGCVRLLPTTGPTMLRDTFAALLDGGAAPASPLIWESSRFGLDPDHAASQGIAKATYELFAGMIEFGLSRGLTDIVTVTDVRMERILRRASWPLRRLGQPKAFGRSLAVAGYLEVSTDSLGRIIDSLAASSDERALRLTMEAAAAAVDLACFAYLALPR--AAGSGARLISNYPTAWTTHYLQSHYERLDPVIAQALSNPEPFEWGPGV-TSPQQLELLDDAAFFGIRYGFTIPIHDGRGPIAAITYASQERGPVFQRCIERNGRVLQ-LMALYFHAHARRKVTDRLVDGVALSPRELECLEWAARGKSAWDIGQILGITRRTAAFHLDNAKAKLGVHSICQAVARLA-----
>CP005966.1
-HPRWEVENELYRFRNRVFSDRLGWDVESHRGLEQDSFDTPDTHWVLIED-EEGLCGCIRLLSCAQDYMLPSIFPTALAGEAPPRSNDVWELTRLAIDAERAPRNGISELTCIIFREVYAFAKAQGIRELVAVVSLPVERIFRRLGLPIERLGHRQAVGAVRGVGIRFHLDERFARAV------------------------DYYRFALII-PMSMQR-PKVVLFNQCPDSWVQAYTANHMLACDPIIQLARKQTLPIYWNRLDERQEGSLDVMGLAAEFGLRNGISFPLHGAAGENGILSFITAERASS-DLLLESS-PILSWMSNYIFEAAIRIVRLREDDPQEALTDRETECLFWASEGKTSGEIACILGITERTVNYHLNQVTRKTGSMNRYQAIAKGVSSGIL
>CCNC01000129.1
-GDFADELHEMHRLRHRVFKQRLDWDVDTSGGYEIDRFDALKPHYLVLRGAGAEVCGCVRLLASTGPTMLGDIFPALLDGQPTPQDSRIWESSRFALDLPPSGSGGIAVGTYALFAGMIEFGLWRGLSRIVTVTDLRMERILRRADWPLERLGEPRAIGPTKALAGYLEVSSERLDAVLEQLSESVDETDFRNAMARAAAAFDLVKFAYLWLPP--RAPGKPRLISNYPPRWTAHYLSNHYHAIDPVIARAQGGQCPFLWGLHY-SSDFERKLFDEAAAFGIRCGLTIPILDKRGNVAAMSFAADGDPA-LLRVAERYQEAFRFMAT-CFHICVRRKLADRVVNGVQLTPREYECLEWAAQGKSARDIASIVGIRRRTASFHLENARKKLGLRTRMQAVAQ-------
>LT629699.1
SAMDDELKLMLGRFRHEQFVEKLGWRLPHQAGYEWDQYDNEHARYLLAFNEQRSIVGCARLIPTTFPNLLEGVFSHACAG-TPPRHPAIWEMTRFTTREP--------QLAMPLFWKTLKTASLAGADAIVGIVNSTMERYYKINGVKYERLGSVIEHQGENILAIKLSAHREHHR--YSIFAQTMNMEEFTVVALRALRELRFDFFAYGMTPF---MRPKTYMYGNYPEHWLQRYQAANYATIDPTVKHSKVSSAPILWSNDL--FRDCSDLWSEANDSSLCHGLAQPSFNTQGRVGVLSLARKDNAISLQEFEALKTKAFA-AAALEKISALETDV-RAFNTDVEFSERECGVLRWTADGKTSEEIGVIMGVCTDTVNYHHRNIQRKIGASNRVQAVSYAVALGYI
>LT670818.1
DEHHVSNLYQMHRIRKAVFKDRLGWDVTVKGELEVDEYDALRPSYLLSIDRYGIINGCVRLLPTTGPNMLRDIFPSFVTRARVPRSDRVWEASRFAVSGNATAEAGLSQTTYDLLIGVLRFGLSSGITTIACVVDVRMERILRRAGWHLERLGPARRIGNTIAMAGQLDVSAQILRQLIQDLSMLDNTAEIERLLRRTLDQYGFPCFAYLSFAP-GGDDDDPLAMTTYPSSWVQQYCANRYDRIDPVIARSIATTLPFAWSADRFETNKQKWLLEEASEFGIRHGVTIPIHDRQGKVATLTLAACEPRLPFNVRVEQYRHQLH-LIAIYLYAQLRNTPALISPLRPCLTQRERSCLQWAARGKSALDTAEIISVSRRTVVFHTENAKRKLGVATVQQAVAKGLMYDII
>CP020896.1
-QKYAAVLDQMFRLRKKVFADTLGWDVPVIGPYERDSYDALAPAYLVWCN-RTRLYGGMRLMPTTGPTLLYDVFRETFPAAADLVAPGIWEGTRMCIDEEAIAKDDAGRAFSMMLLALCECALDHGIHTMISNYEPYLKRVYKRAGAEVEELGRADGYGKYPVCCGAFEVSDRVLRRM-EQ---IKAAPNVDAAIRILQAEYGLDFVTYHLAQTIASKIDSPFVRTTYPDAWVSRYLLNSYVKVDPIVKQGFERQLPFDWSEVE-PTPEAYAMLVDAQKHGIGNGYSIPVADKAQRRALLSMNARIPADDWAELVRRCRNEWIEIAHL-IHQKAVYELYGEHDPVPALSPREIECLHWTALGKDYKDISVILGISEHTTRDYLKTARFKLGCATISAAASRAVQLRII
>CP015448.1
-HPRNEVENELYRFRNRVFSDRLGWDVESHRGLERDSFDTPDTHWVLIED-EQGLCGCIRLLNCADAYMLPTIFPTALAGESAPRTPDVWELTRLAIDAQRAMSNGVSELTCVIFREVYAFAHAHGIRELVAVVSLPVERIFRRLGLPIERLGHRQAVGVVRGVGIRFHLDERFAQAVLEHFTSVTDGNRLAELIGRFTLGMGYDRFALII-PMSMQR-PKVVLFNQCPDSWVQAYTENNMLACDPVIRLARKQTLPIYWNRLDL-QEGTMDVMGLAAEFGLRNGISFPLHGAAGENGILSFITSERASS-DLLLESS-PILSWMANY-IFEAVRFSM-MDSAGKDPLTERETECLFWASEGKTSSEIACILGITERTVNYHLNQVTRKTGSMNRYQAIAKGVSTGLL
>JRWI01000005.1
EELQTTRSEELYKLRKKTFSDRLGWEVICSQGMESDEFDGPGTRYILGIC-EGQLVCSVRFTSLDRPNMITHTFQHCFSDVTLPAY--GTESSRFFVDKARARAGEHYPISQVLFLAMVNWAQNNAYGNIYTIVSRAMLKILTRSGWQIKVIKEAFLTEKERIYLLTLPAGQDDKQQ------NQTITDTLQTYIQRKLSPLGSPDYAYTVVSK--KNPSNVLIISSYPDEWIRLYRANNFQLTDPVILTAFKRTSPFAWDENIMSDLRFTKIFSLSKQYNIVNGFTYVLHDHMNNLALLSVIIKGDQAA----LEQ---R-L-AAE---------------------------------------------------------------------------------
>LRSF01000013.1
EGLSAAMIAELGRYRHQVFIEKLGWDVVSTRDQEFDQFDHPQTRYIVAMG-RQGICGCARLLPTTDAYLLKEVFAYLCSE-TPPSDPSVWELSRYAASAAD----D-PQLAMKIFWSSLQCAWYLGASSVVAVTTTAMERYFVRNGVILQRLGPPQKVKGETLVAISFPAYQE-----RSEMQPIHDSQGVFAVLEKEVRRLGFDYYAYGVRHTIPFTRPKTEVHGTYPKAWLERYQMQNYGAVDPAILNGLRSSEMVVWSDSL--FDQSRMLWNEARDWGLCVGATLPIRAPNNLLSVLSVARDQN---ISSFERKEIRLLRCMIELLTQKLTDLEHPMLMSNPVCLSHREREILQWTADGKSSGEIAIILSISESTVNFHHKNIQKKFDAPNKTLAAAYAAALGLI
>FJ656238.1
-------------------------------------------TYLLGMH-NGKLLCGARFIDSTQPTMMSEIFHEYFEGSGLPTDIPCCEISRLFLDKERRDSAGLHPASKVLFLAMIFYCMKRNYRGMYAVASRGMYAIFRHANWKIEVIQKGLSEKGEVIYYIFMPASMSIVEDI------------------------KGVIYAYAIMNK--KDPSQMRIINNNP-EWFDIYLERKYQFIDPVIIQSLRCVEDFFWENNVILGYNLTRIFNESFQYNIFQGQTFPLHDYLNNLALLSIISQKSGIDM-EKNRSEIV--SFLTKL-HQKTLNLYSQHHQKKNVFLSPRERQILKWVGAGKTYAEVAVILSIAERTVKFHMGNVMKKLGVNNATHAVKLGTELRLL
>AF210630.1
-QKYAAVLDQMFRLRKKVFADTLCWDVPVIGPYERDSYDSLAPAYLVWCN-RTRLYGGMRLMPTTGPTLLYDVFRETFPDAADLIAPGIWEGTRMCIDEEAIAKDDAGRAFSMMLLALCECALDHGIHTMISNYEPYLKRVYKRAGAEVEELGRADGYGKYPVCCGAFEVSDRVLRKMFEQIKAAANVDAAIRILQAEYN-LDF--VTYHLAQTIASKIDSPFVRTTYPDAWVSRYLLNSYVKVDPIVKQGFERQLPFDWSEVE-PTPEAYAMLVDAQKHGIGNGYSIPVADKAQRRALLSLNARIPADEWTELVRRCRNEWIEIAHL-IHRKAVYELHGENDPVPALSPREIECLHWTALGKDYKDISVILGISEHTTRDYLKTARFKLGCATISAAASRAVQLRII
>AF296284.1
ADLNRETMYQLAKYRHKVFIQELGWTLPTDNGIEFDNFDHADTLYVIARDRNGEIVGCGRLLPTDEPYLLGDVFPTLMGDAALPHAPDVWELSRFAMSMPRGEAEESWQNTRAMMSEIVRVAHAHGANRLIAFSVLGNERLLKRMGVNVHRAAPPQMIEGKPTLPFWIEIDEQTRAALLNGFATAKSEADVFLEFSADVRALGFDHCSFGLRIPLPISKPQFMLQSNYPQTWVERYVSQNYFAVDPTVRHGLSRMSPLIWRADS--QTQCVQFWEEAGQHGLRHGWCMPSVSRTGAIGLITMVRSGPIEE-RELAEK-GYQMSWLANT-ANYAMSMHLRLVPEYTVELTVREREALQWSAAGKTYAEIGKIMHVDDRTVKFHLVNAMRKLNAANKTEAAVKATMLGLL
>AKZF01000348.1
EEFDKKLLGEMHKLRAQVFKERKGWDVSVIDEMEIDGYDALSPYYMLIQETEAQVFGCWRILDTTGPYMLKNTFPELLHGKEAPCSPHIWELSRFAINSGQKGSLGFSDCTLEAMRALARYSLQNDIQTLVTVTTVGVEKMMIRAGLDVSRFGPHLKIGIERAVALRIELNAKTQIALFLELERSSGKLEWSAILQKMASDLGFSKILFGLLPKDSQDYENAFIVGNYPAAWREHYDRAGYARVDPTVSHCTQSVLPIFWEPSIYQTRKQHEFFEEASAAGLVYGLTMPLHGARGELGALSLSVEANRAEANRFMESVLPTLWMLKDYALQSGAGLAFEHPVSKPVVLTSREKEVLQWCAIGKTSWEISVICNCSEANVNFHMGNIRRKFGVTSRRVAAIMAVNLDLI
>LNJP01000004.1
ERLPHELAADLGRYRRRVFVEQLGWALPSAESFERDQFDRDDTVYVFARNAAGDMCGCARLLPTTRPYLLKSLFADLVEDMPLPQSAAVWELSRFAATDDEGGPGNAEWAVRPMLAAVVECAAQLGARQLIGVTFASMERLFRRIGIHAHRAGPPKQVDGRLVVACWIDIDPQTFAALYQQFSAAEDEQQLFQRIAAYSKRLGFEYCCYGIRVPLPVSKPAVAIFNTYPDGWMAHYQARNYIEIDSTVRDGALSTNMIVWPDVD--NIDPCPLWQDARDFGLSVGVAQSSWAARGAFGLLSIARHARLTP-AEINMLTLQT-NWLANLSLMSRFMVPK-LSPAAGVTLTAREREVLCWTAEGKTACEIGQILSISERTVNFHVNNILEKLGATNKVQAVVKAISAGLI
>LSTR01000082.1
-----IVLRSMYEARKRVFVDLLGWDVPVLAGREMDQFDGPSTIYLIAAE-DGTHLGSMRLLPTSGPYLLGNVFPELCDQ-PMPATDSVWEISRFCLSRDLRAAE-RRQVRDYLVTMAASYALTNGIEAYCCVADMPWFSQILSFGWECRPLGLPRTLACGMLGAMQIIITEDTPALMVNSCGEVQDEFALKELLAEVTPSLGFDQFALVSHVDLVGPPRDAMVITSYHEGWIERSLLRNYYADDPVHAASTKTVTAFLWSVIPAMTKRQQQILEEAKPFGLREGLTIPVQAPGEYRGTCSFGGKN-SVT----LDADLRGAAQLVGMFAFEAARWAPGTQVPEIPTLSQRELDCIALVACGKGNSEIGGILKISPNTVRQYIDEAMRKYDVYKRTELVVRALFDGQI
>CP020600.1
---------RLGVFRYDVFVGRLGWQLPGADATEWDQFDRGRTIHVVSVDQAQHICGCARLIPTTQPYLLQTLCAPSAAL-DLPCAPTVWELSRFAARCGAN-PIMRASTGMQLFPSILAVAASLGATCVIGAMTRAVARLYQRCGLALQVVNTVETAGRPAYLIGAIELTRSTFTNL---------------------------------------------LCARYPDHWVAHYAQRDYGPVDPVHRMAFARATPYRWADIRGLNRIEQRVLGEARDAGLTSGVSIPLRETNGDILLVNLASPSPEIK----TEVHMRLASLIGAL-FHQELHLMKPHRPEPALELSPRQQECLAWVARGKSSWAIASIVGISPHTVDYHIAEAMKILGINSRTAAAVHAVTTGLI
>FQYZ01000006.1
IHEHGALFSNVLRARHENFITRNQWDLPQADGMEFDQYDTPASRWVAVHY-NGQVMAGVRLTPTTHSYMIKDAQDGLLETETAPIGPHIWESSRVFVSRHVPARE-RMIVQMKLGCEMVNAAREVGATSLLGIVPDASRRLSRRFGIVCDPAGPIMDFDGVDCVCVNIALA-----------------------------------VALHI-RF----ASPLYKFSTYPEAWQTIYDENAYGLRDPLVFWGVGVLGSARWSEIA--MPDPFDILGKAKGHGLIYGAVGSF-GKITSRSLMGIARDDR--EC---SDSEIAEAM---R--ILQRMH--E--LAAPPQELTPAMLSALILMGQGYRHTAAAAELGISESALKARLSSARTRLDARTTAEAVRKAREYGFL
>CP020015.1
NNFSEGLYTKFKNYRYRVFVEYLGWELNCPNHEELDQFDKVDTAYVVAQDEEFNIIGCARLLPTTQPYLLGEIFPQLLNGMPIPCSPEIWELSRFSAMDFSNNQAVSSPVSIAILQEAINFARKQGAKQLITTSPLGVERLLRAAGFRAHRAGPPMVIDGYSMFACLIEV--------LSASLIVQNEYQLFEIVKSTALKLGFDYCAYGMQSPLSIAEPKTIMLNNYPQEWQKRYVEQQYIKVDPTVQHCMVSLQPLIWSSQSAKTQEQKEFWEEASSYGLNVGWAQSSRDFIGTRGMLTLARSSQLSE--KEQKAQYTNMYWLTQT-VHSSIAVNDTEFAQFNLYLTYREKEVLRWTAEGKTSAEIAQIIGVTERTVNFHLCNAMQKLNVNNKISAAIRAVMLGIL
>FXAH01000002.1
KHFDLDVLADMYRLRAKVFGERMGWEVAILSGMEIDGYDALSPHYLLVHDEKNTLCGCWRLLPTVGPYMLRDTFGQLLHGQSAPSSPDVWELSRFAIVSPTKGGFGFAALVLDTMREVVRFADRMGIARYVTVTTTAVERMLRMAGIETHRFGPPIRIGVENAVGLTIELGAQTHQAL----WRATDEKTWFRALSALGSRLGFDQTLFAVVPRPGMPYSDVYLRSDYPSGWRQAYDEHAFVHIDPTVAHCTTQVSPFVWSSASFIDRRQKEMYEEARHHGLSAGIALPIHGPKQEVGMLCFVSGESRRELKSQAQRHLSTLTLLRDVAFDTARHFIADHAQSLIPRLTPREYECLKWTAQGKSTWEIARIFGCSEATVNFHMTNIRAKFGVSSRSAAAVKATRMGLI
>LLXZ01000113.1
-GRHRELLAAMYRLRRRVFKDRLDWSVSVSGEFELDVYDTLGPTYLILMSDGGEPVGSVRLLPTIGPTMLADTFPVLLGGTLAPHDERILESSRFCVDTRLQAPNSLNRATLILFSAMIEAARGASAESIVTVTDTRMERILRRAGWPLRRIAAPQQVGSTMAVAGFLDTSEQALHRMIDSIQTASSAAEFERVATRLTQELGFQRFAYLR-L----TGDTPMLISSYPKSWTSRYFQLGYQQLDPVVRRARVERAMFSWGGEGSANREQRRFFDEAATFGIRSGVTVPIRVGFGRMAAFTLATDDDVRP-ERLVAD-WKDLVHIVGLYFHSHVAARLSADQLAGSELTQRERQCLAWTAQGKTVADIAVLVQIAPRTVVFHLENARRKLGAASIAQCVAEALRRGLL
>BANW01000012.1
QSLSRTTSTELFSLRKGTFKDRLNWAVNCSDGMEFDEYDSEHTTYLLGVK-DNDVVCSVRLIETRYHNMIVGTFCQYFAKAEIPASSQFFESSRFFVDKRRARTANQYPLCHLLFLAMINYTLSSGHQGIYTIVSHPMLRILTRSGWDVSVVEKGTSEKDQAIYLVYLPADAENQR---------SLAQDIKRFIDQSLSYYGQLQFAYLLLNK--KNPTEITIISNYPDEWVTLYKEHHYQQIDPVVIYALRRVSPFLWDEKITAKLNLSKIFSLAKKYQVNKGYTFVLHDADNQLAMLSLMVDDHSLS--I-VEQNQGALQMLL-INAHERFMTGQRKSNNMENIFSARENEILYWASMGKTYQEIALILGIKSGTVKFHIGNVVKKLGVLNAKHAIRLGVELQLI
>LIHZ01000077.1
TTMPVTLLETLYSMRKKIFSDRLEWKVRVSHAFEFDEYDNATTTYLVGSW-KGVPLAGLRLINTCDPYMLEGPFRSFFDC-AAPKNAAMAESSRFFVDTARARSLGIAPLTEMLLFSMHNHAALSDLQSIITVVSKAMARIVRKSGWEHHVLSTGEASPGETVLLLEMPVTADNHQRL-----------QLIEDFENDLHHIGDFTYAYFSTPK--TRNVKPVILSNYPDSWLKSYVASNYHLIDPIIKHAWHSITPFFWREARAQGVETDDFLKRSAKYQLSSGATFTLHDASGLFAALSLCNARQQNDFDQRIREKAADIQ-MSLIRFHDRLIKTRAPPQPAQCKLSTRETGVLKWVAMGKSYSEIAEIFSISERTVKFHMSNVSSKLEVRTAKQAVYKAINMGMV
>FRBN01000011.1
RDRFQSVIDDMFQLRARVFQDRMGWDVTVEDGREFDIFDNLDPVYLVALD-SYNVIGCNRMLQTTGPHMLTDVFQDILMGEPPLRSATVWENTRFCIDTDRLSTRSVSATACELMAGIAEYAYESGISDVISVVDPAMDRILKRCDNAPHYLGQTVQMGKTKALAALSDITEERIARIIDLASTPECQRDYVGHLNKLCDTLGVEHATYFAANP---ISGKMHGFTTYPDDWKSHYVANRLQEYDPTLNSASRSVAPVDWQRLM-RDPNYDRVFKDAHDFKLERGVTVPIRGMFGEIGLLCACSSVPQAEWIKLKRDILGSLL-NNAVHLHDAVMNSDPLKTLRQPKLSSREIEILQWVAAGKSQQDIGDILMISSRTVEVHVRSTREKLCTISTAQAVGRAVSLGLI
>MAWZ01000013.1
-QKYAAVLDQMFRLRKKVFADTLGWDVPVVGPYERDSYDALAPAYLVWCN-RTRLYGGMRLMPTTGPTLLYDVFRETFPDAADLIAPGIWEGTRMCIDEEAIARDDAGRAFSMMLLALCECALDHGIHTMISNYEPYLKRVYKRAGAEVEELGRADGYGKYPVCCGAFEVSDRVLRKMFEQ---IKAAANVDAAIRILQAEYGLDFVTYHLAQTIASKIDSPFVRTTYPDAWVSRYLLNSYVKVDPIVKQGFERQLPFDWSEVE-PTPEAYAMLVDAQKHGIGNGYSIPVADKAQRRALLSVNARIPVDEWNELVRRCRNEWIEIAHL-IHRKAVYELHGENDPVPTLSPREIECLHWTALGKDYKDISVILGISEHTTRDYLKTARFKLGCATISAAASRAVQLRII
>JJOA01000022.1
-RLPHELAADLGRYRRRVFVEQLGWALPSAESFERDQFDRDDTVYVFARNAGGDMCGCARLLPTTRPYLLKSLFADLIEDMSLPQSAAVWELSRFAATDDEGGPGNAEWAVRPMLAAVVECAAQLGARQLIGVTFASMERLFRRIGIHAHRAGPPKQVDGRLVVACWIDIDPQTFAALYQQFSAAEDEQQLFQRIAAYSRRLGFEYCCYGIRVPLPVSKPSVAIFNTYPDGWMAHYQAQNYIEIDSTVRDGALSTNMIVWPDVD--RIDPCPLWQDARDFGLSVGVAQSSWAARGAFGLLSIARHARLTP-AEINMLTLQT-NWLANLSLMSRFMVPK-LSPAAGVTLTAREREVLCWTAEGKTACEIGQILSISERTVNFHVNNILEKLGATNKVQAVVKAISAGLI
>FNTG01000002.1
QEFDNEDINEMYRLRARVFHGRLGWDIPTIAGMEIDGYDALGPHYMLIQGDNRQVRGCWRLMPTEGPNMLKDTFPQLLHGAAAPVGRHIWELSRFAIETGGEQSFGFADVTMQAIHELVTFADQMGITRYVTVTTTPIERLLRKTGIEISRLGSPLQIGVERAVALDIAVSPKTRTAL----LNAADEAEWFGAISGLAETWGFDKLLIAMLPRPTIRLEDAYVRSTYAPVWRRTYDEQGLVHIDPTVSHCATRAAPLIWSPDIFTTAPQLSMYEEARAHGLRAGVTLPIHGPNQEAGMICFVNDSPND---EFWRHALPNLVLLRDLVIDTSQRHLNTHAQTLLPKLTPRERECLKWTARGKSTWEISHILNCSEAVVNFHMKNIRTKFGVNSRRAAAVIAAQLGLI
>FNWK01000001.1
---EQPLLNSMFEARKRLFVDLLDWDLDVVDEFEIDRFDDAYATYIIVANDAGLHRASMRLLPSVRPHLLGSMFERLCTD-GVPVGPDIFEITRLCLPATELAS-ERRLLRNGLIRAMVDHALEHGIRRFTGVVTARFREQVLAMGWQGEALGPGQDMGGGRLGAFAIDICEDTPAHLIVAVRAATCLGEIEDLLEGAARFMDFRHYAMIHHDDARSRSPGLIHMQNYPAVYAERYIAEQLYRNDPVVLACLAADACFAWDQIGTVDRRHRRFIEAGAREGVSDGVTVPSFVLGERSGSCHFSGPRPDR-ARCFVGP--AHLVGSYAFQAARRIMLGGRLREFRVARLTPRQRDCIVLIGRGLSNKMIARKLGISDFTVKTYIQRASELYEAHTRTQLVISAVLDG--
>FNYZ01000018.1
--VPDALMADMYRDRKRVFIDLLGWDLPTLDKYEIDQFDGPNTIYLIVGR-DGTHLGSMRLLPTNRPTIIGDFFHHLCDV-GAPRSPAVWELSRLCLSPRIRAA-ERRGVRNRLLTSAVQFALQNTISAFCCVTHAWYMPEVMAYGWQCKAMGLPQMDPGGMVGALEIAINEETPLLMMDACRAISDESGLRDVLRDMTEKLGFNQYALLHHVDLAHPPAHSITLISYEDSWMERIIKNRYFKDDPILAASNRRLTGFGWREVPL-SRRQRRILHEARAHGLRDGFTVPAQLAGEYRGTCSFAADR---TIEL-TPDVVGCAQ-LVGMEVARRITNQASAAPAEIPELTQRQLDCLVHVGSGKTNWETSVILGVSEDTVDKHVLGAMRRYGVGKRTLLIVRALFDG--
>LPGD01000044.1
DAFHPDEIREIFRLRARVFGERLNWDVNVFDGMEVDSYDALDPRYLTVRASDGQLCGCWRILSTQGPYMLKNSFTHLLEGQPAPNATDIWELSRFALASDTTRQFGFSNPTVTSIASVLSYAHQSGITRYVTVTTPAIERMLRHLGVASRRFSPRNKVDAATPIALWIDVAES-LSHL----------------------------------------------------------------------------------------------LYEQAAGYGLKAGITLPIHGSKGEFGLLSFASDCLPR-A-DMLASV-SALTLTRDLAFECGLGLISDTLKSCKSPLTPRESECLKWLTSGKTSWEISKILICSEATVNFHVSNILKKLGVLNRQQAIAKSLMEG--
>JWLC01000025.1
--ETEAELRAAQALRYEVFVRELGEMVDHEAGLECDRFDPF-FDHMLVTDEAGQVAGVYRLLRDDQAARAGQFYSEDEYDLSVASGRKLLELGRSCLHADY--R-G-GIAMFHLWSGLAEYVETHGIEVLFGVAS----------------------------------------------------------------------------------DPDDFVILSNHESEYLNGFLHKGLYFHAPMLRWALDNEGAGSWRIVQ-ETPQAKKVHEFNQKLDMNAGYTVSFYSASNRKGAISLAAKPD--EVDALWEEKGSDIV-LMNNVAHLKILTLP--YTAPNRSLTKRQREVLQWVGDGKTTQDIALLMGLTPATIEKHLRLARESLSVETTAQAVLKAAL----
>LIZF01000078.1
DELTDIRSEDLYKLRKKTFKDRLNWEVNCSNGMEFDEYDNSDTRYLLGIY-QGQLICSVRFIELHLPNMITHTFNALFDDVALPKR-GYIESSRFFVDKTRAKFGNHYPISYLFFLSIINYSRHNGYTGIYTIVSRAMLTILKRSGWQVEVIKEAHITEKERIYLLHLPIDRDNQARL------NEVIETLRDYIDRKLTIYDSPKYTYMVINK--KNPGDIFIVTSYPNEWAELYTNNNYQNIDPVVLIAFRRFSPFSWDENIISELKLSKIFTLSKKYNIVNGFTFVLHDTMNNLAMLSLIMDDA---LNRVNDRDRLQML-LIE--THEKMLTLSQKGMPGKAILSPRENEVLYWASMGKTYQEIAIITNITPRTVKYHIGNVVKKLGVINAKQAIGLGVELEII
>CQCV01000010.1
NNMPERKLDEIFSLRKITFKDRLDWKVTCIDGKESDQYDDENTNYILGTI-DDTIVCSVRFIDMKYPTMITGPFAPYFSDVSLPID-GFIESSRFFVEKALARDGNNSSLSTVLFLAMVNYARDRGHKGILTVVSRGMFILLKRSGWNITVLNQGESEKNEVIYLLHLGIDNDSQQQL---FDNESINEDIKNYIQRRIKAYGDLRYSYLVMNK--KTPLHPTIISNYPLDWVKKYKKNSYHLIDPVILTAKDKVAPFAWDDNSVKKSTDSAVFKLAREYNIVNGYTFVLHDNSNNMATLNISNGSDSISFDEINKEKIQMLLILTHEKMLGLYQSNSDKPKIERDIFSPRENEILYWASVGKTYAEISIILGIKRSTVKFHIGNVVRKLGVLNAKHAIRLGIELKLI
>JOJU01000008.1
-EQCLPVYEKMLGARKKFFENYPEWHQAFQPCPVEDEYDRRSPFYIVGMEDEGEAVAAVRIMPTTGPTMLRQEFAPYFQGCPDIISSDIWELSYFSTTADTSSLLG-RNLLLDVLKTAYARGFANGIKQIVGTYPKSKLRLYRRLECLPFPICEGE-INGQDFAVGVWDVNPLALRHLVSAITRAQSLEELSAALQTLPEKCNMNNVVYYFAGSKAFLNPDGFTCTTYPREWQERYYNQNYLLIDPVVQRGLHNGLPFEWRDLKIEGTQAYSMLMEGLDYSLGNALSIPLLGTDGSRGLFAITSNDN--KFELARVSYVRDYQMLANY-VHEAYLRITAFQTNGVMDLSREEKDCLKLAAEGLLGHEIAHKLKLSEPVVRLCLRVARHKLGAATTDIAILNANQFGVI
>FNZJ01000031.1
DTLSAEMLFDMAHYRHQVFVEKLGWDLSVRGRLELDQFDRRDTLYVLAPKREGGLRGVARLLPTDRPYLLAEVFPQLLGGLPAPRSARTWELSRFAAVDLAAARFGASSAALSLLAAAMQVAAKAGAEELVTVSPLGVERILQRAGIVARRFAAPVRIGDQRLFACRIDLMPC------------EGLDAIFEAITLGARRLGFERCAYGLRIKVPFTRPETIIISNYDARWQQRYRDANYLDTDPTVAHGARSGEPIIWSDDV--FKHTPQLWSEARDCGLRVGWAQSCFGAKGMVGMLSLVRSHALSS-AEIAQH-DPFLRCLANI-AHLALSAGFADHPAWHPKLTAREIEVLQWTADGKNTEDVAQLLHISVNTVKFHIKNVIEKLDVPNKPAAVARATALGFL
>FPJM01000002.1
QDMPSSLLAELGSYRYSVFARGEGWSIPSTPGQEYDRFDRSDVTWLIAWS-RNGISGCARLMPWTEPEQTEGIV-------LPFNHEKVWEMSRFSARLEV----D-PELPLTILWHAVQLAEINGIEFIISSATPMLEKMFEQHQVVYQPLTPGLIQSEDNLFAIRIPVSQPALAE-ENHFQALATTQQLKGLLQDYIQSLGFDYFAFFIQHRVPFTRPRVYLHDTYPKLWIKRYKEQNYYAIDPVLQLCLRSGKGVEWTPEL--FSSAKEMWQDACNFGLLSGFSCSAMASNRAVGILSIGSKRPFITGSRRVELEV-KLHFLAEQSLSLLERLNDEALMVQGNDFSQRELEILRWTAEGKTSQEISLILSISEHTVNFYQKNMKKRFNVSNKTQIACYAAAIGLI
>JZZX01000009.1
DDLPPALARELYRLRRKTFRDRLDWKVECVEGMEMDQFDSHNTTYLLGMY-DGQLLCGARFINATQPTMISEIFHNYFDN-PIPADVPCCEVSRLFLDKEIRDSASLHPASKALFLAMNIYCMKNKYYGMYAVASRGMYAIFRHANWKVEVIQRGVSEKGEVIYYIYIPASTSIIEDI---------NTQIQSELDAFFEDFKGIVFAYAIMNK--KDPSQMRIINNSP-EWFTIYLEKKYQFIDPVIIRALRCVEDFFWESDVVDGYNLTRIFDESVQYDIYQGQTFPLHDYLNNLVVLSVISPKSGIDIEK-YRP--HFLRFLVQL-HQKTLNLYSQHQQKKNVFLSPRERQILKWVSAGKTYAEISVILSIAERTVKFHMGNIMKKLGVNNARHAIKLGTELRLL
>LOWO01000074.1
-RLPSELAAELGRYRRRVFIEQLGWALPSANEFEHDQFDRDDTVYVFARDAGGDVCGCARLLPTTRPYLLESLFADLIADVALPQSAAVWELSRFAATGDEGGAGNADWAVRPMLAAVVECAAQLGARQLIGVTFASMERLFRRIGVHAHRAGPPKQVDGRLVVACWIDIDPQTFAALYQQFSAAEDEQQLFQRIAAYSKRLGFEYCCYGIRVPLPVSKPAVAIFDTYPDGWMAHYQARNYIEIDSTVREGALSTNMIVWPDVD--RIDPCPLWEDARDFGLAVGVAQSSWAARGAFGLLSISRHARLTP-AEINMLTLQT-NWLANHSLMSRFMLPK-LSPAAGVTLTAREREVLCWTAEGKTACEIGQILSISERTVNFHVNNILEKLAATNKVQAVVKAIAAGLI
>CP004386.1
NELPPHVQTDLGAYRYDVFVRRLGWTIAGRGHAEWDEFDGPSTIHVVALD-AREVCGYARLLPTTGPYLLRDVFPHLLGSSPAPQSPAVWEMSRFAASRRRRRATEREPLGMDFFPSVLTVAASLGATRVVGVMTLSIERLYRRSGIALHRLGSAMPSAGGSLSACSVELPC---------LPESRDVRTLIETFRQAALQIGYQHHAIVELSGTSHPASIDVVSLHYPSEWVEHYTRNDYFTIDPVHRAAFRYSTPFPWNDIATSNLRERHLLMEAEDAGLDNGISIPLHQPLGRVLLVSLSGTAPTHDADAKWRNA--YLL-GM--QFNLQLQMRTCRPIPPSVHLTDREQMCLTWVARGKSSWVIANMLDISKYTVDFHIENAMEKLNTRSRTFAAVKATRQGLI
>LNSJ01000022.1
-----AALRGMFAARKQVFIDQLKWDLPVLDGRELDQFDTPDARYLILLD-DLRHRASARLLPTTAPHLLGDIYPHLCAD-GAPTSKGVWEISRFCLDPAQT-PVERRDARNQLVTALADYALNNGISDYVGIAEAGWYHSISKFGWACRTLGPVHRDDACRIVALNISIDEDTLAGLAQEISGADKEDQLFAALANAAGRMGFDHFALAFDRR-GTGDPASILVHNYPDAWAKVYVGFDLSGTDPIRRASERSLTGFEWRHVD-RSRGDRQLLCVARESGVGDGFTVPRHLPGEASGTCSFAVGPAAIPA---EMLHAAEI--LGAIAIASARELIGSSPLRPRPTLTERQRECVLWSARGKTAGEIADILGISEETVVRHLKMARDRYSVHCRSMLILCALFDGLI
>FNPR01000001.1
-ADHSRLAQSMFRDRAKQFSERLGWEVSVDDGEERDQYDALNPLYVIWQR-DGLHGGSMRFLPTTGRCMTHEHFLHLSSG-TPVQSPFIWECTRFCLSESA----S-PTTAARLMLAGVALMEGQRLEHFLGVFDAPMERIYRQIGASPEILGSVG-QGRTKTSLGLWAYTPAAKARLLEALEQASELCELQAISERLRDYFQVDHLVYHWVSG----AGTQYGCGTYSPEWVALYIERDYIRTDPVVLGCYQRFHPVDWKMLDWSSKAAQAFQAEALAHGVGQGFSVPIRGPSGQFALFTVSHHCDDATWACRIEAARRELI-LVGHYFNEALEFEPDRAPEAARALSPREVDAMTFLAMGYSRAQVANTLSISEHTLRVYIESARFKLGAANTTHAVARALQHGLI
>BBSY01000003.1
RRLFHHALMEMHRQRKQVFIDRMHWRLSESMGLEIDEFDSEEAMYLIDVDANGDVQQSARLLPTLSPHLMSEVFAKLCDD-GPPRSARVWEASRFCPAPTIAKGAPRRDLLARMIAGILETSILFGIEKVSFVAGAALAPLADQAGWNVRALGPKQRMGRERLVAMLADVTSDGLAAVVQKCRAAASAEDIARFLFAEMEACGIRYCASHVDPL--KPPTGAVAIVNYPHPWLVWFSDKKYANRDPIFFGAHNALLPFWWEEFVVQARDQRRILNEAAECGLRKGLTIPIHSPGALPASCSLVPGPDGI-----DPLIVPDLQ-LMAFHAHEEARLRATGETRKPVVLTKRQKECLALAARGKSDPLIADILGIKTATAKHTIEHARARYGVSSRIQAIMFAYLDG--
>FOOF01000032.1
--LSKQLFSEMGCYRNKVFVETLGWDLQLQDGQELDQFDRPDTLYVVSQDDDGRVNGCARLLPTNRPYLLGEVFPQLMNGQPVPCSADVWELSRFASVDFAAGQF-SASVAAQLLHESIRYAAAHGAKRLITVSPIGIERLLRRTGVHAHRAGPPMIVNGHPIFACWIEIDSA-----VDAFAAARTEKEFFEALSRAARELGFDHCAYGMRLPLPLSNPKIILVNDYSEQWQRRYAEQNYLAVDPTVAHGVRSVLPVIWTESL--FENCMGFWEDARAHQLKVGWAQSSYDANGAVGMLTLARGGPLTE-SELKENSMRM-AWLVQA-AQEGMTRLHPRPVIPVAALTAREVEVLRWTADGKTSGEVGMIMSITERTVNFHINNALEKLGAVNKTAGVIKAAMLRLL
>JFYY01000016.1
--VPDALMADMYRDRKRVFIDLLGWDLPALDGYEIDQFDGPDTIYLIVGL-DGTHLGSMRLLPTNRPTIIGDFFDHLCDT-GAPSSQAVWELSRLCLSPRIRA-VERRGVRNRLLTSAVQFALHNGISAFCCVTHAWYMREVMAYGWQCKVLGLPQMDPGGMVGALEIAINKDTPRLMIDGCREITDEAGLREMLREMTKALGFNQYALLHHVDLARPPAHAITLMGYEDGWMEQILQNRYFQDDPILTASHRRLTGFSWREVPL-NRRHRRILHQARAHGLRDGFTVPVPPLGEYRGTCSFASDR-PVEI---TSDLIGSAQLIATFEVARRITNQDAVSAPRMPQLTQRQLDCIVLVGTGKTSWEIGKIIGLSEDTIDDHLSNAMRKCDVSRRIQLVVRALF----
>CP015418.1
IHNHGELFANMLRARRDLFIERNKWDLPEALGMEYDQYDTPASRWVVVHDELGHVLAGNRLTPTTASYMIRDAQKGLLDTDEAPVGETVWESSRGFVTQKVPL-HQRRPIYFNLVQELARAARSLGASQCLALLNANWPLWNKRVGIDMTAMGPVMEIDGIRNQVISMNFA-------------------------------GY-NIGLHI-RF---T-SPLIAFQTYAAEWLAHYTEHGYLLRDPTVAWGFSTTGATRWSNDR--IPDPFGIFLNAARFGLKYGATISW-GPITSRTIASVARAD--RE---FEDAE----I--AQVEAL-VRRLHD--MTEPPQELTKAQIEALKCIADGDRHAAAACKLGISESALKARLSSARQRLMARTTAEAIQRAKDYRLL
>CCNB01000002.1
RHLYENEFDEFLRRRHDFFVHQKRWRPPSPDGRELDQFDTDAATYLLGME-EGRVVTSARLIPTSEPHMVSEVFPHMCEKSGVPRRPDWAEWTRTFVVPEK-RSTGLRGTLTQLCCAVMEYALDEGLSAVGGVQETYFMPHHGALKWHAKPLGMAREENGEWYIVAYIEVNEAALASV---------------------TKLGFEHLILSGVPLGGQKLAPMVELNGWPEGWFERYVEAEHAAVDGVCIYSAKTLKPFLWSDVPARTEASRRVAGEATEFGIWSGFAVPMLSVHHWQSVLSFASSQK--TCNLSARQQ-VQLVTMA-VYAGMTIQSFSNDAGDGEGPLTDREKEVLLWAAAGKTSSETSQILGLTERTVKWHATRAREAFGVATTTQAVVEAVRRRLI
>CTKN01000007.1
NNMPERKLDEIFSLRKITFKDRLDWKVTCIDGKESDQYDDENTNYILGTI-DDTIVCSVRFIDMKYPTMITGPFAPYFSDVSLPID-GFIESSRFFVEKALARDGNNSSLSTILFLAMMNYARDRGHKGILTVVSRGMFILLKRSGWNITVLNQGESEKNEVIYLLHLGIDNDSQQQL---FDNESINEDIKNYIQRRIKAYGDLRYSYLVMNK--KTPLHPTIISNYPLDWVRKYKKNSYHLIDPVILTAKDKVAPFAWDDNSVKKSTDSAVFKLAREYNIVNGYTFVLHDNSNNMATLNISNGSDSISFDEINKEKIQMLLILTHEKMLGLYQSNSDKPKIERDIFSPRENEILYWASVGKTYAEISIILGIKRSTVKFHIGNVVRKLGVLNAKHAIRLGIELKLI
>AYXA01000002.1
KHLYENEFEEFLRRRHDFFVHQKHWRPASPDGRELDQFDTEAATYLLGIE-DGRVVTSARLIPTSEPHMVSEVFSHMCEKSGVPRRPDWAEWTRTFVVPDK-RSTGLRGTLTQLCCAVMEYALDEGLSAVGGIQETYFMPHHGALKWRAEPMGMAREESGEWYIVAYIEVNEAALASVVERCRKHTATGPLLNDLLETVRNLGFEHLILSGVPLGGQKLAPMVELNGWPAGWFQRYVEAEHAAVDGVCIYSAKTLKPFLWADVPAKTEGSRRVASEATEFGILSGFAVPMLSVHHWQSVLSFASSAKS--CTLSPRQQ-VQLVTMA-VYAGMSIQALSNDDDGDEGMLSDREKEVLLWAAAGKTSSETSQILGVTERTVKWHATRAREAFGVASTTQAVVEAVRRRLI
>FNYE01000003.1
QEFDNDNINEMYRLRARVFRDRMGWDVPTIAGMEIDGYDALGPYYMLIQNGDRHVCGCWRLMPTEGPNMLKDTFPQLLDGQAAPIGRHIWELSRFAIETDGAQTFGFADLTMHAIQELVTFADRMGITRYVTVTTTAIERLLRRAGIEVTRLGPPVKIGVERTIALDITVDAIR-AAV----LQAENDVAWFREVARLADGWGFDRVLVGILPRPGIRLEDAFIRSTYSPTWRQFYNAHGFAHIDPTVAHCMTRSSPLIWSPDLFSTYPQQTMYEEARAYGLRAGVSLPIHGPRQESGLICFVNDRPTD---EFWSHVLPNLVLLRDL-VIDTSQHLDAHTQALVPKLTPREQECLKWTARGKSTWEISHILNCSEAVVNFHLKNIRAKFGVNSRRAAAVIATQLGLI
>LOVB01000054.1
-RLPHELAADIGRYRRRVFVEQLGWALPSANECERDQFDRDDTVYVFARNGNGEMCGCARLLPTTSPYLLESLFADLLAGVTPPRSAAVWELSRFAATGEAGSAEAAAWAVRPMLAAVVECAAQLGARQLIGVTFASMERLFRRIGVHAHRAGPPKMIDGRMVVACWIDIDPQTFAALYHQFSAAEDEQQLFQRIAAYSKRLGFEYCCYGIRVPLPVSKPVVAIFDTYPDGWMEHYQEQNYIDIDSTVRDGALSTNLIVWPDAD--KAGASPLWADARASGLAVGVAQSSWAARGAFGLLSIARHARLTS-AEINMLTLQT-NWLANLALMSGFMVPK-LAPEANVVLTAREREVLCWTAEGKTACEIGQILNISERTVNFHVNNILEKLGATNKVQAVVKAISAGLI
>LWSN01000010.1
NNFSEGLYTKFKSYRYRVFVEYLGWELNCPNNEELDQFDKIDTAYVVAQDRESNIIGCARLLPTTQPYLLGEIFPQLLNGMPIPCSPEIWELSRFSAVDFSNSQAVSSPVSIAILQEAINFAREQGAKQLITTSPLGVERLLRAAGFRAHRAGPPMTIDGYSMFACLIDI--------LSAFLVVKNEYQLFEIVKSTASRLGFDYCAYGMQSPLSIAEPKTIMLNNYPEAWQKRYVERQYVKIDPTVQHCMVSLQPLVWSSQSAKTQAEKDFWEEARSYGLNVGWAQSSRDFIGTRGMLTLARSNDQLS-EKEQKAQYTNMYWLTQT-VHSSIAKNDVEFAKFNLYLTNREKEALRWTAEGKTSAEIAQILGVTERTVNFHLSNSMQKLNVNNKISAAIRAVMLGLL
>LPCZ01000075.1
-RLPHELAADLGRYRRRVFVEQLGWALPSAESFERDQFDRDDTVYVFARNASGDMCGCARLLPTTRPYLLKSLFADLIEDMPLPQSAAVWELSRFAATDDEGGPGNAEWAVRPMLAAVVECAAQLGARQLIGVTFASMERLFRRIGIHAHRAGPPKQVDGRLVVACWIDIDPQTFAALYQQFSAAEDEQQLFQRIAAYSKRLGFEYCCYGIRVPLPVSKPSVAIFDTYPDGWMAHYQAHNYIEIDSTVRDGALSTNMIVWPDVD--QIALCPLWQDARDFGLSVGVAQSSWAARGAFGLLSIARHARLTP-AEINMLTLQT-NWLANLSLMSRFMVPK-LSPAAGVTLTAREREVLCWTAEGKTACEIGQILSISERTVNFHVNNILEKLGATNKVQAVVKAISAGLI
>FCMR01000002.1
ASMSTEKSADLYVLRKNVFKDRLQWAVNCSDGKELDEFDNDKTNYIFGVK-DNMIVCGTRMIDMKHKNMLNSAFSSFFHDVVIPEG-NFIESTRFFVDKERTQSGRRFPVTLALFLSLINYARQHGYDGILAVSSHPMLHIIKSSGWNVTLLKTGMSEKNEPVHLLLGHVDRQSQETL------------ISKHLEAALGDFGELIWAYVVLSK--KDMSCIFGVTNYPGEWVKQYKEQGLQYTDPVVITALNRLTPFAWDENLMAGFRFSELFEQAREFGVADGYTFVLHDFNNNLVTLSFTLAARKAEIMQMLNQHKGDIS-LLLASTHEMYLTKNTARQEKNARFTERENEILYWASVGKTYQEMGIILGIKTCTIKFHMGNIVKKLGVANARHAIRLGMELQLI
>AKKA01000032.1
-ADDPELMEKVWSFRHQRFVEQLGWELRRKDGRERDQYDTADAIHAVLIC-RGKIVGYSRLLPTTRPHFAGSLCGHISA--RMPSGPSIFEWSRCATVLDAP-LIGAQAASDLLMTGVLECLVQLNARAIIFVTYAPLVKMMRRRGYPVQCLDILSLDNGDRVEVISSRLPPNLLSLH--------------AALERATRRLGMEHFAATFLPLAHERLDSYFIWENWPGQWFDRYLKLNYFHSDPVVRLVRRSGRSVIWSQSL-KPSKSKRIMDEASDFGLVDGLTIPLHSQNGMDGVFSVAGRRA--K---LTPAEVTL-LEIVATRAHRRLLDLAAAPPREDCTVTKAESECLTWCVSGKTDREIAAMTGRSPRTIQTHIGNLQRKLGAANRAQLVAEAFRRGL-
>FNAG01000008.1
-ALSAGLLDSMFRLRAEVFHQRLGWDVRVEQGREHDWFDLVGPRYLVAHSGLPRALGCCRLLPSQGPNMLRDVFPELLDGAPAPAAPDVLEVSRFAVAENCTAGIGFSAVPAAMVAAVLQDSAARGASAVVGVTSAAFERMLLGLGIELRRLGRARRIGRVVSLAFELPLTAGNLQAVLRALSNVGSPEQLSQELGRVLERLGVDHWVYAINLPLVNDRQNQYTLGDYPMAWVEHYLANDYLKIDPVVAHCHDNSTPFLWSEAQLRARCAKRMFEEAEGYGLGAGVSIPLHGPGACWGLMSFAGPRRTAE----IERRLPELM-LVAHYAHEAARFARSRACTSTPELTRRERECLHWAAEGKTSWEVGRLIGVSERTAIYHLQNAAKKLEVSGRQAAVARAISLGLI
>FOEB01000006.1
TGAYADALAQHHALRRAAFEEGRCRALRSVDAAGRDRFDTEATRYLLAIDGDGRVAGGTRLLPSDGPTLLNAVFPHLADIRGLPREPGTWECTRLFSSTRYREERPLSRAAGIVSAGMIEHCLEQGIPYLSLVVETYWIPQLAEIGWRPRPLGLPVACEGVSLCAVSIAMSEEALRETIDGLDGLSDPLDVQKTIFDLVARCGFSYFAITRLPQPSERIGPNLLLSVWPEGWLAHYDRVGHYRYDPVVRHCFRTTEPFSWNEAPLDAPQARRVMEEAREHGMGAGYCVPIHDAHGFQGGISLAGERE---M---TPRVRRAVHLLGLYAWSAAARTTARRRKPGGRLLSARERDVLSCAAQGRTQEETADFLGVSVETVSTYLRNARTKIGTRNTTHTVIEALRLREI
>LDRL01000084.1
TGAYADALAQHHALRRAAFEEGRCRALRSVDAAGRDRFDTEATRYLLAIDRDGRVAGGTRLLPSDGPTLLSEVFPHLADIRGFAREPGTWECTRLFASARYREERPLSRAAGIVSAGMIEHCLEQGIPHLNLVVETYWIPQLAEIGWRPRPLGLPVACEGVSLCAVSIAMTEEALRETIDGLDGLSDPLDVQKTIFDLVARCGFSYFAITRLPQPSERIGPNLLLSVWPDGWLAHYDRVGHYRYDPVVRHCFRTTEPFAWNEAPLEASQARRVMEEAREHGMGAGYCVPIHDAHGFQGGISLAGERE---M---TPRVRRAVHLLGLYAWSAAARTTARRRKPGGRLLSARERDVLSCAAQGRTQEETADFLGVSIDTVATHLRNARTKIGTRNTTHTVIEALRLREI
>MDEQ01000025.1
ERLPHELAADIGRYRRRVFVEQLGWALPSAESFERDQFDRDDTVYVFARNAGGDMCGCARLLPTTRPYLLKSLFADLIEDMPLPQSAAVWELSRFAATDDEGGPGNAEWAVRPMLAAVVECAAQLGARQLIGVTFASMERLFRRIGIHAHRAGPPKQVDGRLVVACWIDIDPQTFAALYQQFSAAEDEQQLFQRIAAYSKRLGFEYCCYGIRVPMPVSKPAVAIFNTYPDGWMAHYQAQNYIEIDSTVRDGARSTNMIVWPDAD--RIDPCPLWQDAHEFGLSVGVAQSSWAARGAFGLLSIARHARLTS-AEINMLTLQT-NWLANLSLMSRFMVPK-LSPAAGVALTAREREVLCWTAEGKTACEIGQILSISERTVNFHVNNILEKLGATNKVQAVVKAISAGLI
>CQEJ01000014.1
NNMPDRKLDEIFTLRKITFKDRLDWKVTCIDGRESDQYDDENTNYILGTI-EDTIVCSVRFIEMRYPTMITGPFAPYFSDLDLPVE-GFIESSRFFVEKALARDGNNSSLSTILFLAMVNYARSRGYKGILTVVSRGMYILLKRSGWNITVLNQGESEKNEVIYLLNLGIDIDSQQQL---FDNESINEDINNYIQRRIKSYGDLRYSYLVINK--KTPLHPAIISNYPLDWVKKYKKNSYHLIDPVILTAKDKVAPFAWDDNSVRKSTDSAVFNLAREYNIINGYTFVLHDNNNNMATLNISNGSDSESI-EVNKEKIQMLLIL----THDKMELHK--KENAREIFSPRENEILYWASVGKTYSEISIILGIKRSTVKFHIGNVVRKLGVLNAKHAIRLGIELQLI
>MEAV01000374.1
-RLPHELAADIGRYRRRVFVEQLGWALPSANEYERDQFDRDDTVYVFARNGNGEMCGCARLLPTTSPYLLNTLFADLLADVTPPQSAAVWELSRFAATGEAGSAEAAAWAVRPMLAAVVECAAQLGARQLIGVTFASMERLFRRIGVHAHRAGPPKMIDGRMVVACWIDIDPQTLAALYHQFSAAEDEQQLFQRIAAYSKRLGFEYCCYGIRVPLPVSKPAVAIFDTYPDGWMEHYQEQNYIDIDSTVRDGALSTNLIVWPDAD--KAGASPLWADARASGLAVGVAQSSWAARGAFGLLSIARHARLTS-AEINMLTLQT-NWLANLALMSGFMVPK-LAPEANVVLTAREREVLCWTAEGKTACEIGQILNISERTVNFHVNNILEKLGATNKVQAVVKAISAGLI
>FJ919305.1
EELKVTHSNELYRLRKKTFSDRLGWDVACNLGMEFDEFDNPRTRYILGLC-QGQLVCSVRFIALSQPNMITHTFCSCFDSVHIPFE--GIESSRFFVDKARARQGEQYPVSQALFLAMINWGHHHERNGIHTIVSRAMLRILQRSGWKISVLKEAFLTERERIYLVFLPTGSEDQNRM------QTITETLRDHIDRKLSSLGSPEYAYTVVRK--KNPSDVLIISSYPDEWVDLYRANNFQLTDPVILTAFKRTSPFAWDENIMSDLKFTKIFSLSKQYNTINGFTFVLHDHMNNLALLSVIIASGQEELEKRLSSERGAMQML-LIDINEQMYRLAGHTDADKPIFTPRENEVLYWASMGKTYGEIAAIAGISVSTVKFHMGNIVVKLGVSNARQAIRLGVELELI
>NAFD01000164.1
-GQFTDDLTEMHRLRCRVFKGRLDWSVRISGDMELDEFDILRPVHLLYRSAMGRIEGCVRLLPSTGPTMLRDTFPILLDGAPAPRSRSIWESSRFALDLAPDTTSGLAAATYELFAAMMEFGLSLALTEIVTVTDARMERILRRAGWPLRPIGKARPLGDTRAVAGYLEVSTDALARLIEQLVESSDPISARQSMADFSAALDLHCFAYLALPH--EPGTSPNLISTYPSSWTALYFRRGYESIDPVVRQAIQQSEPFRWGLGFFRPDAERELFEDAAAFGIRCGFTFPIHD-NGAVAALTFATDARPV-FERSLDKYVQSLR-LISMIFHTHARFWTSDRVVGGVVLSPRELECLGWSSRGKSAGEIGIILGISERTASFHLDNARAKLGVRSLRQAVALLA-----
>ABLC01000003.1
ADLSRETMNRLAEFRHKVFIQELGWSLPTGDGIEFDDFDHADTLYVVARDRNGEIVGCGRLLPTDEPYLLGEVFPDLMGGASLPCARNVWELSRFAMSMPRGEAEESWQNTRALMSEIVRVAHAHGANRLIAFSVLGNERLLKRMGVNVHRAAPPQMIDGKPTLPFWIEIDEQTRAALLNGYATAKSEADVFLEFTADVRALGFEYCSFGLRIPLPVSKPQFMLQSNYPQTWVDRYVSQNYFAVDPTVRHGLSQMSPLIWRADS--QTQSVEFWDEAEHHGLRHGWCMPSISRTGAIGLVTMVRSGPIDE-RELAEK-GYQMSWLANM-ANYAMSMHLRFVPEYAVELTARERETLQWSAAGKTYAEIGKIMHVDDRTVKFHLVNAMRKLNATNKTEAAVKAAMLGLL
>LJHS01000055.1
-SQFPELVDHMFRLRKEVFADRLGWSVPVCGDHERDCYDDLFPVYLVWCN-GTRLYGSMRLMPTTGPTLLYDVFHATLPTDVNLVAPGIWEGTRMCIDETAIAELSPADAFSRLLLALCECALHHGIGMMLSNYEPHMRRVYRRAGVAVDELGRAEGYGRLPVCCGAFEVSGAVLNSM--------------QAIREVYQ-LAH--VTYHMAQTVASKIDAPFVRTTYPPVWVSRYLLQGYVNVDPVAIEGVTRTLPFFWSELT-AGPAAMRMFEDAGRHGLSAGYSMPIIDRAGRRAIVSLNADLAPEPALQVFANR-GHWLELAHL-LHSKALVELYGEDDPAPPLGPRERECLHWAALGKDHKDIAIILGISDHTARGYLKSARFKLACANIPQAIAKAIKLRLI
>FOVB01000002.1
LHNHGELFANFFRARHQTFIGWKQWDLPQVDGMEFDQYDTAASRWVAVHD-RSRVLAGVRLTPTTHSYMIRDAQKGLLESKEAPVAEHIWECSRIFVSEHVAAR-DRLKVQFQLIHEMVISARQFGASKVLGLIPGSAPRLARRVGLDCVPNGPVLDIGGDH-VCVEISL-----------------------------SPLGF---TVGLHI---RHASPLLYHSTFPDAWVAFYNENAFYLRDPLVFWGIGMTGVTRWSEIS--LPDPFDVIGQAATYGLRFGASTSC-GPISSRSMVGIGRGDR--E---FSDQEM---LRLQDI----AMRLHE--ENTPSDGLTKPQVEALICISNGDRHAAAAAKLGISESALKARLKSARIRLEARTTSEAVRKAREYRLL
>CP012193.1
QEFDNEDINEMYRLRARVFHGRLGWDIPTIAGMEIDGYDALGPHYMLIQGDDRRVRGCWRLMPTEGPNMLKDTFPQLLHGAAAPVGRHIWELSRFAIDTSGEKSFGFADVTMQAIHELVTFADRMGITRYVTVTTTPIERLLRKTGIEISRLGSPLQIGVERAVALDIAVSPKTRTAL---LLDAADEAAWFGAVADLAETWGFDRLLIAMLPRPTIRLEDAYVRSTYAPAWRRTYDEQGLVHIDPTVAHCATRSTPLVWSPEIFITAPQQSMYEEARAHGLRAGVTLPIHGPNQEAGMMCFVNDAPTD---TFWRHVLPNLVLLRDLVIDTSQRHLHTHTQTLLPKLTPRERECLQWTARGKSTWEISHILNCSEAVVNFHMKNIRTKLGVNSRRAAAVIATQLGLI
>CP013051.1
RGKHPQAIDEMFRLRKRVFHDFLKWDVRTEGNWEIDHYDKANPLYVMSYSPTGKLRGSLRLLPTLGPNMLDDTFPVLLGGNPEIRSASVWESSRFCIDPDISQDRQVTVAAAELMCGVGELGLASGISHIVTVTDVFLERMFRRMGCPGERIAEPHRIGNVHAVAVAWEVSRSLLQRM---------PQQFFALMRRTFDIAHL--LYLEAEPT-AEGLKVCRLHHTFGAYAEELYLSRGLHRIDPILRLALGGVRPVEWAPARRRFPECEPLFEAAEDIGLSEGVALPLPSPAGRMALLAISANMSPTEWSEYRRCHLRDFQLAANL-FHASMLERAMAIDERDTRLTSRETEVLTWSAAGKSYWEIATILGISERTVRFFMSNARRKLNVVSNTQAVAQAVRHALI
>CP016044.1
QSLSRTTSTELFSLRKGTFKDRLNWAVTCSDGMEFDEYDSEHTTYLLGVK-DNDVVCSVRLIETCHHNMIVGTFFRYFEKGEIPASSQFFESSRFFVDKRRARTGNQYPLCHLLFLAMINYTMASGHRGIYTIVSHSMLRILTRSGWNITVVERGVSEKAQDIYLVYLPTDAANQRLL---------TREIKQFIDRSLVAYGHTQFAYLLLNK--KNPSDIIIISNYPDEWVTLYKEHHYQHIDPVVISALRRVSPFLWDEKITSKLNLSKIFNLSKKYQVSRGYTFVLHDADNQLAMLSLMVDDGLAEI---ER-SRGVLQ-MLLIDAHERFMNGQRKKEPIENIFSTRENEILYWASMGKTYQEIALILGIKTGTVKFHIGNVVKKLGVLNAKHAIRLGVELQLI
>CP007450.1
DELKVTHSNELYRLRKKTFSDRLGWNVVCNADMEFDEFDNPETRYILGLY-NGQLVCSVRFTGLEQPNMITHTFRACFDTVPLPLG--GIESSRFFVDKDRAQQGRRYPVSQILFLAMINWARHNERDGIHTIVSRPMLTILKRSGWQIRTLKEAFLSERERIYLVFLPTAVEERDQM------QTITETLREYIDRKLSSFGQLEYSYMVVSK--KNPSDVLIISTYPDEWVELYRTNNFQLTDPVILSAFRRTSPFSWDENIMSDLKFTKIFSLAKHYSIANGFTFVLHDHMNNLALLSVIIASGQGDLEARLSSERGEIQILID--INEQMYRQRHNVDTVKPIFTLRENEVLYWSSMGKTYGEIAAIAGISVSTVKFHMGNIVSKLCVNNARQAIRLGVELGLI
>LPUY01000074.1
--ETEEDLRAAQALRYEVFVRELGALVDHEAGLERDRFDPF-FDHMLVYD-TRDVIGVYRLLRCDQAAKLGQFYSEDEYDLTAQSGRKLLELGRSCLHRDY---RG-GMAMFYLWNGLASYVAKHKIEVLFGVAS-------------------------------------------LHRVTQFRSIADLWGAHVAQMGRYGFDRLLYGYTLFKTEDPDDFVVLSNHSPEYLKGYISDGLYSDAPMLRWALDNEGVASWRIAQ-DDPRAQATFDFNMRMGVRAGYTISFHSATQRFGAIALARPESQDAVEDIWAEHGQDIV-LMNNVAHLKILTLP--YEAPNRVLTKRQREVLQWVGDGKTIQDIALLMGLTNATIEKHLRLARANLSVETTAQAVLKAS-----
>CAGT01000179.1
--------AALAHYRHQVFVGRLGWQLPMADGFERDQYDRDDTVYVVARDEGGTICGCARLLPTTRPYLLKDVFASLMHGMPPPESPEVWELSRFAARSGAPRSGRADWAVRPMLASVVQCAAQRGARRLIGATFVSMVRLFRRIGVRAHRAGPVRCIGGRPVVACWIDIDASTCAALYHAFRTAEDEHQLFREIAAIARQLGFDYCCYGARMPLPVSKPAVAIFDTYPAGWMQHYQASGFLDIDPTVRAGASSSDLIVWPVSI--RDDAARLWSDARDAGLNIGVARSSWTAHGAFGLLTLARHADPLTAAELGQLSI-ATHWLANL-AHTLMSLVPQLVPESNAVLTTREREVLCWTGEGKTAYEIGQILRISERTVNFHVNNVLLKLAATNKVQAVVKAIATGLI
>LWEG01000070.1
---ADPALRVMFEARKRIFVDLLKWDVPIEDTYEIDQFDTPTAVYLVLTGENGQHRASARLLRSDGPHILRDLYPQLCDQ-PVPQDEAFREITRFCIDPTLPRAD-RRDVRNQLVSALADFALSEGISGYSAVAPMPWFRQIAQFGWRCQQLGPSVLIDGQQLVALRIDIEQDTREQLATELINVRSDTELDGALKLVSRRLGFDHFALSLEMRSTSYDAPGLLLHDYPDEWAKVYIAFDLAGQDPVRRACDKTITGFAWDWLD-ETRGDRQMLGVGRECGIGNGYTVPRHLPGVGRGTCTFAVRPR--EL---PSGRLAVVEMIGALALSCALGLNSEKSNKTVPALTDRQRECLLWVARGKTAAETAMILEISTETVIQHLKMARERYHVHCKQSLVVAALFDGLI
>LHZY01000026.1
DDQYLSVYEKMLGSRKKFFENYPEWSRAFHPCPVEDDYDRRSPFYIVGLQDGGDAVASVRIMPTTGPTMLRDEFAPYFQGCPDIISSDIWELSYFSTTADTSSLAG-RNLMLDVLKTVYARAFANGIKQIIGTYPRSKLRLYRRLECLPSPICEGE-INGQEFGVGVWDVSPLAVRHL-----------------------------------------PDGFTCTTYPREWQERYYNQNYLLIDPVVKRGLHNGLPFEWRDLKIEGTPGYSMLMEGLDYSLGHALSIPLLGTDGSRGLFAITSDD-PRKFEGLRVSFVRDYQMLANY-VHEAYLRITAFQANGVQDLSAEEKACLKLAAEGLLGHEIARKLKLSDPVVRLCLRVARHKLGAATTDMAILNANQLGVI
>LPJZ01000026.1
-QLPIAQATELARYRHRVFVEQLGWTLPSAEGIDRDAFDHDDTVYVVARDGSGEMCGCARLLPTTRPYLLETLFADLIADLPLPRSAAVWELSRFAASDADGGASGADWAVRPMLAAVVACAAERGARQLIGVTFASMERLFRRIGVHAHRAGPPKQVDGRLVVACWIDLDPQTFAALYDEFSAAEDEQQLFQRIAAYSKRLGFEYCCYGIRVPLPVSKPAVAIFDTYPDGWMAHYQAQNYIEIDSTVRDGALSTNMIVWPDVD--KIEPCPLWRDARDFGLSVGVAQSSWAARGAFGLLSIARHARLTP-AEINMLTLQT-NWLANLSLMSRFMVPK-LSPEARVALTAREREVLCWTAEGKTACEIGQILCISERTVNFHVNNILEKLGATNKVQAVVKAISAGLI
>FOJV01000001.1
DELPSGFATELYRLRNRTFRERLNWKVECTDGLEKDQFDNENTTYLLGMH-EGEILCGARFIDATQPTMISEIFHEYFDNITLPTDIPCCEVSRLFLDKERRDSGNLMPASKALFLAMIVYCMKKQYRGMFAVASRGMYAIFRHANWKIDVIQKGLSEKGETIYYIFMPASESAIESI------------IQNELNAFIKDYKNTIYAYAIMNK--KD-PSQMQIINNNPEWFNIYLERKYQFIDPVIIRALSSVEDFFWENKVLNGYNLTRIFSESSEHNIYQGQTFPLHDYLNNLVVLSIISQKDSG-IE--MEACRAHMHFLIQL-HQKTLNLYSKVHQKKNVFLSPRERQILKWVSAGKTYAEVSVILSIAERTVKFHMSNAMKKLGVNNARHAVKLGMELRLL
>CP000138.1
-ETDRRAFDEMFRARAAVFRDRLGWQVDVRDQWERDRYDEEDPVYLVTQR-SGTLTGSLRLLPTTGATMLKSEFRHFFDQPIDVDSPTTWECTRFCLHPHAGHMEQSRAVATELLSGLCDLALDTGIESIVGVYDAAMVAVYRRIGWRPMPLARSRPE-IGKLYVGLWDVTADNCRTL--------TLQDLETALDEVRHIYAISHMVLHVTRSSGATVSNPLLMLTYPPEWVKQYRDRDYFSIDPVVRLGRRGFLPVEWSASKWDSGRAYGFFKEAMAFGVRQGVTLPVRGPQGERSLFTVTSNHPDAYWRQFRMDCMRDLQFLAHH-LHDRAMLAGMREIADVAHLSRRELQCLEMTASGFLAKQISARLCISISAVQLYLASARRKLTVATTSEAVAKATALELI
>LAXI01000011.1
-GRFPRLADTMFRDRADQFATRLGWEVSVDRGHERDAYDDLNPLYVIWEGEDGQHQGSLRLLPTTGPTMIDDHFQHLLGG-RRMNDPRVWECTRFCLSRGA-----ASRVAAALMLGGGEVMTRLGVDHFAGVFDARMIRIYRAIGASPQVLGGKG-EGRERISVGLWTFSATARARVLNCLERASDPGDLQSVIVELRGHFRIDHLVYHWVS---AD-GDQYGCGTYPPEWVSRYLQKDYLRIDPVVLGCYQRFHPVEWKRLDWSGKAVRAFAEDARAHGIGQGFSVPLRGPNGQFALFTANHDCDDDTWRDFTQSHCRELI-LIAHDFNRKLEFEPKREAGNTLSLSPREVDALTLLALGYGRAQVAETLSISEHTLRVYIESARFKLGAINTVHAVARALSRGLI
>FAOS01000001.1
----------MHTLRAKVFKDRLGWEVPIMSGMEIDGYDALEPLYMMIREPGGPLRGCWRLLPTEGPYMLKDSFAQLLHGQEAPQNARIWELSRFAIETDGNQHFGFSDITMESIGEIISHGHHAGLDQYVTVTTTAIERLLRRAGVLTTRFGDPVQIGVERAVALYIDIAG-TYE-----LLKSDQENGWSSALFSLAYDQGFDQVLYGAVGSKHVKLETAFLHSNYAPAWRTRYDADKLHYVDPTVSHCLTSSLPIVWEPDTFHAPGQREMYEEACGYGIRSGITFPIHGPSGEFGVVSFASDAPNGEFDSTISQLMPSLSLIRDYAFESSLKFVAKPGAEPIPRLTKRELEVLNWVMVGKSSWEISKIVLCSEATVNFHIGNIRVKFNVNTRQQALVKAISLGII
>FXBQ01000001.1
LHNHGELFANLLRARRQSFIVQNNWDLPEAMGMEFDQYDTPASRWVAVHD-FGRVYAGIRLTPTTATYMIRDAQRGLLDSEEAPVAENVWESSRVFVAHDTPQKLR-RVVHLHLIEEMTKAARDLGATRVLGLIPANWPRWARRRGLDAEAAGRVMHIDGIDNQVVSINLSEK-----LKTMGRNQNIDEFLVDLGDQAPS-GY-YLALHV-RF---A-APLMMFQTYDPRWIDHYTQNAYALRDPIVAWGISRTGATRWSEID--LPDPFGIMIEARQFGLVYGVCISC-GPMKSRTIASVARADR--E---FSDEEIAT---ITG----IVLRLHH--ETEPPDNLTPAEIEALRIVASGERYAAGAARLGISESALKARLASARRKLFARTSAEAIQRAKDYRLL
>LJRK01000078.1
SELGDSVYQSLIRFRYEVFIRKLRWRLPLDARVETDQFDTPHARYIVGLE-DGQVVSCARLLPTLKPYLLGEVFAWISDA-PLPVDPHVWEVSRFAAAKQ----AG-PDVGAALFRHALLEAGASGADTVVAVTTVQLERYFRRHGIWHERMGPTHRHENDTLVALRFQAGQQ-----MREISAAHEIENLVSILHREAIECGFEHVGLALQAPTPFTRRKTLIMGTYPLEWQERYDEQSYGAIDPVIEHSMAKADVLNWSDVQ--ASCHRRFFAEAAQFGLVHGMTYSALATSRDTHVISFARGRRVS---QIEQLELVKLRCLSDASRQALARWN--LSAVERCVLSDREVEILRWTADGKCVSDIAQILCISDNTVNFHIKKIVGKFGSPNKAHAAAHAVALNLI
>AEGG01000023.1
TTMPVTLLETLYSMSKKIFSDRLEWKVRVSHAFEFDEYDNAATTYLVGSW-KGVPLAGLRLINTCDPYMLEGPFRSFFDC-AAPKNAAMAESSRFFVDTARARSLGIAPLTEMLLFSMHNHAALSGLQSIITVVSKAMARIVRKSGWEHRVLSTGEASPGETVLLLEMPVTADNHQRL----------------------------------------------MSNYPDSWLKSYVASNYHLIDPIIKHAWHSITPFFWREARVQGVETDDFLKRSAKYQLSSGATFTLHDASGLFAALSLCNARQQNDFDQRIREKAADIQ-MSLIRFHDRLIKTRAPPQPAQCKLSTRETGVLKWVAMGKSYSEIAEIFSISERTVKFHMSNVSSKLEVRTAKQAVYKAINIGMV
>FOBJ01000021.1
-SFSAGLLFDMARYRHHVFVEKLGWQLHTRARFELDEFDRKDTIYLIARN-KGEIVGTSRLLPTHRPYLLATVFPQLLGDVPAPCSPQIWELSRFAAVDGAH--LGGSPLALEMLGVAMQVVAREGGQRLISASPMGIERILRRAGLYVHRIAPPMLVEGQYLFACFIDVDSA-----LGRLIEASEPSQVLEQISMAARHLGFEQCAYGLRTFVPFTRPQTRMLSTYDARWSHRYLEAGYLQIDPTVAHGLRSAAPVIWNDQV--FRRTPQMWDEARSFGLRIGWAQSVFEPDARVGMLSLSRSSP-LTAAEMRAK-DHWLQWLVNT-AHRALMDHLESPLAGSEPLTSRQVEVLRWTADGKTSAEIAVILGMSKSTVNYHLRNAIAKLHANNKNSAVALSSRLGVL
>CYPS01000036.1
LHKYPKLAEGMFRDRADQFKTRLGWDVLVNDGEERDQYDDLNPIYVIWEE-DGSHGGSMCVMPTTGPVMVNEVFGHLTGG-KPINSPLIWEVTRFCLSRTA----S-PHTAGAIMLSGGEMMEGFGLTHITGVFDARMIRIYRLIRSSPIVLGTEG-KGREQISVGMWPYSADDCNRVLEDLENTSSLDELSEVAIRLRDRLQIENLIYHWVD----GAGDQYGYTTYPDVWAERYRERNYHRIDPVILGCFQRFHPVDWKTLDWSGKVAKTFLTDALEHGVGQGYSIPIRGPNGQFALFTVNHTCDDETWQKFIETHGRELILIAHYFNRKALEFESDRQPESSRGLSPREVDAMTLLALGYSRAQVAHSLSISEHTLRVYIESARAKLGAQNTTHAIATALSRGLI
>LOWD01000040.1
NELPPHVQADLGAYRYDVFVRRLGWTIAAHDHAEWDEFDGPSTIHVVALD-ARRVCGYARLLPTTGPYLLRDVFPHLLGSAPAPQSPTVWEMSRFAASRRRRRATGHQPLGMDFFPSVLSVAASLGATRVVGVMSLSIERLYRRSGFALQRLGNAAPYAGGSISACSVELPRLAF------LPESRDVRTLIETFRQAALQIGYQYHAIVELSGKSHSASVNVVSLHYPTEWIEHYTRNDYFDIDPVPRAAFRYSTPFSWSDVATSNLCERNLLMEAEDAGLDNGISIPLHQPLGHVLLINLSGTAPTHDAEAKWRN----AY-LLSMQFHLQFQSMRSRPIPPSVHLTDREQICLTWVARGKSSWVIANMLDISKYTVDFHIENAMEKLNTRSRTFAAVKATRQGLI
>LPXO01000014.1
LHKFPQLARSMFRDRADQFRTRLGWAVEVDNGYERDAYDGENPLYVIWEEEDGRHGGSMRLLPTTGRTMVNEHFSHLTDGV-EIRSPLIWECTRFCLSRGA-----RPGVAAALMLAGGEVMQHFGVAHYVGVFDARMVRIYRRIGACPEVLGSDG-TGRAQVSVGLWEFSAEAQSRVLERLECAEGLEDLQIAIEDLRDSYGVDHMVYHWVSS---S-GEQYGCGTYPLDWINRYVEKGYLRIDPVVSGCYQRFHPVDWKRLDWSSKAARAFLQDAIGHGVGQGFSIPIRGPNGQFALFTLSTTCD-AEWEEFTETNRRDLILLAHYFNQKALEFEPGRAPDPAQPLSPREIEAMTLLAIGYNRAQAADTLSISEHTLRVYVESARFKLGALNTTHAVARALSRGLI
>LLNG01000001.1
EGLSAAMIAELGRYRHQVFIEKLGWDVVSTRDQEFDQFDHPQTRYIVAMG-RQGICGCARLLPTTDAYLLKEVFAYLCSE-TPPSDPSVWELSRYAASAAD----D-PQLAMKIFWSSLQCAWYLGASSVVAVTTTAMERYFVRNGVILQRLGPPQKVKGETLVAISFPAYQE-----RSEMQPIHDSQGVFAVLEKEVRRLGFDYYAYGVRHTIPFTRPKTEVHGTYPKAWLERYQMQNYGAVDPAILNGLRSSEMVVWSDSL--FDQSRMLWNEARDWGLCVGATLPIRAPNNLLSVLSVARDQN---ISSFEREEIRLLRCMIELLTQKLTDLEHPMLMSNPVCLSHREREILQWTADGKSSGEIAIILSISESTVNFHHKNIQKKFDVPNKTLAAAYAAALGLI
>AY394723.2
EELKVTHSNELYRLRKKTFSDRLGWDVACNLDMEFDEFDNPRTRYILGLC-QGQLVCSVRFIALSQPNMITHTFCSCFDSVHIPFE--GIESSRFFVDKARARQGEQYPVSQALFLAMINWGHHHERNGIHTIVSRAMLRILQRSGWKISVLKEAFLTERERIYLVFLPTGSEDQNRM------QTITETLRDHIDRKLSSLGSPEYAYTVVRK--KNPSDVLIISSYPDEWVDLYRANNFQLTDPVILTAFKRTSPFAWDENIMSDLKFTKIFSLSKQYNIINGFTFVLHDHMNNLALLSVIIASGQEELEKRLSSERGAMQML-LIDINEQMYRLAGHTDADKPIFTPRENEVLYWASMGKTYGEIAAIAGISVSTVKFHMGNIVVKLGVSNARQAIRLGVELELI
>FJ919306.1
NLMSDNRSKELFSLRKKTFKDRLDWIVKCENNMEFDEYDSEHATYLFGTY-KEIVVCSLRFIEIKYPNMITGTFKSYFNKIELPEG-NFVEASRLFIDKERVQAMQKKPISSILFLSMINYARNYGYQGIYAIISHPMLIIFQRSGWEISVIEQGQSEKNQRIYLIYMPVDDRNQQ------------TSIKNMLEAKLSEYSNVKYAYAIVNK--RN-PANFAIISNRTEWFKFYTENNYQFIDPVLITASRRITPFSWDENLMIGLKLPRIFDMARNYNIVNGYTFVLHDHNHNLVVLSIMIDKCDDNIEAANQDKLQMLL-IT---THDKTTELYKDKMNNKEIFSKRENEIIYWASMGKSYQEIALILGIKLTTIKYHIGNAVKKLGVTNAKHAIRLGVELQLI
>DS999531.1
-HKFPVLAEGMFRDRADQFKTRLGWDVKVNDGEERDQYDDLNPLYVIWEEADGSHGGSMRVLPTTGPVMVNDIFGHLTGG-SPICSPRIWEVTRFCLSRTA----S-AHTAGAIMLSGGEMMEGFGLTHIAGVFDARMIRIYRMIGSSPVVLGAEG-TGRDRISVGLWPYSADDCNRVLEDLENTNTLDELTSVSVQLRDRLQIDHITYHWVD----GAGDQYGFTTYSDAWDARYREKNYHRIDPVILGCFQRFHAVDWKQLNWSGKAVRAFLQDAQDHGVGQGYSIPLRGPSGQFALFTVNSTCDDVAWQAFITNYGRDLI-LVAYFLNKALEFAQNRQPETTRALSPREIDAMTLLALGYSRAQVAHSLSISEHTLRAYIESARSKLGAQNTTHAIATALSRGLI
>LHCD01000006.1
AHRYGDAMEQAWRLRHQIFVEEKGWDLARPDGREIDQFDTPHAVHFLAME-GDTVIGYSRLLPTTRPHLLSDVYPQLCEG-ERPVGPHLWEWTRQGVARSHRARRVVNPVSIALLTGIVEWGREHGLTALLLQMPTLYMIHVIQLHFRAQPLGLPIQIGGEEIMAATAAFDDRTLARLLRDLDRAATPHEIAGLLVGAFKDHGVSYVMAGIVPEPTRRHAGYVLASTMPEEWARRYVTRGYALHDPTVRRLCTTASPFDWSAVQPDTPVAGRVMNEASEFGIRAGLTIPFVTLDGEPGGISFSGAAI--EIEA--ADRIAVNL-VATYAVGQLLLMNARPVPGEPVRLSPRERETLQWAAEGKTDAEIGVVMGITASGVDYHLRSARTKLDTVNKAHTVAQALRAGLI
>AXPH01000002.1
EGLSAAMIAELGRYRHQVFIEKLGWDVVSTRDQEFDQFDHPQTRYIVAMG-RQGICGCARLLPTTDAYLLKEVFAYLCSE-TPPSDPSVWELSRYAASAAD----D-PQLAMKIFWSSLQCAWYLGASSVVAVTTTAMERYFIRNGVILQRLGPPQKVKGETLVAISFPAYQE-----RSEMQPIHDSQGVFAVLEKEVRRLGFDYYAYGVRHTIPFTRPKTEVHGTYPKAWLERYQMQNYGAVDPAILNGLRSSEMVVWSDSL--FDQSRMLWNEARDWGLCVGATLPIRAPNNLLSVLSVARDQN---ISSFEREEIRLLRCMIELLTQKLTDLEHPMLMSNPVCLSHREREILQWTADGKSSGEIAIILSISESTVNFHHKNIQKKFDAPNKTLAAAYAAALGLI
>CP010423.1
NSLPGGLENELAAYRYKVFVEKLGWELDTPVGYERDQFDKPETIYVVARN-KKEIIGCSRLLPTSEPYLLSEIFPELLNGTPPPHSPFIWEISRFSAMDLKAAGSSSSAIAVGLLRESINYIKQFNATTVITVSPLAVERLIKREGYKVHRGGAPMLVDGHPVIACVIDI--------YENLSKAKDKDAFFNTLEKAVNNLGFEYCAYGVRHTYPISSNKPQVINNYPDDWNSTYSSNSYIEIDPTVQHCAQTTQVLFWQAEV--FKNVPYFWEEARSFGIHHGISQSQKDNHGRMGMLTFASANNHTS-KT-LLLQAPSLIWLSQL-AHNHLALMPLETATLDYQLTKREKDILRWTAEGKTSNEISILMSISDRTVNFHVNNILKKLSVSNKTAATVKAMVLNLL
>FWFZ01000011.1
-HEYGNAYYEYLALRKRFFVDSLGWAIPHDDQVEMDQYDNPKARYSLVIGDEGQVLAGARALPTTATYMLRDAQAGQISGIPAIVSKSMWECTRLVISPDMRGMKARIDCLDLICRGLVDVAEEQGATELMSLSNLWLLRALKSLGFDASLMSRPYVN----------------------------------------ALRLGF---AF---P--------MEEINNLPPDWVEHYTTQRFMLSDPVIRWIYANVGAVRWSDID--LEDHNRVLAQARTFGLRFGLAVSVFDNNGQRSFGSFARADR--E---FTEPEIRL-L--TAY-VT--RRH---HEKAPPRNITNAEIEALRMVKDGLRLKQIAHELGVSEGAVKQRLKNAKKKLGAQTGAHAAALAADYGLI
>JH603161.1
DDLPSNIHHRLGTFRHKVFVQRLHWELPHDATSEWDEFDGGSTVHLVALSADNEVCGCARLMPTTGPYLLRNVFPELAGPGCLPSSPSIWEMSRFAGSGLPDHRTG-STSGMSLFPYAMALALSFGAIRVIGVVSRPIARLYRRFGLDLRNIGVRTAPAPIDIVACSIDLDPGTFHKL--------------------------------------RRTALEMIGARYPQEWVRHYQHRDYASTDPVHRAAFLQSAPYRWHDIIGLSKAERRLLDEAREAGLPAGLSVPLHQSDGSILLFNLSGPLS---VNDAINS---RLAYLISAQFHFELHRLAMPSRRAAHLLTARQLECLTWVARGKTSAEIGEILGRSHYTVDYHIKEAMEALNIRSRTAAAVHATVHGII
>FOTK01000066.1
-ARHGDLLEKIYRFRHRLFVERLNWEACRRDGREIDQFDGPGCIHLAHLE-GGEVTAYSRLLPTTRPHLLTEVYPHLAQRGPAPRGATIYEWTRCGTLPARRRTGHIDPATAGIFIAAAEVARARGLDGLLAQTHPILVNRLMSCGWDVEPLGLPTQYQGHSIMAVYARLTLDTV---VARLKEASKISDILREMRAAGASFGYDVFIITNLPAEETSTQNCALVPSWPEGWRKRYFERDYLRIDPVANHVKRTTEPFLWSEAPYREAGAARVMDEATEFGLSQGFCVPIHHLTGPGGGVSFGASRD-----L-SEDAKAA-LHLVSIYAYQRAETLIREPARKAPRLTAREIECLRWTAAGKTSWEASEILSTSQRTVEFHLRNAARKLDAVNRVQCVAEAMRQGII
>ARYJ01000002.1
RGEYRDLIHAMHEMRYRIVVEEWGWHIPGRVGYDKDQFDTDATVYVLVLSRDGDVLASSRLNPTTRPHMMSELFADYCDLQSYPVGSDVWECSRFVTDRKRM-RDPVFRTRCRLGLGLTVWCLDHGVSRLSWLTHQKFYNLVQR-VWSTEPLGLPRRDGDDWAIPAVSKIDKATLDR-IRDIQATTTGTDAIERLAEFSEPYGFNRVFLGVNPL-NVPLKDILYLSNWPEELKTRRLSRLAILHDPIALCAIRSKRPFSWAEAHAHSRIGRMVVDMVHDYGITDGMMFPMHALASISGGVSLGGDRPD--L---SRTQIAELEIVCQTYYHLEELMGP-FPYQKLAELSPREAECVQFAAAGKSNWEIAHILGIREDSVKKTLQRACRKLDAVNRAHLVSSAIAHGQI
>CVJX01000001.1
DSMPERKLDEIFTLRKITFKDRLDWKVTCTDGRESDQYDDENTNYILGII-EDTIVCSVRFIEMKYPTMVTGPFAPYFSDIDLPVD-GFIESSRFFVEKKLARDGNNSPLSLLLFLAMVNYARSRNYNGILTVVSRGMYILLKRSGWNITVLNQGESEKNEVIYLLHLGVDIDSQKQL---FDNDSINEDIKNYIQRRIKAYGDLRYSYLVMNK--KTPLHPTIISNYPMDWVQTYKRNNYHLIDPVILTAKDKVAPFAWDDNSVIKSTDSAVFNLAREYNIINGYTFVLHDNNNNMATLNISNGSDSISFDETNKEKIQMLLIL----THDKMLGLYHKNSNEREIFSPRENEILYWASVGKTYSEVSIILGIKRSTVKFHIGNVVRKLGVLNAKHAIRLGIELKLI
>CM002278.1
-----SDLVDMYRFRARVFSDRMGWEVNRFGDLEVDAYDGLSPHYMLIRDESEQVRGCWRLLPTEGPYMLKDTFPQLLHGQDAPQAPDVWELSRFALDSSGNSAFGFTDFAMEAIREIIAFGERRGLRQYVTVTTTAVERLLRRTGIEIHRFGPPVRVGKENAVALTVVLGEQTHTAL---LSNAGGEDAWADALTEIGAQHGFDYTLFAILPRPGLGFKDIFLKSNYPKEWRETYDKQGLAAIDPTVKHIFGQSRPLIWHEKTFATDCERELYDGAASHGLRSGIIFPIHGPQHETGMLGFATSDPGTGVWQGLSERLPMLGMLRDAAFESAQAFLVSHVASVVPKVTRREKECLKWMACGKSIWEMSKILTCSEATINFHMTNLRNKFGVTSRAALVYKAARMGLL
>CP000489.1
LHNHGELFANIFRARKQSFIVQKRWNLPQTDDMEFDQYDTPMSRWVAIHE-NGRVLAGVRLTPTTASYMIRDAQLDLLGGEPAPVEAGTWEASRLFVDHTIPQRE-RRRVHFNLVAEMTNSARELGASRLVCLVASTWPRWLVPCGLDAQAMGPVVWIDDGYFQCVSINLAA----------------AEINAALAKLKKLAGY--FIGLHIRF----AAPLMQFQTYNKEWAQRYSERAYALRDPTIAWGFSTTGACRWSVLP--IPDPFSILQDAADHGLHYGLVVA-HGPIKSRTIAAFAHDK--RE---FTDDEI-DVI--SAT-L---RRLHE--ITEPPESLTKAQQEALRCIAEGDRHAAAAAKLGITESAFKARLISARERLMARTTAEALQRAKDYRLL
>LOTR01000047.1
ERLPHELAADLGRYRRRVFVEQLGWALPSAESFERDQFDRDDTVYVFARNADGDMCGCARLLPTTRPYLLKSLFADLVEDMPLPQSAAVWELSRFAATDAEGGPGNAEWAVRPMLAAVVECAAQLGARQLIGVTFASMERLFRRIGIHAHRAGPPKQVDGRLVVACWIDIDPQTFAALYQQFSAAEDEQQLFQRIAAYSKRLGFEYCCYGIRVPLPVSKPAVAIFDTYPDGWMAHYQAQNYIEIDSTVRDGALSTNMIVWPDVD--NIEPCPLWQDARDFGLSVGVAQSSWAARGAFGLLSIARHARLTP-AEINMLTLQT-NWLANLSLMSRFMVPK-LSPAAGVTLTAREREVLCWTAEGKTACEIGQILSISERTVNFHVNNILEKLGATNKVQAVVKAISAGLI
>AOGE01000076.1
-QKHRDLLDQSFRLRKKVFADKLGWEVSVSGLRERDRYDDLHPAYLLWCD-KRRLFGSVRLMPTTGPTLLYDVFRDTFPDACDLVAPGIWEGTRMCIDEDAIAEIRPDRAFCLLLLALCEVALDSGIHTMISNYEPHMKRVYQKAGAELDELGRSDGYGRLPVCCGAFEVSNRVLAEM------------------------YH--LAFTIVD----VVDTPYVRTTYDAAWISRYLLRDYVKIDPILREGLVRQLPFDWREVDVP-PTAHAFLLDAQRHDIGNGYSIPIVDKS-RRALLSLNSRLTGDDWSATIAQYQEEWLELAFL-IHHKAIFELYGAHDPIPQLSAREIECLHWRALGKDSGDIAVLLKLSEHTTRAYLKSARNKLGGGSITYAIARAIQLRLI
>LOWL01000022.1
-RLPSELAAELGRYRRRVFIEQLGWALPSANEFEHDQFDRDDTVYVFARDAGGDVCGCARLLPTTRPYLLESLFADLIADVALPQSAAVWELSRFAATGDEGGAGNADWAVRPMLAAVVECAAQLGARQLIGVTFASMERLFRRIGVHAHRAGPPKQVDGRLVVACWIDIDPQTFAALYQQFSAAEDEQQLFQRIAAYSKRLGFEYCCYGIRVPLPVSKPAVAIFDTYPDGWMAHYQARNYIEIDSTVREGALSTNMIVWPDVD--RIDPCPLWEDARDFGLAVGVAQSSWAARGAFGLLSIARHARLTP-AEINMLTLQT-NWLANHSLMSRFMLPK-LSPAAGVTLTAREREVLCWTAEGKTACEIGQILSISERTVNFHVNNILEKLAATNKVQAVVKAIAAGLI
>MLFO01000032.1
QDMPSSLLAELGSYRYSVFARGEGWSIPSRPGQEYDRFDRSDVTWLIAWH-RFGICGCARLMQWQEPGNIE-GF-----SVPFDRKEAVWEMSRFSARLDV----D-HELPLTILWHAVQLAELSGIDYLVSAATPMLEQMFEQHNVGFEPLTPGLIQSEDNLFAVKIPVKQQGLAE-EAQFFLLNNTKELTKALQQQIEALGLDHFALFIRHPVPFTRPKTFLFTTYPPCWIKRYENENYYAVDPILQECSLPGKFIAWGDAV--SDKNEIFWREAKAYGLTSGFSCSLMASNRATGILSVVSKKLNMS-HMLPEQQLRL-QYLLDLSLQSLLRLDDVSMRILDITLSSRELEILKWTAEGKTAAEISLILSISPYTVNFHQKNLQKRFNAPNKTQVASYAAAIGLL
>JQFM01000038.1
NELPPHVQTDLGAYRYDVFVRRLGWTIAGHEHAEWDEFDGPSTIHVVALD-AREICGYARLLPTTGPYLLRDVFAHLLGSSPAPQSPAVWEMSRFAASRRRRSATEREPLGMAFFPSVLTVAASLGATRVVGVMTPSIERLYRRSGIALHRLGNAMPDAGGSLSACSIDLPRLAFAP----LPESRDVRTLVETFRQAALQIGYQHHAIVELSGASHPASIDVVSLHYPSEWVEHYTRNDYFAIDPVHRAAFRYSTPFSWNDVATANLRERHLLMEAEDAGLDNGISIPLHQPLGRVLLVSLSGTAPTHDADAKWRNA-YLLGMQFNLQ-FQSMRTC--RPIPPSVHLTDREQMCLTWVARGKSSWVIANMLDISKYTVDFHIENAMEKLNTRSRTFAAVKATRQGLI
>JSWJ01000012.1
LHQHRELAHSMFVDRADQFKTRLGWDVSVDQGEERDEYDALDPLYVIWEQADGRHGGSMRFLPSTGPIMVNDVFPELTGG-DAICSPLIWECTRFCLSRDV----S-GNVAGALTLAGLEIMRNFNIAHFAGVFDRRMVRIYRSLGFSPDVIGTMG-KGRDRICLGLWDYSSETYHRV-EVLDATTSVDGLQEIIQRVCDTFEVDHAMYHWVD----SAGDHYHFGTYSQGWVERYQEKAYVRVDPVIIGCYQRFHPVDWRRLDWSSKPAREFLQDALAHDVGQGYSIPIRGPNGQFALFTVSHNCDDDTWTRFTDKHSRDLILIGHYFNRKALEFEPDRSPEHVQPLSPREIDALTLLAMGYSRAQVAKTLTISEHTLRVYIESARFKLGAINTTHAIARALSLGLI
>LMJY01000005.1
-ALSGRVFRSMFEERKRVFVDLLGWDVPVLRRYEIDQFDDDEALYIVITDETGEHAGSARLLQTDRPHILDTIFPNLCDG-VPPTGPTVREITRFCLARRLKARER-LATRNRLVSALVEYALSNGILTYTGVAEWAWFQQILAFGWECLPLGLPDNNDPRGLTAMRINIAPDTPHLL-TVARAASTPYTLLQAVEGITAAMGFRYFALVH-HIDLNPGSTAVRLVNYPRNWVDAFEEGRLYAADPIHRASHTTTIGFAWSKVA-ANPRDHAVLATARSAGLGEGFTIPAHVPGEVNGSCSFAMRTG-EEL---NAEQLPLVQLVGS-FAFEAARRATIAPIAAAPQLTERQIECVALVAQGKTDWEIAKILGVGAETVTQHLKDARDRYGVTKRTMLAIRALFDGAI
>MSXS01000014.1
RSIYQAQMEEQFRIRHDIYVKQRKWALDRPDGREIDQFDNDDATYLLMLE-DNRVIGGSRFVPTTKPHLMSEVFAFLANVRGVPRGHDIVEWTRIFIIPEKR--T--AFNLKKIYAGVLEYCLDEGYNKITIVMETWWIPRFLELGWDVIPLGEPMMHDNMEIVAVMVNIEQEKYEQLIDHLKKVTSREALLGQFTTFLDGFGYSSWLITGIPPEGHDLSSRIILNGWKTEWYRLYLKENFIDIDPCAKHALQSVNAFRWSEAPFQKKSQQRVMDLAASFGMRQGICVPVHSLDGFQAAVTVAGSQPDSS---FKA--LSC-LGLVAMFVHSRAVSFG-NIKKKTKPLSVREREVLSWTSLGMNAQEIGDKIGISVDCVEMYVKRASVKLNTRGRMRTVIEAYKNGEI
>FN545254.1
--LTEKKSKELFTLRKETFKDRLNWAVNCINGMEFDEYDNDKTNYLFGVR-NNTIICSVRFIEMQFPNMITGTFAPFFKHLNLPKG-NYIESSRFFVAKDRTKELNCYPVFFILCLAMINYAQKGDYDGILTIISHAMLKVVERSGWEVSIIEQGLSEKNEKVYLLLLPIDSRNQNKL---------NNVIKNYLDRELAVFGEFRYAYIILNK--RNPAELFAITNYPDQWVEIYKERNYQQIDPVVIFALNRVSPFEWDESLNSNVDFSKIFDISKDYNVVNGYTFVLHDYNNRLAMLSIMMVSEVVEIKKKIKEHKNDLHMLL-LDVHEKITSNYQNPASGKECFSPRENEILYWASMGKTYSEIATILGIKLGTVKFHIGSVVKKLGVMNAKHAIRLGVELQLI
>LRZX01000002.1
EEFDKKLLGEMHKLRAQVFKERKGWDVSVIDEMEIDGYDALSPYYMLIQETEAQVFGCWRILDTTGPYMLKNTFPELLHGKEAPCSPHIWELSRFAINSGQKGSLGFSDCTLEAMRALARYSLQNDIQTLVTVTTVGVEKMMIRAGLDVSRFGPHLKIGIERAVALRIELNAKTQIALFLELERSSGKLEWSAILQKMASDLGFSKILFGLLPKDSQDYENAFIVGNYPAAWREHYDRAGYARVDPTVSHCTQSVLPIFWEPSIYQTRKQHEFFEEASAAGLVYGLTMPLHGARGELGALSLSVEANRAEANRFMESVLPTLWMLKDYALQSGAGPAFEHPVSKPVVLTSREKEVLQWCAIGKTSWEISVICNCSEANVNFHMGNIRRKFGVTSRRVAAIMAVNLGLI
>FWFO01000001.1
---TADELLAAQRLRYDVFVRELGEMVDHDRGLEQDRFDPF-FDHMLVSD-TGEVVGVYRLLRGEQARALGQFYSEDEYDLTVNSGRKLLELGRSCLHPDY---RG-GMAMFHLWNGLAAYVAEHEVEVLFGVAS-------------------------------------------------AKTLEELWAAHTTKMADFGFDRLLYGYTRYKTGDPEDFVILSNHSQDYIDGFLHSGLYFHAPMLHWALEHEGAKSWQMIN-QTDEQRQVYQFNLSKGVTAGYTVSFNSVSRSKGAISLCAKETQEDVDRVWAAHGEDILLMNN-VAHLKILTLP--YTAPNRSLTKRQREALEWVGDGKTTQDIAILMGLTSATVEKHLRLAREALSVETTAQAVLKAAL----
>LLKP01000085.1
EEFDKKLLGEMHKLRAQVFKERKGWDVSVIDEMEIDGYDALSPYYMLIQETEAQVFGCWRILDTTGPYMLKNTFPELLHGKEAPCSPHIWELSRFAINSGQKGSLGFSDCTLEAMRALARYSLQNDIQTLVTVTTVGVEKMMIRAGLDVSRFGPHLKIGIERAVALRIELNAKTQIALFLELERSSGKLEWSAILQKMASDLGFSKILFGLLPKDSQDYENAFIVGNYPAAWREHYDKAGYARVDPTVSHCTQSVLPIFWEPSIYQTRKQHEFFEEASAAGLVYGLTMPLHGARGELGALSLSVEASRVEANRFMESVLPTLWMLKDYALQSGAGLAFEHPVNKPVVLTSREKEVLQWCAIGKTSWDISVICNCSEANVNFHMGNIRRKFGVTSRRVAAIMAVNLGLI
>JACT01000001.1
---EETVLRSMYEARKRVFVDLLGWDIPVLDRYEIDQFDGPSTVYLIAAERDGTHLGSMRLLPTNGPYLLGDIFPELCEK-APPASGKIWEISRFCLSRDLRAAE-RRQVRDHLVTMAASFALEQGIGGYCCVADMPWFSQILSFGWECRPLGLPRTLACGMLGAMQIIITEDTPALMVSSCGEVKDEFALKELLAEITPSLGFDQFALVSHVDLMKAKREAMVITSYHEGWIERSLLGNYYVDDPVHAASMRTVTAFLWSFIPTMTRRQRQILEEAKPYGLAEGLTIPVQAPGEYRGSCSFGGSKA-VE--L-TVDLLGAAQ-LIGMFAFEAARRLQRAEQPEVPALSQRELDCIDLVACGKTDPEIGVILGISRYTVRQYVDEAMRKYDVYKRTELVVRALFDGQI
>AAMY01000001.1
IGAYQDEMEQAYRLRHNVFVDEMGWDLRKPDGREIDQFDDGRALHMLYIE-NDRVLGYQRMLPSMRPHLLTEVLPHLCEG-DFPVGPHIWEWTRYCVTREHRDRRILSPAGNQLLSSIVEWGLASGVNKIIIEMNPLWLLRLVQLNFRVTPLGLPQQIGKDSIIAVTAAFDRRTLKKL-----------------------------------------ISNVVLHRWPKAWSERYFTQGYLFDDPTIQRVNTSTEPFLWSELERNTPAPTRVMGEAREFNLGCGFTVPMITLDGQAAGFSLASERD-V-----PPKVRRQLQ-LIAMHAFARALAQK--YNPAPVNLTPREMDILQWMAEGKSDWEIGVILKVSEHFVDKIARQLRAKLNATNRTQTAATALRHNLI
>CQBG01000007.1
DELTDIRSEDLYKLRKKTFKDRLNWAVNCSNGMEFDEYDNPDTRYLLGIY-QGQLICSVRFIDLHLPNMITHTFTTLFEDIALPGK-GYIESSRFFVDKTRAKLGGTYPISYVFFLSIINYSRHHGYTGIYTIVSRAMLTILKRSGWQVEVIKEAYVTENEPIYLLCLPTDQYNQTQL-------EIIETLRDYIDRKLIDYDRPRYTYMVINK--KDPVDIFIVTSYPNEWADIYTTHNYQLIDPVVLTAFRRFSPFSWDENILSELKLSKIFALSKKYNIVNGFTFVLHDTMNNLAMLSLIMDDVQKEVEVVNDRD-RL-Q-MVLIETHEKMLTLSQNKSSSKTLLSPRENEVLHWASMGKTYQEIALITGITSRTVKYHIGNVVKKLGVINAKQAIRLGVELELI
>LPFB01000040.1
-RLPHELAADIGRYRRRVFVEQLGWALPSANEYERDQFDRDDTVYVFARNGNGEMCGCARLLPTTSPYLLNTLFADLLAGVTQPQSAAVWELSRFAATGEAGSAEAAAWAVRPMLAAVVECAAQLGARQLIGVTFASMERLFRRIGVHAHRAGPPKMIDGRMVVACWIDIDPQTLAALYHQFSAAEDEQQLFQRIAAYSKRLGFEYCCYGIRVPLPVSKPAVAIFDTYPDGWMEHYQEQNYIDIDSTVRDGALSTNLIVWPDAD--KAGASPLWADARASGLAVGVAQSSWAARGAFGLLSIARHARLTS-AEINMLTLQT-NWLANLALMSGFMVPK-LAPEANVVLTAREREVLCWTAEGKTACEIGQILNISERTVNFHVNNILEKLGATNKVQAVVKAISAGLI
>LIHT01000076.1
SKVPVTLLETLYALRKKIFSDRLEWKVRVSQAFEFDDYDSAAATYLIGSW-NEVPLAGLRLINTCDPYMLDGPFRSFFDY-PAPRNAGMAESSRFFVDTERARSLGIAPLTEMLLFSMHNHAASAGLESIITVVSKAMARIVRKSGWEHRVLATGEASPGETVLLLDMPVNADNHQRL-----------QLIEDFENDLHRIGDFTYAYFSSPK--TRTVKPVILSNYPDSWLKSYIASNYHLIDPIIKHAWHSITPFFWREARIQGVETDDFLKRSAKYQLSSGATFTLHDASGLFAALSLCNARQQTDFDQRIRDKAADIQ-MSLIRFHDRLTKTQAPPQPTRCKLSSREIGVLKWVAMGKAYSEIAEIFSISERTVKFHMSNVSSKLEVRTAKQAVYKAINMGMV
>FNEE01000011.1
DAEFASELREMHGLRYRVFKKRLDWEVQTEGEMETDPFDSLNPVYLLLKGSDWRTCGCVRLLPTTGPTMLRDTFPALLDEMVVPASADIWESSRFALDLPATAAGGLAQATYELFAGIIEFGLANNLSGIVTVTDTRIERILRLATWPLSRIGQPQQVGNTEAVAGFLEISYASLLRIVEQLSASVDAVDLHEAMASAAAGFDFPFFAYFTYPS--ASGDTPRLISNYPSSWTSHYLQLRYHSVDPVILRGLRGWDTFDWGVDRDHPTSQQEVLEKAAEFGIRGGLTMSMHDHRGRFAALTFASNEHPRSLTR-YEKAM-Q-LVAINVHIHARRRLAE-DCVVDGITLTPREFECLKWAACGKSAWDISQILGVSKRTVTFHQENAKAKLGVRTINQAIVRMAA----
>LZTH01000023.1
-MERPDLWEAVHRLRYQIFVEEMGWDLRRPDGFEVDQFDHDEAVHQIVLR-GNEVAGYQRMLPTTRPHLLTEVLTDLSEG-TPPSGPNIWELTRYAVAPGRDGRRGVSTVGTELIAGFVEWGLKRGVDKVIIEFEPMWVLRALQLHFLATPLGYQRTYGNQQVVATLLSFNEHTLDVVIDQLQHAGTAAAVCEKLLGITSDFGLTALMAGTVPQPSGQQKQHVLLCDWPVEWLERYVARNYVDHDPVVSHMKQLQAPFQWREAA-QDKSSGEVMGDAGAFKLRDGLAFPLITLDGQIVMVSLGGEAV-----QLSAAEFGLVSLVSTYAVGRAMQLHTMTKTIDHIELTPRERECLQWAAVGKSEWEISQILGISEHTSEKHLLNAKSKLGAVNRVQAVAEAIRRGYI
>APQY01000009.1
NNFSEGLYTKFKSYRYRVFVEYLGWELNCPNDEELDQFDKIDTAYVVAQDRESNIIGCARLLPTTQPYLLGEIFPQLLNGMPIPCSPEIWELSRFSAVDFSNSQAVSSPVSIAILQEAINFAREQGVKQLITTSPLGVERLLRAAGFRAHRVGPPMTIDGYSMFACLIDI--------LSAFLVVKNEYQLFEIVKSTASRLGFDYCAYGMQSPLSIAEPKTIMLNNYPEAWQKRYVERQYVKIDPTVQHCMVSLQPLVWSSQSAKTQAEKDFWEEARSYGLNVGWAQSSRDFIGTRGMLTLARSNDQLS-EKEQKAQYTNMYWLTQT-VHSSIAKNDVEFAKFNLYLTNREKEALRWTAEGKTSAEIAQILGVTERTVNFHLSNSMQKLNVNNKISAAIRAVMLGLL
>CP002581.1
--DLAELFRPLAEYRHAVFVEKLGWPLAVRDGLELDQFDGAGTRYLIGRDGNGAICGCARLLPTRGAYLLSDVFASLLDGAAPPHDDRVWELSRFAVTHPADAGRDVDAATRAMLGASVRLAAECGAERLITVSPLGIERLLLRMGVDAHRAGRPQRIGGKPIFACWIELNRQTAEALLDEFSRCKSYDEVLAVLTRAASALGFEYAAHGMKPF-PIHNRQTVMISNYPDTWRERYVHARYVEVDPVVRAALGSNEPVVWSAGS--GLSAAEFWGEASSFGIVEGWSAASRGANGTVGLLTLSRSDDLIS-DAEQASYRGVVLWLAQT-AHAVVAPFLPGGNVAGSPLTQREIDVLKWTADGKTAHEISMILSIAESTVNFHVKNIVAKLDVTNKIQAVAKAALTGLL
>MUUU01000089.1
ERLPHELAADLGRYRRRVFVEQLGWALPSAESFERDQFDRDDTVYVFARNADGDMCGCARLLPTTRPYLLKSLFADLVEDMPLPQSAAVWELSRFAATDDEGGPGNAEWAVRPMLAAVVECAAQLGARQLIGVTFASMERLFRRIGIHAHRAGPPKQVDGRLVVACWIDIDPQTFAALYQQFSAAEDEQQLFQRIAAYSKRLGFEYCCYGIRVPLPVSKPAVAIFDTYPDGWMAHCQAQNYIEIDSTVRDGALNTNMIVWPDVD--RIDPCPLWQDARDFGLSVGVAQSSWAARGAFGLLSIARHARLTP-AEINMLTLQT-NWLANLSLMSRFMVPK-LSPAAGVTLTAREREVLCWTAEGKTACEIGQILSISERTVNFHVNNILEKLGATNKVQAVVKAISAGLI
>FQYJ01000002.1
QHEFKDILDEMFKLRARVFGDRLGWEVNIQDGRERDHFDDLHPAHVVSLNDEGEVVGCMRLLQTTGPHMLADVFNSILDGEPPIRSAQVWEATRFCVDTKKLGKNSVSYVTSEVMIGSFEYAMDAGVRDAVAVIDPVMNRVLQRSGAPYDYVGTAKPMGKVVAMAALMDCSEERIASI-------HGERSAYDIINSVCNELGFDYASYATTHP---VKGDVQGYANYPDEWKLHYGSQGYHHLDPTLYQAALSIAPVDWSRFN-HDEKFNAVFRDAHDFGITRGLTVPVRGPYGECGMLSVTKDCD-TEWKKLKRHVMGDLQ-MAAVQAHDTVMQSGVAKALYLPSLSRREREILQWVAEGKSQQDIGDILSISHRTVEVHLRSGREKLGALTTAQAIGRAIGLGL-
>KU365918.1
HQLSPTLRDDLGRYRHAVFIKQLGWRLPAQCGHEVDQFDHADTRYTLALD-EEKVHGCARLLPTTRPYLLADVFGFLCDR-PLPRQHDTWEISRFAASALEN-----GKLPMRVFWHTLHTAWTLGANSVVAVTTPALERYFLRHGVALSRLGQPQRVNRDHLLALDFAAYQKN----RMEILKQQESAQVFALLEREVRSLGFDFYAYGVRHSIPFTRPKIDIYGSYPQAWIERYQQQNYAAIDPTILNGLRSTEMVVWSDAL--FGKGSVLWGEAREWGLRVGATLPIHTPDSALSVLSVARECTAISAVELGEIRL-RLRCIIELATTRLGELGHPSSQVEQLELSAREREILQWTADGKSSGEIALILGISVNTVNFHLKVIQKKFGAANKTLAAAYAAVLGLI
>LJSR01000005.1
-QKYAAVLDQMFRLRKKVFADTLGWDVPVIGPYERDSYDALAPAYLVWCN-RTRLYGGMRLMPTTGPTLLYDVFRETFPDAADLIAPGIWEGTRMCIDEEAIAQIDAGRAFSMMLLALCECALDHGIHTMISNYEPYLKRVYKRAGAEVEELGRADGYGKYPVCCGAFEVSDRVLRKMFEQ---IKAAANVDAAIRILQAEYGLDFVTYHLAQTIASKIDSPFVRTTYPDAWVSRYLLNSYVKVDPIVKQGFERQLPFDWSEVE-PTPEAYAMLVDAQKHGIGNGYSIPVADKAQRRALLSVNARIPVEEWTELVRRCRNEWIEIAHL-IHRKAVYELHGENDPVPALSPREIECLHWTALGKDYKDISVILGISEHTTRDYLKTARFKLGCATISAAASRAVQLRII
>JNGI01000154.1
-SLSQEKSEEFFMLRKNIFKDRLQWAVSCTDEKEFDCFDNETANYICGII-NGMIICGTRIIDMKYHNMLDDTFSAFFEDVELPSG-NFLESTRFFVDKERTSLGKRYPVTLVLFLSLINYAQRHHYDGVLAVASHPMMRIIRKSGWNVDVLKTGMSEKNEPVYLLLGHADPASQKAL------------IREKLETALNALGELTWAYVVLSK--KNMSCIFGVTNYPDEWVTQYREKGLQYTDPVVITALNKLTPFPWDETLLSHTNFGKLFNQASQFGLINGYTFPLHDYNNNLVTLSFIVPSKRAEIMQTLAQHKGDIAILL-ASVHETYLTKNTETTDGMNQFTSRENEILYWTSVGKTYQETGMILGIKVRTVKFHMSNIVKKMGVANARHAVRLGVELQLI
>AYXC01000012.1
-MERPDLWEAVHRLRYKVFVDEMRWDLDRPDGLEIDQFDHNEAEHHLVIR-NGELAGYHRMLPTTRPHLLSDVMPELCEG-KRPSGPNVWELTRYAVAPGRDGKRGVSTVGTELIAGFVEWGLARNVDQVIIEVEPVWVLRTLQLHFLATPLGYQRTYGNQQVVATLLTFNEHTLDVVIDRVQRADTSAAVCEQLLSVTSNFGLTALIAATVPQPSSQTKDHVLLCDWPSEWLERYLSRNYVDHDPVVSHLKQFRAPFQWRDAV-QDKSSAEVMRDARQFKLRDGLAFPLITLEGQIALVSLGGEA--VE---LSEAEFAMVS-LASTYAIRAMQLQTTAKSIDHIELTPRERECLQWAAVGKSEWEISQILGISEHTSEKHLLNAKSKLGAANRVQAVAEAVRHGYI
>LWEP01000512.1
---TDADVQAAQRLRYDVFVQELGPMVDHTAGLEQDRFDP-YFDHLLLTD-NGKLAGVYRVMRGDMAARAGGFYSETEYDLTPNSGRKLLELGRSCLDPAY---RG-GMAMHHLWAALGRYVAEHEIEVLFGVAS-------------------------------------------LHQIAHSPTIEELWDAHTRQMADYGFDRLIYGFTRYSLGDPADFVILSNQSPEYLNGYLHSGLYFNAPMLRWALNNEGACSWGDDL--SESEKRVVDFNARMEVTAGYTISFRSSKGAI-ALTARRGLTQDEVDAIWDEHGADIQ-LMNEIAHLKILSLP--YSSPNRSLTRRQLEVLQWVGDGKTTQDIALLMGLTAPTVEKHLRLAREALSVETTAQAVLKAA-----
>ARYZ02000134.1
-HPRWEVENELYRFRNRVFSDRLGWDVESHRGLEQDSFDTPDTHWVLIED-EEGLCGCIRLLSCAQDYMLPSIFPTALAGEAPPRSSDVWELTRLAIDANRAMGNGVSELTCVIFREVYAFARAKGIRELVAVVSLPVERIFRRLGLPIERLGHRQAVGAVRGVGIRFHLDERFA---LEHFTSVTDGDRLAELIGRFTLGMGYDRFALII-PMSMQR-PKVVLFNQCPDSWVQAYTANHMLACDPIIQVARKQTLPIYWNRLDERQEGSLDVMGLAAEFGLRNGISFPLHGAAGENGILSFITAERASS-DLLLESS-PILSWMSNYIFEAAIRIVRLREDDPQEALTDRETECLFWASEGKTSGEIACILGITERTVNYHLNQVTRKTGSMNRYQAIAKGVSSGIL
>JEZC01000010.1
NNFSEGLYTKFKSYRYRVFVEYLGWELNCPNNEELDQFDKVDTAYVVAQDRESNIIGCARLLPTTQPYLLGEIFPQLLNGMPIPCSPEIWELSRFSAVDFSNSQAVSSPVSIAILQEAINFAREQGAKQLITTSPLGVERLLRAAGFRAHRAGPPMTIDGYSMFACLIDI--------LSAFLVVKNEYQLFEIVKSTASRLGFDYCAYGMQSPLSIAEPKTIMLNNYPEAWQKRYVERQYVKIDPTVQHCMVSLQPLVWSSQSAKTQAEKDFWEEARSYGLNVGWAQSSRDFIGTRGMLTLARSNQLSE--KEQKAQYTNMYWLTQT-VHSSIAKNDVEFAKFNLYLTNREKEALRWTAEGKTSAEIAQILGVTERTVNFHLSNSMQKLNVNNKISAAIRAVMLGLL
>LKAE01000027.1
EEFDKKLLGEMHKLRAQVFKERKGWDVSVIDEMEIDGYDALSPYYMLIQETEAQVFGCWRILDTTGPYMLKNTFPELLHGKEAPCSPHIWELSRFAINSGQKGSLGFSDCTLEAMRALARYSLQNDIQTLVTVTTVGVEKMMIRAGLDVSRFGPHLKIGIERAVALRIELNAKTQIALFLELERSSGKLEWSAILQKMASDLGFSKILFGLLPKDSQDYENAFIVGNYPAAWREHYDRAGYARVDPTVSHCTQSVLPIFWEPSIYQTRKQHEFFEEASAAGLVYGPTMPLHGARGELGALSLSVEANRAEANRFMESVLPTLWMLKDYALQSGAGLAFEHPVSKPVVLTSREKEVLQWCAIGKTSWEISVICNCSEANVNFHMGNIRRKFGVTSRRVAAIMAVNLGLI
>JRUP01000002.1
QDMPSSLLAELGTYRYSVFARGEGWSIPSTPGQEYDRFDRSDVTWMIAWNARQGICGCARLLPWHEPEVPEGMV-------LPFDQEKVWEMSRFSARLEV----D-AELPLTILWHAVQLAELSGMEYLISSATPMLEKMFEQHHVVYEPLSPGLIQSEDNLFAIRIPVHQPALA--ENEFQALTEVIQVKTLLQKHIEAMGFDSFAFLVQHPVPFTRPRVFLFSTYPESWVKRYESENYYAVDPVLLLCQRPGRGVEWTRDL--FTGAGNLWAEANAAGLNSGFSCSAMAPNRAIGILSIASSLSQTQ-HLRVQLEVKL-HLLAELSLRVLERLNDSSMAVLSNDFSQRELEILKWTAEGKTSAEISLILAISEHTVNFHQKNMQKRFNVSNKTQIACYAAAIGLI
>LDTD01000001.1
-PLEHPVLRRMFAARKAVFVDLLGWDVPVIDGRELDQFDDGDARYLVVTDAAGAHRASARLLPTIRPHLLDTLFPGLCTD-GPPTGPAIFEITRFCLDRSLG-ARNRRTARDALVLALVDHGLAHGIACYTAIAGLGWSRQILAFGWRCHALGPAQVIGGEQIMALEIAIEPDTRARLMDLVDAARDADDLAAAMMRITRHLGFDHFALAHHVDLRAARGEAILLHDYPPEWVDYYEANRLGVSDPVHRASHVTSVGFQWSRIPAMTAVDRRTLALGREQGIGDGFTVPANVPGEAHGSCSFALGTGHA-M-A-PEA-LPLAQ-LAGAEAARRLWVARGARTDPAPSLTDRQRDCVLWIARGKTDWETSRILGISEETITCHVRQACERYEVNKRTSLVIRTLFDGTI
>LLQP01000057.1
EGLSASMIAELGRYRHEVFIEKLGWDVESTRGQEFDQFDHPQTRYIIARS-REGICGCARLLPTTEAYLLKDVFAYLCSE-TPPSDPSVWELSRYAAGAAD----D-PQLAMKVFWSSLQCAWYLGASSVVAVTTTAMERYFIRNGVVLERLGPPQKSKGESLVAISFPAYQE-----RSEMQPIHDSQGVFAVLEKEVRRLGFDYYAYGVRHTIPFTRPKTEVHGTYPKAWLERYQMQNYGAVDPAILNGLRSSEMVVWSDSL--FDQSRMLWNEARDWGLCVGATLPIRAPNNLLSVLSVARDQN---ISSFEREEIRLLRCMIELLTQKLTDLEHPMLMSNPVCLSHREREILQWTADGKSSGEIAIILSISESTVNFHHKNIQKKFDAPNKTLAAAYAAALGLI
>JRKT01000043.1
LHNYGELFANFFRARRQSFIIQRNWDLPQVDGMEFDQYDTPQSRWVAVHD-GGKVLAGMRLTPTTASYMIRDAQRGILGGGEAPVDDHTWEATRLFVSHDTPQSIR-RRVHAQLVDTMVSCARGVGATRLLSLNGEAWPRVFSRCKIEAEAIGRLCWIDDGYYQCTAINL------------------AEITATLARLRKPMGY--FI-GLHIR---YAAPIMQFQAYPKAWTDHYAERGYALRDPTIAWGFSTTGSIRWSVLP--IPDPFGIIAEGARFGLNYGVIVSCGA-LKSRTIAGCA---DKRE---FTDDEIEAIS---T--LVR--RLHD--ATEPPESLTKAQQEALRCIAEGDRHAAAAAKLGITESAFKARLISVRERLMAKTTAEALQRAKDFRLL
>FWFT01000002.1
LDAYPKLSDTMFRDRAAQFRDRLKWDVAVDQGYERDEYDACDPLYVIWQQ-DGSHGGSMRFLPTTGPTMVNDHFSDLMDG-DRVQSPHIWESTRFCLSCDS----N-SRVAAALVLGGIEIGRGFGITQCVGVFDARMVRIYRMIGASPDVLGSTG-EGRAKISVGLWTFDPIDRMRVLATLEQATELSALQTCTEALRDHYGVAHLGYHWVS---AD-GEQYGCGTYSIEWITRYVQNDYVRIDPVIIGCFQRFHPVDWKELDWSSKPAIAFRKEAIEAGVGQGYSIPIRGPSGQFALFSLSHNAD-EDWADFTETHRRDLI-LCAHSFQKALEIEDKRRPEPVKPLSGREVDVLTYLAMGYSRGQVAQTLNLSEHTLRAYIESARFKLSASNTMHAIARAVSEGHI
>LXJZ01000119.1
QEFDNADINEMYRLRARVFHGRLGWDIPTIAGMEIDGYDALGPHYMLIQGEDRRVRGCWRLMPTEGPNMLKDTFPQLLHGADAPVGRHIWELSRFAIETGGEQSFGFADVTMQAIHELVTFADRMGITRYVTVTTTPIERLLRKTGIEISRLGSPLQIGVERAVALDIAVSPKTRTAL-----DAADEAEWFGAIAGLAENWGFDKLLVAVLPRPTMRLEDAYVRSTYSPVWRRTYDEQGLVHIDPTVTHCATRASPLIWSPDVFATAPQQSMYEEARSHGLRAGITLPIHGPNQQAGMMCFVNDSPTD---EFWRHALPNLVLLRDLVIDTSQRHLDTHAQTLLPKLTPRERECLKWTARGKSTWEISHILNCSEAVVNFHMKNIRTKFGVNSRRAAAVIATQLGLI
>CP012097.1
NLMSDNRSKELFSLRKKTFKDRLDWIVKCENNMEFDEYDSEHATYLFGTY-KEIVVCSLRFIEIKYPNMITGTFKSYFNKIELPEG-NFVEASRLFIDKERVQAMQKKPISSILFLSMINYARNYGYQGIYAIISHPMLIIFQRSGWEISVIEQGQSEKNQRIYLIYMPVDDRNQQ------------------LEAKLSEYSNVKYAYAIMNK--RN-PANFAIISNRTEWFKFYTENNYQFIDPVLITASRRITPFSWDENLMIGLKLPRIFDMAKNYNIVNGYTFVLHDHNHNLVVLSIMIDKCDDNIEAANQDKLQMLL-IT---THDKTTELYKDKMNNKEIFSKRENEIIYWASMGKSYQEIALILGIKLTTIKYHIGNAVKKLGVTNAKHAIRLGVELQLI
>AUTA01000101.1
RAQHPRAVDDMFRLRKRVFHDFLKWDVQTDGAWEIDNYDTANPLYVLSYA-DGRLRGSLRLLPTLGPNMLDDTFPILLGDNPEIRSASVWESSRFCIEPEISQDNQVTIAAAELMCGVGELGLASGISHIVTVTDVFLERMFRRMGCPGERIAEPHRIGSVFAVAVAWEVTNDLLQRM----------------------------------------LKICRLHHTFGAYAAEIYRSRGLHRIDPILKLALGGVRPVEWTMARHRFPECEPLFQAAQEIGISEGVALPLPSPAGRTALLAINVNMPADEWTAYRRQHLRDFQLAANL-FHAAMLEHGAMLSARDMRLTGRETEVLTWAAAGKSYWEIATILGISERTVRFFMTNARRKLNVVSNTQAVAQAVRHALI
>CP018820.1
-SAHTLALETMFADRKAQFVDFFAWDVPVVDGREIDQFDTAAAVYILALG-DGRHEASLRMLPSWLPHLLGDIFPHLCIG-GAPVGPRIWESTRLCLPSRHGTA-RRRELRNELISAMADFALARGIDEITGVIPDGFRREVLAMGWRAEPLGPAVRMEGGPIGAFRIAVTPDMRERL-----------------------------------------PGMVDIRHYPEGASRRIIDKCRFRRDVIMRGCLLIETAATWSQLY-EDSADRISIELGRRENLIEGVTVPCAKLGFCFGSCTFAGFTNAR------RA---ELA-VGPAQTFGLFAFQRARLLAPRPRLKPGQRDCIVLSGRGHRNKEIAYRLGLTERTVESYLRDACRAYGVRTAKELRVAAVLAGEI
>LPAB01000084.1
-RLPHELAADIGRYRRRVFVEQLGWALPSANECEHDQFDRDDTVYVFARNGNGEMCGCARLLPTTSPYLLNTLFADLLAGVTPPQSAAVWELSRFAATGEAGSAEAAAWAVRPMLAAVVECAAQLGARQLIGVTFASMERLFRRIGVHAHRAGPPKMIDGRMVVACWIDIDPQTFAALYHQFSAAEDEQQLFQRIAAYSKRLGFEYCCYGIRVPLPVSKPAVAIFDTYPAGWMEHYQEQNYIDIDSTVRDGALSTNLIVWPDAD--KAGASPLWADARASGLAVGVAQSSWAARGAFGLLSIARHARLTS-AEINMLTLQT-NWLANLSLMSGFMVPK-LAPEANVVLTAREREVLCWTAEGKTACEIGQILNISERTVNFHVNNILEKLGATNKVQAVVKAISAGLI
>JTDQ01000008.1
-RLPAHIAAELGSYRYRVFVEQLGWQLPSEDKFERDQYDRDDTVYVLGRDANGEICGCARLLPTTRPYLLQEVFPHLLADHPAPRSAHVWELSRFAATPEEGAAGSLAWSVRPMLAAAVECAARRGARQLIGVTFCSIERLFRRIGVHAHRAGAPVSIDGRMVVACWIDIDAQTLAALYHQFNTAENEQQLFHQVSAYSKRLGFEYCCYGIRVPQPGSQPLVEIFDTYPPGWMAHYQARNYIEIDPTVRDGAASPNMIIWPDAD--AAEQPSLWRDARDFGMSVGVAQSSWAARGVFGLLTIARRSRLTP-AEINSLTLQA-NWLANLSLMGRFLVPK-LSPAASISLTKREREVLSWTSEGRTASEIGEQLNISERTVTFHINNILAKLGAANKVQAVVKAIGMGLI
>AYWH01000005.1
-MERPDLWEAVHRLRYKVFVDEMRWDLDRPDGLEIDQFDHDEAEHHLVIR-NGELAGYHRMLPTTRPHLLSDVMPELCEG-KRPSGPNVWELTRYAVAPGRDGKRGVSTVGTELIAGFVEWGLARNVDQVIIEVEPVWVLRTLQLHFLATPLGYQRTYGNQQVVATLLTFNEHTLDVVIDRVQRADTSAAVCEQLLSVTSNFGLTALIAATVPQPSSQTKDHVLLCDWPSEWLERYLSRNYVDHDPVVSHLKQFRAPFQWRDAV-QDKSSAEVMRDARQFKLRDGLAFPLITLEGQIALVSLGGEA--VE---LSEAEFAMVS-LASTYAIRAMQLQTTAKSIDHIELTPRERECLQWAAVGKSEWEISQILGISEHTSEKHLLNAKSKLGAANRVQAVAEAVRHGYI
>LPBS01000013.1
-RLPPELAADLGRYRRRVFVEQLGWALPSAESFERDQFDRDDTVYVFARNAGGEVCGCARLLPTTRPYLLKSLFADLIDDVALPQSAAVWELSRFAATGDEGGAGNAEWAVRPMLAAVVECAAQLGARQLIGVTFASMERLFRRIGVHAHRAGPPKQVDGRLVVACWIDIDPQTFAALYQQFSAAEDEQQLFQRIAAYSKRLGFEYCCYGIRVPLPVSKPAVAIFNTYPDGWMAHYQAQNYIEIDSTVRDGALSTNMIVWPDVD--RIDPCPLWQDARDYGLAVGVAQSSWAARGAFGLLSIARHARLTP-AEINMLTLQT-NWLANLSLMSRFMVPK-LSPESSVTLTAREREVLCWTAEGKTACEIGQILSISERTVNFHVNNILEKLGATNKVQAVVKAIAAGLI
>LWFD01000047.1
---TEADVQAAQRLRYDVFVRELGPMVDHAAGLERDRFDP-YFDHLLLTDRCGKLAGVYRVMRGDMAARAG-GFYSAAEYDLAPSGRKLLELGRSCLDPAY---RG-GTAMHHLWAALAGYVAEYEIEVLFGVAS--------------------------------------------------------------------------------LGDPADFVILSNQSTEYLNGYVHSGLYFNAPMLRWALNNEGACSWGSLA-ESETEKRVIDFNASMDVTAGYTISFRSSKGAI-ALTARRGLSQDEVDAIWATHGADIQ-LMNEIAHLKILSLP--YSSPNRSLTRRQLEVLQWVGDGKTTQDIALLMGLTAPTVEKHLRLAREALSVETTAQAVLKAA-----
>FPCB01000016.1
-GAYADALAQHHALRRAAAEESGCRTLRAVDAAGRDRFDGEATCYLLAIDGDGQVAAGTRLLPSDAPTLLSEIFPYLADIRGFARGPGTWECTRFFASARFREDRPLSRAAGVVAAGMIEHCLEHGIPRLNLVTETYWIPQMAEIGWNPRPLGLPAVSAGVSLCAVTIAMTEEALRATIDGLDGMSDPLDVQKTIFDLVARCGFSYFVITRLPQPGERIGPNLLLSVWPEGWLAHYDRAGHYRHDPVVHHCLRTTEPFAWSEVPYAAPQARRVMEEAREHGMGAGYCVPVHDAGGFQGGISLAGERE---M---TPRVRRAIHLLGL-YAWSAAARTTARKPSAGRLLSARERDVLSFAAQGRTREETADLLGVSVETVSTHLRNARSKIGTRNTTHTVIEALRLREI
>LPUX01000050.1
RGQHPRAIDEMFRLRKRVFHDFLKWDVKTEGNWEIDHYDKANPLYVMSYSPTGKLRGSLRLLPTLGPNMLDDTFPILLGGNPEIRSASVWESSRFCIDPDISQDRQVTVAAAELMCGVGELGLASGISHIVTVTDVFLERMFRRMGCPGERIAEPQRIGNVYAVAVAWEVTWSLLQTM---------------------------------------GLKVCRLHHTFGAYAEELYLSRGLHRIDPILRLALGGVRPVEWATARRRFPECEPLFQAAEDIGLSEGVALPLPSPAGRMALLAISANMPPAEWSEYRRCHLRDFQLAANL-FHASMLEQSMAIDERDTRLTGRETEVLTWSAAGKSYWEIATILGISERTVRFFMSNARRKLNVVSNTQAVAQAVRHALI
>CAAF010000067.1
-MERPDLWEAVHRLRYKIFVEEMGWDLKRPDGLEIDQFDHDEAVHQLVIR-NGELAGYQRMLPTTRAHLLTDVLADLYEG-TPPSGPNVWELTRYAVAPGRDGKRGVSTVGTELIAGFVEWGLKRNVNQVIIEFEPMWVLRALQLHFLATPLGYQRTYGNQQVVATLLTFNDHTLDVVIDQLQHANTPALVCEKLLGITSEFGLTALMAGTVPQPRGQQKDHVLLCEWPVEWLERYVSRNYVDHDPVVSHMKQLQAPFQWREAA-QDKSSGEVMGDAGEFKLRDGLAFPLITLDGQIVMVSLGGEA---E---LSGAEFGLVSLVSTYAIGRAMQLHTMNKTIDHIELTPRERECMQWAAVGKSEWEISQILGISEHTSEKHLLNAKSKLGAVNRVQAVAEAIRRGYI
>LXBC01000178.1
-RMPSDLAADLGLYRHRVFVEQLGWKLPSSEGFERDQYDRDDTVYVFARDDDGEICGCARLLPTTRPYLLKELFPTLVADMPLPQSAAVWELSRFAANAEDPAGGNPAWAVRPMLAAVVECAARLGAKQLIGVTFLSMERLFRRIGVHAHRAGPAQQIDGRMVVACWIDLDAQTLAALYLQFSAAENEQQLFQQIAAYTKRLGFEYCCYGIRVPLPISKPVVAIFDTYPNGWMERYQEMNYLEVDPTVREGALSSNMIVWPEAS--ASDATTLWSDARDHGLAVGVAQSSWASRGVFGLLTIARHTRLTS-AEINHLTLQA-NWLANMSLMSRFLVPK-LAPESGVALTHREREVLCWTGEGKTACEIGQILSISERTVNFHVNNILDKLGATNKVQAVVKAIAMGLI
>LZQF01000012.1
EEFDKKLLGEMHKLRAQVFKERKGWDVSVIDEMEIDGYDALSPYYMLIQETEAQVFGCWRILDTTGPYMLKNTFPELLHGKEAPCSPHIWELSRFAINSGQKGSLGFSDCTLEAMRALARYSLQNDIQTLVTVTTVGVEKMMIRAGLDVSRFGPHLKIGIERAVALRIELNAKTQIALFLELERSSGKLEWSAILQKMASDLGFSKILFGLLPKDSQDYENAFIVGNYPAAWREHYDRAGYARVDPTVSHCTQSVLPIFWEPSIYQTRKQHEFFEEASAAGLVYGLTMPLHGARGELGALSLSVEANRAEANRFMESVLPTLWMLKDYALQSGAGLAFEHPVSKPVVLTSREKEVLQWCAIGKTSWEISVICNCSEANVNFHMGNIRRKFGVTARRVAAIMAVNLGLI
>LPCU01000065.1
-RLPSELAAELGRYRRRVFIEQLGWALPSANRFEHDQFDRDDTVYVFARDAGGDVCGCARLLPTTRPYLLESLFADLIADVALPQSAAVWELSRFAATGDEGGAGNADWAVRPMLAAVVQCAAQLGARQLIGVTFASMERLFRRIGVHAHRAGPPKQVDGRLVVACWIDIDPQTFAALYQQFSAAEDEQQLFQRIAAYSKRLGFEYCCYGIRVPLPVSKPAVAIFDTYPDGWMAHYQARNYIEIDSTVREGALSTNMIVWPDVD--RIDPCPLWEDARDFGLAVGVAQSSWAARGAFGLLSISRHARLTP-AEINMLTLQT-NWLANHSLMSRFMLPK-LSPAAGVTLTAREREVLCWTAEGKTACEIGQILSISERTVNFHVNNILEKLAATNKVQAVVKAIAAGLI
>EU402441.1
-MERPDLWEAVHRLRYKIFVEEMGWDLRRPDGLERDQFDHDEAIHQIVIR-GDEVAGYQRMLPTTRPHLLTEVLTDLSEG-IPPSGPNIWELTRYAVAPGRDGRRGVSTVGTELIAGFVEWGLKRGVDKVIIEFEPMWVLRALQLHFLATPLGYQRTYGNQQVVATLLTFNEHTLDVVIDQLQHAATAAAVCERLLGITADFGLTALMAGTVPQPAGQQKQHVLLCDWPGEWLERYVARNYVDHDPVVSHMKQLQAPFQWREAS-QDKSSGEVMGDAGAFKLRDGLAFPLVTLDGQIVMVSLGGEA---E---LSAAEFGQVSLVSTYAVGRAMQLHTMSKSIDHIVLTPRERECLQWAAVGKSEWEISQILGISEHTSEKHLLNAKSKLGAVNRVQAVAEAIRRGYI
>JYLN01000001.1
LTLPTELWQALLLYRYRVFVEKLGWHLDCAVGEELDQFDRDDTVYVIARQ-GPHIVGVARLLPTHKPYLLKEVFPQVLGGRALPHSAHIWEISRFAAVDLQQQTSLSSPNAVALLHEVLKVAACHKVRQLITVSPPGITRLLRNAGFDAHCEGKLTVIDGHKIMANWISVP-------LDTIDNARTEAELLARIVSTAKHLGFDYCAYGIRPI-PVTRPKIVMSNNFLPSWRQRYAHCKYIAVDPTVQHCTKSTIPIVWDEQM--TRQNPQMWEEARGAGLAHGWAQSCLDGRGSGGMLTLARSNDPITAQE-LAANQKYMRFLVHV-AHQGFLLTPHWQLPQEKTLSQRECEVLKWAADGKTAHEIGLILSLSRETIKFHLRNAGSKLGVHNCTATVVRATSLGLL
>LLOW01000001.1
EEFDKKLLGEMHKLRAQVFKERKGWDVSVIDEMEIDGYDALSPYYMLIQETEAQVFGCWRILDTTGPYMLKNTFPELLHGKEAPCSPHIWELSRFAINSGQKGSLGFSDCTLEAMRALARYSLQNDIQTLVTVTTVGVEKMMIRAGLDVSRFGPHLKIGIERAVALRIELNAKTQIALFLELERSSGKLEWSAILQKMASDLGFSKILFGLLPKDSQDYENAFIVGNYPAAWREHYDRAGYARVDPTVSHCTQSVLPIFWEPSIYQTRKQHEFFEEASAAGLVYGLTMPLHGARGELGALSLSVEANRAEANRFMESVLPTLWMLKDYALQSGAGLAFEHPVSKPVVLTSREKEVLQWCAIGKTSWEISVICNCSEANVNFHMGNIRRKFSVTSRRVAAIMAVNLGLI
>MEDA01000005.1
NLLPDNRSKELFSLRKKTFKDRLDWLVNCENNMEFDEYDNRHATYIFGTY-QDHVICSLRFIETKYPNMISDVFDNYFNDIKLPEG-NYVEASRLFIDKARIQALQLAPISTMLFLSMINYARSCGYEGIYAIISHPMRIIFQRSGWHISVVKTGCSEKNKNIYLIYLPIDDANRNRL------ETINASIKEELERGLSKYNNIKYAYAIMNK---RNPTSFSIISNRTEWFEFYIKNNYQFIDPVLITASHRITPFTWDKDL-EGLKLPKIFDMAKNYNIINGYTFVLHDHHHNLVVLSIMLDKCDADVEQQIDNNKAEIQMLLI-TMHGKMTAADFEKMNQREFFSKRENEIIYWASLGKSYQEIALILGIKLTTVKYHIGNAVKKLGVTNAKHAIRLGVELQLI
>LOWE01000076.1
NELPPHVQADLGAYRYDVFVRRLGWTIAAHDHAEWDEFDGPSTIHVVALD-ARRVCGYARLLPTTGPYLLRDVFPHLLGSAPAPQSPTVWEMSRFAASRRRRRATEHQPLGMDFFPSVLSVAASLGATRVVGVMSLSIERLYRRSGFALQRLGNAAPFAGSSISACSVELPRLAF------LPESRDVRTLTETFRQAALQIGYQYHAIVELSGTSHSASVNVVSLHYPSEWVEHYTRNDYFDIDPVPRAAFRYSTPFSWSDVATSNLRERNLLMEAEDAGLDNGISIPLHQPLGHVLLINLSGTAPTHDAEAKWRN----AY-LLSMQFHLQFQSMRSRPIPPSVHLTDREQICLTWVARGKSSWVIANMLDISKYTVDFHIENAMEKLNTRSRTFAAVKATRQGLI
>CP017622.1
LHNHGELFVNILRARRESFIIRRQWDLPEAMGMEFDQYDTPASRWVAVHD-TGRVMAGVRLTPSTATYMIHDAQRGLLETETAPIETGVWEVSRGFVSNDLPAGLR-ARARVQLVQQMMTAARSEGISKMVALLPSNWNRWAARCGLKMSAAGRNMNMGGIDYQAVWIDFAD---------------------------------------------------HYQSFPRGWTERYTEEAFALRDPIIAWGFSTIGTARWSEID--LPDPFNIMGQAREFGMIYGLSVSV-GPMKSRTIASATRGD--RE---FSDDEIAQFS---G--LI--SRLHD--FTEPPRSLTEAQIEALRCIAEGDRHAAAAARLNISESALKARLTAARTALLARTTAEAIQRARDYRLL
>DQ398101.1
-HPRWEVENELYRFRNRVFSDRLGWDVESHRGLEQDSFDTPDTHWVLIED-DSGLCGCIRLLSCAQDYMLPSIFPTALAGEAPPRSNDVWELTRLAIDAERAPRNGVSELTCVIFREVYAFARAKGIRELVAVVSLPVERIFRRLGLPIERLGHRQAVGAVRGVGIRFHLDERFARAVLEHFTSVTDGDRLAELIGRFTLGMGYDRFALII-PMSMQR-PKVVLFNQCPDSWVQAYTANHMLACDPIIQLARKQTLPIYWNRLDERQEGSLDVMGLAAEFGLRNGISFPLHGAAGENGILSFITAERASS-DLLLESS-PVLSWMSNYIFEAAIRIVRLRDDDPQEALTDRETECLFWASEGKTSSEIACILGITERTVNYHLNQVTRKTGSMNRYQAIAKGVSSGIL
>MDHY01000032.1
NNFSEGLYTKFKNYRYRVFVEYLGWELNCPNNEELDQFDKVDTAYVVAQDRESNIIGCARLLPTTQPYLLGEIFPQLLNGMPIPCSPEIWELSRFSAVDFSNSQAVSSPVSIAILQESINFAREQGAKQLITTSPLGVERLLRAAGFRAHRAGPPMVIDGYAMFACLIDV--------LSAFLVVQDEYQLFEIVKSTASKLGFDYCAYGMQSPLSIAEPKTIMLNNYPEAWQKRYVEQQYVKVDPTVQHCMVSLQPLVWSSQSAKTQEEKDFWEEARSYGLNVGWAQSSRDFIGTRGMLTLARSSDQLS-EKEQKAQYTNMYWLTQI-VHSSIAKNDVEFSQFNLYLTNREKEVLRWTAEGKTSAEIAQILGVTERTVNFHLCNSMQKLNVNNKISAAIRAVMLGLL
>FR854067.1
-----GVDAALAHYRHQIFVGQLGWQLPMADGMERDQYDRDDTVYVVARDANGTICGCARLLPTTRPYPLKDVFAPLMKGMPAPESPGVWELSRFAARSGVPRARGPGWAVRPMLASVVQCAARRGARQLIGVTFVSMVRLFRRIGVRAHHAGPVRCIGGRPVVACWIDLDASTCAALYHAFRTAQDERQLFREIASIARQLGFDYCCYGVRMPLPVSKPAVAIFDTYPAGWMQHYQASGFLEIDPTVRAGASSSDLIIWPVSI--RDEAMRLWSDARDFGLNIGVARSSWTARGAFGLLTLARHADPLTAAELDRL-SATTNWLANL-AHTLMSLMPKLVPEANAVLTAREREVLCWTGEGKTAYEIGQILRISERTVNFHVNNVLLKLAATNKVQAVVKAIVIGLI
>LOXQ01000098.1
-RLPSDLAADLGLYRHRVFVEQLGWKLPSSEGFERDQYDRDDTVYVFARDDDGEICGCARLLPTTRPYLLQELFPSLVNDMPLPQAAAVWELSRFAANAEDPASGNPAWAVRPMLAAVVECAVRRGAKQLIGVTFLSMERLFRRIGVHAHRAGPAQQIDGRMVVACWIDLDAQTLAALYLQFSAAENEQQLFQQIAAYSKRLGFEYCCYGIRVPLPISKPAVAIFDTYPNGWMERYQEMNYLEVDPTVRDGALCSNMIVWPEAS--SVDETTLWRDARDHGLAVGVAQSSWAPRGVFGLLTIARHTRLTP-AEINQLTLQA-NWLANMSLMSRFLVPK-LAPESGVSLTHREREVLCWTGEGKTACEIGQILNISERTVNFHVNNILDKLGATNKVQAVVKAIAMGLI
>CYSC01000007.1
RHLFTEMLDDMFKLRKRVFHDRLGWEVDITDGKEVDLFDDLHPAYLIALD-SGEVVGCMRILQTTGPHMLADVFYDIMDGEPPVRSAQLWEVTRFCVDTDRKSRNSISYVTSELFVAATEYGKNNGILDAVAVIDPIMNRVMIRSNTPYDYLGKTVQMGKVKAMAGLLDCTDERINRL------FESDENYTDFLTRLGDALGFDHASYATTSL---ITGDIHGFTSYPEEWELHYAKMGMQRFDPTLRAAMLSVAPVDWQRLA-KTDDFTRVFFDAHDFGITRGLSVPIRGPYGDFGLLSVTRDCSKEEWRKFLPTVIGDLQ-MAAVNLHDNVLNSEVPKALARPSLSKREQEILQWVAHGKSQQDIGDILSISHRTVEVHIRSGREKLGALTTAQAVGRAIRLGII
>FMTS01000001.1
-SKQGDLFISQFQLRQREFIERQNYDVHSVDGMEFDKYDTLASKYLVYTLDGKTVLGASRLTPIGFGCMLQDHFDEFVDDKTVFSTPDVWEGTRFCIDSRLPPEQ-RRLICQTLVCGYLEFGIQRGVDRIIGLMPTMILRVFERNGIALERLGAARSFGDVKLQAASIAVSQMQLDRTIAATRRIKTVEALFEFFTETMTGLGYDLFSIISAYDIAEHHLGFGLINTYPLSWQRYYDTHNCRQIDPVAQCATSTFRPFHWHELE-RSPRQRRFLREAQAAGLHHGVGIPFKGPMSQVAGIALATSDHAK---DLPSL--DVLVAYCNQEVFRSFVTKP-ARPPRGQVLSLRERQVLEGVGRSLYDAEIADILGIKSSTVDSHLRHAFTKLKVKTRTGAVLTAMKMGLI
>FWFS01000008.1
LHNHGDLFANMLRARHETFIQQAKWDLPQADGMEYDQYDTPASRWIAVHE-FGEVLAGIRLTPTTYTYMIRDAQRGLLDSEEAPVAEHIWESSRIFVSHRVPSNLR-MRVQMNLINEMTISARELGATAVLGLIPENGPRWGRRVGLDIDVVGPVMDIGGSKNACIRINLSNK-----------------LFSALRTQ--SPGG--YSAGLHIR---FAAPLVSESTYSPQWLGHYTANAYALRDPLIAWGLSCEGSIRWSELE--LPDPFNILRQAAEFGLKYGVALSC-GPVQSRTIVGAARVDR--E---FSDAEIERLLQIVR-------TLHE--IAEPKTELTTAQIQALRCIAGGDRHAAAAAKLGISESALKARLVSARERLMARTTSEAIQKAKEIRLL
>CANU01000119.1
-ELSNRHREELFRYRYNVFVNHLCWNLEIENSFEIDQFDNKTTVYVISKNKHDEITGCARLLPTTSPYLLETVFPELLHDMNAPKSEDIWELSRFACVDFDNNAKITSQFSVELLKETLNVAKEKGAKHLVSVSPISIERLLKKEGFNVIRIGSPVPIGDYILVACWIDL--------IKGLMVANTVSDVKCQLHKLANLLEFDNFAFGIKVNNLTGIPTIDMINTYSDQWNDIYKKNNFISKDPIVLEGSATSNPIIWEESL---KPTHEIFEIANDFNLNIGWSKPSHKPNGVSSLFSFSRSSSLTE-AELWKQ-TPYLLWVANIQAFERVNSGY-HGYSLVEVLTPREIEILKWSAEGKTASETSMILSISERTVTFHITNAVKKLNTCNKTSAVIKAVTLGLV
>LGZB01000030.1
-TRYKPLMDQAFRLRKRVFHDQLGWAVTIDDDCEHDEYDALRPAYLMWCN-ADRLYGTLRLMPTTGPTLLYDVFRDTFAGASL-IAPGIYEGTRMCLDEETLSSLETGKAFGMLLLALCECGLSHGIETLVSNYEPQLARVYRRAGLAVEEVGRADGYGRSPVCCGVFEVSEEVRTRM-----------------------VDF--ITYHLASTVVGDFDAPFVRTTYPDAWVSTYLLKGYVTIDPVAREGFLRQVPFDWRELEVA-PEMLMFLEDAIRHGIRFGFSIPISDKAGRRAILSLNSNASAEDWEDLVDAHRSEWVDLADL-VHQMAVFELHGASDPIPVLSPRERECLYWSALGKDYKDIALILGLSHHTTRSYIKSARTKLGCATISAAATLALKLRVI
>LOZR01000083.1
ARLDSTVKAALGNYRRAIFIEKLGWPLPLVDGLEIDQFDRPDTIYVVGKTESGDICGCARLLPTTRPYLLGEVFPDLMGDAAPPCSAHVWEISRFSSSILSGALRQAHRNTRILLAKIVRFAQAAGVKRLITVSPLAVERLLNRLKVHIHRAGPPRLIEGKPVFACWIEVDDITLQALLNEFSRSENPKHVISVLTRAAATLGYEYAAYGMRRPFPISNPQILMVSNYPARWQERYIEARFANVDGAVKAALGSDRPVTWSAPA--NASKSAFWAEALSFGIAHGWSSASRGADGAIGVLSLSRTQPIDT-AEKLRNE-SIVHWLANV-AHASMAPFLPAADEFDPDLTRRETDVLKWTADGKTAYEIALILSISESTVNFHVKNIVSKLGSTNKIQAVAKAALMGML
>CP003864.1
-EFDNEDINEMYRLRARVFHGRLGWDIPTIAGMEIDGYDALGPHYMLIQGDDRRVRGCWRLMPTEGPNMLKDTFPQLLHGAAAPVGRHIWELSRFAIDTSGEKSFGFADLTMQAIHELVTFADRMGITRYVTVTTTPIERLLRKTGIEIDRLGSPLQIGVERAVALDIAVSPKTRTAL-----------------------------------------EDAYVRSTYAPEWRRTYDEQGLVHIDPTVAHCATRSTPLVWSPEIFTTAPQQSMYEEARAHGLRAGVTLPIHGPNQEAGMMCFVNDAPTD---TFWRHVLPNLVLLRDLVIDTSQRHLNTHAQTLLPKLTPRERECLQWTARGKSTWEISHILNCSEAVVNFHMKNIRTKLGVNSRRAAAVIATQLGLI
>CAFK01000319.1
DHLYERYFDPYFRMRHDIYVKQRKWALDRPDGREIDQFDTEDAVYLFCID-QGQLIGAMRAVPTLLPTLMSEIFPYLNIR-GPIQRPDVYELSRIFVIPERRGEHAGPRIDMLLLTAIMEYGISIGLTGFSIVLESWWLPRFERCGWKARPLGLPHMMDGMSVLAVLVDCDDTTWQSLVDALESSTTSASVITQFERLIGEIGFRSYIIAGIPTSTQSLDQLMLANGWPAGWFEFYTRENLHMADPIPRHCLGTLNPFMWSEAPYDDRSAHEVMMRARDFGLQEGFCIPIHYD-DAVGAISLAGERPHLD----TESK-SAVH-LISIFTYGRLRAGRSSPTKQGRRLSEIEAEVLRWAARGKTAWETAQILGLSERNVRWHLEEAQRKLMTNNKTATVATALVNGEI
>LEDA01000011.1
DDLPSALARELFRLRRKTFRDRLDWKVECVEDMEKDQFDNPNTTYLLGMY-EGELLCGARFINSTHPTMISEIFHNYFAETILPTDVPCCEISRLFLDKERRDSSSLVPASKALFLAMNIYCIKNKYHGMYAVVSRGMYAIFRHANWKVEVIQRGLSEKGEVIYYIFMPASINIIED-------------IQSELDAFFEDFNGIVFAYAIMNK--KDPSQMRIINNSP-EWFDIYLDRKYQFIDPVIIRALRCVEDFFWESDVSDGYNLTRIFNESVQYDIYQGQTFPLHDYLNNLVVLSVISPKSGIDIEK-YRP--QFLSFLVQL-HQKTLNLYSQHQQKKNVFLSPRERQILKWVSAGKTYAEISVILSIAERTVKFHMGNVMKKLGVNNARHAIKLGTELRLL
>JUJK01000003.1
-LLSETKSEELFTLRKETFKDRLNWAVQCTDGMEFDQYDNNNTTYLFGIK-DNTVICSLRFIETKYPNMITGTFFPYFKEINIPEG-NYLESSRFFVDKSRAKDGNEYPISSMLFLSMINYSRDKGYDGIYTIVSHPMLTILKRSGWGIRVVEQGLSEKEERVYLVFLPVDDENQEAL----------------------HYDGIKFSFMVLNK--KNPSEMIIISSYPDEWVNLYKENKYQHIDPVVLASFNKISPFSWEKSLVTRLQLAKIFDLSKKYNIINGYTFVLHDHGDNLAMLSIIVDSYPDDVDTFIEEKKDTFQMLID--AYEKIMIESKKQLSNKEIFSQRENEILYWASMGKTYLEVAIILGIKTSTVKFHIGNVVKKLGVLNAKHAIRLGVELQLI
>CP008761.1
DDLPSHIRHDLGTFRHQVFIQRLHWEVPRDAISEWDEFDGGSTVHLVALSANDRVCGCARLMPTTGPYLLRDVFPELTGAGSPPSSPSVWEMSRFAGSGLTDHRTG-SASGMSLFPYAMSLARSFGATRLIGVVTRPVARLYRRFGLDLRHIGASSSPGHADIVACAIDLTTATFDKL---LACATDIPSLVESFGHAAGKLGFPHYVISRVTRRSTQTALEMIGSHYPKEWVQHYQRRDYALTDPVHRAAFFQSAPYRWHDIIDLTKADHRFLGEASEAGLPAGLSIPVHQSDGSVLLFNLAGPLS---VNSEINA-RRACLMSAQF-NFELHRLGLIHSRRAARLLTPCQIVCLTWVARGKTSAEIGEILGCSHYTVDYHVKKAMEALNIWGRTAAAVQATVQGLI
>CP001004.1
----PDLAERIYKFRHSFFVDHLGWEACRKDGRERDQFDSPHSIHIVGEE-HGEIISYARLLPTTRPHLVTDVYPEIMQGARSPAGPRIYEWTRHAVSPKKREAKGPSALTRAAFAAVARAVEVLDLDGLLVQTHPVLVDRVMDMGWDVEPLALPTTYDGALLLPIYARLVPQTLTI-VHRLRRASTDVDVYSELRRSGAIFGYDVFLIAGLPRAHENLYDCSLISGWPPEWGRRYQERRHMHVDPVIRHIRGTTDPFLWQEAVDATPEGMVVMEEARAFSLNEGFCVPFHQIDGTEAGVSFGGEQR------LSQDERAALH-LVAIYAMSTAKAIAEDDGTPPSPLTGREAECLKWSSTGKSAWEIGVILSISTRTVEHHLGSAVRKLNSVTRTQAVAEALRRHII
>APQI01000006.1
NNFSEGLYTKFKSYRYRVFVEHLGWELNCPNNEELDQFDKVDTAYVVAQDRESNIIGCARLLPTTQPYLLGEVFPQLMNGMPIPCSPEIWELSRFSAVDFSNSQAVSSPVSIAILQEAIKFAREQGAKQLITTSPLGVERLLRAAGFRAHRAGPPMVIDGYAMFACLIEV--------LSASLMVKNEYQLFEVVKSTALKLGFDYCAYGMQAPLSIAEPKTIMLNNYPEAWQKRYVKQQYVVVDPTVQHCMLSLQPLVWSSQSANTQSQKDFWEEARSYGLNVGWAQSSRDFIGTRGMLTLARSTDQLS-EKEQKAQYTNMFWLSQT-VHSSIAVNDAEFAQFNLYLTNREKEVLRWTAEGKTSAEIAQILGVAERTINFHLGNSMQKLNVNNKISAAIRAVMLGIL
>BBIO01000029.1
-----SPLDEYHQLRYKLYIEQEGWDVPHIDGREYDQFDTPKASYLLCRN-TGRVIGGVRILRTTDPYMLKDIWPDMLDI-PAPEAEDIWEGSRFHADPGLAPED-RRKALQELSAGLYELTYRFGVNKLFFVMPPRLAKSWFDSGLPFEMLGSEKHFNTGPAVAGWLLCTLE-----MERLAECQAPEDAFGALMSASHELGFDACSYTARPW--LNAERMLPTFGLPEKWGIRYAEQAYHTIDPILLTCRASGAPLVWSDIEARKRPQKTFMQEAAEFGLREGLSFTIGRGQPE--MIAVAYVSEPRRISRKDTLTARSVATIFHL-VYDQLTAPQSVLEDCRPALSTRELQCLEWVCRGKSSWAIAEILGLSPKTIDHYLANASRKLETSSRVTAAVRAVQLGLI
>MBEV01000031.1
-TRYQALMDQAFRLRKRVFHDQLGWAVTIDGDCERDEYDALRPAYLMWSN-ADRLYGTLRLMPTTGPTLLYDVFRDTFAGASL-IAPGIYEGTRMCLDEEILSELESGKAFGMLLLALCECGLSHGIETLVSNYEPHLARVYRRAGLAVEEVGRADGYGRSPVCCGVFEVSEEVRTRM--------------------------------------GDFDAPFVRTTYPDAWVSTYLLKGYVTIDPAAREGFLRQLPFDWRELDVT-PEMQVFLEDAIRHGIRFGFSIPISDKAGRRAILSLNSDATAEDWEVLVSAHRSEWVDLAYL-VHQMAVFELHGASDPIPVLSPRERECLYWSALGKDYKDIALILGLSHHTTRGYIKSARTKLGCATISAAATLALKLRVI
>CYRX01000007.1
--TFPTLTDTMFRDRATQFRDRLKWDVSVDKGWETDQYDAMNPLYLIWEKSDGTHGGSMRFLPTTGDNMTADVFNHLTDG-VTIRSPLIWECTRFCLAPDA-----TPNTAAALMLGAAELGIGMNLSHSVGVFDARMTRIYKRLGWAPDVLGTQDGI-S----TGLWAFQPDMREKMLDSLTQASSLDDLQSSVVRLRDVYEVEHLVYHSVK----STGQQYAALTYDPSWVDHYVAEGFEKIDPVVQGCFQRFTPVDWKRLDWSHKSARTLLGDGITAGLGQGFSIPIRGPAGQFALFTVNHKADEQ-WASFTTEYMHELI-LAAHYMNERLAMEGSDEIKAGQSLSPRETDALTLLAAGMNRSQAAERLKISEHTLRVYIESARFKLGAANTTHAVANALLRGLI
>CP000271.1
QEFNNADINEMYRLRARVFHGRLGWDIPTIAGMEIDGYDALGPHYMLIQGDDGQVRGCWRLMPTEGPNMLKDTFPQLLHGAAAPVGRHIWELSRFAIETGGEQSFGFADLTMQAIHELVTFADRMGITRYVTVTTTPIERLLRKTGIEISRLGSPLQIGVERAVALDIAVSPKTRTAL----LNAADEAEWFGTIAGLVETWGFEKLLIAMLPRPTIRLEDAYVRSTYSPIWRRTYDEQGLVHIDPTVSHCATRATPLIWSPDIFTTAPQQSMYEEARAHGLRAGVTLPIHGPNQEAGMMCFVNDSPND---EFWQHALPNLVLLRDLVIDTSQRHLNTHAQTLLPKLTPRERECLKWTARGKSTWEISHILNCSEAVVNFHMKNIRTKFGVNSRRAAAVIATQLGLI
>LMEM01000013.1
---SIDLLERNYRLRHKIFVDMQGWEARRPDERDIDAFDTADSTHLLLLD-DGELVGGSRFTPLDKPNLLQTVFSDLVQG-EFPASPSLADWTRFYVRSDRREGRRRAPESAALFCAMMEYALFEGYSFITFVSTIYMLEHGVSVGWHITPLGAPAMIDGKPTIAAWIEVSEQALDNVIEALQQQTDSAGILEIMYDAIEDYGFERFIISGLPDRGVDVRPFVLLSGWNDEWYERYTSLGYVHLDPVARNCFSTTLPFDWSDAPFDDLPARRVMDEARDFGMDEGFCVPIHMEGGMQGVVSLVGDTE---L---DDKSRLELHMLAL-YAHGQLRFLNTRDLAPRRAITSREGEVLKWVAAGKTASEIAAITGLSQRTVNQHCENAQKRLGTNNRVHTVVEAIRHKLI
>LOTE01000049.1
ERLPHELAADIGRYRRRVFVEQLGWALPSADEYEHDQFDRDDTVYVFARNGDGEMCGCARLLPTTSPYLLDTLFADLLAELTPPRSAAVWELSRFAATGEAGSAEAAAWAVRPMLAAVVECAAQLGARQLIGVTFASMERLFRRIGVHAHRAGPPKMIDGRMVVACWIDIDPQTFAALYHQFSAAEDEQQLFQRIAAYSKRLGFEYCCYGIRVPLPVSKPAVAIFDTYPDGWMAHYQEQNYIDIDSTVRDGALSTNLIVWPDAD--KAGASPLWADARASGLAVGVAQSSWAARGAFGLLSIARHARLTS-AEINMLTLQT-NWLANLSLMSGFMVPK-LAPEANVVLTAREREVLCWTAEGKTACEIGQILNISERTVNFHVNNILEKLGATNKVQAVVKAISAGLI
>FJUR01000003.1
-TRYKSLMDQAFRLRKRVFHDQLGWAVTIDGDCERDEYDVLRPAYLMWCN-ADRLYGTLRLMPTTGPTLLYDVFYNTFAGANL-IAPGIYEGTRMCLDEEILSNLETGKAFGMLLLALCECGLSHGIETLVSNYEPHLARVYRRAGLTVEEVGRADGYGRSPVCCGIFEVSEEVRMRM--------------------------------------GDFDAPFVRTTYPDAWVSTYLLKGYVTIDPVAREGFLRQLPFDWRELEVA-PEMLMFLEDATRHGIRFGFSIPITDKAGRRAILSLNSNASAEDWEDLVDAHRSEWVDLAYL-VHQMAVFELHGASDPIPVLSPRERECLYWSALGKDYKDIALILGLSHHTTRSYIKSARTKLGCATISAAATLALKLRVI
>ASXT01000004.1
-TVPAQDYRALLKLRYKVFSERLHWELETHQGLESDEYDIPRAHYLYAKGDEGHLIGCWRILPTTQSYMLKDTFPELLGDVQAPQGERIYELSRFAVDKEFSQSGGVSNVTMKMFQSLYHHAQSQGIERYVTVTSTGVEKLIKRLGIPCERVGDQQMLGDTRSVALLIPMNERYRDS-IQENQQITSYEGLENTLSALNNIIDHEYFLFGLSLQPTLTTNETLITDNYPASWRQQYDEAGFMHVDPIVQYSMTNFLPIQWSHLPRLSGKANEMFEEARINGLKEGFSIPVHGLRGEFGMLSFATSDRHYELNSEAIQTSQLIIPLLSHNIHNIARCHK--DAAPRAELTARETQCLTWAAEGKSAWEIAKIIDTSERTVKFHISNACKKLGATNRYQAITKAILGGYI
>FOCV01000039.1
-HEDPELTERVWAFRHLRFVEQLGWELRRKDRRERDRFDTPSVVHAVLAL-HGEVIGYSRLVPTIAPHFAGEVA-DALRI-NLPKGPQVYEWTRCATALNAPPIAG-VNASDLLMTGVLECLLHLGARQILFVTYTPLVEMMRRRGYLVRALASLPLERDRPVTLASAEISLNLLHQHLAAGEKARDKAELAGAVERVTCHLGMNHFAMAFLPLPHERLDSYFIWERWPRGWFERYLALNYIHADPVAHYVRQTGQPALWSKALDNSSKARKIMSEAGEFGLVDGLTIPLYSRVGVNGLFSVAGTRP---M---EPLEVQLLSIVAS-TAHARLLTAPSHRILPEIFITKRESEFLSLCAAGKTDREIGEFTGRSQRTVQAHIRNLQKKLSAVNRAQLIAEAFRQG--
>JGZX01000015.1
EEFDKKLLGEMHKLRAQVFKERKGWDVSVIDEMEIDGYDALSPYYMLIQETEAQVFGCWRILDTTGPYMLKNTFPELLHGKEAPCSPHIWELSRFAINSGQKGSLGFSDCTLEAMRALARYSLQNDIQTLVTVTTVGVEKMMIRAGLDVSRFGPHLKIGIERAVALRIELNAKTQIALFLELERSSGKLEWSAILQKMASDLGFSKILFGLLPKDSQDYENAFIVGNYPAAWCEHYDRAGYARVDPTVSHCTQSVLPIFWEPSIYQTRKQHEFFEEASAAGLVYGLTMPLHGARGELGALSLSVEANRAEANRFMESVLPTLWMLKDYALQSGAGLAFEHPVSKPVVLTSREKEVLQWCAIGKTSWEISVICNCSEANVNFHMGNIRRKFGVTSRRVAAIMAVNLGLI
>FJ656234.1
-------------------------------------------TYLLGMH-NGKLLCGARFIDSTQPTMMSEIFHEYFEGSGLPTDIPCCEISRLFLDKERRDSAGLHPASKVLFLAMIFYCMKRNYRGMYAVASRGMYAIFRHANWKIEVIQKGLSEKGEVIYYIFMPASMSIVEDI------------------------KGVIYAYAIMNK--KDPSQMRIINNNP-EWFDIYLERKYQFIDPVIIQSLRSIEDFFWENNVILGYNLTRIFNESFQYNIFQGQTFPLHDYLNNLALLSIISQKSGIDM-EKNRSEIVSF--LIKL-HQKTLNLYSQHHQKKNVFLSPRERQILKWVGAGKTYAEVAVILSIAERTVKFHMGNVMKKLGVNNATHAVKLGTELRLL
>CP001801.1
TSLPFGLFEDLSYYRNDVFVRLLGWDLDTPYGVELDQFDRPDTVYVVAKNDEGRINGCARLLPTTSPYLLGEVFPELLNGLCPPSSPDVWELSRFAAVDVSARGQLSSPIAITLLRSSLQTAATLGAKSVITVSPIGIERLLRHAGFQAHRAGPPMVVGGHPIFACWIDIAP------VSQIQSAENEESAFKKIEDEALALGFENAAYGLRLNLNITNQKVVMMNNYSQNWKRRYTDENYISIDPVVKHGNKSLMPVVWSSNK--ITENKNFWEDAYSHNLKYGWSQASADQVGRRGLLTLTRGHPISEL-ELKEL-QYRLTWLTQISHHCMSEIITTKKPETMITLTMREKDVLRWTAAGKTSGETSTIMNITERTVNFHIANSMQKLNCINKTSATVRAAMLGLL
>MKFU01000024.1
-HPRNAVENELYQFRNRVFSDRLGWDVESYHGLERDSFDTPDTHWVLIED-EQGVCACIRLLSCASAYMLPTIFPTALAGESAPRTADVWELTRLAIDAARAMTNGVSELTCVLLREVYAFATANGIKELVGVASLPAERIFRRLGIPMARLGHRQAVG-------------------LEHFTSVTDGDRLAGLIGRFTVDMGYDYYGFTLIPM-SMQRPKVVLFNQCPVSWVQTYTDNNMLACDPVIQLARKQTLPIYWNRLDL-QEGTMDVMGLAAEFGLRNGISFPLHGAAGETGILSFITSERASS-DLLLESS-PILSWMANYIFEAAIRVVRLRDSDQHAALTDRETECLFWASEGKTSGEIACILGITERTVNYHLNQVTRKTGSMNRYQAIAKGISSGIL
>NAFL01000218.1
RHLYEDVLEQHFRLRHDIFVEERHWELRRPDCREVDSYDDEDTVYLLALE-GRRVVGGHRLYPTTKPSMMSEVFPHLASVRGCPANPLVWEWSRYFVVRDRR--D--GTLNLQLMAAVQEFCLDQGIAQVSAIMETWWLPRFHEAGFVVTPLGLPELVENAWTMAATIDIRRETLDALIEGLGTYRKVPDAMNALEAAFGRFGFETIIVTGLPNPDQRFAQMVLAKRWPAGWFNLYTQNNYDRVDPVVRLCRQSVNPFEWSEAPYDEPSAAEVMNRAGDFRMSRGFIVPIHGLTGYEAAVSLGGVHD---L--NPRS-KPALH-LMAMYGFDHIRRLLDPAPHLSTRLTPREREVIAWASQGKSAWEIGEILHITQRTAEEHLATAARKLGAVNRTHAVALAIRNKLI
>MHZT01000003.1
-HRHGSAFVDFLALRKKMFVDTLGWDVPHNERLEMDQYDTPLAHYSVAVM-DGQVVGGARAMATTHTYMLRDAHSGKLPHIPPQASPLVWECTRLVISDDLTTAAERTECLTLIVDGLVEMARNNGADTLISLSPLPFMRAMRQVGYDVERLGEAYRNDEDGRLYGVLKMPAE------------------------------------------------EEELNCLPETWVEFYTTQGLVVHDPAMKWVYGHIGAVRFSEMG--LPDPQQVRAHAAVFGLGHGLAISHMTKKGRRSYGLFFRDD--RD---FESVE-VGVL--QG--MLEKLHA----GREEEPTLTAAEVEALKMQSEGLRLKQIAARLGISESAVKARLNNVKRKLGAKTQSQAASIAASRRIL
>CP019437.1
LHRFGTAFYDFLRLRKEVFVDTLGWDVPHNDEVEMDQYDTPLAHYSLVLK-EGQVVGGARAMSTAATYMLRDAHPEILPT--EIASETVWECTRLVISDALTTQAERATCLRLIVDGLVERAKERGADELICLSSLALMRALRQLGYDVSRMGSTYREDGRQYAALRMPAEYSTQRR------------------------------------------FPEAELNRLNSDWVDIYTQHGLVVQDPSMHWVYHNVGYVRWADLK---DDPRDVVGMARRMGLLYGATISFNTPRGRRSHAALFRSD--RD---FTDAEL---Q-----EAFEMLKTLH--VDASQRSLTAAELEAIRYRADGLLIKQIAAKLAISESGVKARLSSASRKLGARNAIEMLAIATSRRLI
>CP016458.1
--ESNMAMRAMFAARKQVFVDLLKWDLPVLDRFEIDQFDTPDARYLILIGADGQHRASARLLPTIGPHILGDLYPHLCDG-RVPRGPRILEISRFCLDRNQD-AGSRLSARNQLVTALVDHAILQGIDCYTGVAELGWLAQILRFGWQCEPLGEPQGKMGSKIGALRIRIDSQTRTRL-------------------------H--FALAYDRR-GLSEPGTLLVHNYPESWATVYKGFDLGKADPVRRAGERALTGFSWQHIE-HTAADRQMLAVGRENGLVDGYTVPRHLVGEASGSCTFVIRQRDLP-QHFLHT--AEIV--GATALAAARRISGARPVEPRPVLSERQRECVLWSARGKTAGEIAAILGISEETVTQHLKNARERYDVHGRQMLILCALFDGLI
>CP006986.1
-QKYAAVLDQMFRLRKKVFADTLGWDVPVIGPYERDSYDALAPAYLVWCN-RTRLYGGMRLMPTTGPTLLYDVFRETFPAAADLVAPGIWEGTRMCIDEEAIANIDAGRAFSMMLLALCECALDHGIHTMISNYEPYLKRVYKRAGAEVEELGRADGYGKYPVCCGAFEVSDRVLRKM----------PHVDAAIRILQAGYGLDFVTYHLAQTIASKIDSPFVRTTYPDAWVSRYLLNSYVKVDPIVKQGFERQLPFDWSEVE-PTPEAYAMLVDAQKHGIGNGYSIPVADKAQRRALLSMNARIPAEEWAELVRRCRNEWIEIAHL-IHRKAVYELHGENDPVPALSPREIECLHWTALGKDYKDISVILGISEHTTRDYLKTARFKLGCATISAAASRAVQLRII
>LPIB01000005.1
-RLPHELAADIGRYRRRVFVEQLGWALPSANEYERDQFDRDDTIYVFARNGNGEMCGCARLLPTTSPYLLNTLFADLLAGVTPPQSAAVWELSRFAATGEAGSAEAAAWAVRPMLAAVVACAAQLGARQLIGVTFASMERLFRRIGVHAHRAGPPKMIDGRMVVACWIDIDPQTFAALYHQFSAAEDEQQLFQRIAAYSKRLGFEYCCYGIRVPLPVSKPAVAIFDTYPDGWMEHYQEQNYIDIDSTVRDGALSTNLIVWPDAD--KAGASPLWADARASGLAVGVAQSSWAARGAFGLLSIARHARLTS-AEINMLTLQT-NWLANLALMSGFMVPK-LAPEANVVLTAREREVLCWTAEGKTACEIGQILNISERTVNFHVNNILEKLGATNKVQAVVKAISAGLI
>MGPK01000019.1
----PEEVDSALRLRHDVFRDELRWVPPTADGLDRDPYDDF-AESIGIFE-HSELVGHVRLIPAPLPYMIEKEFASLLPEEGFSKVPGMSESTRICVRKDRRGDT-VASLAHLLYKAIYHWSLKNDSRYLITIIEQRYFFYLKRF--------------------------------------------------------------------------PPHIINLNYPMEWLQIYGANQLYNQDPIVLRNLSNPGSQLWDETY-SDGKLSRMFLTSRDFGLNHGVSGGMHNQDSNTTLFSFSGKGD-----WFKDHQKKILALLAPH-LHQALARIYAQANSRMGTLSKREWEIVSWVKAGKTNWEISMILSISERTVKFHVQNIERKLEAVNKAHAVAILMEQGHL
>FJ656235.1
-------------------------------------------TYLLGMH-NGKLLCGARFIDSTQPTMMSEIFHEYFEGSGLPTDIPCCEISRLFLDKERRDSAGLHPASKVLFLAMIFYCMKRNYRGMYAVASRGMYAIFRHANWKIEVIQKGLSEKGEVIYYIFMPASMSIVEDI------------------------KGVIYAYAIMNK--KDPSQMRIINNNP-EWFDIYLERKYQFIDPVIIQSLRCIEDFYWENNVILGYNLTRIFNESFQYNIFQGQTFPLHDYLNNLALLSIISQKDSG-IDM-EKNRSKIVSFLIKL-HQKTLNLYSQHHQKKNVFLSPRERQILKWVGAGKTYAEVAVILSIAERTVKFHMGNVMKKLGVNNATHAVKLGTELRLL
>LRYI01000012.1
EGLSAAMIAELGRYRHQVFIEKLGWDVVSTRDQEFDQFDHPQTRYIVAMG-RQGICGCARLLPTTDAYLLKEVFAYLCSE-TPPSDPSVWELSRYAASAAD----D-PQLAMKIFWSSLQCAWYLGASSVVAVTTTAMERYFVRNGVILQRLGPPQKVKGETLVAISFPAYQE-----RSEMQPIHDSQGVFAVLEKEVRRLGFDYYAYGVRHTIPFTRPKTEVHGTYPKAWLERYQMQNYGAVDPAILNGLRSSEMVVWSDSL--FDQSRMLWNEARDWGLCVGATLPIRAPNNLLSVLSVARDQN---ISSFEREEIRLLRCMIELLTQKLTDLEHPMLMSNPVCLSHREREILQWTADGKSSGEIAIILSISESTMNFHHKNIQKKFDAPNKTLAAAYAAALGLI
>JFHQ01000002.1
-QLPIAQATELARYRHRVFVEQLGWTLPSAEGIDRDAFDHDDTVYVVARDGSGEMCGCARLLPTTRPYLLETLFADLIADLPLPRSAAVWELSRFAASGADGGASGADWAVRPMLAAVVACAAERGARQLIGVTFASMERLFRRIGVHAHRAGPPKQVDGRLVVACWIDLDPQTFAALYDEFSAAEDEQQLFQRIAAYSKRLGFEYCCYGIRVPLPVSKPAVAIFDTYPDGWMAHYQAQNYIEIDSTVRDGALSTNMIVWPDVD--KIEPCPLWRDARDFGLSVGVAQSSWAARGAFGLLSIARHARLTP-AEINMLTLQT-NWLANLSLMSRFMVPK-LSPEARVALTAREREVLCWTAEGKTACEIGQILCISERTVNFHVNNILEKLGATNKVQAVVKAISAGLI
>CBVS010000006.1
KDMPSSLLAELGSYRYNVFVKSEGWAIPSRPGQEYDRYDCSDVICLIAWTAQYGICGYARLLAGSS--GLKA---GVTPG-TA-ENDTVWEMSRLSARLEI----D-AELPLNILWHATQLAEQSGIHFLYSAATPMLEKMFDQHQINYQSLMPEVVQSEDNPFAIKIPVNQPFLA--KSAYEKGSGIDHITRLIEQQLRALELDFYSLFIRHPVPFTRPKTFLYSNYPQDWLDHYWREGFYQLDPVLEMCSSPGKIWLWDDKT--ISAGLCVFEHARNYGIFHGLSCSVMASNRSVGILSMSTANSQKLIKLTTETELKI-QYVLELSMAALININDISMATTKLDFSERELEILKWTAEGKTSAEISLILSISQNTVNFHQKKMQKRFNAPNKTQIASYAAAIGLI
>LIIE01000099.1
TTMPVTLLETLYSMRKKIFSDRLEWKVRVSHAFEFDEYDNATTTYLVGSW-KGVPLAGLRLINTCDPYMLEGPFRSFFDC-AAPKNAAMAESSRFFVDTARARSLGIAPLTEMLLFSMHNHAALSGLQSIITVVSKAMARIVRKSGWEHHVLSTGEASPGETVLLLEMPVTADNHQRL-----------QLIEDFENDLHHIGDFTYAYFSTPK--TRNVKPVILSNYPDSWLKSYVASNYHLIDPIIKHAWHSITPFFWREARVQGVETDDFLKRSAKYQLSSGATFTLHDASGLFAALSLCNARQQNDFDQRIREKAADIQ-MSLIRFHDRLIKTRAPPQPAQCKLSTRETGVLKWVAMGKSYSEIAEIFSISERTVKFHMSNVSSKLEVRTAKQAVYKAINMGMV
>MUKW01000014.1
---TEAKLRQLWAFRHRIFREQLQWVPLCEDGFDRDAYDDFSDNLVLCRD--GEVVGAIRLTTGEHPFMLEEEFSRLLAGERIGKGAEYSEITRLAVDREALGARESIMAARLLYLGAWLWSQVQGVRWMYFVVEPVFYRRLVMMGFPIVPVGIPRPLGGVMSMTGLLDWRQAKTELI---------------------------------------R-MEKVLNVSYPSDWLNQYSQENFAQHDPIMRIHLG-QGPVIWEERFSRGSEEKRFIAEASSNGMGSGITFSAASDRNNVSILSIGGKEPGRN-----AALVAMLNCLTPH-LHQAANLPP--ASPSNMPLSQREYDIFHWMSRGKTNWEIATILNISERTVKFHVANVIRKLNANNRTHAIVLGMHLA--
>CP002396.1
KSTHSDLFFSQFQLRHREFIDRQSYEVKSIDGMEFDEYDSLAAHYLVFTQDGRTVLGCSRLTPIGLGCMLADHFPDLVEDKSIFTAPRVWEGTRFCIDRRLPAETR-RVICQSLAVGYVEFGLAYGVDQIIGLMPTLILRVFERAGLTLERLGSPRAIGAHRIQAAAIPIRPWQRDQAIDDTSRVRSVERLFVVFIEAMAHLGFDRVNFSVMRDMDASAQGFGLISTYPTVWQDYYAHNGLARIDPVVKWAVGSVRPFRWADIEHETRRQRQFLREAEAGGLYNGIGVPFPGPKTLRGGIALATSVKARP----MEN-LDVLAAYCHHAVYKRLVPPGLRLSPAAASLTRTEQEVLFRLAHGLSNEIIADRLSIKAGSVDFHVQNIFRKFGVNNRTAAAMKGLMGGYI
>JQHL01000009.1
-LLSETKSEELFTLRKETFKDRLNWAVQCTDGMEFDQYDNNNTTYLFGIK-DNTVICSLRFIETKYPNMITGTFFSYFKEINIPEG-NYLESSRFFVDKSRAKEGNEYPISSMLFLSMINYSRDKGYDGIYTIVSHPMLTILKRSGWGISVVEQGLSEKKERVYLVFLPVDDQNQDAL-------------KKHFTKNLDHYDGVKFSFMVLNK--KNPSQMIIISSYPDEWVDLYKENKYQHIDPVVLASFNKISPFSWEKSLVTRLQLAKIFDLSKKYNIINGYTFVLHDHGDNLAMLSIIVDSYPDDVEKFIEEKKDTFQMLIEA-YEEIIMIESKKQLHNKDIFSQRENEILYWASMGKTYLEVAIILGIKTSTVKFHIGNVVKKLGVLNAKHAIRLGVELQLI
>FOIZ01000001.1
-HLYGTAFYDFLGLRKQFFVDELGWDIPHDDTVEMDQYDNPKAWYSLVLR-DGEVIGGARAMSTTATYMLRDAVKGKLIDIPPEAQPDVWECTRLVMSHDVKTHAERSTCLSLIVGGLVDVAAQQGAISLMSLSPLALMRALRQLGFGAERIGEPYKNGGRRYAVLSMPA-------------------------------------------------FPVEEVNNLPRDWVQHYTQNRLMLFDPVIRWVHANTGYIRWSEME--SDDPRGVMKQAQTFGLRYGAAIAVFDGNGQRSFGSFARQDR--E---YTELEIKL-L---QAYLQ----RR-HAEMEPPSNLTEAEIQALGMVKNGKRLKEIAHDLGVSEGAVKQRLKNAKSKLEAKTSTQAAAIAAQHGII
>CWJI01000014.1
KSLSEKNSTELFSLRKDTFKDRLNWAVNCTNGMEFDQYDTQNTHYLFGVA-SDRIICSVRFIETKYPNMITGTFASYFNKIEVPEG-NYIESSRFFVDKNRARDKGKYPVTNILFLAMINYAIAYRYTGIYTIVSHPMLTILKRSGWQISVVEQGISEKGKYIYLVYLPTDIEN---------------TIRGFLDRKISVYGDLKYSYFILNK--KNPSEMDIVSNYPEEWVNIYKGNNYQSIDPVVITALNRVSPFSWDESLVIGLKFSQIFNFSKKYNVVNGFTFVLHDNCNNLVMLSIMMDETCHKLEHMIEVNMSELQMLL-ISAHEKVIRTNNNISKSKDIFSQRENEILYWASNGKTYQEISLILGIKMGTVKFHIGNVVKKLGVLNAKHAIKLGVELQLI
>AOJA01000018.1
RELSATLEDDLGRYRHEVFIQQLGWQLDSTHQREFDQFDHADARHILALDAERQVCGCARLLPTTQPYLLAQVFGFLCDQ-PTPRSSDTWEVSRFAARALEE-----GTLPMRVWWNSLNHAWSQGANRVVAVTTPALERYFLRHGVQLSRLGSPQRVNKDHVVALSFPAWQKN------EMCKQQDETQVLALLEREVLQLGFEYYAYGVRHLTPFTRPRTEICGSYPASWLAHYEKQNYAAVDPSILSGLRSTEMVVWNDAL--FDNSRTLWQEARDWGLCIGATLPIRSHDRSLRVLSVARRQDIIS--QAENNEIQV-R--LR-CILERVTLRDSERAHQSVCLSRREREILQWTADGKSSGEIALILTISVNTVNFHLKAIQKKFGAGNKTLAAAYAAAQGLI
>APMP01000018.1
RHLYGPQLWAMHEERRRQCVEKNGWDLVVLDGGEVDDYDDDRAIYLLGFD-EMRLEVGLRLRPTDDRCMLADKFPHLIAGETPKKGPDVWEATRLFTTEDRK-GAGRGQRVFEVWAAAFEHALRHGVTRFVGMIDMQLYPGILNSPIDTRLVGIPRAYQYGVAAGSEIAVSPELLARVLSRAPHLGSAGEVETHFAQAIGAFGYDRFCATLVNAERGR-EPPTLSRQDFDAWDQRYWGERYVVHDPCVKLLLKSPRAFAWSDAKFGDGRAQAMWGEAGEHGMNEGFVVRVFGPAGQEVLIRMSTRADTDP---AARAVLESLATVFGTVMLKHWELQD--DNPDYGVISERQAQCLYWASRGKTDWEIGAILELSPRTVHHHIEAAKKRLGVVKRQEAVMKAGELGLL
>LLDW01000238.1
NNFSEGLYTKFKNYRYRVFVEYLGWELNCPNNEELDQFDKVDTAYVVAQDRESNIIGCARLLPTTQPYLLGEIFPQLLNGMPIPCSPEIWELSRFSAVDFSNSQAVSSPVSIAILQESINFAREQGAKQLITTSPLGVERLLRAAGFRAHRAGPPMVIDGYTMFACLIDV--------LSEFLIVKNEYQLFEIVKSTASKLGFDYCAYGMQSPLSIAEPKTIMLNNYPEAWQKRYVEQQYVKIDPTVQHCMVSLQPLVWSSQFAKTQEEKDFWEEARSYGLNVGWAQSSRDFIGTRGMLTLARSNDQLS-EKEQKAQYTNMYWLSQT-VHSSIAKVVNEVAQFNLYLTNREKEALRWTAEGKTSAEIAQILGVTERTVNFHLCNSMQKLNVNNKISAAIRAVMLGLL
>AYWW01000004.1
-MERPDLWEAVHRLRYKVFVDEMRWDLDRPDGLEIDQFDHDEAEHHLVIR-NGELAGYHRMLPTTRPHLLSDVMPELCEG-KRPSGPNVWELTRYAVAPGRDGKRGVSTVGTELIAGFVEWGLARNVDQVIIEVEPVWVLRTLQLHFLATPLGYQRTYGNQQVVATLLTFNEHTLDVVIDRVQRADSSAAVCEQLLSVTSNFGLTALIAATVPQPSSQTKDHVLLCDWPSEWLERYLSRNYVDHDPVVSHLKQFRAPFQWRDAV-QDKSSAEVMRDARQFKLRDGLAFPLITLEGQIALVSLGGEA--VE---LSEAEFAMVS-LASTYAIRAMQLQTTAKSIDHIELTPRERECLQWAAVGKSEWEISQILGISEHTSEKHLLNAKSKLGAANRVQAVAEAVRHGYI
>AP010904.1
--LQARDVPSAYGLRHKVFAQELRWVPQSDDGLERDVYDAH-ALHFGVFR-DRKILSYLRLVSPEHRYMLEKEFRALVSDHDIRKAPDTREVSRLCVSFDERTSLGSLGVSMLLYRQVYQWCVPNKVRYLYLVVEYKVLRLLKMFGFPCVLVGEPTRMDGVVAAAAIMDWRE-----------------------------------------------------INYPVEWLQTYKEKNFSGIDVIVKRNFTSFTPQYWDHTYKAHKPAREFITLASDFNLIHGYTYGARGFCKQASLFSFSGNFKK-----YDPTVIAILQTIVPH-LHLASIIESRLIQHNRKLLSGREREVLSWLKHGKSSWDISTILQISECTVNYHIYNIIKKLDVQNRPQAVAVATHLGIL
>CP011459.1
-SVPQADYVSLLKLRYKVFSQRLQWELKTNREMETDEYDVPEAHYLYAKEEQGHLVGCWRILPTTSRYMLKDTFSELLGVQQAPKAKEIYELSRFAVDKDHSAQGGVSNVTLQMFQSLYHHAQQYHINAYVTVTSASVEKLIKRMGIPCERLGDKHLLGSTRSVALHIPMNEAYRASVIQENQQITSHDDLENVLNGLNNLIDHEFFLFGLSFQPTLKTSETLVTDNYPNSWRQQYDESGFMHIDPIVKYSITNFLPIRWDDAKRVNDDGRVIFEEARCNGLKAGFSIPIHGLRGEFGMISFATSDK--SY-DLNQQSIYTSQLIVPLLAHNITRYH--KDAKPRAVLTAREVQCLAWAAEGKSAWEIATIINTSERTVKFHFSNACKKLGATNRYQAITKAILGGYI
>MDHS01000031.1
NNFSEGLYTKFKNYRYRVFVEYLGWELNCPNNEELDQFDKVDTAYVVAQDRESNIIGCARLLPTTQPYLLGEIFPQLLNGMPIPCSPEIWELSRFSAVDFSNSQAVSSPVSIAILQESINFAREQGAKQLITTSPLGVERLLRAAGFRAHRAGPPMVIDGYAMFACLIDV--------LSEFLIVKNEYQLFEIVKSTASKLGFDYCAYGMQSPLSIAEPKTIMLNNYPEAWQKRYVEQHYVKIDPTVQHCMVSLQPLVWSSQSAKTQEEKDFWEEARSYGLNVGWAQSSRDFIGTRGMLTLARSNDQLS-EKEQKAQYTNMYWLSQT-VHSSIAKVVNEVAQFNLYLTNREKEALRWTAEGKTSAEIAQILGVTERTVNFHLGNSMQKLNVNNKISAAIRAVMLGLL
>JPSO01000067.1
--LSETKSEELFTLRKETFKDRLNWAVQCTDGMEFDQYDNNNTTYLFGIK-DNTVICSLRFIETKYPNMITGIFFPYFKEINIPDG-NYLESSRFFVDKSRAKDGNEYPISSMLFLSMVNYSRDKGYDGIYTIVSHPMLTILKRSGWGISVVEQGLSEKEERVYLVFLPVDDANQEAL-------------KNHFNENLDHYDGVKFSFMVLNK--KNPSEMIIISSYPDEWVNLYKANKYQHIDPVVLASFNKISPFSWEKSLVTRLQLAKIFDLSKKYNIINGYTFVLHDHGDNLAMLSIIVDSYPDDVDTFIEEKKDTFQMLIDASLCREMI-ENKKQLNNKEIFSQRENEILYWASMGKTYLEVAIILGIKTSTVKFHIGNVVKKLGVLNAKHAIRLGVELQLI
>LLOY01000068.1
EGLSAAMIAELGRYRHQVFIEKLGWDVVSTRDQEFDQFDHPQTRYIVAMG-RQGICGCARLLPTTDAYLLKEVFAYLCSE-TPPSDPSVWELSRYAASAAD----D-PQLAMKIFWSSLQCAWYLGASSVVAVTTTAMERYFVRNGVILQRLGPPQKVKGETLVAISFPAYQE-----RSEMQPIHDSQGVFAVLEKEVRRLGFDYYAYGVRHTIPFTRPKTEVHGTYPKAWLERYQMQNYGAVDPAILNGLRSSEMVVWSDSL--FDQSRMLWNEARDWGLCVGATLPIRAPNNLLSVLSVARDQN---ISSFEREEIRLLRCMIEL-LTQKLTDLEHPMMSNPVCLSHREREILQWTADGKSSGEIAIILSISESTVNFHHKNIQKKFDAPNKTLAAAYAAALGLI
>ARYL01000020.1
RAQNSALIDAMHEMRYRIVVGEWGWDIPDIKGYDKDQFDTDDTVYVIVRSRAGDVVGSSRLNPTIHPHMMSELFADYCDLQPYPVGRDVWECSRFVTDRALMEDADDFRVRCRLGLGLTAWSLDNKVSRLSWLTHQKFFNLVQK-VWDTEPLGLPKREGDGWAIPAVSRMDEAT----------------------------------YSV-P-----LKDILYLSNWPEELKAARKKQAAILHDPVAICAIRSKRPFTWAEARAHTRSGRRIVDLVHGFGLTHGMMFPMHALDSVSGGVSLGGPLTD--LSPIQIREL-EIVCQAA-YYHLESMHGP-FPYQKVAELTGREAECVTFAASGKSNWEIAHILGIQEDTVKKTLRRASNKLDAVNRTHLVASAIARHQI
>FJ656236.1
-------------------------------------------TYLLGMH-NGKLLCGARFIDSTQPTMMSEVFHEYFEGSGLPTDIPCCEISRLFLDKERRDSAGLHPASKVLFLAMIFYCMKRNYRGMYAVASRGMYAIFRHANWKIEVIQKGLSEKGEVIYYIFMPASMSIVEDI------------------------KGVIYAYAIMNK--KDPSQMRIINNNP-EWFDIYLERKYQFIDPVIIQSLRCVEDFFWENNVILGYNLTRIFNESFQYNIFQGQTFPLHDYLNNLALLSIISQKSGIDM-EKNRSEIVSF--LIKL-HQKTLNLYSQHHQKKNVFLSPRERQILKWVGAGKTYAEVAVILSIAERTVKFHMGNVMKKLGVNNATHAVKLGTELRLL
>CU468135.1
-DMPSSLLAMLGSYRYSVFVREEGWSIPSTPGQEYDRYDCSDVICLIAWSAQHGICGYARLMASP---LVDKGGLEAGKEPGGGENDAAWEMSRLSARLEV----D-AELPLSILWHATQLAKESGLQYLYSAATPLLEKILDQHDISYQSLMPGIVQSEDNLFAVKIPVNQPNLA--KSAYDNGSGIAHITRVIEQQLKELELDFYSLFIRHPVPFTRPKTFLYSNYPQNWLEHYWREDFYQLDPVLKICSVPGKVWLWDDED--LSSGQRVFDDARIHGIYHGISCSVMASNRSVGILSMSTANALKNIVLTPEIELK-IQYISELTMAALIDINDISMATTKLDLSERELEVLKWTAEGKTSAEISLILSISQNTVNFHQKKMQKRFNAPNKTQIASYAAAIGLI
>AFWD01000047.1
-ELNEATKLALYNYRYEVFIDNLKWDVSDIERLEKDQFDTDETLYVIARE-QESVVGCARLLPTSQPYLLKDVFPELLNGMEAPECDDVWELSRFTSFDCENTQF-SAESTVILLRKTLEVAKSHGARALVSVSPIAVERLLRRENFSSRRLGPPIRVGGQLLIACWIDV--------IQQLTSCQSQEDLTVTLSKSAQALGFDNFAYGIRVKHPITSPKIEMVSSYSKQWNSIYQEQGLALQDPIVRMGLRSSHYINWQSLT---DDKLEFWQQARAHGVYRGWSKPTHLPEGSASLLSFSRGMEVISHAEMMSK-TPYLLWLTSVQGFQKFMTVP-KLLTQVSELTPRETEILKWSADGKTVQEIGMILGLAESTVTFHINNATKKLNTSNKTATVVKAVLYGLI
>MBSP01000010.1
RAQHPQAVDDMFRLRKRVFHDFLKWDVQTDGEWEIDNYDKANPLYVLSYA-DGRLRGSLRLLPTLGPNMLDDTFPILLGDNPEIRSASIWESSRFCIEPEISQDNQVTVAAAELMCGVGELGLASGISHIVTVTDVFLERMFRRMGCPGERIAEPHRIGSVFAVAVAWEVTPNLLERM--------------------------------------DELKVCRLHHTFGAYAAEIYRVRSLHRIDPILKLALGGVRPVEWTMARHRFPECEPLFEAAQEIGISEGVALPLPSPAGRMALLAINVNMPANEWSSYRRHHLRDFQLAANL-FHAAMLEHGAMSAARDMRLTGRETEVLTWAAAGKSYWEIATILGISERTVRFFMTNARRKLNVVSNTQAVAQAVRHALI
>CP001016.1
-DENPELFTEMFRQRRIIFHDQKKWDVKVTDNLEIDEFDRDDTVYLCVMG-SGELFGSVRLLSTITDHMATHVFHNMFPG-LVIRSPTIWEITRFVVFDDQVQPNGISRTACELILGICQFGLDHGVTQVTSIYESSLHRVWRRCGVNHIVLGRYL-GARPSIFFGLQDIDRNLEKNI-------------------------------------GRTITDPYILGTYSQEWIEHYRERNYVNLDPVINVGARSLLPIDWAKLPRSSPKIQKFFGEATDFGVRQGLTIPVRGPTNGLWALFCMTTDTQAEWQARHYELIRDMVHVAHFIQQRAFEMHHQDEGIDINTITKREIEALSWSAEGKTLEDISVLMRISQETVKAHLDSARYKLGALNRIHAVAKAIRAGLI
>CXSU01000012.1
IHTHGSLFTDLLRARHRTFIEQAQWDLPQADGMEFDQYDTPASRWVAVHE-YGRILAGVRLTPTTHSYMIRDAQKGLLDNEEAPVAAHIWESSRVFVCDDVPAKIR-MRVQMQLIAEMVRAGREVGATSVLGLIPATSPRLARRVGLDCVAAGPVLDIGGSASVCVNISMA-----------------------------------YSAGVHIR---FASPLYMRSTYPVAWQELYAANNYALRDPLVFWGISKTGVIRWSEIN--LPDPFGVMAKAADHGLTYGAVASCGK-ITSRTIVGMSRDDR--E---YNDAEMQELSAIAD-------ALHE--VTEPPTDLTPAMVEALRLVGRGFRHTAAAAELGISESAFKARLSATRERLGAKTTAEALRMAREFRLI
>CWJO01000006.1
DELTDIRSEDLYKLRKKTFKDRLNWAVNCSNGMEFDEYDNPDTRYLLGIY-QGQLICSVRFIDLHLPNMITHTFTTLFEDIALPGK-GYIESSRFFVDKTRAKLGGTFPISYVFFLSIINYSRHHGYTGIYTIVSRAMLTILKRSGWQVEVIKEAYVTENEPIYLLCLPTDQYNQTQL-------EIIETLRDYIDRKLIDYDRPRYTYMVINK--KDPVDIFIVTSYPNEWADIYTTHNYQLIDPVVLTAFRRFSPFSWDENILSELKLSKIFALSKKYNIVNGFTFVLHDTMNNLAMLSLIMDDVQKEVEVVNDRD-RL-Q-MVLIETHEKMLTLSQNKISSKTLLSPRENEVLHWASMGKTYQEIALITGITSRTVKYHIGNVVKKLGVINAKQAIRLGVELELI
>CGBP01000029.1
DELTDIRSEDLYKLRKKTFKDRLNWEVNCSNGMEFDEYDNSDTRYLLGIY-QGQLICSVRFIELHLPNMITHTFNALFDDVVLPKR-GYIESSRFFVDKTRAKLGSHYPISYLFFLSIINYSRHNGYTGIYTIVSRAMLTILKRSGWQVEVIKEAHITEKERIYLLHLPIDRDNQARL------NEVIETLRDYIDRKLTIYDSPKYTYMVINK--KNPGDIFIVTSYPNEWAELYTTNNYQNIDPVVLIAFRRFSPFSWDENILSELKLSKIFTLSKKYNIVNGFTFVLHDTMNNLAMLSLIMDDALNEVERVNDRD-RLQMLLI--ETHEKMLTLSQRNMPGKAILSPRENEVLYWASMGKTYQEIAIITNITPRTVKYHIGNVVKKLGVINAKQAIRLGVELEII
>KY452017.1
-ADCPELFNAMFRGRARVFYERLNWPVHVENGLEIDFYDREEPLYILDLDAHGQLRGSLRLLPTTGMTMIHREFLEFFEEPVDIVDPNMWECTKFCVHSGD------RGTSLRLLIALFNLCQRSGIDRIVGLYEFQMERVYARLGWEPERLATAK-SGYGNLAVGIWTVDPDALNRMLAELAKVDTLPALGQYIGNLREAVGLANMAFHVVNAPRTVEMDPLVLVTYERQWVRQYMDQDYVRIDPIVVQGASSFLPLDWDDVDRSSTRMRELFTEAESYGVRRGLTLPVRGPGGEKSLLTITTYESEREWAKRRLSLLRDMHVVAH-FIHDRLSVSGLRTNSARPRLSRRELQCMRALALGLAPKQIAFELKISISAVRLYIRSAKSKLGAANTNQAIATAVQ----
>LNRS01000004.1
RTREHQALRSMFEARKRVFIDLLKWDLPALAGFELDHFDDVDATYLIGTDETGNHLASARLLLTTRPALLDSLFPGLVAG-DIPQGPDVLEITRFCLSPGIG-ARRRRIARDALLVGLADFALANGIRTYTGVAELAWFRQIQTFGWDCRPLGEAVLHRGQALLALRIDIDSSTVAKL-LEFARVKTGANLADLLREACAAMGCAWFALSHHLDFLAAPEKGVRVHNYPEDWAYWFDQNRLGPSDPVHRASQRSRAGFLWHDMR-RRPGDEIVLAEAQRHGIGDGLTVPAHIPGDAHGSVSFAWRPGSAA----DPDALQFARMIGGAAFEAADRIANPDRMRVAPRLTERQRECLIWAAKGNPIWRIGRHLELSPDTVREHLRNARQRYGANGGIMLTVRALYDGDI
>CP000959.1
DDMPTMMHRRLGMFRYDVFVGRLGWQLPGADATEWDQFDRGRTIHVVSIDQAQHICGCARLIPTTQPYLLQTLCAPSAAL-DLPCAPTVWELSRFAARSAANPTM-RASTGMQLFPSILAIAASLGATCVIGAMTRAVARLYQRCGLSLQLLSTAETAGRPAYLIGAIEITRSTFTNL-------------------------------------------ETLCARYPDHWVAHYAQRDYGPVDPVHRMAFARATPYRWADIRGLNRIEQRVLGEARDAGLTSGVSIPLREANGDILLVNLASPSPEIK----TEVHMRLASLIGAL-FHQELHLMKPHRPEPALELSPRQQECLAWVARGKSSWAIAAIVGISPHTVDYHIAEAMKILGINSRTAAAVHAVTTGLI
>JPQY01000013.1
ASMSTEKSADLYVLRKNVFKDRLQWAVNCSDGKELDEFDNDKTNYIFGVK-DNMIVCGTRMIDMKHKNMLNSAFSSFFHDIVIPEG-NFIESTRFFVDKERTQSGRRFPVTLALFLSLINYARQHGYDGILAVSSHPMLHIIKSSGWNVTLLKTGISEKNEPVHLLLGHVDRQSQEAL------------ISKHLEAALGDFGELIWAYVVLSK--KDMSCIFGVTNYPGEWVKQYKEQGLQYTDPVVITALNRLTPFAWDENLMAGFRFSELFEQAREFGVADGYTFVLHDFNNNLVTLSFTLAARKAETMQMLNQHKGDIS-LLLASTHEMYLTKNTARQEKNARFTERENEILYWASVGKTYQEMGMILGIKTCTIKFHMGNIVKKLGVANARHAIRLGMELQLI
>JH600072.1
--RDSELTLGMHRLRGRVFKERLDWDVSVCNGLEIDQYDTFKPTYLLALE-QNDVIGCVRLLPTTGRNMLADTFPVLLDGNPAPKATTIWESSRFCVDTKTVAENGLRKATFLLLAAMIEWGQQHNLQAIATVTDLRMERILRRAGWHLDRLGTPRQIGATKAVAGLLPITEEALGAIVDCLHAAHTEDDFRRVAERAAHALGFRWFAYFG-Q----RANGPILISSYPKSWTSHYFREGYHNIDPVLQEPRNTSRVFLWDGREAKSAKERRLFDDALSFKIRTGLTIRIPSSQNRFAAFTLAVDERSLDLDRFVESSQ-DMLQMVGLTYHAHVSAAGPRYAQQVCTLTQRERQCLGWISEGKTMQDIAQLLGVRPRGVKFHLDNARRNLAALTLPHAVALALRQGLL
>CCNA01000001.1
-MERPDLWEAVHRLRYRIFVEEMGWDLDRPDQLEIDQFDHDEAEHHLVIR-NGELAGYQRMLPTTRPHLLTDVLSDLCEG-PSPSGPNIWELTRYAVAPGRDGKRGVSTVGTELIAGFVEWGLKRNVNQVIIEFEPMWVLRALQLHFLAKPLGYQRTYGNQQVVATLLTFTEHTLEVVIDQLQHAGTAAAVCERLLGVTSNFGLTALMAGTVPQPRGRQKQHVMLCDWPGEWLERYVARNYVDHDPVVSHMKQLQAPFQWRDAS-KDKSSDQVMGDAREFKLRDGLAFPLVTLDGQIVMVSLGGES--VE---LSDQEFGMVS-LASTYAGRAMQLHTKEKVIDHIELTARERECLQWAAVGKSEWEISQILGISEHTSEKHLLNAKSKLGAANRVQAVAEAIRRGYI
>JEXC01000041.1
NNFSEGLYTKFKSYRYRVFVEYLGWELNCPNNEELDQFDKVDTAYVVAQDRESNIIGCARLLPTTQPYLLGEIFPQLLNGMPTPCSPEIWELSRFSAVDFSNSQAVSSPVSIAILQEAINFAREQGAKQLITTSPLGVERLLRAAGFRAHRAGPPMTIDGYSMFACLIDI--------LSAFLVVKNEYQLFEIVKSIASRLGFDYCAYGMQSPLSIAEPKTIMLNNYPEAWQKRYVERQYVKIDPTVQHCMVSLQPLVWSSQSAKTQAEKDFWEEARSYGLNVGWAQSSRDFIGTRGMLTLARSNDQLS-EKEQKAQYTNMYWLTQT-VHSSIAKNDVEFAKFNLYLTNREKEALRWTAEGKTSAEIAQILGVTERTVNFHLSNSMQKLNVNNKISAAIRAVMLGLL
>CP013649.1
-EAERRAFDEMFRARAAVFRDRLGWQVDVKDQWERDRYDAEDPVYLVTQW-SGTLRGSLRLLPTTGATMLTSEFRDFFDQPIDVDSPTCWECTRFCVHPLAGDQNSSRTVATELLSGLCDLALDTGIESIVGVYDAAMIGVYRRIGWRPTPLARSRPE-IGNLYVGLWDVTADNSRTLLDRISASPTLQDLETTLDEVRHIYAISHMVLHVTRS-ATAADNPLLMLTYPPEWVKQYIARDYFSIDPVVRLGRRGFLPVEWSASKWDSGRACGFFKEAMAFGIRQGVTLPVRGPQGERALFTVTSTHDS-YWRQFRMDSMRDLQFLAHH-LHDRAMLSGMRKTADFPQLSRRELQCLQMTANGLLAKQICARLCISVSAVQLYLASARRKLTVATTSEAVAKATALELI
>CP013113.1
EGLSAAMIAELGRYRHQVFIEKLGWDVVSTRDQEFDQFDHPQTRYIVAMG-RQGICGCARLLPTTDAYLLKEVFAYLCSE-TPPSDPSVWELSRYAASAAD----D-PQLAMKIFWSSLQCAWYLGASSVVAVTTTAMERYFVRNGVILQRLGPPQKVKGETLVAISFPAYQE-----RSEMQPIHDSQGVFAVLEKEVRRLGFDYYAYGVRHTIPFTRPKTEVHGTYPKAWLERYQMQNYGAVDPAILNGLRSSEMVVWSDSL--FDQSRMLWNEARDWGLCVGATLPIRAPNNLLSVLSVACDQQN--ISSFEREEIRLLRCMIELLTQKLTDLEHPMLMSNPVCLSHREREILQWTADGKSSGEIAIILSISESTVNFHHKNIQKKFDAPNKTLAAAYAAALGLI
>FQVK01000004.1
QHKFKDVLDEMFKLRARVFGDRLGWEVNIEDGRERDQFDDLNPAHVVSISDEGDVVGCMRLLQTTGPHMLADVFNSILDGEPPIRSSQVWEATRFCVDTKKLGKNSVSYVTSEVMIGSFEYAMEAGVKDAVAVIDPVMNRVLQRSGAPYDYVGTAKPMGKVVAMAALMDCSEERISSI----------------------------------------------YANYPEEWKIHYGTQGYHHLDPTLYQSALSIAPVDWSRFN-HDDKFNAVFRDAHDFGITRGLTVPVRGPYGECGLLSVTMDCDS-EWKKLKRHVMGDLQ-MAAVQAHDTVMQSGVAKALYLPTLSSREKEILQWVAEGKSQQDIGDILCISHRTVEVHLRSGREKLGALTTAQAIGRAIGLGLI
>MEES01000064.1
----FDLVTSFFKLRKQIFVDRMAWPLHHAEGIEFEQYDTFDTVYVIAHQ-DGRAVGGARLKRTDYSYMIRDAHTNLCHD-EPPVDPQSWELTRFAALPI-------PGLAEAILEAANRHLHQVGATDCLFLGPPAFLRMATRLGWTPRRMGDLVGNNDGKFLAFACAVRQPA-------------------------------------------R-GPEHLLNAYPEAWRAIYEDRNYFFGDPIAMWTMTHDGAARWSEVR--IPDLRGVMQAARKFRLNHGVAISRKV-AGKRSFLTLSHPD--RE---FTDEEI---A-LCRA----KFQLWT-DLVLNRAALTPAELDVLRCFRDGLGQADTATLLSIAESTVKQRAIKACSKLGAKSRTQAVAIAVARNYL
>MPDA01000004.1
-NAHADLAHSMFVDRADQFQTRLGWDVHVDRGEERDQYDALNPLYVIWEM-DGRHGGSMRFLPTTGPVMVNDVFDNLTGG-NPICSPLIWECTRFCLSRE----GG-GNVAGALTLAGLEIMRNLSIPHFAGVFDRRMVRIYRSLGFSPEIIKSAG-VGRDRISLGLWEYDAQAYQRVLTALDATQTLEGLQSIIECICKVFAIDHAMYHWVD----SAGDHYYFGTYSEAWTQQYQEKNYTRIDPVVIGCYQRFHPVDWRRLDWSSKPAREFFDAAMEHGVGQGYSIPIRGPNGQFALFSVSHHCDDAAWDKFCDQNSRDLILIGHYFNRKALEFEPDRAPEQAQPLSPRELDALTLLGIGYSRAQVAQTLSISEHTLRVYIESARFKLGALNTTHAIARAVSCGLI
>CGBH01000001.1
NSMPERKLDEIFTLRKITFKDRLDWKVTCIDGRESDQYDDENTNYILGTI-EDTIVCSVRFIEMKYPTMIAGPFSPYFSDVDLPID-GFIESSRFFVEKALVRDGNDSSLSTILFLAMVNYARSRGYKGILTVVSRGMYILLKRSGWNITVLNQGESEKNEIIYLLSLGVDIDSQQKL---FDNESINEDIKNYIQRRIKAYGDLRYSYLVMNK--KTPLHPAIISNYPLDWIKEYKKNSYHLIDPVILTAKDKVAPFAWDDNSVKKSTDSAVFNLAREYNIINGYTFVLHDNNHNMATLNISNGNDSESI-EINKEKIQMLLILT----HDKMLKNNNRSAAEREIFSPRENEILYWASVGKTYSEIAIILGIKRSTVKFHIGNVVRKLGVLNAKHAIRLGIELKLI
>LLMS01000001.1
EEFDKKLLGEMHKLRAQVFKERKGWDVSVIDEMEIDGYDALSPYYMLIQETEAQVFGCWRILDTTGPYMLKNTFPELLHGKEAPCSPHIWELSRFAINSGQKGSLGFSDCTLEAMRALARYSLQNDIQTLVTVTTVGVEKMMIRAGLDVSRFGPHLKIGIERAVALRIELNAKTQIALFLELERSSGKMEWSAILQKMASDLGFSKILFGLLPKDSQDYENAFIVGNYPAAWREHYDRAGYARVDPTVSHCTQSVLPIFWEPSIYQTRKQHEFFEEASAAGLVYGLTMPLHGARGELGALSLSVEANRAEANRFMESVLPTLWMLKDYALQSGAGLAFDHPVSKPVVLTSREKEVLQWCAIGKTSWEISVICNCSEANVNFHMGNNRRKFGVTSRRVAAIMAVNLGLI
>CP018254.1
NNFSEGLYTKFKSYRYRVFVEYLGWELNCPNNEELDQFDKVDTAYVVAQDRESNIIGCARLLPTTQPYLLGEIFPQLLNGMPIPCSPEIWELSRFSAVDFSNSQAVSSPVSIAILQEAINFAREQGAKQLITTSPLGVERLLRAAGFRAHRAGPPMTIDGYSMFACLIDI--------LSAFLVVKNEYQLFEIVKSTASRLGFDYCAYGMQSPLSIAEPKTIMLNNYPEAWQKRYVERQYVKIDPTVQHCMVSLQPLVWSSQSAKTQAEKDFWEEACSYGLNVGWAQSSRDFIGTRGMLTLARSNDQLS-EKEQKAQYTNMYWLTQT-VHSSIAKNDVEFAKFNLYLTNREKEALRWTAEGKTSAEIAQILGVTERTVNFHLSNAMQKLNVNNKISAAIRAVMLGLL
>FOQN01000001.1
DDLPPALAHELYRLRRKTFRDRLDWKVECVKGMEKDQFDSHNTTYLLGMY-DGQLLCGARFINSTQPTMISEIFHNYFDN-PFPADVPCCEVSRLFLDKETRDSAQGVPASKALFLAMNIYCIKNKYHGMYAVASRGMYAIFRHANWKVEVIQRGVSEKGEVIYYIYMPASTRIIEDI------------IQSELDAFFEDFRGIVFAYAIMNK--KD-PSQMRILNNSPEWFNIYLERKYQFIDPVIIRALRCVEDFFWESDVVDGYNLTRIFDESVQYDIYQGQTFPLHDYLNNLVVLSVISPKSGIDIEK-YRP--QFLRFLVQL-HQKTLNLYSQHQQKKNVFLSPRERQILKWVSAGKTYAEISVILSIAERTVKFHMGNIMKKLGVNNARHAIKLGTELRLL
>LMMU01000004.1
-ARDPALMDRVYRFRHDFFVDHLKWEACRKDGRERDQFDGPDCLHVVGQQQDGAIVSYSRLLPTTRPHLQTHLYPELLKGAPAPSGPRIYEWTRCAVAPSKRSAKGVDAVSGASFTAVAEVAARFGLDGLLVQTHPVLVTRLMDMGWDVEPLALPCAYGDSLLLPIYARLTPETVATCIHRLRSAGTQRAVYAELRRTGTIFGYDAFLIGGLPHSNESLADCSMISGWPTGWTQRYQQQNYLHQDPVIRYIRATTEPFLWQEAVTRDRRGLTVMNEARDYGLAEGFCVPFHELDGSEAGVSFGGSER------LSEDARAA-LHLVAIYAMSRAKAIARDAADATAGLTGREVECLKWAAAGKTAWETSVILSISARTVEHHLACAARKFNAASRVQSVAEAIRRGII
>MSDH01000014.1
-NISPRYLEGMHKLRASIFKDKKGWDVSIIADMEIDGYDALAPTYMLLIDIENKVAGCWRILPTTGPYMLKDTFPNLLTTKKPPRAANIWELSRFAISASERGGFGFSNTAMKAIGHLIRHAHSQHVEKLITVTSVGVEKMLMKAGLELVRLGPPLTIGVERAIAVEVNLSNKTLDAV-------ETLEAWSKVLFALAKEYGFSSVLFGVKPTISTPFSSSTIISNYSRSWRSIYDANAYYEVDPVVFHCLNSSLPLVWTKENFINKPEQQLYEAASASGVCSGLCMPIHGPRGEFGMLNFITDESPAD--VIRSKGLPQFA-LMRDYLFQKIQSAAEKEVEKPPKLTARELECLKWVAAGKTSWEISRILSCAEVTVNYHVTNFMRKFNAESRQHAVISGIRSGLV
>CP003515.1
-----------------MFIEQLGWALPSANRFEHDQFDRDDTVYVFARDAAGDVCGCARLLPTTRPYLLESLFADLIADVALPQSAAVWELSRFAATGDEGGAGNADWAVRPMLAAVVECAAQLGARQLIGVTFASMERLFRRIGVHAHRAGPPKQVDGRLVVACWIDIDPQTFAALYQQFSAAEDEQQLFQRIAAYSKRLGFEYCCYGIRVPLPVSKPAVAIFDTYPDGWMAHYQARNYIEIDSTVREGALSTNMIVWPDVD--RIDPCPLWEDARDFGLAVGVAQSSWAARGAFGLLSISRHARLTP-AEINMLTLQT-NWLANHSLMSRFMLPK-LSPAAGVTLTAREREVLCWTAEGKTACEIGQILSISERTVNFHVNNILEKLAATNKVQAVVKAIAAGLI
>LEEP01000009.1
DDLPPALARELYRLRRKTFRDRLDWKVECVEDMEKDQFDSHNTTYLLGMY-DGQLLCGARFINATQPTMISEIFHNYFDN-PIPADVPCCEVSRLFLDKEKRDSASLHPASKALFLAMNIYCMKNKYHGMYAVASRGMYAIFRHANWKVEVIQRGVSEKGEVIYYIYMPASNSIIEDI---------NTQIQSELDAFFEDFKGIVFAYAIMNK--KDPSQMRIINNSP-EWFTIYLEKKYQFIDPVIIRALRCVEDFFWESDVVDGYNLTRIFDESVQYDIYQGQTFPLHDYLNNLVVLSVISPKSGIDIEK-YRP--HFLRFLVQL-HQKTLNLYSQHQQKKNVFLSPRERQILKWVSAGKTYAEISVILSIAERTVKFHMGNIMKKLGVNNARHAIKLGTELRLL
>LAQL01000019.1
NEHFQPQMKSMFELRYRVFCERLGWVPGE-DQMERDHFDDLTPSYLIKQE-DGTVSACVRLLPSTGANMLRDTFPELLSGKDCPAEENIMESSRFSVDTARRGEMELSKVTHELFISMIEFGLSKGLSKIITVTDLRMERLVKRSCWPYERLGEPQRMDGQKAVAIAGEVSEQALSAV-----QCEATDDLQSVFSKVIQRLGFQQFAYVRFTK--NCVAVEVSIYTYSEEWKAIYFEKRYDQIDPVFVEAFNRSEAFFWSACMTETGKHQEFFDEATEYGIFNGITVPLKSDAKAKAILTMAAAKNENR--NVTEESIACATAIAE-CFH-QVAIHI--FKEGNLTLKLRQQQVLTLASYGMSSKEIAATLDKSEAYINELITGVLHKLGTQTRSAAVRRALELGLL
>AYVY01000024.1
-DDFADGLHAMHRLRFRVFKERLGWDVQDNGGYEIDSFDALRPHYLLLRG-EGRVEGCVRLLPSAGPTMIRDTFPMLLEGRAAPEDPSVWESSRFALDIASSGAGGIALGTYELFAGMIEFGLSRRLSHVVTVTDLRMERILRRAGWPLERIGNPHTIGATRALAGYLEVSRATLHAVLEKLSVSVDEGDFRGALADVASGLDLFTFAYFSLPP-WSN-GKPMLISNYPALWTARYLENRYQNVDPVILRASYGESTFRWGFDL-KSAPQLRFFEEAAQFGIRCGVTIPIIDGRDNFAAMTFAADKDPAY-FRVADHYEQGLPFFAS-CFHTRCRLSG-DRRVGGVLLTPREYECLQWAARGKSARDTGGILEISRYTAEFHLANVRKKLGVTTTRQAITRLAASG--
>FRDL01000004.1
---FPRLADSMFRDRAAQFRDRRAWDLRIENGWETDEYDRINPLYCIYEL-DGTHGGSGRLAPTTAGCMINDHFSDILGG--TIESPLIWESTRFVVSPRISGMQAARRISTALMLAGIEVGLRYGLTHYIGCYDPPMRRIWRNAGWPAEDIGARG-TGRDQIIVGVWEISEQVRQNIVDQLPQAVTEEGLRRLLVKVRKLYDLDNAIYYALSLGGDRAAEEFGAMTYSPDWHARYEEAGYRYTDPTVVAMQSGFAPVEWRHLDWSGQANRRLLAEAAEFGVGHGYSIPLHGPMGQFAMFNVSKSCTEREWALLIQEISQELLILAHIHTHSMSSLNI-ETRLPSKTLSPRERDVLTLISQGVRRAQIAEKLQISENTLRVYLESARNKLGAVNTFHAVAKGVKAGII
>LVWS01000033.1
-------MIKAYRLRHRVFAERLQWVARNPDELEYDTYDAFATSVGLFDG-GGELRGVFRMVNSSFPFMLESEFRALLQTCEVRKSPDAAEITRLAVDPTVTDKGLSNRLMQVLFKSVYQWSMHNDVRYLYMVVEKRFLRVLRGMGFTCEAISPAVSLPP--AQALSIA--------------------------------------------------FNSVINVSYSNDWLYHYGTRGYATVDPVLQSVLSTFQTQVWEQTYASSPKQLEFVEEARSYGLTHGLTTGMLEPGRNFAFFSFAGGEPGNTI-R-YKK-LLE--YLLPH-LHRILIANVHPSANRVKGLSPRELMVLEWMKQGKTNWEISRIIGVSERTVRFHVESIFMKLDVGSRTQAVACAIEQGLF
>LWQU01000145.1
EHLFGDALASQFRLRHKVFVEKQQWGVPNWRGMEYDQYDTPAAVYCVWRDDDAVVRGVARLAPTTIPYMIKDLWPELVTNGELPACPDIWESTRLGIDHDLPKPLR-RRILSELILAYMEASLRHQVKGLIGIYEWCWEHSFNRQGWPVRRLGPNKEIDGLSSYVGLLPVSHAHLHSLIEATNQSKSQDDVFALFQSAAASLGYDRMMYRALRN-HPDTTLPCVAKTYPEEWIAHYVAKGYVDTDPVGVRMLVSGLPFLWWEAV-QNRHAGTILNEAEEFGLKDGAAVPIHGPNGECVGIGFASTTGGID----GRSSLSKLQ-LMAVQFHTAYSALTQPRQLTAIHLTPREREILLWCGRGKSSWAIGEILHIAENSVEWHLKNIFRKLSVDSRVTAVVKALHLGLI
>MPZP01000004.1
-ETDRRAFDEMFRARAAVFRDRLGWQVDVRDQWERDRYDEEDPVYLVTQR-SGTLTGSLRLLPTTGATMLKSEFRHFFDQPIDVDSPTTWECTRFCLHPLAGHIDQSRTVATELLSGLCDLALDTGIESIVGVYDVAMVGVYRRIGWRPTPLARSRPE-IGKLYVGLWDVTADNCRTL--TLDEVRHIYAISHMVLHVTRSSGA-------------TASNPLLMLTYPPEWVKQYLDRDYFSIDPVVRLGLRGFLPVEWSASKWDSGQAYGFFKEAMAFGVRQGVTLPVRGPHGERSLFTVTSNHPDAYWRQFRMDSMRDLQFLAHH-LHDRAMLSGMRKITDFPQLSRRELQCLEMTANGLLAKQICARLCISTSAVQLYLASARRKLTVATTSEAVAKATALELI
>FTPS01000001.1
LHQHPELAAAMFRDRTDQFHTRLGWDVTIEQGFERDQYDDLDPLYVIWENADGSHGGSMRFLPTTGPVMVNDVFGHLLGG-GPVVSPLIWECTRFCLARNA----P-SSVAAALMLGGGEIMTNFGIRHFVGVFDARMVRIYRAIGSSPEVLGGEG-EGRERISVGLWEFSPEARARVLRDLDATSTLDGLQDIIAALRDGFGVDHMVYHWVD----SAGDQYGCGTYSDEWVNLYLERNYLRIDPVILGCYQRFHPVDWKRLDWTSKSSREFFSQAVKYGIGQGFSIPIRGPNGQFALFTTSHNCDDDTWADFIENHSRDLI-LIGHYFHRALEFEPERQSDQPRALSPREVDAMTLIALGYSRAQVAETLAISENTLRVYIESARFKLGALNTTHAVARALSRGLI
>LLUU01000050.1
EEFDKKLLGEMHKLRAQVFKERKGWDVSLIDEMEIDGYDALSPYYMLIQETEAQVFGCWRILDTTGPYMLKNTFPELLHGKEAPCSPHIWELSRFAINSGQKGSLGFSDCTLEAMRALARYSLQNDIQTLVTVTTVGVEKMMIRAGLDVSRFGPHLKIGIERAVALRIELNAKTQIAL----------------------------------PKDSQDYENAFIVGNYPAAWREHYDRAGYARVDPTVSHCTQSVLPIFWEPSIYQTRKQHEFFEEASAAGLVYGLTMPLHGARGELGALSLSVEANRAEANRFMESVLPTLWMLKDYALQSGAGLAFEHPVSKPVVLTSREKEVLQWCAIGKTSWEISVICNCSEANVNFHMGNIRRKFGVTSRRVAAIMAVNLGLI
>CP017781.1
LHNHGELFANFFRARHETFIGRKRWDLPQVDGMEFDQYDTAASRWVAVHD-RGQVLAGVRLLPTTHSYMIRDAQRGLLGSREAPIGQHIWECSRIFVSEAVPARAR-LGVQFQLIHEMVLSARDLGASMVLGLIPANAPRLARRVGLDCQPIGEVMQI-GEPHVCVEISLA-----------------------LA-QLSPLGF-TVGLHI-RF----ATPLVYHSTFPAGWVRHYNDNAFYLRDPLVFWGIGTTGVTRWSEIT--LPDPFEVIKQAGDFGLKYGATSSC-GPITSRSIVGIGRGDR--E---FTDAEL------AKLEGI-ARRLHE--ENTPPSELTQAQIEALQCISNGDRHTAAAAKLGISESAFKARLKSARIRLQARTTSEAVRKAREYRLL
>MTJZ01000023.1
ERLPHELAADIGRYRRRVFVEQLGWALPSADEYERDQFDRDDTVYVFARNSDGEMCGCARLLPTTSPYLLDTLFADLLAELTPPQSAAVWELSRFAATGDAGSAEAAAWAVRPMLAAVVECAAQLGARQLIGVTFASMERLFRRIGVHAHRAGPPKMIDGRMVVACWIDIDPQTFAALYHQFSAAEDEQQLFQRIAAYSKRLGFEYCCYGIRVPLPVSKPAVAIFDTYPDGWMEHYQEQNYIDIDSTVRDGALSTNLIVWPDAD--KAGASPLWADARASGLAVGVAQSSWAARGAFGLLSIARHARLTS-AEINMLTLQT-NWLANLSLMSGFMVPK-LAPEANVVLTAREREVLCWTAEGKTACEIGQILNISERTVNFHVNNILEKLGATNKVQAVVKAISAGLI
>CP001191.1
-QKYAAVLDQMFRLRKKVFADTLGWDVPVVGPYERDSYDALAPAYLVWCN-RTRLYGGMRLMPTTGPTLLYDVFRETFPDAADLIAPGIWEGTRMCIDEEAIAQIDAGRAFSMMLLALCECALDHGIHTMISNYEPYLKRVYKRAGAEVEELGRADGYGKHPVCCGAFEVSDRVLRKMFEQIKAAANVDAAIRILQAEYG-LGF--VTYHLAQTIASKIDSPFVRTTYPDAWVSRYLLNSYVKVDPIVKQGFERQLPFDWSEVE-PTPEAYAMLVDAQKHGIGNGYSIPVADKAQRRALLSVNARIPVEEWTELVRRCRNEWIEIAHL-IHRKAVYELHGENDPVPALSPREIECLHWTALGKDYKDISVILGISEHTTRDYLKTARFKLGCATISAAASRAVQLRII
>FNYD01000008.1
-SAHPVLADEMFRCRADQFRTRLGWDVSVDQGHERDQYDAHDPLYVIWQQ-DGGHGGSMRFLPTTGPVMVNEVFGHLTGR-GPIHSPLIWECTRFCLDRAA----D-SRVASALMLGGSEIMRGFGIRHVAGVFDARMQRIYKAIGWAPEIVGSEG-GGREEISVGLWEYSQRAHERLLEDLDATTGLEDLSEIAARLRDALGIWHIVYHW--V--DSDGEQFGCATYSDAWVARYNARNYHRIDPVILGCFQRFHPVDWKRMDWSARAARHFLDDALAHGVGQGYSIPIRGPNGQFALFTANHSCDDDDWAAFIAQHGRDLILIAHYFNRKALEIGAKRQPEQSRSLSPREVDAMTLLALGYNRAQVAHSLAISEHTLRVYIESARYKLGALNTTHAIARAMSRGLI
>CAPE01000011.1
KDMPSSLLAELGSYRYNVFVKSEGWDIPSRPGQEYDRYDCSDVICLIAWTAQYGICGYARLLAGSS-GLKAGVT----PG-TA-ENDIVWEMSRLSARLEI----D-AELPLNILWHATQLAEQSGIHFLYSAATPMLEKMFDQHQINYQSLMPEFVQSEDNPFAIKIPVNQPFLA--KSAYEKGSGIDHITRLIEQQLRELELDFYSLFIRHPVPFTRPKTFLYSNYQQDWLDHYWREGFYQLDPVLKMCSSPGKIWLWDDKA--ISAGLCVFEHARNYGIFHGLSCSVMASNRSVGILSMSTANHK-IINLTTEMELKI-QYVLELSMAALINTNDISMATTKLNFSERELEILKWTAEGKTSAEISLILSISQNTVNFHQKKMQKRFNAPNKTQIASYAAAIGLI
>LLLU01000001.1
EEFDKKLLGEMHKLRAQVFKERKGWDVSVIDEMEIDGYDALSPYYMLIQETEAQVFGCWRILDTTGPYMLKNTFPELLHGKEAPCSPHIWELSRFAINSGQKGSLGFSDCTLEAMRALARYSLQNDIQTLVTVTTVGVEKMMIRAGLDVSRFGPHLKIGIERAVALRIELNAKTQIALFLELERSSGKLEWSAILQKMASDLGFSKILFGLLPKDSQDYENAFIVGNYPAAWREHYDKAGYARVDPTVSHCTQSVLPIFWEPSIYQTRKQHEFFEEASAAGLVYGLTMPLHGARGELGALSLSVEASRVEANRFMESVLPTLWMLKDYALQSGAGLAFEHPVNKPVVLTSREKEVLQWCAIGKTSWEISVICNCSEANVNFHMGNIRRKFGVTSRRVAAIMAVNLGLI
>MEBC01000056.1
-RLPHELAADIGRYRRRVFVEQLGWALPSANEYERDQFDRDNTVYVFARSGNGEMCGCARLLPTTSPYLLNTLFADLLAGVTPPQSAAVWELSRFAATGEAGSAEAAAWAVRPMLAAVVECAAQLGARQLIGVTFASMERLFRRIGVHAHRAGPPKMIDGRMVVACWIDIDPQTFAALYHQFSAAEDEQQLFQRIAAYSKRLGFEYCCYGIRVPLPVSKPAVAIFDTYPDGWMEHYQEQNYIDIDSTVRDGALSTNLIVWPDAD--KAGASPLWADARASGLAVGVAQSSWAARGAFGLLSIARHARLTS-AEINMLTLQT-NWLANLALMSGFMVPK-LAPEANVVLTAREREVLCWTAEGKTACEIGQILNISERTVNFHVNNILEKLGATNKVQAVVKAISAGLI
>LASD01000018.1
-RLPHELAADLGRYRRRVFVEQLGWALPSAESFERDQFDRDDTVYVFARNAGGDMCGCARLLPTTRPYLLKSLFADLIEDMPLPQSAAVWELSRFAATDDEGGPGNAEWAVRPMLAAVVECAAQLGARQLIGVTFASMERLFRRIGIHAHRAGPPKQVDGRLVVACWIDIDPQTFAALYQQFSAAEDEQQLFQRIAAYSKRLGFEYCCYGIRVPLPVSKPAVAIFDTYPDGWMAHYQAQNYIEIDSTVRDGALSTNMIVWPDVD--RIEPCPLWQDARDFGLSVGVAQSSWAPRGAFGLLSIARRARLTP-AEINMLTLQT-NWLANLSLMSRFMVPK-LAPAAGVTLTAREREVLCWTAEGKTACEIGQILSISERTVNFHVNNILEKLGATNKVQAVVKAISAGLI
>AZZM01000013.1
EEFDKKLLGEMHKLRAQVFKERKGWDVSVIDEMEIDGYDALSPYYMLIQETEAQVFGCWRILDTTGPYMLKNTFPELLHGKEAPCSPHIWELSRFAINSGQKGSLGFSDCTLEAMRALARYSLQNDIQTLVTVTTVGVEKMMIRAGLDVSRFGPHLKIGIERAVALRIELNAKTQIAL--------------AILQKMASDLGFSKILFGLLPKDSQDYENAFIVGNYPAAWREHYDRAGYARVDPTVSHCTQSVLPIFWEPSIYQTRKQHEFFEEASAAGLVYGLTMPLHGARGELGALSLSVEANRAEANRFMESVLPTLWMLKDYALQSGAGLAFEHPVSKPVVLTSREKEVLQWCAIGKTSWEISVICNCSEANVNFHMGNIRRKFGVTSRRVAAIMAVNLGLV
>LMDO01000015.1
-EFDKQAIISMYKLRADVFKVRKGWAIETIDGMDIDGYDALDPIYMLIKRSDNEVQGCWRILPTSGPYMLKHTFSELLNGEEAPCAENIWELSRFAINAENKRVMNFSDITAEAIKTIIAFGFEQQLESYVTVTTVGVERMLIRSGIHIQRLGPALKIGVERAVALKIHLSEQTRKAI---ILQSSTEKQWFEELTRYAKNLGYTGILFGLKKTGAAPLASAVIHSNYDEAWRRKYDGSGYAFIDPVVEHSFTKVFPIIWLESIYETSQQKNFFEEACVHGLRSGITLPLHGPGGEMGTFSLSLDNQNQTIRH-ISDTLPQLMLIKELYFHTSNPLTQ--TISELYPLSKKAIEILKWCAIGKTSWEIARICVCTEANINFHLNKARQILGVNSRKAAVVKAYSLGII
>AJYW02000178.1
NAIPKHDYINLLKLRYKVFSARLHWDLETSEEMETDQYDVELAHYLYAMEDEGSMVGCWRILPTTTDYMLKNTFPELLGGISAPVDEKVYELSRFAVDKDFSKAGGVSNITLKMFQSLYYHAQDKQIDSYVTVTSAGVEKLIKRMGIPCSRIGDQHMLGDTKSVALHIPMNNHYRES-IEENREISSHEKLESVLFDLNNIIDHEYFLFGLSLKPTLTTSETLLTDNYPPAWREQYDQSGFMHVDPIVKYSIHNFLPIQWDRIKELTNSGDEIFEEARCNGLKKGFSIPVHGLRGEFGMISFATSDKSYSL-QNRSIEISQLIVLSN-NIHNIAKCHN--DAAPRAVLTARETQCLTWAAEGKSAWEIATIIGCSERTTKFHISNACKKLNATNRYQAITKAILGGYI
>LNRZ01000001.1
RTREHLVLRSMFEARKRVFIDLLKWDLPALAGYELDQFDNEDAIYLIVATEEGDHLASARLLLTTRPALLDTLFPGLVEG-EVPQGPDVLEITRFCLSPGIG-ARERRNARDALLVGLAEFALANGVRTYTGVAELPWFRQIQTFGWDCRALGEPVLHRGQALAALRIEIDASTIAKL-LDVSHVKDKAALADLLSEACRALGCSWFALSHHVDFLAAPDRGIRIHNYPEEWAHWFDERKLGVTDPVHRASQRSSAGFLWHDMKGERREDEMILGEALRHGIGDGLTVPAHIPGDAHGSVSFAWKPG---IAA-NADALQFARMIGGAAFDAARQIGNPALARIAPRLTDRQRECLIWAAKGEPVWKIGLILGLSPDTVREHLRNARQRYEANGGITLTVRALYDGDI
>JZTI01000045.1
-HPRWEVENELYRFRNRVFSDRLGWDVESHRGLEQDSFDTPDTHWVLIED-EEGLCGCIRLLSCAQDYMLPSIFPTALAGEAPPRSSDVWELTRLAIDANRAMGNGVSELTCVIFREVYAFARAKGIRELVAVVSLPVERIFRRLGLPIERLGHRQAVGAVRGVGIRFHLDERFA---LEHFTSVTDGDRLAELIGRFTLGMGYDRFALII-PMSMQR-PKVVLFNQCPDSWVQAYTANHMLACDPIIQLARKQTLPIYWNRLDERQEGSLDVMGLAAEFGLRNGISFPLHGAAGENGILSFITAERASS-DLLLESS-PILSWMSNY-IFEAIRVVRLREDDPQEALTDRETECLFWASEGKTSGEIACILGITECTVNYHLNQVTRKTGSMNRYQAIAKGVSSGIL
>LN899827.1
-TLKPVAVSNLGRYRYKVFVERLKWHLPCEAGHEFDQFDRSDTKHLIALGQGEDIVGCARLLPTTRPYLLESVFPALLNGQPPPSSPEVWELSRFAAVDFSEKQFS-VRAAVELLRISMACAKHCGAKKLVTVSPMGVERLLAWAGFSWVRAGHPLRFGDDLVVAGYIDV--------LDIFSDAQSTSDVFEHIEAAALALGFEHVAYGFKAPLPLSEPKVVLLNNYPQAWRARYLEAGYLHVDPSVAQACRSQAPIVWSDRL--FQDVPALWDEAKAHGLRVGWAQSSLDSLGVGGMLSLSRSCP-LSARELAEN-TRRMQWLAHM-AHVALSRLLDVAGYSDDNLTNREVEVMKWTADGKSAQDIADILAISKNTVDFHVKNAVKKLHAVNKTAAVVRAAMLGYL
>JFZP01000010.1
RAMHAETLRSFAELRYEVFVRRLGWALPARDGFEEDEYDTSRAVYVTISNSAGHVIAGARLLDTSDASLLNEIFPHLVKDGDLPRSDRIYEITRFAIDHRRERLEGSMDLRNRLLWGIQAAALHLELDKMVSVTYTHLEPMLRKAGYRFRRLGDVDCIDGIPTVALEHEVSPDILGACLHQLELCTDIHSLQAVFSKTLSHLGFPMFAYNIRRMSSTVDPQNFIISNFPNKWLTHYFHQKYKEIDPTLKWVGTGQGIAQWSDLLTSDKNQRRLLQEAWDAGLTNGITLPIMTELGEAVAISVVPEPGTGNNERILAA-LPIVQILAQG-YHRKASLKV-GSARRKSFLSPREIDVLHWMARGKTAWEIAEILSISQKSVDFYTDMAKTKLQAMNRTHAVVKAIMLGLV
>CP013630.1
-QKYAAVLDQMFRLRKKVFADTLGWDVPVVGPYERDSYDALAPAYLVWCN-RTRLYGGMRLMPTTGPTLLYDVFHETFPDAADLIAPGIWEGTRMCIDEEAIAQIDAGRAFSMMLLALCECALDHGIHTMISNYEPYLKRVYKRAGAEVEELGRADGYGKYPVCCGAFEVSDRVLRKMFEQ---IKAAANVDAAIRILQAEYGLDFVTYHLAQTIASKIDSPFVRTTYPDAWVSRYLLNSYVKVDPIVKQGFERQLPFDWSEVE-PTPEAYAMLVDAQKHGIGNGYSIPVADKAQRRALLSVNARIPVDDWNELVRRCRNEWIEIAHL-IHRKAVYELHGENDPVPALSPREIECLHWTALGKDYKDISVILGISEHTTRDYLKTARFKLGCATISAAASRAVQLRII
>LGVV01000011.1
RDRFSDLVKEMFRLRARVFRDRLGWDVTITDEMEMDIYDSLDPAYVVSLDQDGHVVGCMRLLQTTGPHMLADVFADILEGEPPLRSSQIWEATRFCVDTERLATNSISYVTSEVMVGAFEYGRDAGVLDAVAVIDPVMNRVMIRSGAPYDYIGKTVDMGKAHALAALLDCSNERIDRI--------SDDRFARFLDDVCQSLEFDHASYATFNP---ISGAIQGFANYRTDWIMHYTRKGLHRIDPTIHIGRKSIAPVDWNRLE-RTPHFQSVFNDAPAFGVARGLTVPVRGPYGDVGLMSVTRDCDQE-WHLLKKKVIGNLQ-VAAVHMHDNVMSSDPMAALNLPVLSTREREILQWVAEGKTQQDIGDILAISHRTVEVHLRSARTKLGALSTPQAIGRAVGLGMI
>CP019915.1
NDMPHHILNEIYRSRKNIFIERKKWDIESYGDLECDQYDEDDSYYIYILD-KSDISGCVRLRPSTSPTLMTGSLKRLKNPLKAKNSKSMWEASRFFITQDSVTNGGIDTRTYALFISMIEFSMVKGFMSYEVVVDAMMMRILRQCGWPLKIISSDIGSLNEKIYYGTLQCNIKTLNNI-------KRESEYKDVLSWAFEKIGITYFSYVYVGRRPSEADKAIILGNYPKDWVDLYESHALFRKDPVINHSFRTSTAFFWGQVKGKGNNSEHIFDLSAQYGIEQGFTIPVHDPGCAFGSMHFAASQD-SEFLELIEKH-SDLISIISYIAHQQRPVVE--DVETYPRLTEREIECLHWVAMGKSYGEIALILSVSERTIKFHAQNIIKKMNSINIRQAMTKALQLNLI
>FOZY01000001.1
ADRYADAMEQAWRLRHDIFVAEKGWELARPDGREIDQFDTPHAIHFLAME-DDTVVGYSRLLPTTRPHLLSDVLPQLCEG-ERPVGPQIWEWTRQGVARSHRAKRVVNPVSIALLTGIVEWGLAHGVNSLLLQMPTLYMIHVIQLHFRPQPLGLPVQIAGEEIMAATARFDARTLAKLLRDLERAASPDEIARLLVDAFTRYGVSYIMAGIVPEPKRRHAGFVLASTMPEGWARRYVTQGYALHDPTVRRLCTTATPFDWSAVLPDTPTAGRVMNEAGDFGIRAGITIPFVTLDGEPGGISVSGER--IEI---DPAERVALNLVATYAVGQLLLMNSRPAGRAPVRLSPRERETLQWAAEGKTDVEIGIVMGITAAGVDYHLRSARAKLDTVNRAHTVAQALRAGLI
>JSXC01000033.1
TLLSEKKSEELFTLRKETFKDRLNWAVKCINGMEFDQYDDDNATYLFGVE-DDQVICSSRLIETRYPNMITGTFFSYFEKVDIPEG-NYIESSRFFVDKSRSKTGNAYPVSTMFFLATVNYSRSKGYDGVYTIVSHPMLIILKRSGWKISIVEKGLSEKQEKVYLLFLPVDKESQDVL----------RIIKSQFDTALSYYGDIKYSYMVLNK--KKPTDILIISNHHDEWREIYRANNYQHIDPVVIAALNKITPFPWDEDLSTQLKMSKIFNLSKEHNITNGYTFVLHDHSNNLVMLSIMIDENVSNIDEVIENNKDKLQ-MTLMNIHAEISLKEDERSNDKDIFSQRENEILYWASMGKTYQEIALILGIKTGTVKFHIGNVVKKLGVLNAKHAIRLGIELQLI
>LODN01000061.1
EEFDKKLLGEMHKLRAQVFKERKGWDVSVIDEMEIDGYDALSPYYMLIQETEAQVFGCWRILDTTGPYMLKNTFPELLHGKEAPCSPHIWELSRFAINSGQKGSLGFSDCTLEAMRALARYSLQNDIQTLVTVTTVGVEKMMIRAGLDVSRFGPHLKIGIERAVALRIELNAKTQIAL---------------------------------------------MVGNYPAAWREHYDRAGYARVDPTVSHCTQSVLPIFWEPSIYQTRKQHEFFEEASAAGLVYGLTMPLHGARGELGALSLSVEANRAEANRFMESVLPTLWMLKDYALQSGAGLAFEHPVSKPVVLTSREKEVLQWCAIGKTSWEISVICNCSEANVNFHMGNIRRKFGVTSRRVAAIMAVNLGLI
>AXPG01000003.1
EGLSAAMIAELGRYRHQVFIEKLGWDVVSTRDQEFDQFDHPQTRYIVAMG-RQGICGCARLLPTTDAYLLKDVFAYLCSE-TPPSDPSVWELSRYAASAAD----D-PQLAMKIFWSSLQCAWYLGASSVVAVTTTAMERYFVRNGVILQRLGPPQKVKGETLVAISFPAYQE-----RSEMQPIHDSQGVFAVLEKEVRRLGFDYYAYGVRHTIPFTRPKTEVHGTYPKAWLERYQMQNYGAVDPAILNGLRSSEMVVWRDSL--FDQSRMLWNEARDWGLCVGATLPIRAPNNLLSVLSVARDQN---ISSFEREEIRLLRCMIELLTQKLTDLEHPMLMSNPVCLSHREREILQWTADGKSSGEIAIILSISESTVNFHHKNIQKKFDAPNKTLAAAYAAALGLI
>AXQU01000009.1
EEFDKKLLGEMHKLRAQVFKERKGWDVSVIDEMEIDGYDALSPYYMLIQETEAQVFGCWRILDTTGPYMLKNTFPELLHGKEAPCSPHIWELSRFAINSGQKGSLGFSDCTLEAMRALARYSLQNDIQTLVTVTTVGVEKMMIRAGLDVSRFGPHLKIGIERAVALRIELNAKTQIAL-------EKKLEWSAILQKMASDLGFSKILFGLLPKDSQDYENAFIVGNYPAAWREHYDRAGYARVDPTVSHCTQSVLPIFWEPSIYQTRKQHEFFEEASAAGLVYGLTMPLHGARGELGALSLSVEANRAEANRFMESVLPTLWMLKDYALQSGAGLAFEHPVSKPVVLTSREKEVLQWCAIGKTSWEISVICNCSEANVNFHMGNIRRKFGVTSRRVAAIMAVNLGLI
>FQXB01000007.1
IHRHGELFGKIMEARKPTQL-PSNWEDTGTGNHDFDQYDTPQSRWLAIQSDDGDVLASLRLTPTTASYMIRDAQKGLLEDEDAPVDEGTWEMTRANLKPGMFGVD-RDVVRYRLLQQLSETAKTEKIAKFVALLPTNWKSWALDHDFKIKPAGRVWRVGGRDLQAHILS---------------------------------GG--FSYSLHIR---FAMPLLSNQTFPQGWTDRYAEEAYALRDPIIAWGFSETGAQRWSAIT--IPDPFDILGQAREFNMNYGISISC-GPMKSRTIASAARSDR--E---FTDDEMDAFS---KM-IN---HLHD--VTQPPEALTDAQIEALRCIAEGDRHAAAAARLNISESALKARLSSARSSLLARTTAEAIQRARDYRLL
>JIEH01000025.1
EEFDKKLLGEMHKLRAQVFKERKGWDVSVIDEMEIDGYDALSPYYMLIQETEAQVFGCWRILDTTGPYMLKNTFPELLHGKEAPCSPHIWELSRFAINSGQKGSLGFSDCTLEAMRALARYSLQNDIQTLVTVTTVGVEKMMIRAGLDVSRFGPHLKIGIERAVALRIELNAKTQIALFLELERSSGKLEWSAILQKMASDLGFSKILFGLLPKDSQDYENAFIVGNYPAAWREHYDRAGYARVDPTVSHYTQSVLPIFWEPSIYQTRKQHEFFEEASAAGLVYGLTMPLHGARGELGALSLSVEANRAEANRFMESVLPTLWMLKDYALQSGAGLAFEHPVSKPVVLTSREKEVLQWCAIGKTSWEISVICNCSEANVNFHMGNIRRKFGVTSRRVAAIMAVNLGLI
>LVWU01000294.1
---DDADLQQAYRLRHRVFAETLGWVPSAEDGTEMDMYDLWGVTVGVFAR-DGVLLGMARLLPPSGKFMLENEFGALLPRGAIRKEPDTAEITRLAVSPDIHDARRSSRILLGVLKGIYQWAVDNEIRYYYLEVEQRFLRALRMLGFPCEPIGPVVNL------------------------TEAKTTADVKDALVQFQNLFPFSRVIGGLTPNGRFDGFTNVINVSYPDEWIKLYWQNGYFEVDPVFQSALNKPGTQHWREAT--SLKQQEFMATAREFGLADGITTGSADPACRVAFCSFA-SADSVD----AARYVPLIEYFGH-YVHMALLRTAQSMDRCVKKLTLRELTILNWVKNGKTNWEIAQIMGVTERTIRFHVESIFSKLDVTSRSQAVATAIEHGL-
>AYWJ01000002.1
-MERPDLWEAVHRLRYKVFVDEMRWDLDRPDGLEIDQFDHDEAEHHLVIR-NGELAGYHRMLPTTRPHLLSDVMPELCEG-KRPSGPNVWELTRYAVAPGRDGKRGVSTVGTELIAGFVEWGLARNVDQVIIEVEPVWVLRTLQLHFLATPLGYQRTYGNQQVVATLLTFNEHTLDVVIDRVQRADTSAAVCEQLLSVTSNFGLTALIAATVPQPSSQTKDHVLLCDWPSEWLERYLSRNYVDHDPVVSHLKQFRAPFQWRDAV-QDKSSAEVMRDARQFKLRDGLAFPLITLEGQIALVSLGGEA--VE---LSEAEFAMIS-LASTYAIRAMQLQTTAKSIDHIELTPRERECLQWAAVGKSEWEISQILGISEHTSEKHLLNAKSKLGAANRVQAVAEAVRHGYI
>MKRV01000305.1
-----DELADMHRLRYRVFKKRLDWDVQASGDMEVDEFDALGPCYLLQRSADGSVTGCVRLLPSTGPTMLRDTFAVLLDGGAAPASQLIWESSRFGLDPDHSASHGIAKATYELFAGMIEFGLSRGLTDIVTVTDVRMERILRRASWPLRRLGKPKAFGRSLAVAGYLEVSAGSLGRVINSLADGADEPAFRAAMARAAAALDLSCFAYLCLPH--RRNDEARLISTYPLAWTAHYLNNHYERLDPVIRRVLQMTEPFEWGNNI-ESDAQRQLFEEAARFGIRYGFTIPIHDGRGPVAAVTFASDEQGSTFRRCVEAHRRVLQ-LMALYFHASARRKLSDRVVDGVALSPREYQCLEWSAAGKSAWEIGRILGITQRTATFHLENAKSKLGVSSLHQAIARLA-----
>CP000616.1
-----ELRDELGAFRYDVFVRRLGWSLPENETMEWDHFDGENTIQVVERTSNGPVCGCARLMPTTAPYLLRELLPRSSEL-DFPSSPTVWELSRFAGSG------------MQLFPYVMAVAALLGATRIIGVATQAIARLYRRFGLDLQYEGSHPQTATSPFVACSIALTAVAFANL----TDAKDISSLSDSLGDAVLPLGFPCYAYRSRP----SISMEAICTHYPNNWVQHYLQHNYGAVDPVHRAAFTSSGPYRWADITDLSQNERHVLAEACDAGLKNGLSIPIREIGGSILLINLSGPSR---INTGTKRQLAS--VISNL-F--RLELDRPPHPNEFIQLSPRQRQCLSWVAQGKTSSDICMILKISRHTVEYHITEAMRVLNVNSRIAAAVIASNYGLL
>FOQV01000003.1
RRLYADQIEEHFRIRHRIYVEERRWELERPDGREVDQFDTEDAVYLLALK-EGKVIGGSRLVPTLCPHLMSEVFPFLANIRGLQRGPDIVEWTRIFVVPEYR--GRESTVLHSVLAGMLEYCLEQNFSAITVVMETWWMPRFLELGWEVKPLGLPTMIDGMSCIGTMISVTEEAWRNTIDVLTRLNDPQTIITSLRDKLASFGFHAFLITGLPETGDRIAPLVLLNGWPDGWFELYVRQNYADDDPIAAHCKTTMNPFVWDEVYVASARQQEIMRRASDFKMVHGFCVPIHNEDGFKAVVTMAGDRD---L---SRPSRSAIH-LMSLYAHAKAEAAM--HGNRGHCLTVREREVLTWMAVGKSTEGVAEVLNIRAGTVEAHYQNAARKLGARGRTRTVVEAHLRGEI
>LMDA01000024.1
-KFNPGEIDAMFKLRKRVFHDFLKWDVSVRDEWEIDDYDTANPLYVLSYSDNGRLRGSLRLLPTLGPNMLDDTFPILLDGEPEIRSASIWESSRFCIDPEISQDNQVTIAAAELMCGVGELSLASGLSHIVTVTDVFLERMFRRMGCPGERIGAPHRIGSVFAVAVAWEVTDDLLERM------------------------------------------IHRLHSTAPDRIINEWLNRDFSHIAPILNTFTNAVRPVDWLSARKINPQIEPHLTAFERRGMNVGVTLPLATPMRRLAFLAIQSTLPASEWAAYSRCHVRDFQHLANL-FHA-GEIESGRSGGVHTELTNRETEVLGWAAAGKSYWEIAHILGITERTVRFFMTNARRKLNVVSNAQAVAQAVRHDLI
>FOAG01000003.1
RHKFPKLLDEMFKLRARVFGDRLGWDVNIVNGRERDHFDDLDPAYVIGLDDDGDVVSCVRALQTTGPHMLADVFSAILDGEPPIRSATIWESTRFCVDTKRTGRNTVSYATCELMLGSLEYAQASGITDIITVIDPLMDRVLKRSNAPYDYVGKIADMGKVPALAALLDCTDERITRL-----------DFVGFLFNIREKFGLDDVAYAMNPI---N-GSVFGHVTYGDAWKMHYVEHGFHRIDPTLQKARRSIAPVDWSRLE-RDQDFRRVFDDARDFGIHQGLTIPVRGPYGDIGGLSVTSSLSRTEWNKLKSDVIVGLQSVA-VHVHDMVIRSDSSNLLKTPNLSQREIEVLQWISAGKSQQDIADILTISNRTVEVHLRSARHKLYALTTAQAVGRAISMGLI
>CP009630.1
-RLPSELAAELGRYRRRVFIEQLGWALPSANRFEHDQFDRDDTVYVFARDAGGDVCGCARLLPTTRPYLLESLFADLIADVALPQSAAVWELSRFAATGDEGGAGNADWAVRPMLAAVVECAAQLGARQLIGVTFASMERLFRRIGVHAHRAGPPKQVDGRLVVACWIDIDPQTFAALYQQFSAAEDEQQLFQRIAAYSKRLGFEYCCYGIRVPLPVSKPAVAIFDTYPDGWMAHYQARNYIEIDSTVREGALSTNMIVWPDVD--RIDPCPLWEDARDFGLAVGVAQSSWAARGAFGLLSISRHARLTP-AEINMLTLQT-NWLANHSLMSRFMLPK-LSPAAGVTLTAREREVPCWTAEGKTACEIGQILSISERTVNFHVNNILEKLAATNKVQAVVKAIAAGLI
>CCMY01000192.1
-MERPDLWEAVHRLRYKIFVEEMGWDLDRPDGLEIDQFDHEEAEHHLVIR-NGELAGYQRMLPTTRAHLLTDVLSDLYEG-TPPSGPHVWELTRYAVAPGRDGKRGVSTVGTELIAGFVEWGLKRNVNQVIIEFEPMWVLRALQLHFLATPLGYQRTYGNQQVVATLLTFTEHTLDVVIGQLQHANTAAAVCERLLAITSNFGLTALMAGTVPQPRGQQKDHVLLCDWPGEWLERYVARNYVDHDPVVSHMKQLQAPFQWREAS-QDKSSNEVMGDAREFKLRDGLAFPLVTLDGQIVMVSLGGESD------LSEAEFGMVS-LASTYIGRAMQLHTMAKVIDHIELTPRERECLQWAAVGKSEWEISQILGISEHTSEKHLLNAKSKLGAANRVQAVAEAIRRGYI
>MDSC01000045.1
-HPRWEVENELYRFRNRVFSDRLGWDVESRRGLERDNFDKPDTHWVLIED-KQGLCGCIRLLSCAQDYMLPSIFPTALAGEAPPRGNDVWELTRLAIDADRALENGISELTCVIFREVLAFAREQGIRELVAVVSLPVERIFRRLGLPIERLGHRQAVGAVRGVGIRFHLDERFDRAVLEHFTLVTDGNRLSELICRFTLGMGYDRFALIL-PMSMQR-PKVVLFNQCPDSWVQAYTLNNMLACDPIIQLARRQTLPIYWNRLDEKQEGSMDVMGLAAEFGLRNGISFPLHGAAGENGILSFITRERASS-DLMLESS-PILSWMSNYIFEAAIRIVRMREDDPQEPLTERETECLFWASEGKTSGEIACILGITERTVNYHLNQVTRKTGSMNRYQAIAKGVSSGIL
>LT629793.1
SEMSDELKLMLGRFRHEQFVEKLGWRLPVQAGCEWDQYDTEHARYVLAFNEHCAIIGCARLIPTTLPNLLEGVFSHTCAG-TPPKHPAIWEMTRFTTREP--------QLAMPLFWKSLKTASLAGADAIVGIVNSTMERYYKINGVNYERLGPVTMHEDEKILAIKLSAHREHH---YSIFAQTMNMQEFTAVALQALRELRFDFFAYGMCSATPFMRPKTYMYSNYPEDWIRRYQAANYATIDPTVKHSKVSSAPILWSNEL--FRSCPHLWSEANDSNLCHGLAQPSFSTQGRVGVLSLARKDNVISLQEFEALK-PVTKAFAA-AAHEKISELESRVFNTDVEFSGRECDVLRWTADGKTSEEIGVIMGVCTDTVNYHHRNIQRKIGASNRVQAVSYAVALGYI
>JPPS01000005.1
NNMPERKLDEVFSLRKITFKDRLDWKVTCIDGKESDQYDDENTNYILGTI-DDTIVCSVRFVEMKYPTMITGPFSPYFADVDLPID-GFIESSRFFVEKALVRDGNNSSLSLILFLAMVNYAKDHGYKGILTVVSRGMFVLLKRSGWNITVVNQGESEKNEVIYLLHLGVDVDSQQKL---FDNESINEDIRNYIQRRIKSYGDLRYSYLVMNK--QTPLHPTIISNYPLDWVKKYKKNSYHLIDPVILTAKDKVAPFAWDDNSVKKSTDSAVFKLAREYNIVNGYTFVLHDNSNNMATLNISNGSDSESI-EINKEKIQMLLILTHEKM-LGLYHNSAENKIERDIFSPRENEILYWASVGKTYSEISIILGIKRSTVKFHIGNVVRKLGVLNAKHAIRLGIELKLI
>JRXE01000010.1
-DMPSSLLAELGSYRYNVFARGEGWSIPSRPGQEYDRFDRSDVTWLIAWSAKHGICGCARLMKWPETQ----HSPGVA--MPVDRH-TIWEMSRFSARLDI----D-SELPLKILWHALQIAAEAGIQYVASAATPMMEKMFEHHQIVFEPLMPGLIHSEDNLFAVKLAVKQPVLAD-FALFQSATETGQLINFAQQQIECLGYDYFTLLIRHPVPFTRPKIYFFTTYPAFWLQHYQKENYFDIDPIVAMRQSPGQILQWRDEL--FTGSEKLWSDAQDSGLVSGYSCSVMGAKRVTGILSLSSRSGIKNLEASLVFE-MKLQYLAEVYLATLQRLNDPSVSVIDIGFSQRELEIVKWTAEGKTAAEISLILSISEHTVNFHQKNMQKRFNTANKTQIACYAAAVGLL
>CCNE01000022.1
-GDFADELHEMHRLRHRVFKQRLDWDVDTSGGYEIDRFDALKPHYLVLRGAGAEVCGCVRLLASTGPTMLGDIFPALLDGQPTPQDSRIWESSRFALDLPPSGSGGIAVGTYALFAGMIEFGLWRGLDRIVTVTDLRMERILRRADWPLERLGEPRAIGPTRALAGYLEVSSERLDAVLEQLSESVDETDFRDAMARAAAAFDLVKFAYLCLPP--QAPGKPRLISNYPPRWTAHYLSNHYHAIDPVIARAQGGQCPFLWGLHY-SSDFERKLFDEAAAFGIRCGLTIPILDKRGNVAAMSFAADGSPA-LLRVSERYQEAFRFMAT-CFHICVRRKLADRVVNGVQLTPREYECLEWAAQGKSARDIASIVGIRRRTAAFHLENARKKLGVRTRMQAVAQ-------
>JUJB01000006.1
TELSEKKSEELFTLRKETFKDRLNWAVKCINGMEFDQYDDDNATYLFGVE-DNQVICSSRLIETKYPNMITGTFFPYFDKIDIPEG-NYIESSRFFVDKARSKTGNTYPVSTMFFLATVNYSRSKGYDGVYTIVSHPMLTILKRSGWKISVVEQGLSEKQERVYLLFLPVDKESQDVL----------RVIKSQFDTALSHYGDIKYSYMVLNK--KKPTEILIISNHHDEWREIYRANNYQHIDPVVIAALNKITPFPWDEDLSTQLKMSKIFNLSREHNITNGYTFVLHDHSNNLVMLSIMIDENVSNIDEVIESNKDKLQ-MTLMNIHAEIRNKEDERSNDKDIFSQRENEILYWASMGKTYQEIALILGIKTGTVKFHIGNVVKKLGVLNAKHAIRLGIELQLI
>MUUD01000001.1
ERLPHELAADLGRYRRRVFVEQLGWALPSAESFERDQFDRDDTVYVFARNADGDMCGCARLLPTTRPYLLKSLFADLVEDMPLPQSAAVWELSRFAATDDEGGSGNAEWAVRPMLAAVVECAAQLGARQLIGVTFASMERLFRRIGIHAHRAGPPKQVDGRLVVACWIDIDPQTFAALYQQFSAAEDEQQLFQRIAAYSKRLGFEYCCYGIRVPLPVSKPAVAIFNTYPDGWMAHYQAQNYIEIDSTVRDGALSTNMIVWPDVD--RIDPCPLWQDARDFGLSVGVAQSSWAARGAFGLLSIARHARLTP-AEINMLTLQT-NWLANLSLMSRFMVPK-LSPAAGVTLTAREREVLCWTAEGKTACEIGQILSISERTVNFHVNNILEKLGATNKVQAVVKAISAGLI
>LSAH01000030.1
EEFDKKLLGEMHKLRAQVFKERKGWDVSVIDEMEIDGYDALSPYYMLIQETEAQVFGCWRILDTTGPYMLKNTFPELLHGKEAPCSPHIWELSRFAINSGQKGSLGFSDCTLEAMRALARYSLQNDIQTLVTVTTVGVEKMMIRAGLDVSRFGPHLKIGIERAVALRIELNAKTQIALFLELERSSGKLEWSAILQKMASDLGFSKILFGLLPKDSQDYENAFIVGNYPAAWREHYDRAGYARVDPTVSHCCQSVLPIFWEPSIYQTRKQHEFFEEASAAGLVYGLTMPLHGARGELGALSLSVEANRAEANRFMESVLPTLWMLKDYALQSGAGLAFEHPVSKPVVLTSREKEVLQWCAIGKTSWEISVICNCSEANVNFHMGNIRRKFGVTSRRVAAIMAVNLGLI
>LLUA01000012.1
EEFDKKLLGEMHKLRAQVFKERKGWDVSVIDEMEIDGYDALSPYYMLIQETEAQVFGCWRILDTTGPYMLKNTFPELLHGKEAPCSPHIWELSRFAINSGQKGSLGFSDCTLEAMRALARYSLQNDIQTLVTVTTVGVEKMMIRAGLDVSRFGPHLKIGIERAVALRIELNAKTQIALFLELERSSGKLEWSAILQKMASDLGFSKILFGLLPKDSQDYENAFIVGNYPAAWREHYDRAGYARVDPTVSHCTQSVLPIFWEPSIYQTRKQHEFFEEASAAGLVYGLTMPLHGARGELGALSLSVEANRAEANRFMESVLPTLWMLKDYAPQSGAGLAFEHPVSKPVVLTSREKEVLQWCAIGKTSWEISVICNCSEANVNFHMGNIRRKFGVTSRRVAAIMAVNLGLI
>CYGX02000118.1
QEFDNAVINEMYRLRARVFHGRLGWDIPTIAGMEIDGYDALGPHYMLIQSHDRQVRGCWRLLPTEGPNMLRDTFPQLLHGADAPVGRHIWELSRFAIETGGEQSFGFADLTMRAIHELVTFADRMGITRYVTVTTTPIERLLRKTGIEINRLGPPLQIGVERAVALDIAVSPKTRTAL----LNAADEAEWFGAITGLAETWGFDKLLVAMLPRPTIRLEDAYVRSTYAPTWRDTYDRQGLVHIDPVVTHCATRATPLIWSPDIFKTAQQKSMYEEARSHGLRAGVTLPIHGPNQEAGMLCFVNDHNPTD--AFWRHVLPNMMLLRDLVIDTSQRHLNTHAQTLLPKLTPRERECLKWTARGKSTWEISHILNCSEAVVNFHMKNIRTKFGVNSRRAAAVIAAQLGLI
>CVTV01000010.1
--------TAIGHYRHKVFVEHLGWKLNCTDGLEYDQFDRDDTVYVVARNDDDHIIGTARLLSTTRPYLLSEVFPELLSGETPPNSETVLELSRFAAMDFDAASQFSSDIAIDLMRETLASAAGQGANKLITVSPLGVERLLRNVGIHASRAGKVTHSDGKKIFASWITV--------WNIFEFDICEQSIFKKITATAQQLGFDHCAYGLQLPLPLTAPKVIILDNYPDAWRARYSAAHYVKSDPAVLHGRRTQDPLVWSASS--FSLAPELWEEANAYGIKVGWSQSHIDLIGAGGMLSVSRCAPLSP-SE-LADIQSKLVWLVSI-AHSSLSITHRHRKEQDPNLTFRELEVLKWTADGKSAGEISDILTVSKNTIDFHIKNAILKLKTCNKTAAVVRAAMLGLL
>AUND01000001.1
LHRFGAAFYDFLRLRKQVFVDELGWDVPHNDEVEMDQYDTPLAHYSLVLR-DGRVVGGARAMSTAATYMLRDAHPEILPD--EIASPEVWECTRLVISETLTTHAERAACLRMIVDGLVERAIARGASELICLSSLALMRALRQLGYDVSRMGPIYREDGRRYAALRMPAEYSTARRA----------------------------------P--------ESELNRLDCAWVDRYTQEGLVVQDPSMRWIYGNLGWVRWGDMT--LEDPRGVQQMAREMGLRFGATVSFSDPRGRRSYAVLFRAD--RD---FTDAELDEVF--A---TLRDMHL-----DASGRSLTAAELEAIRFRADGLLIKQIAAELDISESGVKARLTSASRKLGAKNAIEMLAIATSRRLI
>AQQW01000003.1
LHRAPRLARSMFEDRADQFHTRLGWEVSVDTGAERDRYDDLNPLYVIWERSDGRHGGSMRLLPTTGETMVNDHFQHLTGG-VRIESPLIWECTRFCLARDT----D-PGTAAALMLAGGEVMRGFGVEHYVGVFDARMVRIYRRIGASPEVLGAEG-QGRARIAVGLWAFSAEAQARV--------GLGDLQALAERIRAEYGVGHVVYHWVN----SAGQQYGCGTYDPAWVERYLDRNYLRIDPVIQGCYQRFHPVDWKRLDWSGKAARDFLRDAVAFGLGQGYSIPIRGPNGQFALFTVNHDCDDV-WAAFTEENRRDLILLAHYFNHQALELEPGRTPPEATPLSPREIDALTLLAMGYSRAQVADTLTISEHTLRVYIESARHKLGALNTTHAVARALQRGVI
>JRMH01000002.1
-LLSETKSEELFTLRKETFKDRLNWAVQCTDGMEFDQYDNNNTTYLFGMK-DNTVICSLRFIETKYPNMITGTFFPYFKEINIPEG-NYLESSRFFVDKSRAKDGNDYPISSMLFLSMINYSRDKGYDGIYTIVSHPMLTILKRSGWGIRVVEQGLSEKEERVYLVFLPVDDENQEAL---------------------DHYDGVKFSFMVLNK--KNPSEMIIISSYPDEWVNLYKENKYQHIDPVVLASFNKISPFSWEKSLVTRLQLAKIFDLSKKYNIINGYTFVLHDHGDNLAMLSIIVDSYPDDVDAFIEEKKDTFQMLID--AYEKIMIESKKQLNNKEIFSQRENEILYWASMGKTYLEVAIILGIKTSTVKFHIGNVVKKLGVLNAKHAIRLGVELQLI
>FNNK01000005.1
--ETDEDLRAAQALRYEVFVRELGGSVDHDAGLEQDQFDPY-FDHMLVSD-SGEVVGVYRLLRSDQAERLGRFYSEDEYDLTPQSGRKLLELGRSCLHADY---RG-GMAMFHLWNGLAAYVADHEIDVLFGVAS-------------------------------------------LHQLTQFKTIEELWHAHVSQMSRYGFDRLLYGYTLFKTRDPDDFVVLSNHSPEYLQGFLVDGLYSHAPMLTWALENEGHASWRAAQ--DMKARKVHEFNQAMNVCAGYTISFNSATDRFGAISLAARPDQDAIDQIWAEHGSDIV-LMNNVAHLKILTLP--YHAPNRALTKRQREVLQWVGDGKTTQDIALLMGLTPATIEKHLRLARESLCVETTAQAVLKAAL----
>AYVU01000002.1
KHLYENEFDEFLRRRHDFFVHQKHWRPASPDGRELDQFDTEAATYLLGIE-DGRVVTSARLIPTSEPHMVSEIFSHMCEKSGVPRRPDWAEWTRTFVVPDK-RSTGLRGTLTQLCCAVMEYALDEGLGAVGGIQETYFMPHHGALKWRAEPMGMAREENGEWYIVAYIDVNEAALASVVERCRKHTATGPVLSDLLETVRNLGFEHLILSGVPLGGQKLAPMVELNGWPAGWFERYVEAEHAAVDGVCIYSAKTLKPFLWADVPAKTEGSRRVAGEATEFGILSGFAVPMLSVHHWQSVLSFASSAKS--CTLSPRQQ-VQLVTMA-VYAGMSIQALS-NDDGDEGPLTDREKEVLLWAAAGKTSSETSQILGVTERTVKWHATRAREAFGVASTTQAVVEAVRRRLI
>LZAX01000011.1
NNFSEGLYTKFKSYRYRVFVEYLGWELNCPNNEELDQFDKVDTAYVVAQDRESNIIGCARLLPTTQPYLLGEIFPQLLNGMPIPCSPEIWELSRFSAVDFSNSQAVSSPVSIAILQEAINFAREQGTKQLITTSPLGVERLLRAAGFRAHRAGPPMTIDGYSMFACLIDI--------LSAFLVVKNEYQLFEIVKSTASRLGFDYCAYGMQSPLSIAEPKTIMLNNYPEAWQKRYVERQYVKIDPTVQHCMVSLQPLVWSSQSAKTQAEKDFWEEARSYGLNVGWAQSSRDFIGTRGMLTLARSNDQLS-EKEQKAQYTNMYWLTQT-VHSSIAKNDVEFAKFNLYLTNREKEALRWTAEGKTSAEIAQILGVTERTVNFHLSNSMQKLNVNNKISAAIRAVMLGLL
>LPXN01000105.1
DRFSEWQLDELFRFRNRYFNEIRGWNLPLDHGREIDRFDCDPAIHVAAVEEDGTLVGCFRLLPTERPHLLDTHFPALMGEHPVLRGPDVWEISRLAVIPRMKRRAETMRITAHLLKTLFEVCDDLEIGALTCVTDTQFERLLHIGGFECRRFGDALQIGVESCVAGSLTVNWHNRNA------------------------------------------EIPLILCDYPSDWVRHYQTNELARIDPVIADSNATRLPFAWNVRDYLSDPQRRLLGDSIDVGVDKGLSIPIYGAGGDYGLITFVSAGSEGDFMSLDPTVLQDCTLVANH-FHLTLRLGTEFLVQEELKLTGREIEVMKWVAAGKTQDEIADILAVSMHTVKFHIYNAHNKLNVFSTPHAIAKLVYLGVL
>FPBS01000022.1
---FPLLRDTMFRDRAEQFSKRLGWDVAVNSGEERDQYDELNPLYVIWEMADGRHGGSMRFMPTVGRTMVNEHFSHLTGG-VTVESPLIWECTRFCLSPKA----D-RRASAALALGAGELMSAFQLKHYIGVFDPRMQRIYRLMGLEPEVIGSAG-EGRDEIGVGLWSMDETAFEPTLTNLQSATALEDLQAVTEALRDHYAVAHVVYHWVN----SVGERFGAGTYSPEWVDRYLEKDYLRMDPVIFGCFQRFTPVIWKDLDWSSKPARAMLQDALDYGLGQGYTIPIRGPSGQFALFTLNNSADEG-WAEFIDRNARDLMIVAHE-LNKALEFEQWGDAVTTPVLSPRELGAMTCLAKGMNRAQAAADMQISEHTLRVYIESARHKLGALNTTHAVARALSTGVI
>LOUW01000009.1
-RLPPEHAAELGRYRRRVFVEQLGWALPANDGVERDQFDRDDTVYVFARSGGGRMCGCARLLPTTRPYLLMSLFPDLIADMPLPQSAAVWELSRFAATGDDSGADPAEWAVRPMLAAVVSCAARLGARQLIGVTFASVERLFRRIGIHAHRAGPPKQVDGRLVVACWIDIDPQTFAALYDQFSAAEDEQQLFQRIAAYSKRLGFEYCCYGIRVPLPVSKPAVAIFDTYPDGWMAHYQAQNYIEIDSTVRDGALSTNMIVWPDVD--KIEPCPLWRDAHDCGLSVGVAQSSWAARGAFGLLSIARHADPLTPAEINMLTLQT-NWLANLSLMSRFMVPK-LSPEARVALTAREREVLCWTAEGKTACEIGQILSISERTVNFHVNNILEKLGATNKVQAVVKAISAGLI
>FNZQ01000001.1
LDEHCDLSSAMFRDRTAQFRDRMGWDVIV-DGWETDEFDALDPLYVIAEDATGGHAGSLRFLPTTGPTMLRDVFPHLTGG-RPIRDRLIWECTRFCLSPSSD-----GTVTRRLLLAASELGLGMGLSHAVGVFDFPMVRIYRRLGWPPEVLRSADG-----ISAGIWTFSDQTHDLLLERLGKTTSLCDLQKTVFDLRDAYEVEHLVYHSVK----SSGAQWAALTYAPEWVDTYVAENFQTIDPVVLSCFRGFRPIDWKTLDWSGRPARTLLGEGLANGLGQGVSLPIRGPSGQFALFTVNHKTD-DSWGRFIRQNMHDLL-LAAHYINERALALEGEGHVPHQSLSPRETDALTLLAAGRSRAQAAERLKISEHTLRVYIESARFKLGALNTTHAVASALSRGLI
>AKSE01000160.1
DELTDIRSEDLYKLRKKTFKDRLNWEVNCSNGMEFDEYDNSDTRYLLGIY-QGQLICSVRFIELHLPNMITHTFNALFDDVALPKR-GYIESSRFFVDKTRAKFGNHYPISYLFFLSIINYSRHNGYTGIYTIVSRAMLTILKRSGWQGEVIKEAHITEKERIYLLHLPIDRDNQARL------NEVIETLRDYIDRKLTIYDSPKYTYMVINK--KNPGDIFIVTSYPNEWAELYTNNNYQNIDPVVLIAFRRFSPFSWDENILSELKLSKIFTLSKKYNIVNGFTFVLHDTMNNLAMLSLIMDDA---LNRVNDRDRLQML-LIE--THEKMLTLSQKGMPGKAILSPRENEVLYWASMGKTYQEIAIITNITPRTVKYHIGNVVKKLGVINAKQAIGLGVELEII
>LRZL01000004.1
EEFDKKLLGEMHKLRAQVFKERKGWDVSLIDEMEIDGYDALSPYYMLIQETEAQVFGCWRILDTTGPYMLKNTFPELLHGKEAPCSPHIWELSRFAINSGQKGSLGFSDCTLEAMRALARYSLQNDIQTLVTVTTVGVEKMMIRAGLDVSRFGPHLKIGIERAVALRIELNAKTQIALFLELERSSGKLEWSAILQKMASDLGFSKILFGLLPKDSQDYENAFIVGNYPAAWREHYDRAGYARVDPTVSHCTQSVLPIFWEPSIYQTRKQHEFFEEASAAGLVYGLTMPLHGARGELGALSLSVEANRAEANRFMESVLPTLWMLKDYALQSGAGLAFEHPVSKPVVLTSREKEVLQWCAIGKTSWEISVICNCSEANVNFHMGNIRRKFGVTSRRVAAIMVVNLGLI
>CP019839.1
DDLPPALARELYRLRRKTFRDRLDWKVECVEGMEKDQFDSHNTTYLLGMY-DGQLLCGARFINATQPTMISEIFHNYFDN-PIPADVPCCEVSRLFLDKDIRDSASLHPASKALFLAMNIYCMKNKYHGMYAVASRGMYAIFRHANWKVEVIQRGVSEKGEVIYYIYMPASTSIIEDI---------NTQIQSELDAFFEDFKGIVFAYAIMNK--KDPSQMRIINNSP-EWFTIYLEKKYQFIDPVIIRALRCVEDFFWESDVVDGYNLTRIFDESVQYDIYQGQTFPLHDYLNNLVVLSVISPKSGIDIEK-YRP--HFLRFLVQL-HQKTLNLYSQHQQKKNVFLSPRERQILKWVSAGKTYAEISVILSIAERTVKFHMGNIMKKLGVNNARHAIKLGTELRLL
>ASJI01000022.1
DEFPPELSTELYRLRTKTFRERLDWKVECIDGMEKDQFDNENTTYLLGMH-NGKLLCGARFIDSTQPTMMSEIFHEYFEGSGLPTDIPCCEISRLFLDKDRRDSAGLHPASKVLFLAMIFYCMKRNYRGMYAVASRGMYAIFRHANWKIEVIQKGLSEKGEVIYYIFMPASMSIVEDI------------IQNELNAFFEDYKGIIYAYAIMNK--KDPSQMRIINNNP-EWFDIYLERKYQFIDPVIIQSLRCVEDFFWENNVILGYNLTRIFNESFQYNIFQGQTFPLHDYLNNLALLSIISQKDSG-IDM-EKNRSKIVSFLIKL-HQKTLNLYSQHHQKKNVFLSPRERQILKWVGAGKTYAEVAVILSIAERTVKFHMGNVMKKLGVNNATHAVKLGTELRLL
>MBTP01000013.1
--------QALFLYRYEVFAKLLGWGVSHTKRQEIDQFDVDDTIYVTASESSGRIVGCARLLPTTSEYLLEEVFPHLVDG-PVPKDSETWEVSRFCSVTFNPNDAQFGEHTVSIFNEVVKVAKTHNVRRLVSISPKSMLVLLRRNGYRAKSLGNTVDIGGEKIVACLINI--------IQRITVSTCKQTMFEELRKGAVELEYDYFAFGYKSRFQCSAPKIEAFNNYPSTWNKRYLDDNLAQVDPLLKLGMQTKNWINWDSVC--RNEHLEFWEEAASYGISHGISKPTHSTDGYSSMFSLARDTPS-DI--FKGQEQTNLLYLTAEFAFSRLCKPS-FIFEERPSLTKRELEILKWVSVGKSGVEISIILGIAAKTVAFHMANINRKMGVTNKTAAAIKAVMMGLF
>LLRY01000003.1
EGLSAAMIAELGRYRHQVFIEKLGWDVVSTRDQEFDQFDHPQTRYIVAMG-RQGICGCARLLPTTDAYLLKEVFAYLCSE-TPPSDPSVWELSRYAASAAD----D-PQLAMKIFWSSLQCAWYLGASSVVAVTTTAMERYFVRNGVILQRLGSPQKVKGETLVAISFPAYQE-----RSEMQPIHDSQGVFAVLEKEVRRLGFDYYAYGVRHTIPFTRPKTEVHGTYPKAWLERYQMQNYGAVDPAILNGLRSSEMVVWSDSL--FDQSRMLWNEARDWGLCVGATLPIRAPNNLLSVLSVARDQN---ISSFEREEIRLLRCMIELLTQKLTDLEHPMLMSNPVCLSHREREILQWTADGKSSGEIAIILSISESTVNFHHKNIQKKFDAPNKTLAAAYAAALGLI
>JQDN01000025.1
TQLDSTVKAALGNYRRAIFIEKLGWPLPLVDGLEIDQFDRPDTIYVVGKTESGDICGCARLLPTTRPYLLGEVFPDLMGDAAPPCSAHVWEISRFSSSILSGALRQAHRNTRILLAKIVRFAQAAGVKRLITVSPLAVERLLNRLKVHIHRAGPPRLIDGKPVFACWIEVDDITLQALLNEFSRSENPQHVISVLTRAAATLGYEYAAYGMRRPFPISNPPILMVSNYPARWQERYIEARFANIDGAVKAALGSDRPVTWSAPA--NASKSAFWAEALSFGIAHGWSSASRGADGAIGVLTLSRTQDPIDTAEKFRNE-SIVHWLANV-AHASMAPFLPAADEFDPDLTRRETDVLKWTADGKTAYEIALILSISESTVNFHVKNIVSKLGSTNKIQAVAKAALMGML
>LSEF01000004.1
-EAFSCTLASMYKLRYRVFKERLDWSVITSADMEMDEFDLLCPAYLVQTS-DGSVEGTVRLLPTTGPTMVRDTFPMLLAGLPAPLDPQVWESSRFAIDDQRKGEHGLAKATYELFAGMLEFGLARRLNSIVTVTDVRMERILKRAGWPLSRIAPPCTIGNTLALAGHLEVSADVLQKV-DLLSAAEYADGFSEAMAVTATALGLSHFAYLAMPR--RRGKRPLVISTYPVDWVSHYVRSSYERLDPIITLALESTEPFKWGLDLL-SAAQQRFLHEAAQFGISLGFTVPLHDEDGAVAALTFAANQRRPQFERCVDLQAPVLQLMAR-CFHWQVRRKLQEVTIDGIPLSPRELDCLGWAARGKTTWEIGQILGISRNTAAYYLNSARNKLGVRTVVQAAMRLA-----
>AZZG01000011.1
EGLSAAMIAELGRYRHQVFIEKLGWDVVSTRDQEFDQFDHPQTRYIVAMG-RQGICGCARLLPTTDAYLLKEVFAYLCSE-TPPSDPSVWELSRYAASAVD----D-PQLAMKIFWSSLQCAWYLGASSVVAVTTTAMERYFVRNGVILQRLGPPQKVKGETLVAISFPAYQE-----RSEMQPIHDSQGVFAVLEKEVRRLGFDYYAYGVRHTIPFTRPKTEVHGTYPKAWLERYQMQNYGAVDPAILNGLRSSEMVVWSDSL--FDQSRMLWNEARDWGLCVGATLPIRAPNNLLSVLSVARDQN---ISSFEREEIRLLRCMIELLTQKLTDLEHPMLMSNPVCLSHREREILQWTADGKSSGEIAIILSISESTVNFHHKNIQKKFDAPNKTLAAAYAAALGLI
>CP011971.1
RRFLDSALMQMYRHRKAVFVDELGWNIPHAGGLEMDRYDREDTIYLVARHRERRIQASARLLPTLGPHLMSDVFPHTLHG-GIPRGERIWEASRFCPAPDLGGRRRRLALLWEVFCGLMETSLLFGIERIVFQAGTALLPLALRCGWDAAVLGPTLPCGNDRVTAVGVDITLQGLRSMIEQCERATHTDDLKLAFQHALGRLGFRYFACGFHVD-PLHPRDAIMMLDYPRAWVAIYSEQQLHRIDPVFVRAGRTALPFFWDSREFRRPRQRKMLAEARRFGIAHGYTIPIHSPRSLRASCSVIPDT--SSI---HRHSYFAVQLMAGH-LFEAARLRNNRPAVETPQLSRRQRECLELVGQGKSDWEIAMILGISAHTVHTYITAAMRRFQVSTRQQALVCALAWHQI
>LXKL01000007.1
-YRYAGLLEQSFRLRKRVFHDCLGWQVDVHHGLERDAYDELGAVYLVWCD-AHHLYGTVRLMPTTGPTLLHDVFRRTLPAEDL-VSPATWEGTRMCLDVDLLRTLSPSRAFGFLLLALFECAFAHGIKTLVSNYEPPMERVYRRAGLIVEEIGRADGYGRLPVCCGVFAVSEETLQQM--------DAPTVYEALLCVQGIYDVDFVTYHLTATVISDLDAPFVQSTYSPEWIARYFLKRYVQVDPVVQQGFLRQLPFDWREFEMT-PEIAAFFDDARQHGVGFGYSIPITDRVGRRAIFSLSAEHDPKGWDRLVAGNMSDWI-EIAYQIHMKAITEIHGGEDPVPGLSARERECLSWVARGKDHKDIALILGISEHTARSYLKSGRLKLGCATISSAAVQAMKFRLI
>LT828648.1
---TESEWCQAYRLRHRVFAERLKWVPERPDRLEADMYDAWSTSIGVFTA-DSILLGLVRMTHAPVPFMLESEFSACLTGTHPRKELDTAEITRLAVDPHVADRTVSTRVMQAAIKGAYLWCVANDVRYTYIVVEERLLRGLRLMGWPCQSLGAPVSLPPAQAVSVAALIDLETFR--------------------------------------------ANVVNVSYPDEWLRLYWQNSFFEVDPVFQKALKAPGTQLWKDTYATSKKEKEFIRTAEEFGLQSGITTGSADQ--ACSIATFCSFAGESDL--EAERYLPLMEYLGY-HLHLALMRTEPRLDRCVKKLSVRELTILNWMKNGKTNWEIAQILGVTERTIRFHVESIFSKLDVTSRSQAVATAIEHGL-
>CP007048.1
-ETDQPAFDEMFRARAAVFRDRLGWQVDVRDRWERDRYDEEDPVYLVTQR-SGTLTGSLRLLPTAGATMLKSEFRHFFNQPIDVDSPTTWECTRFCVHPFAGHMEQSRAVATELLSGLCDLALETGIESIVGVYDGAMVGVYRRIGWRPTPLARSLPE-MGKLYVGLWDVTADTSRTL-DRISASPTLGDLETTLDEVRHIYGISHMVLHVTRSSGAATTNPLLMLTYPPEWVKQYLARDYFSIDPVVHLGRRGFLPVEWSASKWDSGQAYGFFKEAMAFGIRQGVTLPVRGPNGERSLFTVTSNHPDAYWRQFRMESMRDLQFLAHH-LHDRAMLSGTRKTTDFPKLSRRELQCLQMTANGFMAKQICARLCISTSAVQLYLASARRKLTVATTSEAVAKATALELI
>LNJU01000005.1
-RLPHELAADIGRYRRRVFVEQLGWALPSANEYERDQFDRDDTVYVFARNGNGEMCGCARLLPTTSPYLLNTLFADLLADVTPPQSAAVWELSRFAATGEAGSAEAAAWAVRPMLAAVVECAAQLGARQLIGVTFASMERLFRRIGVHAHRAGPPKMIDGRMVVACWIDIDPQTFAALYHQFSAAEDEQQLFQRIAAYSKRLGFEYCCYGIRVPLPVSKPAVAIFDTYPDGWMEHYQEQNYIDIDSTVRDGALSTNLIVWPDAD--KAGASPLWADARASGLAVGVAQSSWAARGAFGLLSIARHARLTS-AEINMLTLQT-NWLANLALMSGFMVPK-LAPEANVVLTAREREVLCWTAEGKTACEIGQILNISERTVNFHVNNILEKLGATNKVQAVVKAISAGLI
>CP015124.1
LHKHPELARSMFQDRADQFRTRLGWEVSVDNGQERDQYDALDPLYVIWEM-DGSHGGSMRFLPTTGRVMVNEIFGHLTGG-SPITSPLIWECTRFCLSRNA----P-SKVAGALMLGGGEIMRNFGIRHFVGVFDRRMIRIYRAIGSSPEVLGTEG-EGRDQINVGLWEFTPDSYDMVLEDLDATTTLEGLQKITERVRDAFEIDHIVYHWVD----SAGEQYGCGTYDDVWVQRYLEQGYLRTDPVIIGCYQRFHPVDWKRLDWSTKSARIFLKDALAHGVGQGYSIPIRGPNGQFALFTVNHNCD-EDWEEFTEAHSRELILMAHYFNRKALEFEPDRGPEQAQTLSPREIDALTLLAIGYSRAQVAQTLSISEHTLRVYIESARFKLGALNTTHAIARALSCGFI
>FWFL01000011.1
KEKFGGVLDEMFRLRARVFGDRLGWQVNVANGMERDLFDDLDPAYAVGLDDQGEVVSCVRALQTTGPHMLADVFSDILDGEPPLRSATLWESTRFCVDTKRLDRNSVSYATCELMIASLEAAKQAGVTDIVTVIDPVMDRVLKRSGAPYDYVGKQADMGKVPALAALLDCTDERIERI-------QENDALFTTFLHQVRELDHAAYAG-MNPI---S-GTTHGHVTYSSDWTTHYFQNKFHEIDPTLAEARRSIAPVDWGRLG-ERDNFRAVFNDAREFGIGCGMTIPVRGPYGDIGGFSVTRDCGEREWGLLKQKIIGELQTLAVH-MHDMVIRADLSRVLNAPSLSTREVEILQWTAAGKSQQDIGDILSISHRTVEVHLRSARQKLSSLTTPQAIGRAISLGLI
>CP011479.1
-HLYERPFLTFLQRHHEHCAVGDRRSLLSGDGPELDPFDTPQATYLLGML-EDQVISSARLTPTTIANHMSEEFSDMCEH-IRPCHPDWADLSRTCVLPEYR-DTGANDTFGQMLCAVMEFCLDEGITHTGGVMRQFLLKNWLDLGWNVIPAGLPRLLSGEWHLVAYVDVNEISLRSGIERIDKHPSMDALLDDLLQVSNAFGFTHMIYTGLPVGNAPIAPLVKSNRFPTELWNRYISEDYSKTDPVCQQMLSTMMPFAWSEVEAEREGAARVIGESADHGMSDGYIVPVFSRDEWLSAVSFGGPRR---L-ELTARERGAI-NLMAIYASSAIERQQNRQPSSRGKLTFREREVLLWTSAGKSCWDVSVILGVSEQTVRFHTAQIRHKLNASNTTHAVARALQQGEI
>CP011465.1
-SVPQADYVSLLKLRYKVFSQRLQWELKTNRGMETDEYDVPEAHYLYAKEEQGHLVGCWRILPTTSRYMLKDTFSELLGVQQAPKAKEIYELSRFAVDKDHSAQGGVSNVTLQMFQSLYHHAQQYHINAYVTVTSASVEKLIKRMGIPCERLGDKHLLGSTRSVALHIPMNEAYRASVIQENQQITSHDDLENVLNGLNNLIDHEFFLFGLSFQPTLKTSETLVTDNYPNSWRQQYDESGFMHIDPIVKYSITNFLPIRWDDAKRVNDDGRVIFEEARCNGLKAGFSIPIHGLRGEFGMISFATSDKSYD---LNQQSIHTSQLIVPLLAHNITRYH--KDAKPRAVLTAREVQCLAWAAEGKSAWEIATIINTSERTVKFHFSNACKKLGATNRYQAITKAILGGYI
>FLRC01000055.1
---------GLARYRHKVFVEMLGWKLPCEGGLEFDQFDRPDTLYVAARCKSGRLVGSARLLPTNRPYLLGEIFPDLMQGIPVPHSEQVWELSRFAAVDFSSGQF-SSPVAIELLRVALAAAAAQGARRLITVSPLGVERLLRRAGFQARRAAPPIQVDGHALFACWIEVPR---------FDETASEQAVFRKIQATARALGFEYCAYGRRGPLPLSKPAVQMINTYPASWQTHYARAGYLAVDPTVAHGRRSTQPLVWNDAI--FAATPELWADARAAGLRVGWAQSSLDGYGVGGMLSLVRSKP-LGLAELAAKE-AAMRWLTQV-THLTMSRAMAPQGHASVSLTPRETEILKWHADGKTAEEISDILLISVDTVKFHTRNAAQKLGAPNKTAAVVRAVMLGLL
>FTOM01000002.1
LHNHGELFANMLRARRELFIVHNKWNLPEAMGMEYDQYDTPASRWVVVHDGTGRVLAGNRLTPTTYSYMIRDAQRGLLDTDEAPVAETVWESSRLFVAHDVPMAE-RRKVHARLVHELGAAARQLGATTCLTLLNANWPRWAGRVGVSMKAMGPVMEIEGVNNQVVAMDFSQN---------------------LTRYAQK-GY--FVGLHIRF----TSPLFFFQTYDQAWTDHYSENAYVLRDPATAWGFSTTGWIRWSDEA--LPDPFGIFEEAARFGLTYGVTIACGH-IHSRTIASLARDD--RE---FLDEEIEK----AE-KIIRR--LHE--MTEPPGELTRAQIEALRCIAGGDRHAAAAAKLGISESALKARLTSARRRLMARTTAEAIQRAKDARLI
>FJ656246.1
-------------------------------------------TYLLGMH-NGKLLCGARFIDSTQPTMMSEIFHEYFEGSGLPTDIPCCEISRLFLDKDRRDSAGLHPASKVLFLAMIFYCMKRNYRGMYAVASRGMYAIFRHANWKIEVIQKGLSEKGEVIYYIFMPASMSIVEDI------------------------KGVIYAYAIMNK--KDPSQMRIINNNP-EWFDIYLERKYQFIDPVIIQSLRCVEDFFWENNVILGYNLTRIFNESFQYNIFQGQTFPLHDYLNNLALLSIISHKDSG-IDM-EKNRSKIVSFLIKL-HQKTLNLYSQHHQKKNVFLSPRERQILKWVXAGKTYAEVAVILSIAERTVKFHMGNVMKKLGVNNATHAVKLGTELRLL
>LN907828.1
DELTGKHSHELYRLRKKTFSDRLGWDVVCKQDMEFDEFDNPATRYILGFC-QQQLVCSVRFTGLEQPNMITHTFRHCFEEMTLPPD--GIESSRFFVDKTRARTGERYPVSQALFLAMINWARHNGYAGIHTIVSRPMLTILKRSGWRFTTLKEAFLSEQESIYLLWLPTGEADQHSM-----------TLRNYIDRKLCLPGSPEYAYTVVNK--KNPSETLIISSYPDEWVDLYRTNNFQLTDPVILNAFRRSSAFAWDENIMSDLKFNKIFSLSRQYNIVNGFTFVLHDHFNNLALLSVIIGSEQEELENYLSTHRGVLQ-TLLIDINEQMYLLAQEENTNRPIFTPRENEVLYWASMGKTYGEIAAIAGISVSTVKFHMGNVVLKLGVSNARQAIRLGVELDLI
>AIMG01000009.1
HNENYELMNKMFSVRAKIFKERLDWDVIVKDGYEKDVFDELNPLYLVSVDKDNKLQGSLRLLPTTGPNMLRNVFGVLIPDGK-IESPLIWESSRFCINPEITHKNSVNRVTLELLSGLAEVGLIAGLKFIVTVYDARMARLLKRINCPAQIIGGPIKIGKVMTYASLFEVSENMWVRL-------------------------LKHVSYFSVNDTKSKFKEPIFLTTYTEHWQCYYRDNNLYLHDPVLYQTFNNVLPTDWRHFNIIKSKTKSLISIAHDFGVGFGISIPVRGPSVERAVISFTYDGK-SEWNSFTSDNLKDLIVVAQL-IHAAALRTANKTFKQEFKLTLRERHCLYWASQGKTAYETAVIMGLSTNTVRAYIESARHSLSCVSITQAVSKAIQFNLM
>LXVY01000026.1
----DAVMRAMFEARKRVFVDLLGWDLPVLAGREVDQFDDIHARYLILTDGEGRHLASARLLPTERPHLLGNLFADLCDV-PPPSGPSTWEITRFCLDRRLR-AGERRRWRDVLVHGIARYALEQGITRYVGVAEPAWREQILAFGWEAHALGPIGTVGGMRLGALRIEIRPDTPALL--AALAATTLNELNNLLHAITREMGFQYFALSHHVDMPRAPQPALRLHNYPRDWEAYYDAERFGPSDPVHRASHLTSTGFCWSMLPL-TNRDEDFLARSRRIGLIDGITIPAHVPGEAAGSCTFAVSWGNSP----RPEWLPLLQFVGTT-AFESARRLMRRTQADRPRLSDRQRDCLYWAAQGKSDWAIAKILGISHETAIQHLKEARGRYGVGNRTQLAIHAIFDGA-
>LN606600.1
------------------------------NRPEEDVFDRENPLYIVSLNEQGEHAASLRVLPTTGPTMLRCDFQACFEPCPDIASAHVWECSCLCGTADSTSPAG-RATTIETSKTLCRMALENGVQQITGIYGKSMMRLFRRIGWEPNILAQTPAE-EGALCLGLWDVSSLALRHMLTAITQAASLQDLDHVVGTLPQKGGLFHYHYLGDLG-PKVADLPPGFATYPEEWVTRYLQQDYAQVDPVVRRARESLLPFEWRELNVESADQQKLLNDARDFDLGQALSLPVRGVEGQNALFTITSTDP-GAFN--RMAYVRDYQ-AIGVYLHEAFVRLTRLAQESALELSQQERNCLKLAADGLLGKDIAHYLKLPEAAVRLYLRIARHKLAATCTGSAVTIARQQGLI
>MRUL01000003.1
RDMPSSLLAELGSYRYSIFTRDEGWSVPSRPGQEYDRFDRSEVNWLIAWH-QLGICGCARLIPLRKQTGGN---PTVFH--PTGQSPAVWEMSRFSARIEV----D-EQLPLHLLWHALQLAEQAGMKELICAATPMLEEMFSRSQVDYEPLTAGIIQSEDNLFAIRIPVNQPRF---QTAFQSVSEIVQLTKIIARETRWLAFDNFALFIRQPVPFTRPKTFIYSNHNEHFIRHYLKEEYSHFDPVVQACQLPGKILRWEDAF--FSSHHYLHELIKANGIKSGISYSSMAKSRTIGILSMSSANMKNK-TISLEEELKLPL-LTELALSALVRMEDASMSVLNMELSDRELEILKWTAEGKTSAEISLILAISENTVNFHQKNMQKRFNAPNKTQIASYAAAIGLI
>CP012700.1
---GDAALRAMFAARKQVFIDLLKWDLPALDGRELDQFDNPHARYLILLD-DLRHRASARLLPTTAPHLLGDLYPHLCPD-GAPSGEAVWEISRFCLDPAQSAAE-RLDARNQLVSALADHALHNGIREYVGIAEARWFAKISGFGWSCRALGPALPGSAGPILAFGIRIDADTLPGLAHEISGAGQQEQLFAALANAAERMGFDHFALAFDRR-G-GEAASMLVHNYPEAWAKIYIGLDLSATDPIRRAGERAVTGFAWRNVE-HSRSDRQLMNVARASGVGDGFTVPRHLPGEAMGSCSFAVGPTDLPC---HMLNVAEII--GAIAIARARDFMGAAAPRPRSVLTERQRECVLWSARGKTAGEIADILGISQETVVRHLKMARDRYSVHCRSMLILCALYDGLI
>JFJO01000086.1
-HPRWEVENELYRFRNRVFSDRLGWDVESHRGLEQDSFDTPDTHWVLIED-EEGLCGCIRLLSCAQDYMLPSIFPTALAGEAPPRSNDVWELTRLAIDAERAPRNGISELTCIIFREVYAFTKAQGIRELVAVVSLPVERIFRRLGLPIERLGHRQAVGAVRGVGIRFHLDERFARAVLEHFTSVTDGDRLAELIGRFTLGMGYDRFALII-PMSMQR-PKVVLFNQCPDSWVQAYTANHMLACDPIIQLARKQTLPIYWNRLDERQEGSLDVMGLAAEFGLRNGISFPLHGAAGENGILSFITAERASS-DLLLESS-PILSWMSNYIFEAAIRIVRLREDDPQEALTDRETECLFWASEGKTSGEIACILGITERTVNYHLNQVTRKTGSMNRYQAIAKGVSSGIL
>AKTS01000359.1
----------------------MDWKVTCIDGKESDQYDDENTNYLLGTI-DDTLVCSVRFVEMQYPTMITGPFAPYFRDLDLPID-GFIESSRFFVEKALARDGNNGSLSAILFLSMVNYARNRGYKGILTVVSRGMYTILKRSGWGITVINQGESEKNEVIYLLHLSIDSNSQQQL----DNESINEDIKNYIQRRIKAYGNIRYSYLLMNK--KVPLHPAIISNYPLDWVKKYKKNSYHLIDPVILTAKGKVAPFAWDDNSVIKSTDSAVFNLAREYNIVNGYTFVLHDNNNNMATLNVSSGDDSESI-EVNKEKIQMLLIFIHKSHHENNTLNK--KENKREIFSPRENEILYWASVGKTYSEIAIILGIKKSTVKFHIGNIVRKLGVLNAKHAIRLGIELQLI
>FRBR01000007.1
RHRFGPVIDDMFKLRARVFHDRMGWDVTVRNGREFDLFDDLDPAYLVALDDDYNVVGCNRMLQTTGPHMLTDVFQDILCGEPPLRSATIWENTRFCIDTERLNSRSVSYTACELMAGIAEYAFESGISDVISVVDPAMDRILKRCDAPYGYIGKTVQMGKTKALAALSDITQERIARIIDLASTPDGQRDFVAHLNKLCDTLGVEHATYFANPI---S-GKMHGFTTYPDEWKAHYVHHGLQQFDPTLRSAARSVAPVDWNRLT-NDTNYDRVFRDAHDFGLSQGVTVPIRGMFGETGLLCACTSTTATEWARLKREIIGSLL-NNAVHLHDTVMNSPLMKTLRHPNLSSRELEILQWVAAGKSQQDVGDILSISPRTVEVHLRSSREKLCTISTAQAVGRAVSLGLI
>LOXS01000136.1
DELPPHVQTDLGAYRYDVFVRRLGWTIAHDDRAEWDEFDGPSTIHVVALD-ARGICGYARLLPTTGPYLLRDVFPHLLGSAPAPQSPAVWEMSRFAASRRRRRTTERQPLGMDFFPSVLAVAASLGATRVVGVMSLSIERLYRRSGIALQRLGNAAPSADGGVSACSVDLPRLAF--------ESRDVRTLIETFRQAALQIGYQHHAIVELTGASHPASINVISLHYPSEWVEHYTRNDYFNIDPVHRAAFRYSTPFSWSDIATSNLRERHLLTEAEDAGLDHGISIPLHQPLGRVLLVSLSGTAPTHDAEAKWRNA-YLLGMQFNLQ-FQSMRTS--RPIPPSVHLTDREQICLTWVARGKSSWVIANMLDISKYTVDFHIENAMDKLNTRSRTFAAVKATRQGLI
>FJ656248.1
-------------------------------------------TYLLGMH-NGKLLCGARFIDSTQPTMMSEIFHEYFEGRGLPTDIPCCEISRLFLDKERRDSAGLHPASKVLFLAMIFYCMKRNYRGMYAVASRGMYAIFRHANWKIEVIQKGLSEKGEVIYYIFMPASMSIVEDI------------------------KGVIYAYAIMNK--KDPSQMRIINNNP-EWFDIYLERKYQFIDPVIIQSLRCVEDFFWENNVILGYNLTRIFNESNQYNIFQGQTFPLHDYLNNLALLSIISQKSGIDM-EKNRSEIVGF--LVNL-HQKTLNLYSQHYQKKNVFLSPRERQILKWVGAGKTYAEVAVILSIAERTVKFHMGNVMKKLGVNNATHAVKLGTELRLL
>LQBQ01000037.1
-KNHPKLAEGMFRDRADQFKTRLGWDVHVNRGEERDQYDDLNPLYAIWEEEDGSHGGSMRFLPTTGPVMVNDVFGHLTGG-APIRSPLIWEVTRFCLSRTA----S-PRTAGAIMLCGGEVMEGFGLTHIAGVFDARMVRIYRLIGSSPEILGSEG-TGRDRISVGLWPFSPADCTRVLEELDSTSTLEGLEQIAIALRDRLEIRHVVYHWVD----SAGDQYGCTTYPDAWVQRYQERNYHRIDPVIIGCFQRFHPIDWKSLDWSGKTSKAFLQDALQHGVGQGYSIPIRGPNGQFALFTVNHSCDEV-WRQITQAYGRDLILIAHYFNRKALEFESNRQPEVSRSLSPREIDVMTLLALGYSRAQVAHSLSISEHTLRVYIESARFKLGALNTTHAIATSMSRGLI
>AY277257.1
---------DLLAFRHKIFRENLRWLPVCGNGLDRDEYDAISDNLAICLD--GQVVGSVRFTPGTERYMLEKDFSRLLPDEILYKGGASAEISRFAVDTETLGRKLTASASRLLYLSLWQWAEWNEIRWMYFVVEPSMYRRLVALGFPIRPVGVPRPLDGVLSMAGYFDWGQI------------ETENELKAFLDQVLSQAPSERLLLALGRLNQIQRLERVLNVSYPSDWLDQYMKENYAQHDPILRIHLG-QGPVMWEERFAKGAEEKRFIAEATQNGMGSGITFSAASERNNI--GSI--------------------L-----------SIAG--REPGNMPLSQREYDIFHWMSRGKTNWEIATILDISERTVKFHVANVIRKLNANNRTHAIVLGMHL---
>FMZU01000035.1
--LGAELMARMARYRHKVFVERLGWPLPSPEGMEYDQFDRPDTLYLVALRDAITLVGTARLLPTERPYLLGEVFPELMGDAEVPRSPDIWELSRFAADPHADGRY-SSPLAVALLRAAMSAAAGAGVGRLITVSPLGIERLLRRYRISASRAAAPRFVGEQQVFACWIYT--------VTGISRAHGVDDLFAQICKSARSLGFERCAYGLRRPSPFTRPRIFLLNDYDPRWRRRYEEAGYLAVDPTVLHATRSLTPIVWSDAL--FCETPALWAEARSFGLCVGWAQSCFDADGSVGLLSLSRSHRLTE-KELRAKD-MPLRWLVNV-AQISLSLTA-IASGEPPRLTRREREVMQWTADGKTSLEVGDILGISVDTVNFHVNNVLVKLGTANKTAAVAR-------
>CP006900.1
------------------------------------------------------------------------------------VDTPVWELSRFAWDQPEPAGREASHGAHELLRAAVFTAWALGARRLIGVTFVSLARLFVRIGVPTHKLGAAYRIDGRWVAAYRIDIDAQTLTAL-DDCGEVNDANTLFARVNEFAQRIGFEYCSYGFRHPRSATQSEVRVFDSYPAGWMARYSERGYLAVDPTVHAGTQCQYLIKWRDPT--LIPADAFWRDAHDFGLKHGVARSSWGPHGEFGLLSFGRTHDA--L---NDVELKSLRVLANY-THESMSLRPQHPPFDFDSLSAREREVLLWTAEGKTADEIGDILGISTRTVNFHIRNCLDKTGCRNKVQSAIRLVMW---
>FOSR01000001.1
-RLPAEIDDALARYRYRVFVEQLGWELPVVDGMERDQFDRNDTIYVIARDDSGSICGCARLLPTTRPYLLKELFPFLLAKMLPPEDAGTWELSRFAAHLS--GDDP-EWAIRPMLALVVRQALRLGAHRLVAVTFLSMERLFRRIGVHAHRAGPARRIDNRMVVACWLDLDACTLSVLYQQLGAARNEHELFFSVAGIARELGFDYCCYGVRVPYPVHKPRTAIFDTYPAGWMDHYRDSGYLDVDPVVQAGLLSNELVVWPQTM--RGEAHRLWADACEYGIRTGVACSSWGQHGVFGLLSLARPHALAS-SE-IDEVSRSVHWLTHM-LMSQFLVPD-MTAAGEVTLTQREHEVLIWTAEGKTAYEIGRILGIAERTVNFHISNVMMKLGVVNKLQAVVKAIMTGLL
>LDCK01000040.1
DDLPPALARELYRLRRKTFRDRLDWKVECVEGMEKDQFDSHNTTYLLGMY-DGQLLCGARFINATQPTMISEIFHNYFDN-PFPADVPCCEVSRLFLDKEVRDSLQGVPASKALFLAMNIYCMKNKYQGMYAVASRGMYAIFRHANWKIEVIQRGVSEKGEVIYYIYMPASTSIIEDI---------NTQIQSELEAFFEDFKGIVFAYAIMNK--KDPSQMRIINNSP-EWFTIYLEKKYQFIDPVIIRALRCVEDFFWESDVVDGYNLTRIFDESVQYDIYQGQTFPLHDYLNNLVVLSVISPKSGIDIEK-YRP--HFLRFLVQL-HQKTLNLYSQHQQKKNVFLSPRERQILKWVSAGKTYAEISVILSIAERTVKFHMGNIMKKLGVNNARHAIKLGTELRLL
>LPMU01000023.1
-RLPYELAADLGRYRRRVFVEQLGWALPSAESFERDQFDRDDTVYVFARNADGDMCGCARLLPTTRPYLLKSLFADLVEDMPLPQSAAVWELSRFAATDAEGGPGNAEWAVRPMLAAVVECAAQLGARQLIGVTFASMERLFRRIGIHAHRAGPPKQVDGRLVVACWIDIDPQTFAALYQQFSAAEDEQQLFQRIAAYSKRLGFEYCCYGIRVPLPVSKPAVAIFNTYPDGWMAHYQAQNYIEIDSTVRDGALSTNMIVWPDVD--NIEPCPLWQDARDFGLSVGVAQSSWAARGAFGLLSIARHARLTP-AEINMLTLQT-NWLANLSLMSRFMVPK-LSPAAGVTLTAREREVLCWTAEGKTACEIGQILSISERTVNFHVNNILEKLGATNKVQAVVKAISAGLI
>LT670817.1
AERNVRNLYQMHRLRKAVFKDRLGWDVTVSGELEFDQYDALGPSYLLSIDRYGTLNGCVRLLPTTGPNMLRDIFPYFVTKAAVPRGERVWEASRFAVSGNAATETGLSQTTYDLLIGVLKFGLSNGIGTIACVVDVRMERILRRAGWQLERLGAAHRIGNTIALAGQLAVSAQILRQLVQNLSMHDNACEIERLLRRTLDQYGFPCFAYLSFAP-RGDDDDTLAMTTYPSSWVEQYCAKRYDRIDPVISRSIATTLPFAWSADRSDTNKQKRLFEEASEFGIQHGFTIPIHDRQGKVATLTLADCDRS-AFDARAERYRHQLH-LIAIYLHAQLRVTPAAVSPTRPCLTQRERSCLQWAARGKSALDTAKIISVSRRTVVFHTENAKRKLGVATVQQAVAKGLMYDII
>ABID01000003.1
---TDADVQAAQRLRYEVFVQELGAMVDHAAGLEQDRFDPF-FDHLLLTD-NGKLAGVYRVMRADMAARAGGFYSEAEYDLTVQSGRKLLELGRSCLDPAY---RG-GAAMHHLWGALARYVAEHEIEVLFGVAS-------------------------------------------LHKIAHSPTIEELWDAHTRQMADYGFNRLIYGFTRYSLGDPADFVILSNQSSEYLKGYLHSGLYFHAPMVRWALNNEGACSWGALR-ETETESRVIEFNRSMDVTAGYTISFRSSKG--AIALTARPGSQADVDAIWTEHGRDIQ-LMNEIAHLKILSLP--YSSPNRSLTRRQLEVLEWVGDGKTTQDIALLMGLTAATVEKHLRLAREALSVETTAQAVLKAA-----
>FMUZ01000034.1
-KINPQALNNMHKLRARIFKQKKMWDIPLINDMEIDGYDALDPYYMIINRAQAYVCGCWRILPTTGPNMLAHTFPELLHGQPAPCCDSIWELSRFAIEMPHDNRFGFSQGTVQAIHAIVNFALGCGVKQFVTVTTVGVEKMLIRLGLDTSRFGPALQVGVERAVALRIELNDRTTAAL-IQLSETECFEDWLAGLKTLTRKLGYANFLLGLKPGPAAMNQQVLIHSDYPGAWRKRYDAQGYVAVDPIVQHCLNLNQPLLWNRENYRRPTESAFFEEAAVYGLQRGLALPLHGPRGEAGMLCLKHSEGARA-TRAMIETLPLATMLRDY-LIERVLKAQ-AEHHAPVHVTQREKEVLQWSAAGKTTWEIAMILSCTTSAIDFHFKNIRRKFQVSSRQMAVLKAIQQKSI
>JH692069.1
AQLDSTVKAALGNYRRAIFIEKLGWPLPLVDGLEIDQFDRPDTIYVVGKTESGDICGCARLLPTTRPYLLGDVFPDLMGDAAPPCSAHVWEISRFSSSILSGALRQAHRNTRILLAKIVRFAQAAGVKRLITVSPLAVERLLNRLKVHIHRAGPPRLIDGKPVFACWIEVDDITLQAL-----------------TRAAATLGYEYAAYGMRRPFPISNPQILMVSNYPARWQERYIEARFANVDGAVKAALGSDRPVTWSAPA--NASKSAFWAEALSFGIAHGWSSASRGADGAIGVLSLSRTQPIDTAEK-FRNE-SIVHWLANV-AHASMAPFLPAADEFDPDLTRRETDVLKWTADGKTAYEIALILSISESTVNFHVKNIVSKLGSTNKIQAVAKAALMGML
>LKCH01000088.1
TTMPVTLLETLYSMRKKIFSDRLEWKVRVSHAFEFDEYDNANTTYLVGSW-NGVPLAGLRLINTCDPYMLEGPFRSFFDC-PAPKNAAMAESSRFFVDTARARSLGIAPLTEMLLFSMHNHAALSGLQSIITVVSKAMARIVRKSGWEHHVLSTGEASPGETVLLLEMPVTADNHQRL-----------QLIEDFENDLHHIGDFTYAYFSTPK--TRNVKPVILSNYPDSWLKSYVASNYHLIDPIIKHAWHSITPFFWREARAQGVETDDFLKRSAKYQLSSGATFTLHDASGLFAALSLCNARQQNDFDQRIREKAADIQ-MSLIRFHDRLIKTRAPPQPTQCKLSTRETGVLKWVAMGKSYSEIAEIFSISERTVKFHMSNVSSKLEVRTAKQAVYKAINMGMV
>FWFN01000002.1
RHRYSNLIDEMFALRARVFKDRLGWDVVVEDGKEIDEFDSLDPAYVLGLDDDGHVVACVRALQTTGPHMLSDVFSDILDGEPPLRSPTLWESTRFCVDTDRKSRNSVSYATCELMAGSLEFARDSGITDIVTVIDPIMNRVLKRSDVPYGYVGSTKPMGKTSAMAALLDCTDERINRI----------NDLRQFLDTVTHQLDYAAYAGV-NPI---A-QTVHGFVNYPDEWQQLYVDQNFQHRDPTLLAASRSISPVDWKRLH-REEAFDTIFHAAHDFGISQGLTIPVRGPYGDIGLFSVTRDCSEREWQLLKSSILSDLQ-AAAVHLHDHVVQHDMVRRLTHPALSQRETDVLQWIAAGKTQQDVGDILTISSRTVEVHLRSSRTKLGALTTAQAVGRAISLGLI
>ADBY01000021.1
-LLANDVSEELFTLRKETFKDRLDWAVNCNNGMEFDDYDNNNTNYLLGVN-NGSVICSVRFIETKYPNMITGTFFSYFDKIDIPVG-NYLESSRFFVDKKRVKSDSRFPISSILFLAMINYSINAGYEGIFTIVSHPMLTILKRSGWGISVVEQGLSEKEKPIYLLFLPTDSQNQAEL----------DTIKSYLDRKLKMYGDIKYSYLILNK--KNPAEINIISNYPDEWVNIYKENNYQHIDPVVIIAFNKIAPFSWDENLNSSLKLSKIFNLSRKYNIINGFTFVLHDPNNNLAMLSIMLDEKSNEIEENIESNKEKLQMLL-ISAHDKLISKDEKIYNDKEIFSHRENEILYWASMGKTYQEIALILGIKTGTVKFHIGNVVKKLGVLNAKHAIRLGIELQLI
>AYWT01000010.1
-MERPDLWEAVHRLRYRIFVEEMGWDLRRPDGFEVDQFDHEEAVHQIVIR-GNEVAGYQRMLPTTRPHLLTEVLTDLSEG-TPPAGPNIWELTRYAVAPGYRGRRGVSTVGTELIAGFVEWGLKRGVDKVIIEFEPMWVLRALQLHFLATPLGYQRTYGSQQVVATLLTFNEHTLDVVIDQLQHAGTAAAVCEKLLGVTSEFGLTALMAGTVPQPTGQQKQHVLLCDWPVEWLERYVTRNYVDHDPVVSHMKQLQAPFQWREAA-QDKSSGEVMGDAGAFKLRDGLAFPLITLDGEIVMVSLGGEAV--E---LSAAEFGLVSLVSTYAVGRAMQLHTMTTTIDHIELTPRERECLQWAAVGKSEWEISQILGISEHTSEKHLLNAKSKLGAVNRVQAVAEAIRRGYI
>LNHZ01000018.1
DELPPGFASELYRLRRRTFRERLDWKVECINGMEKDQFDNEKTTYLLGMH-DGQLLCGARFIDATQPTMISEIFHDYFDDISLPTDIPCCEVSRLFLDKERRDNGNLMPTSKALFLAMIVYCMKKQYRGMYAVASRGMYAIFRHANWKVEVIQKGLSEKGETIYYIFMPASVSAVEDI-----------LIQNELNKFFEDYNGIIYAYAIMNK--KDPSQMRIINNNP-AWFDIYLERKYQFIDPVIIRALRCVEDFFWENKVILGYNLTRIFNESSEHNIYQGQTFPLHDYLNNLVVLSIISQESGVD--M-EKNRSHFMHFLIQL-HQKTLNLYSKVDQKKNVFLSPRERQILKWVSAGKTYAEVSVILSITERTVKFHMSNAMKKLGVNNARHAVKLGMELRLL
>DS995281.1
-QKHADLAHSMFLDRADQFKTRLGWEVQVNNGEERDQYDELDPLYMIWEM-DGRHGGSMRFLPTTGRVMVNEIFLDLCGG-VPICSPLIWECTRFCLSRKA----Q-GRIAAGLMLGSLEIMRNFDIPHYTGVFYRHTARAFRNLGFAPEITGVQG-EGRNPICVGFWEYAEETYHSVLEALDATETLEGLQLIVEQVCEVFGVDHAMYLWVE----TAGNHYYFGTYSEAWTGRYLDKAYSRVDPVVVGCYQRFHPVDWKRLDWNPKPAREFLKDAMEHGVGQGYAIPIRGPNGQFALFTLSHNCD-AAWEKLVAKYNRDFILVAHY-FNRVLELEPSRTAEHAQPLSPREVDALTLLAIGYSRAQVAQTLAISEHTLRVYIESARFKLGAINTTHAIARAVSLGLI
>LT629784.1
--NHAFEIDRMHTIRADVFHHKLRWDVTVNDGWEIDIFDEANPLYIISID-TEDVRGSLRLLPTTGPNMLRDVFSGLLPDDLEIADPLIWEASRFSMDPEYAKCGQVSEITAELFLGAIEIGTLIGLRQLVTVYDARMARLFRRANFKIEVVGTPMRYGRVMTYAGVIGTNQTTIDELIEKLRVASSNDEARGLLNHVVSEYGLKNAVYYADRMPELTQREPYLALTYQEDWVRHYKEQDFFSIDPVLRAGAQSLLPVDWDILDRSAPKVRQMFDEARDFAIGHGLTFPIRGVNGETALLSITSDFD-REWAKTKSIYMRDFQVIANF-IHEMIVRTQ-KTKKIIPKLSPREHECLKWASEGKTYEDIALLIGIRPGTVKTYMEMSRRKLNALNTTHMVARALSLKLI
>FNFV01000001.1
-DQYPRLAATMFRDRARQFAERLGWQVEVNKGEERDEYDALNPLYVIWER-DGSHGGSMRFLPTVERCMINEHFRHLTGG-VRIESPLIWECTRFCLAPDS----D-ARVSAALMLGGLELGLGFHLAHSIGVFDARMLRVYRRLGWEPTVIGQSG-EGRAALCAGLWEFDPTLRPRLIERLAEVETVEALTELIHALRDNLDVEHVVYHS--V--NSTGQQYGILTYSDAWVERYLEQDYARIDPVVQGCFRRFHPVDWKSLDWSGKPQRTLLGEAIEAGVRQGLSVPIRGPNGQFALFSVSDNRDA-EWARHTAARVRELILVAHYVNQKALELERGTDMVPVRSLSPREIDALTLLAMGYSRAQAAESLAISEHTLRVYIESARFKLGASNTTHAVARALTQGLL
>AF110468.1
TTMPVTLLETLYSMRKKIFSDRLEWKVRVSHAFEFDEYDNAATTYLVGSW-NGVPLAGLRLINTCDPYMLEGPFRSFFDC-PAPKNAAMAESSRFFVDTARARSLGIAPLTEMLLFSMHNHAALSGLQSIITVVSKAMARIVRKSGWEHHVLSTGEASPGETVLLLEMPVTADNHQRL-----------QLIEDFENDLHHIGDFTYAYFSTPK--TRNVKPVILSNYPDSWLKSYVASNYHLIDPIIKHAWHSITPFFWREAECSGRRTDDFLKRSAKYQLSSGATFTLHDASWLFAALSLCNARQQNDFDQRIREKAADIQ-MSLIRFHDRLIKTRAPPQPAQCKLSTRETGVLKWVAMGKSYSEIAEIFSISERTVKFHMSNVSSKLKVRTAKQAVYKAINMGMV
>AGVZ01000008.1
-YRYAGLLEQSFRLRKRIFHDCLGWQVDVHHGLERDAYDELGAVYLVWCD-AHHLYGTVRLMPTTGPTLLHDVFRRTLPAEDL-VSPATWEGTRMCLDVDLLRTLSPSRAFGFLLLALFECAFAHGIKTLVSNYEPPMERVYRRAGLIVEEIGRADGYGRLPVCCGVFAVSNETLNQM---IETITDAPTVYEALLCVQEIYDVDFVTYHLTATVISDLDAPFVQSTYSPEWIARYFLKRYVQVDPVVQQGFLRQLPFDWREFEMT-PEIAAFFDDARQHGVGFGYSIPITDRVGRRAIFSLSAEYDPKGWDRLVAGNRSDWI-EIAYQIHMKAIMEIHGGEDPVPGLSARERECLSWVARGKDHKDIALILGISEHTARSYLKSGRLKLGCATISSAAVQAMKFRLI
>AY040629.1
HQLSPALRDDLGRYRHAVFIKQLGWRLPSSAGQELDQFDHADTRYTLALD-EEKIHGCARLLPTTQPYLLADVFGFLCDR-PLPRQHDTWEISRFAASAL----EG-GKLPMRVFWHTLHTAWTLGANSVVAVTTPALERYFLRHGVALSRLGQPQRVNRDHLLALDFAAYQKN----RMEMLKQQESAQVFALLEREVRSLGFDFYAYGVRHSIPFTRPKIDIYGSYPQAWVERYQQQNYAAIDPTILNGLRSTEMVVWSDAL--FGKSSVLWGEAREWGLRVGATLPIHTPDSALSVLSVARECTAISAVELEEIRL-RLRCIIELATMRLGELGHPSSQAEQLELSAREREILQWTADGKSSGEIALILGISVNTVNFHLKVIQKKFGAANKTLAAAYAAVLGLI
>CP014608.1
EELNGVRSDELYRLRKKTFSDRLGWDVVCNKDMEFDEFDNPNTRYILGLY-EGQLVCSVRFVPLDEPNMITHTFQACFSDVPLPAGET--ESSRFFVDKSRARDGERYPLSQVLFLAMINYARHYGCNGIYTIVSRAMLTILKRSGWQIKPLKEAYLSEDERIYLVYLPTDSASQAKM----------ETLRDYIDRKLSHLGSPEYAYTVINK--KNPSKLLIISNYPDEWVNLYRTNNLQHIDPVILTGFKRTSPFAWDENIMSDLKISKIFSLSKQYNIANGFTFVLHDHLNNLALLSLIIDSMKENLEKKLAAERGNIQMLIEYHLVQSISFEDSEIDSDKPIFTLRENEVLYWASMGKTYAEIATIVGISVRTVKFHMGNVVSKLGVSNARQAIRLGVELDLI
>FNUZ01000001.1
-ADYPKLLATMFKDRADQFHTRLGWEVTVENGEERDEYDDLNPLYVIWER-DGTHGGSMRLLPTTGRTMVNEHFTDIIGG-GTIESPLIWECTRFCLARE-----TCPGTAAALMLAGGEIMKNMNVSHYVGVFDARMVRIYKRIGSSPEVLGSMG-EGRSRISVGLWEFTPEAQAKVLSRLELAASAEDLQSIIETLRDQFGVDHIVYHWVN---SN-GEQYGVGTYSEDWVSRYLQKNYLRIDPVVQGCSQRFHPTDWKQLDWSSKAARSFYRDAVEHGIGQGFSIPIRGPNGQFAVFTLSHNCD-TEWSDFTEQYRRDLILIAHFFNQSALTLEPDRQPEAVPNLSPRETDVLTLLATGHSRSQVANTLQISEHTLRAYIESARFKLRALNTTHAVARALHRGLI
>AGZU01000015.1
----DTLLRAMFAARKSVFVDLLKWDVPVLAGREVDQFDDPRAQYLILADRDGAHLASARLLPTLHPHILGSFYECLCEQ-EPPQGPDIFEITRFCLDRRLSASE-RRQARHSLICALVDHGLARNMRQYVAIAEMSWLSQILAFGWECHLLGLPQMIDGQMLGALSIRIDATTPDRLTRQVQDAATLEDYREAMAALTQGLNFDYFALTHHVDPRSAGEEAVHLHNYPAQWADYYARHALGICDPIHRASHVAPGGFPWARDL--TARDRHMLRLGASQGIGDGFTIPIRIEGEMPGSCTFAMRSG-RP----LDS-----AWLALAEIAGRFAFDGARRPMLGRILTRRQRDCLLWAFRGKSDWEISQILKVTEGTVKRHILNACARYRVNKRI------------
>CYGY02000065.1
QEFDNDNINEMYRLRARVFRDRMGWDVPTIAGMEIDGYDALGPYYMLIQDGDRRVCGCWRLMPTEGPNMLKDTFPQLLDGQAAPLGRHIWELSRFAIETDGAQTFGFADLTMHAIHELVTFADRMGITRYVTVTTTAIERLLRRAGIEVTRLGPPVKIGVERTIALDITVDAIRVA---SPLLQAENDVTWFREVARLADGWGFDRVLVGILPRPGIRLEDAFIRSTYSPAWRQFYNAHGFAHIDPTVAHCMTRSSPLIWSPDLFATYPQQTMYEEARAYGLRAGVSLPIHGPRQESGLICFVNDRPTD---EFWSHVLPNLVLLRDL-VIDTSQHLDAHTQALVPKLTPREQECLKWTARGKSTWEISHILNCSEAVVNFHLKNIRAKFGVNSRRAAAVIATQLGLI
>JTDI01000008.1
---QGPLLAQMYQERKRVFIDLLRWDLPALDGREIDQFDTPSTIYLIIADTDGKHLGSLRLLPTTQPHVLGDIFPGLCDL-DSPRSPDVWEISRLCLSRGIRAA-ERRIVRDKLATALTLFARDNGIRAYCCVADMPWYTQILSFGWRCEPLGLPQDLPCGMLAALMIHIDDETPRLLMLSLGQVRTDADFYDLLLETTRRLGFKQFAFVSHVDLLAAADEAVAISNYPDGWVERIFAERYYLDDPVHAASIGRSTPYAWHAIQ-KSKRQLSIMQEGASFGLQDGVTVPVHSPGEYRGTCSFATSER-VSM---TPRIRGATHIVAGFRKLVRIRLGAEKSTPSLPRLSPREVDCVGLVATGMGDTQIAHALGLSEATVHQHVTGAMRKCGVFKRTALVFRALFDGHI
>MRDG01000002.1
-YRYAGLLEQSFRLRKRVFHDCLGWQVDVHHGLERDAYDELGAVYLVWCD-AHHLYGTVRLMPTTGPTLLHDVFRRTLPAEDL-VSPATWEGTRMCLDVDLLRTFSPSRAFGFLLLALFECAFTHGIKTLVSNYEPLMERVYRRAGLIVEEIGRADGYGRLPVCCGVFAVSEETLQQM--------DAPTVYEALLCVQGIYDVDFVTYHLTATVISDLDAPFVQSTYSPEWIARYFLKRYVQVDPVVQQGFLRQLPFDWREFEMT-PEIAAFFDDARQHGVGFGYSIPITDRVGRRAIFSLSAEHDPKGWDRLVAGNMSDWI-EIAYQIHMKAITEIHGGEDPVPGLSARERECLSWVARGKDHKDIALILGISEHTARSYLKSGRLKLGCATISSAAVQAMKFRLI
>FNTT01000002.1
QQLSSELIAGLGLFRYKIFVEKMGWPLKCEVGLESDEFDRDDTYYVIARDKAGHVCGCARMLTTSNNYLLEQIFPGLMGDIPLPKSNDIWELSRFAVNSEGADASG-HWLTCRLMKQVVLVAKRHNVKRLIAFSAVGNERLLRRMGADVHRVSCAQLIDGKPVLAFWIEINEQTISALLSLFMNVTSKEELLTLLEFVTRSFEFDQYSLGIRFPLPISSPQFHLSSNYSPSWENTYKDNNYFSIDQTVKHGLTENQPLCWSADT--FKEHLHFWEDAKHYKLVHGWCTPSRGKHDTIGLFSLIRSAP-VTSSELNEKE-AKLIWIAHI-AHSTMLIAPSYIPEIGASLTAREVETLKWSATGKTYSETGLILSIDERTVKFHLVNAMRKLHSTNKVEASMKAYALGML
>LRJQ01000022.1
DDLPSALARELFRLRRKTFRDRLDWKVECVEDMEKDQFDNPNTTYLLGMY-EGELLCGARFINSTHPTMISEIFHNYFAETILPTDVPCCEISRLFLDKERRDSLSLVPASKALFLAMNIYCIKNKYHGMYAVVSRGMYAIFRHANWKVEVIQRGLSEKGEVIYYIFMPASINIIE--------------IQSELDAFFEDFKGIVFAYAIMNK--KDPSQMRIINNSP-EWFDIYLDRKYQFIDPVIIRALRCVEDFFWESDVSDGYNLTRIFNESVQYDIYQGQTFPLHDYLNNLVVLSVISPKSGIDIEK-YRP--QFLSFLVQL-HQKTLNLYSQHQQKKNVFLSPRERQILKWVSAGKTYAEISVILSIAERTVKFHMGNIMKKLGVNNARHAIKLGTELRLL
>CP020947.1
-QKYAAVLDQMFRLRKKVFADTLGWDVPVVGPYERDSYDALAPAYLVWCN-RTRLYGGMRLMPTTGPTLLYDVFRETFPAAADLIAPGIWEGTRMCIDEEAIARDDAGRAFSMMLLALCECALDHGIHTMISNYEPYLKRVYKRAGAEVEELGRADGYGKYPVCCGAFEVSDRVLRKMFEQ---IKAAANVDGAIRILQAEYGLDFVTYHLAQTIASKIDSPFVRTTYPDAWVSRYLLNSYVKVDPIVKQGFERQLPFDWSEVE-PTPEAYAMLVDAQKHGIGNGYSIPVADKAQRRALLSVNARIPVDEWTELVRRCRNEWIEIAHL-IHRKAVYELHGENDPVPALSPREIECLHWTALGKDYKDISVILGISEHTTRDYLKTARFKLGCATISAAASRAVQLRII
>CP014868.1
SAMDDELKLMLGRFRHEQFVEKLGWRLPHQAGYEWDQYDNEHARYLLAFNEHRSIVGCARLIPTTFPNLLEGVFSLACEG-TPPRHPAIWEMTRFTTREP--------QLAMPLFWKTLKTASLAGADAIVGIVNSTMERYYKINGVKYERLGSVIEHQGEKILAIKLSAHREHHR--YSIFAKAMNMEEFTVVALRALRELRFDFFAYGMTPF---MRPKTYMYGNYPEHWLQRYQAANYALIDPTVKHSKISSAPILWSNEL--FRDCPDLWSEANDSRLCHGLAQPSFNTQGRVGVLSLARKDNAISLQEFEALKTKAFA-AAALEKISALETDV-RAFNTDVEFSERECDVLRWTADGKTSEEIGVIMGVCTDTVNYHHRNIQRKIGASNRVQAVSYAVALGYI
>FMAC01000003.1
RNAASSYFTQMFRARALVFRDRMGWDVNVEGGLEIDRFDDEDPIYLAVKEEDDELTGSLRLLPTTSETMLSSEFQHFFNEDLDICSPSIWECTRFCVHPPIEGRASSQTAAVELLSGLCRLSLKSGIEHIMGVYDASMIGVYRKIGWSPTPLARSRPE-IGNLYVGLWEVNEESDQRLLSEIAQANDIDELRQFLFKFCSLYGLANAVFHVTQIAALSQQNPLLLLTYPPEWVETYIAHDYFAIDPVVQAGRNGFLPFDWSTLDLKSPKSISFFREAEAFDVRYGLTLVVRGPHGERSLFTVTSNQKSGDWEQLRNSIIGDLQ-VIAYYLHEQSLISGLREQSIGRKLSKRETECLELLAHGLLPKQITSILGISESAVRLYLSSGRRKLHVSTTNQAIAKAISLELI
>CP007644.1
-ETDRGAFDEMFRARAAVFRDRLGWQVDVRDQWERDRYDEEDPVYLVTQR-SGTLTGSLRLLPTTGATMLKSEFRHFFDQPIDVDSPTTWECTRFCLHPHAGHMEQSRAVATELLSGLCDLALDTGIESIVGVYDAAMVAVYRRIGWRPMPLARSRPE-IGKLYVGLWDVTADNCRTL--------TLQDLEAALDEVRHIYAISHMVLHVTRSSGATVSNPLLMLTYPPEWVKQYRARDYFSIDPVVRLGRRGFLPVEWSASKWDSGKAYGFFKEAMAYGVRQGVTLPVRGPQGERSLFTVTSNHD-TYWRQFRMDSMRDLQFLAHH-LHDRAMLAGMREIADVPHLSRRELQCLEMTASGFLAKQISARLCISISAVQLYLASARRKLTVATTSEAVAKATALELI
>LFJI01000350.1
--SSEDDLQQIFRLRHQVFAEELHWAPQVNSGLEQDQYDTRATL-IGVFDSDGSAIGTIRILFKPGIFMLEREFATFLSDCPT-GQMAPAEMTRLCVNPRIRRSGLGRQASQALLYAAYLACLSRKAYEADFVSTPAFVHSLLKRGFPCVPFSNAKTFGGVRSVAARMYWDR----------TRCEKNDAIYAALKNILPFQKF--IACRVRPSAPSHGLKHVFNLGYPQEWLASYKKLGYHRIDPVVTLSTE--GLVRWDQIF-KTPDRKYFIEKAAEYGLMDGFSVCHHDGE-ELRVTSFAGKAS-----THPRHAVIE-L-ISPY-LQFASESLD-PTGCDLINLSDREMDVLHWVAAGKTNWEIACILRISERTVKFHLGNVMTKLNCNTRSQAVAKAFNCGIL
>LLZR01000022.1
----DAAFRAMFAARKQVFVDLLKWDLLIADEYEVDQFDNPDAEYLILLGDCGGHRASARLLPTDRSHLLDDLYPFLCDE-PVPSGPTIREITRFCLDRHQSTSE-RRIARNQLVTALAQHALNSGITDYTGVAELSWFSQILRFGWQCVPLGKAVRVGHQTLVALHIRIDERTLDGLISVVTSANSESDLSAALHTATSRLGFDHFALSYDCRPGSRDGTSLLVHDYPDAWAKLYVGFDLGGNDPVRRACGKSMSGFEWRHIE-NTRGDRRMLKVGRESGIGDGYTVPRHLPGEANGSCSFVVRPD-ATLPR-SMLHIAEIV--GAIALASARKIVGAVAPKSRPVLSERQRECVLWSARGKTAAEIAVILAISEETVIQHLKLARERYDVHSRQSLVLCAMFDGLI
>AP014648.1
RARHANLFETIFRARYETFVVNRCWSLPARNGLEIDQYDTEQAVYFVDIDETGHLQGAVRLTPTTVASLTADYYPHLSDGGTALRDPFVYEGTRYIASPREKTAESNRVVKARILGAMTEWAWSFGIRHIQTVIDAPLLRSFKKVNSQTFALGSAHPYGGGTCMAIRLPVTERAITEIVEKIEGLKDYDAICAAISEELAWYGFTCVTSFIMPGPGEPFKKGVHLNTRPQDYVDHYEEKNYILRDPVVTELRDSVRPFSWSDVV-ESRADKRIIEEAREFDVNDGLIIPIVTLSGGLSVFSPCGRNDL-S--QEARR-AVELISLYSHQALKRVLLEQVRGSEAHTPLTPREKEVMRWIAAGKSDQEIAGILSISPATVTVHVERAKRKLDAFRRTFAVVKAIRFGEI
>CP011801.1
----EQELQSSYMLRHQVFAHRLQWVAKRADGMDVDEYDTFATSVGLF-DQERALRGVFRMVASPYPFMLEKEFPCLLEGCEIRKADDTAEITRLALDPTLSDKGLSSRLMLVLIKGVYQWARQNDVRYMYMVVERRFLRVLRGIGLCCEAISPAVSL------------------------------------------------------------EFSRVLNVSYSNDWLYAYCKNEYAAVDPVLLHLPTSLPTLIWKQTFAASPRQLEFIEEACAFGLTNGITTGKLDRRGVATFFSFAGGDANGTV---RYKDLIEY--LVPH-FHRVLTANTHTLSEGTKGLSPREITVLLWMKEGKTNWEIAHIVGVSERTVRFHVESIFVKLNASSRAQAVAVALEHGLL
>JAMD01000006.1
RQRYSRLLDEMFALRARVFGQRLGWEVDIVNGKEIDQFDALDPAYVIGLNDEGHVVSCVRALQTTGPHMLSDVFHDILDGEPPLRSATLWESTRFCVDTDGNSRNSVSYATCELMAASLEYAKNSGISDIVTVIDPVMNRVLKRSDCPYGYVGSTKPMGKVSAMAALLDCSDERIAKI--------------------THELDFAAYAG-MDPI---A-QTVHGFVNYPDEWQTRYVKEGFQYRDPALLLASRSIAPVDWQRLR-GERTFRDIFRAARDHGISQGLTVPVRGPYGDVGLFSVTRNCD-REWDLLKAKILGELQ-TAAVHLHDNVIHSHLTRKLHHPSLSAREVEILQWIAAGKSQQDVADILSISNRTVEVHLRSGRSKLGALTTPQAVGRAIGLGLI
>FONO01000024.1
-EARAADFDAMFRARAAVFHDRLGWAVCVRDGWESDRYDEEDPVYLVSRNGEGCVTGSLRILPTTGETMLRNEFAGFFDEPVDVQTPIAWECTRFCVHPRNRNDQSDLQVSSELLIGLCCLCLSSGIEQVMGLYDQAMTRIYRRIGWSPVPLARSKPE-VGQLIVGIWDVSHEAIEAM--RIAASKSVIELKGVIDLLRSEYKIANIAYHAISIPLCEEANPILILTYEDEWVKRYIERDYFTIDPIVAAGRRGFLPIDWAKVDRTSPETQKFFREAEAYHVRQGVTLPIRGPAGERALFTLTSYLDDAEWQVRRLGFMRDFQ-LIGHFVHDRAVGLS-GYRDKCPALSRREAQCLERIAAGRHVKQIASELDLSVSAVQLYLRSARHKLRCSSNAEAVVKAARTELL
>CP000943.1
IHLYAAEMEQAYRLRHDIFVKDKGWDLRRPDQREVDQFDDEHAVHLLAIQ-GDDLVGYSRLLPTTRPYLLSSVLPELCDG-PAPSAPHIWEWGRICVSDRARSGRRLNPVALALTTGIVEWGLPRGVSRFISQNPTSWLLRLIQLHFRAFPLGLPRVIEGEEIIAVEAGFDERTLRQLLQAIHRTATPENVRDQLLRTLAGVGVEHVLLATLRIPCDR-RPTVFAGTYPDEWARRYYARDYILHDPVVRGVGERGSGFAWSDPGLDDRAARRVLDEAGEFGLREGFTLPLLTLEGDTAGVSFVGEKDL------SPAVRGMLTLVGTYALGQVLLLAKGETGPLAEPLSPRERESLQWAADGKSDQEIADAMGISAHGAIRHLRAVRRKLGTTSRAHAVALGLRLGII
>HE956757.1
--LFPRLMDEMYRLRLAAARAAIQPYGAFHRLAVVDYFDSLDPLYVLALDEMDCVAGALRLLPTAGVTMLNAAFAGDLPDGLRVESPLIWEASRLAVGDARATEAAIDRTIGQLGVALNAIAETAALTHMIGVFDRSTHRLLSHRGCAGETLASMR-IDGADMFAVLYEVGAA-----IDRLARADRRTARYNLLDEVLRATGVSHVGYVAFNLPTRRVDRPLLSAIHAASWRKSYAQSRRVDLEPVIRAGFGGITPVDWRLLDRDDPVVEKLLGEVLEFDLGDGVSIPLRGRSGEYGLFSVCCAEDASSPPPRRRALIRRLMVMSA-IFHASVRGALAVEPRVDMRLSDRELACLRLKAQGTSDREIGVALGAAPTAVRFWLETARARLHAASVDKAVEEARRIGLI
>MDHR01000010.1
NNFSEGLYTKFKNYRYRVFVEYLGWELNCPNNEELDQFDKVDTAYVVAQDRESNIIGCARLLPTTQPYLLGEIFPQLLNGMPIPCSPEIWELSRFSAVDFSNSQAVSSPVSIAILQESINFAREQGAKQLITTSPLGVERLLRAAGFRAHRAGPPMVIDGYAMFACLIDV--------LSEFLIVKNEYQLFEIVKSTASKLGFDYCAYGMQSPLSIAEPKTIMLNNYPEAWQKRYVEQQYVKIDPTVQHCMVSLQPLVWSSQFAKTQEEKDFWEEARSYGLNVGWAQSSRDFIGTRGMLTLARSNDQLS-EKEQKAQYTNMYWLSQT-VHSSIAKVVNEVAQFNLYLTNREKEALRWTAEGKTSAEIAQILGVTERTVNFHLGNSMQKLNVNNKISAAIRAVMLGLL
>FOGU01000003.1
-NRYPRLRDSMFRDRAAQFADRLGWEVHVDDGAERDAYDAEDPLYVIWEG-DGRHAGSMRFLPTTGRTMLSDHFAHLLPD-GPVCSPRIWECTRFCIAPGA-----AAHVPAALLLGALEMGLELGLSHGVGVFDARMLAVYRRLGWPPAPLGTAG-PGRAAISAGMWRFAPEVRPRLIAQVQAAGCLDELTRCVVALRDAFEIDHLVYHS--V--NSAAGQYAAHTYRESWVQQYVAEDYARIDPVVQGCLRGFHPIDWKDLDWSGKVSRAFLGEAISAGVGQGCSVPIRGPSGQFALFSASHRGD-REWSLYRQENLGALI-LAAHYLNQALELERGSDRIDAARLSPREVDVLCLLALGQSRARAAEALSISEHTLRVYIESARLKLNAVNTTQAVARAMSSGLL
>LJQP01000297.1
TTMPVTLLETLYSMRKKIFSDRLEWKVRVSHAFEFDEYDNAATTYLVGSW-NGVPLAGLRLINTCDPYMLEGPFRSFFDC-PAPKNAAMAESSRFFVDTARARSLGIAPLTEMLLFSMHNHAALSGLQSIITVVSKAMARIVRKSGWEHHVLSTGEASPGETVLLLEMPVTADNHQRL-----------QLIEDFENDLHHIGDFTYAYFSTPK--TRNVKPVILSNYPDSWLKSYVASNYHLIDPIIKHAWHSITPFFWREARVQGVETDDFLKRSAKYQLSSGATFTLHDASGLFAALSLCNARQQNDFDQRIREKAADIQ-MSLIRFHDRLIKTRAPPQPTQCKLSTRETGVLKWVAMGKSYSEIAEIFSISERTVKFHMSNVSSKLEVRTAKQAVYKAINMGMV
>FNYD01000001.1
--ETEDELRAAQRLRYDVFVRELGAMVDHARGLERDRFDPF-FDHMIACDASGEVVGVYRLLRGERAAELGQFYSEDEYDVLRKSGRRLLELGRSCLHPDY---RG-GTAMFHLWSGLADYVERHGIEILFGVAS-------------------------------------------------SKTLEELWAAHTEQMAEYGFVRLLYGFTQFRTADPEDFVILTNHCQDYIDGFINSGLYFHAPMLRWALENEGAGSWRMISADCPKMREVHAFNARFGVKAGYTVSFNSPR-AKGAISLCAAKDQAAVDAIWAEHGQDLLLMNN-MAHLKILTLP--YTAPNRALTRRQREALQWVGDGKTIQDIAMLMGLTSATVEKHLRLARESLAVETTAQAVLKATL----
>LPDE01000058.1
-RLPHELAADIGRYRRRVFVEQLGWALPSANEYERDQFDRDDTVYVFARNGNGEMCGCARLLPTTSPYLLESLFADLLAELTPPQSAAVWELSRFAATGEAGSAEAAAWAVRPMLAAVAECAAQLGARQLIGVTFASMERLFRRIGVHAHRAGPPKMIDGRMVVACWIDIDPQTCAALYHQFSAAEDEQQLFQRIAAYSKRLGFEYCCYGIRVPLPVSKPAVAIFDTYPDGWMEHYQEQNYIDIDSTVRDGALSTNLIVWPDAD--KAGASPLWADARASGLAVGVAQSSWAARGAFGLLSIARHARLTS-AEINMLTLQT-NWLANLSLMSGFMVPK-LAPEANVVLTAREREVLCWTAEGKTACEIGQILNISERTVNFHVNNILEKLGATNKVQAVVKAISAGLI
>LIME01000004.1
QDMPSSLLAELGSYRYSVFARGEGWSIPSTPGQEYDRYDRSDVTWLIAWNAREGISGCARLMPWFEPELSEGIV-------LPFSHEKVWEMSRFSARLDV----D-AELPLNILWHAVQLAELNGMEYIISSATPMLEKMFEEHQVVYEPLTPGLILSEDNLFAIRIPVVQPALAE-KEQFQALTVSSELKPLLQQFIESLGFDYFAFLIQHPVPFTRPRIHLYSTYPKLWVKRYEKQNYYAVDPVLRLCQRPGRGMAWTEEL--FADAGNLWREAREYGLQSGFSCSAMAPNRVIGILSISSQQ-PISVQLCAELEV-KLHLLAELSLDTLERFSDDAMMVLKKEFSQRELEILKWTAEGKTAVEISLILSISEHTVNFHQKNMQKHFNVSNKTQIACYAAAIGLI
>FNYZ01000016.1
-EQEHAALRSMYAARKSVFVDLLGWDVPVLGQYEIDQFDGPQTLYLIAAE-DGTHLGSMRLLPTSGPTLLGDIFDFLCEA-GPPASQAVWEISRFCLSRDLRAA-QRRQVRNRLVTMAARFALDNGIERYCCVADMPWFSQILSFGWKCRPLGLPQMLPCGMTGAMEISIDRDTPSRMIGNCRMAEDEFALKALLCDITPSIGCEQFALVSHVDLVGPPREATIIMNYHEGWVERSLLSNYYIDDPVHAASTRTVTAFLWSLIPSMTQRQLRILDEARPFGLVEGLTVPVHSPGEYRGTCSFGGRGP---IEL-TAQLLGAVQ-VIGMFAFEAARRIQATGDDRVPTLTPRQLDCIALVACGKTDREIGIILDLSHHTVRDYVEDAMRRYDVFKRTELVARCLFDGQI
>BARX01000021.1
EQLSPTTFQHLNNYRHQVFVEMLGWELDTPDGIEQDQFDRDDTVYVIAKNEQDHISGCARLLPTTKPYLLEEVFPELLNGLPCPKQHDVWELSRFAAVDFDNHNQLMSSEALALLTASIECAKKQGAKRLISVSPLGIERMLRNAGFRYHRAGPPKIVNGYALFACYIDI--------FCLLETQGSSEAFFQELSKITNALGFDFCAYGLRVPYPLSAPRTEMLNNYPTIWQHTYQEKNYLAVDPTVHHGMTSQLPIVWSDQV--FSQTPELMEDARAFGLEYGWAQSSRQANGTVGMLTLARSSMLTPAEL-VRY-RYQLLWLTQV-THHGLASRITEEKLEMPELSLRELEMLKWTADGKTADEIATILNITARTVNFHISQAMRKLDVVNKTAATVKAALMGLI
>LDRP01000013.1
ADRYADAMEQAWRLRHAIFVGEKGWELARPDGREIDQFDTPQAVHFLAME-DDTVVGYSRLLPTTRPHLLSDVLPQLCEG-ERPVGPQIWEWTRQGVARSHRAKRVVNPVSIALLTGIVEWGLAHGVHSLLLQMPTLYMIHVIQLHFRPQPLGLPVQIAGEEIMAATARFDARTLAKLLRDLERAATPDEIARLLVEAFSRYGVSYIMAGIVPDPKRRHAGFVLASTMPEGWARRYVTQGYALHDPTVRRLCTTATPFDWSAVLPDTPTAGRVMNEAGEFGIRAGITVPFVTLDGEPGGISVSGER---EIDP-AERV--AVNLVATYAVGQLLLMNSRPAAPAPARLSPREREALQWAAEGKTDVEIGMVMGITAAGVDYHLRSARAKLDTVNRAHTVAQALRSGLI
>CP013438.1
-RLPYELAADLGRYRRRVFVEQLGWALPSAESFERDQFDRDDTVYVFARNASGDMCGCARLLPTTRPYLLKSLFADLIADVALPESAAVWELSRFAATGDESGAGNAEWAVRPMLAAVVECAAQLGARQLIGVTFASMERLFRRIGVHAHRAGPPKQVDGRLVVACWIDIDPQTFAALYQQFSAAEDEQQLFQRIAAYSKRLGFEYCCYGIRVPLPVSKPAVAIFNTYPNGWMEHYQAQNYIEIDSTVRDGALSTNMIVWPDVD--RIDPCPLWRDARDYGLSVGVAQSSWAARGAFGLLSIARHARLTP-AEINMLTLQT-NWLANLSLMSRFMVPK-LSPEAGVTLTAREREVLCWTAEGKTACEIGQILSISERTVNFHVNNILEKLAATNKVQAVVKAISAGLI
>JACV01000065.1
---SDRVFRSMFEERKRVFVDLLGWDIPVLAGREIDQFDDDEATYIVVTDGTGEHCGSARLLRTDRPHILDTIFPYLCDD-IPPAGPRVREITRFCLARRLKARER-LATRNRLVSALVEHALCNGITTYTGVAEWAWFQQILAFGWQCLPLGMPSSA-GCGLSAMRIEISPATPGLL-TVARAATTPHALMQAVEEITAAMGFRYFALVHHVDLLTPGSTIVRLVSYPRDWVDAFEEGRLYAADPIHRASHTTTVGFAWSKVA-TNPRDHAVLAAARTAGLGDGFTIPAHIPGEANGSCSFAMRTG-EE---LEDAQLPLVQLVGS-FAFEAARRSGIAPIPPAPQLTDRQTECVALVARGKTDWEIARILGVGVETVTQHLKDARDRYGVTKRTMLAIRALFDGAI
>AVOE01000010.1
NNFSEGLYTKFKNYRYRVFVEYLGWELNCPNHEELDQFDKVDTAYVVAQDEEFNIIGCARLLPTTQPYLLGEIFPQLLNGMPIPCSSEIWELSRFSAMDFSNSQAVSSAVSIAILQEAINFARKQGAKQLITTSPLGVERLLRAAGFRAHRAGPPMVIDGYSMFACLIEV--------LSASLIVQNEYQLFEIVKSTALKLGFDYCAYGMQSPLSIAEPKTIMLNNYPQEWQKRYVEQQYIKVDPTVQHCMVSLQPLIWSSQSAKTQEQKEFWEEASSYGLNVGWAQSSRDFIGTRGMLTLARSSQLSE--KEQKAQYTNMYWLTQT-VHSSIAVNDTEFAQFNLYLTYREKEVLRWTAEGKTSAEIAQIIGVTERTVNFHLCNAMQKLNVNNKISAAIRAVMLGIL
>FKJU01000002.1
-QLPIAQATELARYRHRVFVEQLGWTLPSAEGIDRDAFDHDDTVYVVARDGSGEMCGCARLLPTTRPYLLETLFADLIADLPLPRSTAVWELSRFAASGADGGATGADWAVRPMLAAVVSCAAERGARQLIGVTFASMERLFRRIGVHAHRAGPPKQVDGRLVVACWIDLDPQTFAALYDEFSAAEDEQQLFQRIAAYSKRLGFEYCCYGIRVPLPVSKPAVAIFDTYPDGWMAHYQAQNYIEIDSTVRDGTLSTNMIVWPDVD--KIEPCPLWRDARDFGLSVGVAQSSWAARGAFGLLSIARHARLTP-AEINMLTLQT-NWLANLSLMSRFMVPK-LSPEARVTLTAREREVLCWTAEGKTACEIGQILSISERTVNFHVNNILEKLGASNKVQAVVKAISAGLI
>JQHK01000008.1
TLLSEKKSEELFTLRKETFKDRLNWAVKCINGMEFDQYDDDNATYLFGIE-DDQVICSSRLIETKYPNMITGTFFPYFEKIDIPEG-KYIESSRFFVDKARSKTGNSYPVSTMFFLATVNYSRSKGYDGVYTIVSHPMLTILKRSGWKISIVEQGMSEKQERVYLLFLPVDNESQDVL----------RIIKSQFDTALSHYGDIKYAYMVLNK--KKPTEILIISNHHDEWREIYQANNYQQIDPVVIAALNKITPFPWDEDLSTQLKMSKIFNLSREHNITNGYTFVLHDHNNNLVMLSIMIDENVNNIDDVIESNKDKLQ-MTLMNIHEMIRSKEDERSNDKDIFSQRENEILYWASMGKTYQEIALILDIKTGTVKFHIGNVVKKLGVLNAKHAIRLGIELQLI
>CCRK01000036.1
-ETEPHAFDEMFRARAAVFRDRLGWQVDVQDQCERDRYDEEDPVYLVTQRSSGTLTGSLRLLPTTGATMLKSEFRHFFDQPIDVDSPTTWECTRFCVHPLAGDQHSSRAVATELLSGLCDLALDTGIERIVGVYDVAMIGVYRRIGWRPTPLARSRPE-IGDLYVGLWDVTAQNCRTL-DQISASPTLQDLETTLKEVRHIYAVSHMVLHVTRSSGAAADNPLLMLTYPPEWVRQYLARDYFSIDPVVCLGRRGFLPVEWSASKWDSGRENGFFKEATAFGIRQGITLPVRGPHGERSLFTVTSNHD-SYWRQFRMESMRDLQFLAHH-LHDRAMLSGMRKTTDFPKLSRRELQCLQMTANGFLAKQICAHLCISTSAVQLYLASARRKLTVATTSEAVAKATALELI
>CP004378.1
NELPPHVQTDLGAYRYDVFVRRLGWTIAGHEHAEWDEFDGPSTIHVVALD-AREICGYARLLPTTGPYLLRDVFAHLLGSSPAPQSPAVWEMSRFAASRRRRSATEREPLGMAFFPSVLTVAASLGATRVVGVMTPSIERLYRRSGIALHRLGNAMPGAGGSLSACSIDLPRLAFAP----LPESRDVRTLVETFRQAALQIGYQHHAIVELSGASHPASIDVVSLHYPSEWVEHYTRNDYFAIDPVHRAAFRYSTPFSWNDVATANLRERHLLMEAEDAGLDNGISIPLHQPLGRVLLVSLSGTAPTHDADAKWRNA-YLLGMQFNLQ-FQSMRTC--RPIPPSVHLTDREQMCLTWVARGKSSWVIANMLDISKYTVDFHIENAMEKLNTRSRTFAAVKATRQGFI
>FQZA01000005.1
MHQHGELFANMLRARHEWFIRHNHWDLPQAMGMEYDQYDNPASRWVVVHDENGRVLAGNRLTPTTATYMIRDAQRGLLDTDEAPVAADVWESSRLFVSHHVPAAE-RRRVHAQLVMQLGTAARAVGATSCLTLLAANWPRWAKRVKVDMTAMGPVMEIEGVMNQVVSMNFES------------------------------GY--FAALHIRF---T-SPLMLFTTYSPEWTEHYTQQGYVLRDPMTAWSFASTGATRWSNPK--IPDPFHVFDEARKFGLNYGVTVSA-GPITSRTVISVARGD--RE----LRDE--EMI-AIE-EI--AKNLHG--MADPNIRLTRAQLEALKCVADGHRHSAAAAMLGVSESALKLRLTGVREKLMARTTAEAIQRAKDYNLI
>AP014623.1
SATPHAWVADLYGLRKEVFADRLNWKVNIKNDIEFDEYDNERTTYLIGTW-KGVPLAGLRLINTLDPYMVEGPFRDFFRC-APPKQALMAESSRFFVDKTRSRQLGLAPLTEMLLLCMHNHAARSGLESIITVVSNAMGRIVRNAGWHYEVMDSGEAAPGEKVLLLNMPISDANRQRL-----ESNSNACLNLELEKLLGDLQGASYAYFAAPR--NREVAPLIISNYPSRWLKAYKNANYHLIDPIIHHGLKSCAPFSWSDALQACDKSRELFRRSSQFRICSGATFTLHDACGMFSSLSLCNSGSQAEFERRMADQQGQLQ-MALIRFHSRLLSLRAMPEPQTGPLSARELGVLKWVMMGKAYREIALICAISERTVKFHMSNISGKLQVCNAKQAVYEAQRQGIL
>CP012939.1
-----GVDAALAHYRHQVFVGRLGWQLPMADGFERDQYDRDDTVYVVARDEGGTICGCARLLPTTRPYLLKEVFASLMHGMPPPESPEVWELSRFAARSGAPRSGRSDWAVRPMLASVVQCAAQRGARRLIGATFVSMVRLFRRIGVRAHRAGPVRCIGGRPVVACWIDIDASTCAALYHAFRTAEDERQLFREIASIARQLGFDYCCYGARMPLPVSKPAVAIFDTYPAGWMQHYQANGFLDIDPTVRAGASSSELIVWPVSI--RDEAARLWSDARDAGLNVGVARSSWTAHGAFGLLTLARHADPLTAAELGRLSIA-THWLTNL-AHTLMSLVPKLVPESNAVLTAREREVLCWTGEGKTAYEIGQILRISERTVNFHVNNVLLKLAATNKVQAVVKAIATGLI
>LNRS01000001.1
-DADQPLLESMFEARKRLFIDLLDWDLNIVDEFEIDRFDDAYATYIVAADALGAHRASLRLLPTVRPHLLGSMFERLCPD-GVPVGADIFEITRLCLPASVLA-PERRRLRNGLIRVMVDHALAQGIRTFTGVVTARFREQILTMGWNAEALGPGIDMGGGRLGAFAIHIDAGTPAQLIEEIQKATSLETVERLLEAVAHYMGFRHYAMIHHADARDRAPGLIHMQNYPDGFAERYVAEQLHRDDPVVHACLASSACFCWSEIPL-NPRHCRFLEAGARAGVDNGITVPAYVLGERSGSCNFSGPRAPA-CVRRYVG-VAQLIGSFSFQAARRILLKGRLRDVRAARLRPRQRECVVLVGHGKTNSEIAQILGIGLATVKTYLLQAMGIYDVLTRTQLVVAAVLDG--
>CP009846.1
NNMPERKLDEIFSLRKITFKDRLDWKVTCIDGKESDQYDDENTNYILGTI-DDTIVCSVRFIDMKYPTMITGPFAPYFSDVSLPID-GFIESSRFFVEKALARDGNNSSLSTILFLAMVNYARDRGHRGILTVVSRGMFILLKRSGWNITVLNQGESEKNEVIYLLHLGIDNDSQQQL---FDNESINEDIKNYIQRRIKAYGDLRYSYLVMNK--KTPLHPTIISNYPLDWVKKYKKNSYHLIDPVILTAKDKVAPFAWDDNSVKKSTDSAVFKLAREYNIVNGYTFVLHDNSNNMATLNISNGSDSISFDEINKEKIQMLLILTHEKMLGLYQSNSDKPKIERDIFSPRENEILYWASVGKTYAEISIILGIKRSTVKFHIGNVVRKLGVLNAKHAIRLGIELKLI
>CP009323.1
------IRCNLGTFRHKVFVQRLHWEIPDDATIEWDEFDAASTIHLVALSADDEVCGCARLMPTTGPYLLRDVFPQLAGPGLLPSSSSIWEMSRFAGPGLPDHRTG-STSGMSLFPYAMALALSFGATHVIGVVSRSVARLYRRFGLDLRDIGVRSAPGRADIVACSIELGPAAFRNL---LARAKDVYSLVESFGRAARRLGFPHYVISVTPIRTRRTALEMIGSHYPQEWMRHYQRRDYASTDPVHRAAFLQSAPYRWHDIIGLSKAESRLLDEAREAGLPAGLSIPVHQSDGSILLFNLSGPLCVN---DKGNSRLAY-LMSAQFELHRLALIH---SKRAARLLTPRQLECLTWVARGKTSAEIGEILGRSRYTVDYHIEEAMAALNIRSRTAAAVHATAQGII
>LQBQ01000012.1
KHLFGDVLDEVFKLRARVFEGRLGWEVNVVNGRERDQFDDLDPAHVVSIDDEGEVVSCMRLLQTTGPHMLADVFSSILDGEPPLRSTQIWEATRFCVDTSRRAKNSISYVTSEVMIGSFEYAQKAGVLDAVAVIDPVMNRVLKRSGAPCDYLGTAKPMGKVTAMAALMDCSDERIASI-------QQETSAGEFLDTICDQLGFDYASYAVMNS---VQGDVQGYANYPDEWKLHYARQGFHNVDPTLYRSSQSVAPVDWGRFN-HDNKFNAVFRDASDFGITRGLTIPIRGPYGECGLLSLTRDCDN-EWEAQKKNFMGELQ-MAAVHLHDSVMRSGLGKALYLPPLSSREKEILQWVAEGKSQQDIGDILCISHRTVEVHVRSGREKLGALTTPQAIGRAIGLGLI
>CP001600.2
QSLSRTASTELFSLRKGTFKDRLNWAVTCSDGMEFDEYDSKHTIYLLGVK-DNDVVCSVRLIETCHHNMIVGTFFRYFEKGEIPASSQFFESSRFFVDKRRARTGNQYPLCHLLFLAMINYTMASGHRGIYTIVSHSMLRILTRSGWNITVVERGVSEKVQDIYLVYLPTDAANQRLL---------TREIKQFIDRSLVAYGHIQFAYLLLNK--KNPSDIIIISNYPDEWVTLYKEHHYQHIDPVVISALRRVSPFLWDEKINSQLNLSKIFNLSKKYQVSRGYTFVLHDADNQLAMLSLMVDDGLA---EIERN-RGVLQ-MLLIDAHERFQRHCSNKEPIENIFSTRENEILYWASMGKTYQEIALILGIKTGTVKFHIGNVVKKLGVLNAKHAIRLGVELQLI
>FOIZ01000003.1
LHNHGELFANILRARRESFIVRNQWDLPETMGMEYDQYDTPQSRWLAVHDDDGRVLAGVRLTPTTASYMIRDAQNGLLDSEEAPVQEGTWEVTRGFVAAGIPANIR-HKVRMRLVMQMLRTSREEGIRTMLALLPSNWDRWAARCKLDMRAAGRNMNMGGIDYQAVWIDFSTQ---------------------------------FALHI-RF---A-MPLLHHQTYPKGWTDLYTEEAYALRDPIIAWGLSQIGTQRWSEID--IPDPFGILDQAREFGMHFGFAVSC-GPMSSRTIASAARAD--RE---FTDAEMEA-F--AKL----ICQLHN--ITEPPESLTDAQIEALRCIAEGDRHAAAAARLNISESALKARLSSARASLLARTTAEAIQRARDYRLL
>FLLQ01000001.1
DELTEKQKYEMHTLRYDVFVRRLRWSLNTENQLDIDEYDRPDAKFIVIEY-QDKVVACWRLIHADTPYMLKHTFPELLQGESF-DDHNVIELSRFAVDREVSKQASHINFTELLFYLVVQYGFEQGFTTFITPTTTGIERIMRHVGIPNQRIGKIRMLEHTKSVALRVPINEA-LRNW----------EDLSGKLAEVTEVIGFEHYLFAVSPVTVMR-AENVVLTNQPLAWRQFYEDNEVMYFDQVVLHCRNSMLPLQWRSLLANIPDDKNVIKLASDFGLGDGITIPLRANHGCLGLISFSNRKGTRK----IDHE-STILLVADY-I-NDIRVCEKQFGQVKSSLTLREQICLAWVAEGKSSWEVAQIIGCSERTVNFHIQNASEKLNAFSRTQAVSKALLTGSI
>LOYT01000024.1
-RLPPELAADLGRYRRRVFVEQLGWALPSAESFERDQFDRDDTVYVFARNAGGEVCGCARLLPTTRPYLLKSLFADLIDDVALPQSAAVWELSRFAATGDEGGAGNAEWAVRPMLAAVVECAAQLGARQLIGVTFASVERLFRRIGVHAHRAGPPKQVDGRLVVACWIDIDPQTFAALYQQFSAAEDEQQLFQRIAAYSKRLGFEYCCYGIRVPLPVSKPAVAIFNTYPDGWMAHYQAQNYIEIDSTVRDGALSTNMIVWPDVD--RIDPCPLWQDARDYGLAVGVAQSSWAARGAFGLLSIARHARLTP-AEINMLTLQT-NWLANLSLMSRFMVPK-LSPESSVTLTAREREVLCWTAEGKTACEIGQILSISERTVNFHVNNILEKLGATNKVQAVVKAIAAGLI
>CP010897.2
---------------------------------------------------------------------------------------PVWELSRFAWEPPQADGQQSIQGARELLRAAVFTASSLGARRLIGVTFVSLARLFVRIGVPTHKLGAAYRIDGRLVAAYRIDIDDTTRAAL--HCHGITDSQKLFLQIDSFAKRIGFEYCSYGFRHHRSATQSEVRVFDSYPTGWMSHYGASGYLDIDPTVAVGAHTDRLLSWRDPA--LPQADALWRDANDFGLNHGVARSSWGPHGEFGLLSFSRSTHLTPIEL-NSLQVGM-GALANY-THESMSLRPQHPPFDLASLSGREREVLLWTAEGKTADEIGDILGISTRTVNFHIRNCLDKTGCRNKVQSAIRLV-----
>FNXA01000058.1
QEFDNNHINEMYRLRARVFRDRMGWDVPTIAGMEIDGYDALGPYYMLIQDADRAVRGCWRLMPTEGPNMLKDTFPQLLDGQDAPVGRHIWELSRFAIETDGEQTFGFADLTMHAIHELVTFADRMGITRYVTVTTTSIERLLRRTGIEVTRLGPPVKIGVERTIALDITVDAIR-AAV--PLLKAENDVSWFREVARLADGWGFDRVLVGILPRPGMRLEDAFIRSTYSPSWRQFYNDQGFAHIDPTVAHCMTKSSPLIWSPDLFESNPAQTMYEEARAYGLRAGVSLPIHGPRQESGLICFVNDHPTD---DFWRHVLPNLVLLRDL-VIDTSQLNA-HTQALVPKLTPREQECLKWTARGKSTWEISHILNCSEAVVNFHLKNIRTKFGVNSRRAAAVIATQLGLI
>AUNB01000021.1
FHNHGTLFANMLRARRELFIVQNKWDLPEAMGMEYDQYDTPASRWVVVHDELGKVLAGNRLTPTTYSYMIRDAQRGLLATDEAPVSETVWESSRLFVAHDVPAG-IRRRVHAKLVMEIGSAARRLGARSALTLLNANWPRWAGRVGVDMTAMGPVMEIDGINNQVVSMDFSQN---------------------------PLGY--FVGLHIRF---T-APLMTYQTYSKAWLDHYTENGFVLRDPMTAWGFSVNGSIRWSDPG--LPDPFHLFVEARKFGLKFGCTISC-GPIKSRTIASFARDDR--E---YSDEEIAA-L--GGI-V---SELHE--MTQPPESLTKAQIEALRCVAGGDRHAAAAAKLGISESALKARLNSARTRLMARTTAEAIQRAKDYRLL
>LLDM01000004.1
NNFSEGLYSKFKSYRYKVFVEHLGWELNCPHNEELDQFDKVDTAYVVAQDRDSNIIGCARLLPTTQPYLLGEIFPQLLNGIPLPCSPEIWELSRFSAVDFSNSQAVSSPVSIAILQEAINFAREQGAKQLITTSPLGVERLLRAAGFRAHRAGPPMTIDGYSMFACLIDV--------LSAFLVVKNEDELFEVVKSTASKLGFDYCAYGMQSPLSIAEPKTIMLNNYPQAWQKRYIEQRYVKVDPTVQHCMVSLQPLVWSSQNAKTQEEKDFWEEARSYGLNVGWAQSSRDFIGTRGMLTLARSTDQLS-EKEQKAQYTNMYWLTQT-VHSSIAKNDVEFSQFNLYLTNREKEALRWTAEGKTSAEIAQIIGVTERTVNFHLCNSMQKLNVNNKISAAIRAVMLGLL
>MKRV01000233.1
-GSHLDELADMHRLRYRIFKQRLDWDVQAAGDMEVDEFDALHPCYLLLRSADGTVSGCVRLLPTTGPTMLRDTFAALLDGATAPASPVVWESSRFGLDPDHAGGQGIAKATYELFAGMVEFGLSRGLTDIVTVTDVLMERILRRASWPLRRLGQPKAFGRSRAVAGYLEVSADSLSRIIDGLAESAHEPAFNAVMSRAAAALELSCFAYLCLPH--RKNDTARLISTYPRPWTEHYLSNHYERLDPVIRQALKVTEPFEWGSSISHSNAQRQLFEEAATFGIRYGFTIPIHDGRGPVAAVTFASDEQSATFKRRVETHRRVLQ-LMALYFHASASLQP-DRVVDGVALSPREYQCLEWSAAGKSAWEIGRILSITQRTVTFHLENAKSKLGVFSLHQAIARLAA----
>MAMO01000008.1
-QKYAAVLDQMFRLRKKVFADTLGWDVPVIGPYERDSYDSLAPAYLVWCN-RTRLYGGMRLMPTTGPTLLYDVFRETFPDAADLIAPGIWEGTRMCIDEEAIAKDDAGRAFSMMLLALCECALDHGIHTMISNYEPYLKRVYKRAGAEVEELGRADGYGKYPVCCGAFEVSDRVLRKMFEQIKAAANVDAAIRILQAEYN-LDF--VTYHLAQTIASKIDSPFVRTTYPDAWVSRYLLNSYVKVDPIVKQGFERQLPFDWSEVE-PTPEAYAMLVDAQKHGIGNGYSIPVADKAQRRALLSLNARIPAEEWTELVRRCRNEWIEIAHL-IHRKAVYELHGENDPVPALSPREIECLHWTALGKDYKDISVILGISEHTTRDYLKTARFKLGCATISAAASRAVQLRII
>LNJQ01000004.1
DELPPHVQTDLGAYRYDVFVRRLGWTIAHDDRAEWDEFDGPSTIHVVALD-ARGICGYARLLPTTGPYLLRDVFPHLLGSAPVPQSPAVWEMSRFAASRRRRRTTERQPLGMDFFPSVLAVAASLGATRVVGVMSLSIERLYRRSGIALQRLGNAAPSADGGVSACSVDLPRLAF--------ESRDVRTLIETFRQAALQIGYQHHAIVELTGASHPASINVISLHYPSEWVEHYTRNDYFNIDPVHRAAFRYSTPFSWSDIATSNLRERHLLTEAEDAGLDHGISIPLHQPLGRVLLVSLSGTAPTHDAEAKWRNA-YLLGMQFNLQ-FQSMRTS--RPIPPSVHLTDREQICLTWVARGKSSWVIANMLDISKYTVDFHIENAMDKLNTRSRTFAAVKATRQGLI
>GU292311.1
NNFSEVLYTKFKSYRYKVFVEHLGWELNCPNNEELDQFDKIDTAYVVAQDRESNIIGCARLLPTTQPYLLGEIFPQLMNGMPIPCSPEIWELSRFSAVDFSNNQAVSSPVSIAILQEAINFARKQGAKQLITTSPLGVERLLRAAGFRAHRAGPPMIIDGYAMFACLIEV--------LSASLMVKNEYQLFEVVKSTASKLGFDYCAYGMQSPLSIAEPKTIMLNNYPEAWQKRYVKQQYVRVDPTVQHCMLSLQPLVWSSQSANTQSQKDFWEEARSYGLNVGWAQSSRDFIGTRGMLTLARSTDQL-LEKEQKAQYTNMFWLSQT-VHSSIAVNETEFAQFNLYLTNREKEVLRWTAEGKTSAEIAQILGVTERTVNFHLCNSMQKLNVNNKISAAIRAVMLGIL
>ABCL01000008.1
KDRFSHVLDEMFKLRARVFGDRLGWQVEVKDGRERDLFDDLNPAYAVGLDDEGNVVSCVRALQTTGPHMLADVFADILDGEPPLRSATLWESTRFCVDTRRLDRNSVSYATCELMIASLEAAKSAGVSDIVTVIDPVMDRVLKRSGAPYDYVGKTADMGKVPALAALLDCTDERIDRI-------------------LRNRFELDHVAYAMNPI---S-GQSHGHMTYGADWTSHYLQHKYYEIDPTLLKARHSIAPVDWNRLE-RGAEFQTIFQAARDFGISRGLTIPIHGPYGDVGGLSINRDCSEREWQLLISGIIGNLQ-AAAVHMHDMVIQDPLTRMLNTPSLSTREIEILQWTAAGKSQQDIGDILSISHRTVEVHLRSARQKLNALTTPQAIGRAINLGLI
>FPCK01000004.1
RNSDHPLMEANYRLRHRIFVDLQGWELRREDQRDIDRFDNEDATHLLLTD-RGELVGGSRITPLDRPNLLQTVFHGLVHG-DFPTDSLGADWTRFYVRPDRREGRRRAPESAALFCAMMEYALSEGYSFITFVSSLAMLEHGTSVGWTITPLGPPALVDGKATVAAWIAVSEQALYTVIETLQRQESGQGVHAVMLEAIGDYGFSKFIISGLPDRGLDVRPFVLLSGWDSEWYARYTSLGYVHLDPVARHCFATTLPFDWSAAPYDDRGARQVMEEARDFDMHQGLCVPVHLEGGMQGVVSLVGKTAA-----LDDKNRLELHMLAL-YAHGRMRFLHTGQDGVRRAITPREAEVLKWVAAGKTASDIAGITGLSVRTVNQHCENAQRRLGTSNRLHTVVEAIRHKLI
>MDIA01000046.1
NNFSEGLYTKFKNYRYRAFVEYLGWELNCPNNEELDQFDKVDTAYVVAQDRESNIIGCARLLPTTQPYLLGEIFPQLLNGMPIPCSPEIWELSRFSAVDFSNSQAVSSPVSIAILQESINFAREQGAKQLITTSPLGVERLLRAAGFRAHRAGPPMVIDGYAMFACLIDV--------LSEFLIVKNEYQLFEIVKSTASKLGFDYCAYGMQSPLSIAEPKTIMLNNYPEAWQKRYLEQHYVKIDPTVQHCMVSLQPLVWSSQSAKTQEEKDFWEEARSYGLNVGWAQSSRDFIGTRGMLTLARSSDQLS-EKEQKAQYTNMYWLSQT-VHSSIAKNEMEFAQFNLYLTNREKEALRWTAEGKTSAEIAQILGVTERTVNFHLGNSMQKLNVNNKISAAIRAVMLGLL
>MEEU01000005.1
EHLFQLELEEFFRARHAVYAEELGWVPKSPDGLEIDQFDTAAAAYLIMMD-GNEFVAGSRLIPTHLPHMLSEIFPASCDLAPMPVDPRVMEWTRGFIVAHRRDKS-SVRILAQACAAVMEYCLSLGCTQVGGIQDQKWIPLWTKMGWSIRIHGSPIDIDGEPWLPIYFDVTEAAMLAAIERCEAHNTLSPLVSDFSHAIASFGFQYFMMTRLPAIGEDAEPYIVAHTWPKEWLNRYREARYFWHDPVSMYSFTSPRPFSWKEARNGTRIASQISSEAKSIGLFDGLGFPVGDASCVQAIVSLGADQT-VHLETISRSM-LHLV--CLHAEMRAVEIQE-KTRAAFARITEREREVLRWTANGKSATDVGVIMDLSERTVKGHLANARQKLQASTTTHAVAKALKTRQI
>AJ879454.1
-VLPNNLYAKVAGYRHQVFVEQLGWALHTENGMESDQFDRADTVYVVAQDDNGHISGCARLLPTSRPYLLGEIFPQLLNGLAPPCSPEVWELSRFAAVDLNGQQF-SSSGARKLLEESVACAVSHGAKRLITVSPIGVERLLSRSEYHAHRAGPPMIIGGHPIFACWIDLD--------------------------MARKLEFDYCAYGLRMPLPLVRPKTVLFSNYPAVWQARYQAQEYQAIDPTVRHAMRSPSPVVWSDDL--FAPARELWEEARSFGLRAGLAHTCRDAGGMGGMLTLARAGT-VTT-AEWQAKACHILWLVQA-VHLSMIIAPKLQPEIAVQLSCREVEVLRWTGEGKTSGEIANILNITERTVNFHISKAMAKLNAVNKTAAVLQAAMLGLL
>JMUI01000001.1
NNFSEGLYSKFKSYRYKVFVEHLGWELNCPHNEELDQFDKVDTAYVVAQDRDSNIIGCARLLPTTQPYLLGEIFPQLLNGIPLPCSPEIWELSRFSAVDFSNSQAVSSPVSIAILQEAINYAREQGAKQLITTSPLGVERLLRAAGFRAHRAGPPMTIDGYSMFACLIDV--------LSAFLVVKNEDELFEVVKSTASKLGFDYCAYGMQSPLSIAEPKTIMLNNYPQAWQKRYIEQRYVKVDPTVQHCMVSLQPLVWSSQNAKTQEEKDFWEEARSYGLNVGWAQSSRDFIGTRGMLTLARSTDQLS-EKEQKAQYTNMYWLTQT-VHSSIAKNDVEFSQFNLYLTNREKEALRWTAEGKTSAEIAQIIGVTERTVNFHLCNSMQKLNVNNKISAAIRAVMLGLL
>ALAO01000056.1
-VLQARDVTAAYGLRHEVFAKELRWVPQSDDGLEHDVYDAH-AKHFGVFR-DRKMLSCLRLVSPEHRYMLEKEFRSLVSDHDIRKAPDTREVSRLCVSFDERTSIGVISVSMLLYRQVYQWCIPNKVRYLYLVVEYKVLRLLKMFGFPCVLVGEPTRMDGVTAAAAIMDWREF-----------------------------------------------------NYPVEWLQTYKAKNFSAIDVIVKSNFTAFTPQYWDHTYKRRKPAREFITLASDFHLIHGYTFGARGFCKQASLFSFSGNFRY------DPNIIAIMQTIVPHHLASSRIIEARLIQHNRKLLSGREREVLSWLKQGKSSWDISAILRISVCTVNYHIYNIIKKLDVQNRPQAVAVATHLGIL
>AYWP01000014.1
DNEFAGELKEMHGLRFRVFKERLDWEVDTEDQMESDSFDALKPVYLLLKGSDWRIRGCVRLLPSTGPTMLRDTFPVLLGADVVPSTTDIWESSRFALDLPPSAAGGLAQATYELFAGMIEFGLAKDLTRIVTVTDTRMERILRLATWPLSRIGEPKCVGKTEAVAGFLEISHASLLRIVEQLSASVDAADLCEAMASAAAGFDFPLFAYFTYPS--ASGDAPQLISNYPSSWTSRYLQQRYHRFDPVILRGLQGWDTFDWGVDRARPNSQQQILESAAEFGICGGLTMSMHDHLGRFAALTFASDERPRSL-ARYEKALQ--LVAINFHIHVRRRLAD-DRVVDGVTLTPREFECLKWAARGKSAWDISQLLGVSKRTVTFHLENAKAKFGVRTINQAVARMAASG--
>MWWM01000017.1
EEFDKKLLGEMHKLRAQVFKERKGWDVSVIDEMEIDGYDALSPYYMLIQETEAQVFGCWRILDTTGPYMLKNTFPELLHGKEAPCSPHIWELSRFAINSGQKGSLGFSDCTLEAMRALARYSLQNDIQTLVTVTTVGVEKMMIRAGLDVSRFGPHLKIGIERAVALRIELNAKTQIALFLELERSSGKLEWSAILQKMASDLGFSKILFGLLPKDSQDYENAFIVGNYPAAWREHYDRAGYARVDPTVSHCTQSVLPIFWEPSIYQTRKQHEFFEEASAAGLVYGLTMPLHGARGELGALSLSVEANRAEANRFMESVLPTLWMLKDYALQSGAGLAFEHPVSKPVVLTSREKEVLQWCAIGKTSWDISVICNCSEANVNFHMGNIRRKFGVTSRRVAAIMAVNLGLI
>FQUE01000001.1
-HVHGTAFYDFLRLRKRFFVDTLGWHIPHDDDVEMDQYDNPKAWYSVVLR-DGEVIGGARAMATTHSYMLRDAVQGKLIDIPAEVSPDMWECTRLVISDAVDTQAARSTCLTMIVQGLIDVAADQGATTLMSLSPLALMRALRQLGFGAERIGEPYVNDGRRYAVLSMPTT--------------------------IALRIGF---AF-----------PMKEINALPTPWVEHYTRNSLMLFDPIMRWAHTNTGMAAWSSLR--DDDRRGVLGMAAAFGLRFGLVAAVFDADGQRSFASFCRADR--E---FTALE-SQLL-LA--YLT---RCHD--EMLPPKTLTGAELEALAMVNDGKRLKQIAFDLGVTEGAVKQRLKNAKTKLRAKTSTEAAALARQFQLI
>LPBI01000021.1
-RLPHELAADIGRYRRRVFVEQLGWALPSANEYERDQFDRDDTVYVFARNGNGEMCGCARLLPTTSPYLLETLFADLLAGVTPPQSAAVWELSRFAATGEAGSAEAAAWAVRPMLAAVVECAAQLGARQLIGVTFASMERLFRRIGVHAHRAGPPKMIDGRMVVACWIDIDPQTFAALYHQFSAAEDEQQLFQRIAAYSKRLGFEYCCYGIRVPLPVSKPAVAIFDTYPDGWMEHYQEQNYIDIDSTVRDGALSTNLIVWPDAD--KAGASPLWADARASGLAVGVAQSSWAARGAFGLLSIARHARLTS-AEINMLTLQT-NWLANLALMSGFMVPK-LAPEANVVLTAREREVLCWTAEGKTACEIGQILNISERTVNFHVNNILEKLGATNKVQAVVKAISAGLI
>LDQZ01000004.1
EELQTTRSEELYKLRKKTFSDRLGWEVVCSQGMESDEFDGPGTRYILGIC-QGLLVCSVRFTRLDRPNMITHTFRHCFEDVPLPAY--GTESSRFFVDKARAREGEHYPVSQVLFLAMVNWAQNNAYTHIYTIVSRAMLKILKRSGWQISVVKEAFLTEKERIYLLTLPAGKADK--------NQTITDTLQTYIQRKLSPLGSPEYAYTVVSK--KNPSNVLIISSYPDEWVRLYRANNFQLTDPVILTAFKRTSPFAWDENIMSDLRFTKIFSLSKQYNIVNGFTYVLHDHMNNLALLSVIIKGDQAALEQRLASEQGTMQ-MLLIDFNEQMYRLAGNQNADKTIFSSRENEVLYWASMGKTYSEIAAITGISVSTVKFHIKNVVVKLGVSNARQAIRLGVELDLI
>LNCD01000138.1
-SRDLGLLEQMYRLRARVFAQRLGWVACK-GERECDEFDALEPTYILAIDEQSNVVGCARLLPACGPTMLQTLFSCLLGGGTFHPHASMIESSRFCVDIDHCEGRPLHLATRTMFAAIAEWSFLNGYNEIVTVTDVRLERLLNRSGWPMRRLGEPRLINETLSVAGVLAADQATVERIIDSTATTSTEDSLRAAVARITTKYGFERFAYLN-LD--AVSARSFAVSNYPQDWQAMYFGRSYMALDPVVTMGKRMMRAFQWCVDEQRTKDERGFWDAASQFGIRAGVTVPIRVCFGQVAMLTLATSQNLRP-REFCETECAVAA-TSATFLHSRLVSTNCPTTQRQPGLSDREALCLGWIAAGKSMQDIAEILGLNYHTVRWDLDNIRAKLNVKNLKQALSLALQLGLI
>FOEP01000010.1
REKFADVLTEMFQLRARVFGGRLGWEVDITNGLEIDQFDRLDPAYFICLDDDGHVVGCVRALQTTGPHMLSDVFQSILNGEPPLRSSTLWESTRFCVDTKRDATSTISQVTCEVMIGSLQWAQNAGITDIVTVIDPVMNRVLKRSGAPYGYVGATVPMGKVKAMAALLDCTDERINEI-----------GFVTFLDTLCDQYGFDYAAYATANP---IVGTMQGYATYPDEWKTHYAESGFHRIDPTLHMSARSIAPVNWDRLD-RDKKFLSVFSHAHDFGISRGLTIPVRGPYGECGLLSVTLNCD-SDWEKHTRHHASDLQ-MAAVVLHDSVMQTDSSRILRRPALSAREREILQWVAVGKSQQDIGDILSISHRTVEVHIRSSRDKLAALTTAQAIGRAISFGII
>LMNU01000012.1
--CFREEMEQVWRLRHEIFVEEKRWDLARPDGREIDQFDTAHAMHFLAIE-AGRVIGYSRLLPTTRPHLLSDVLPQLCEG-ALPRGHDTWEWTRQAVARSHRGRKAVNPVSLALLSGIVEWGLANGVRQLVLQMPTLYLLHVVQLHFRARPLGLPQSISGEDIIAATAEFDDRTLARLLRALDRTASTDDVGRLLVTEFAAHGVSHAMAGTIPRKARQQHGHILVNTFPEEWGRRYLTRGYAFHDPTVRHLVDSTAPFAWSELGERDAGARRVMAEAGEFRLRDGITVPLMTLDGDMAGFSLSGERG---LN--PGD-RPMLHLIATYAFGHLLRLRGPAGAARAAKLAPREREALQWAAEGKTDWEIGEVMGISTHGVDFHLRSARTKLGTTNRTQAVAVALRRGLI
>LOSS01000025.1
NELPPHVQADLGAYRYDVFVRRLGWTIAAHDHAEWDEFDGPSTIHVVALD-ARQVCGYARLLPTTGPYLLRDVFPHLLGSAPAPQSPTVWEMSRFAASRRRRRATERQPLGMDFFPSVLAVAASLGATRVVGVTSLSIERLYRRSGFALQRLGNAAPFAGGSISACSVELPRLAF------LPESRDVRTLIETFRQAALQIGYQHHAIVELSGASHSASVNVVSLHYPSEWVEHYTRNDYFDIDPIPRAAFRYSTPFSWSDVATSNLRERHLLMEAEDAGLDNGISIPLHQPLGHVLLINLSGTAPTHDAEAKWRN----AY-LLGMQFHLQFQSMRSRPIPPSVHLTDREQICLTWVARGKSSWVIANMLDISKYTVDFHIENAMEKLNTRSRTFAAVKATRQGLI
>JTEU02000008.1
EELNGVRSDELYRLRKKTFSDRLGWDVVCNKDMEFDEFDNPNTRYILGLY-EGQLVCSVRFVPLDEPNMITHTFQACFSDVPLPAGET--ESSRFFVDKSRARDGERYPLSQVLFLAMINYARHYGCNGIYTIVSRAMLTILKRSGWQIKPLKEAYLSEDERIYLVYLPTDSVSQNKM----------ETLRDYIDRKLSHLGSPEYAYTVINK--KNPSKLLIISSYPDEWVNLYRTNNLQHIDPVILTGFKRTSPFAWDENIMSDLKISKIFSLSKQYNIANGFTFVLHDHLNNLALLSLIIDSMKENLEKKLAAERGNIQMLIEYHLVQSISFEDSEIDSDKPIFTLRENEVLYWASMGKTYAEIATIVGISVRTVKFHMGNVVSKLGVSNARQAIRLGVELDLI
>MQZX01000106.1
---TEAKLRQLWAFRHRIFREQLQWVPLCEDGFDRDAYDDFSDNLVLCRD--GEVVGAIRLTTGEHPFMLEEEFSRLLAGERIGKGAEYSEITRLAVDREALGARESIMAARLLYLGAWLWSQVQGVRWMYFVVEPVFYRRLVMMGFPIVPVGIPRPLGGVMSMTGLLDWRQAKTELI---------------------------------------R-MEKVLNVSYPSDWLNQYSQENFAQHDPIMRIHLG-QGPVIWEERFSRGSEEKRFIAEASSNGMGSGITFSAASDRNNVSILSIGGKEPGRN-----AALVAMLNCLTPH-LHQAANLPP--ASPSNMPLSQREYDIFHWMSRGKTNWEIATILNISERTVKFHVANVIRKLNANNRTQAIVLGMHLA--
>AP017605.1
RKHYRKVLERYFRIRYEIYVKQRRWRVARPINIEIDAFDNEHALYVLALDTNGKIVGGSRLVPTLEPHLMSEVFPVLAGG-KPPRAAEIFEWTRFFIVPSLRTHGASSPVAGFVLCGMLEMAQNLGIRQISVVCETFWPKRLRALGWTLTELGDVLEHPDGDIIALLIDVTPEAVEQTITKIDTARSADAILQEFRFAMERYGLRNFLITGLPVPGTDWQREILADGWSPEWHRRYVAEEYFLHDPCVAQCRHSPQPFRWGELPAAVARAKLVMNEAAEFGMKEGICVPIHVPLAGPGVVTMASDRD-VP-----PSAMPLIETLCVHTFRSLSALGTAGDGDEPTPLTARERELLEWSAQGKSNDDIACILGVTRNTVESHQRNIRGKLDAINVAHAIVKALRRQEI
>JEYE01000028.1
NNFSEGLYTKFKSYRYRVFVEYLGWELNCPNDEELDQFDKIDTAYVVAQDRESNIIGCARLLPTTQPYLLGEIFPQLLNGMPIPCSPEIWELSRFSAVDFSNSQAVSSPVSIAILQEAINFAREQGAKQLITTSPLGVERLLRAAGFRAHRAGPPMTIDGYSMFACLIDI--------LSAFFVVKNEYQLFDIVKSTASRLGFDYCAYGMQSPLSIAEPKTIMLNNYPEAWQKRYVEGQYVKIDPTVQHCMVSLQPLVWSSQSAKTQAEKDFWEEARSYGLNVGWAQSSRDFIGTRGMLTLARSNDQLS-EKEQKAQYTNMYWLTQT-VHSSIAKNDVEFAKFNLYLTNREKEALRWTAEGKTSAEIAQILGVTERTVNFHLSNSMQKLNVNNKISAAIRAVMLGLL
>LRYW01000007.1
EEFDKKLLGEMHKLRAQVFKERKGWDVSVIDEMEIDGYDALSPYYMLIQETEAQVFGCWRILDTTGPYMLKNTFPELLHGKEAPCSPHIWELSRFAINSGQKGSLGFSDCTLEAMRALARYSLQNDIQTLVTVTTVGVEKMMIRAGLDVSRFGPHLKIGIERAVALRIELNAKTQIALFLELERSSGKLEWSAILQKMASDLGFSKILFGLLPKDSQDYENAFIVGNYPAAWREHYDRAGNARVDPTVSHCTQSVLPIFWEPSIYQTRKQHEFFEEASAAGLVYGLTMPLHGARGELGALSLSVEANRAEANRFMESVLPTLWMLKDYALQSGAGLAFEHPVSKPVVLTSREKEVLQWCAIGKTSWEISVICNCSEANVNFHMGNIRRKFGVTSRRVAAIMAVNLGLI
>FRCX01000002.1
STLGPERMAKLTRYRHQVFVEKLGWDLDLRDGQELDQFDHDDTVYLVAWDEQDRVGGCARLLPTTRPYLLQEVFPQLLNGAPAPRSDEVWELSRFAAVDPEAAGQLSSAATLQLLAAAVESAAERGARRLITVSPPGVERLLRRTPFRIRAAGPRMDVGTHALFACWIDAANDH----MDTLSNESDVERAFDAIAACGRLLGFEYCAYGIRAPYPLSNPPTALFSNYPADWQEYYRYENYLSCDPTVQHGRMSRVPIVWNDTL--RSASPAFWSDAKAAGLCHGWAQSCSDGAGCVDMLTLARSHEPVTATELARNE-AKFRWLVQT-AHLYLSFTSKLASPSMDKLTVREVEVLRWTADGKSASEIAEILSLATDTVNFHVKNVVRKLCTANKTAAVAKAALLGML
>NAEX01000166.1
-GVFAEELAEMHRLRYRVFKDRLQWDVEISGDMEVDEFDALHPIYLIQRARDHRIQGCVRMLPSMGPTMLREAFPALLDGNSFQGSPSIWESSRFALDVDDAARHGLTSATYELFAGMLEFGLSRHLTDIVTVTDTRIERILRRAGWVLRRTGQPRRFGNTQAVAGYLEVSLECLARV-------------------TAAALDLCCFAYISIQ--GAPSADAVLISSYPSTWTSHYLQKQYEKIDPVIVQALRQPSPFSWGLGVPNSDMERELFDEAARFGIRCGFTIPIHDSRGAIAAVTFAADERS-RFERSIHKHV-DVLQLMAIYFHAHARRKLAPCEIDGIILSPREAQCLQWASEGKSAWETGQIMGISHHTVAFHLDNARAKLGVRSTIQAVARLA-----
>FWFP01000012.1
--ETEAELRAAQRLRYDVFVRELGEMVDHDAGLEQDRFD-PHFDHMLAIDDTGETIGVYRLLPGERVEEMGQFYSEDEYDLSIQSGRKLLELGRSCLHANY---RG-GTAMYHLWNGLAAYVAEREIEVLFGVAS-----------------------------------------------------EELWDAHCRQMAKYGFIRLLYGYTQYRTGDPEDFVILTNHGQEYLDGFLRGGLYFHAPMLKWALQNEGAASWKMTQDQTPKERAVIEFNKSKKVISGYTVSFTSVMRSKGAISLSARDTQAEVDEIWAEHGDDILLMNN-VAHLKILTLP--YNAPNRALTKRQREALQWVGDGKTTQDIALLMGLTAATVEKHLRLARDSLSVETTAQAVLKAS-----
>CTKY01000041.1
DSMPERKLDEIFTLRKITFKDRLDWKVTCTDGRESDQYDDENTNYILGII-EDTIVCSVRFIEMKYPTMVTGPFAPYFSDIDLPVD-GFIESSRFFVEKKLARDGNNSPLSLLLFLAMVNYARSRNYNGILTVVSRGMYILLKRSGWNITVLNQGESEKNEVIYLLHLGVDIDSQKQL---FDNDSINEDIKNYIQRRIKAYGDLRYSYLVMNK--KTPLHPTIISNYPMDWVQTYKRNNYHLIDPVILTAKDKVAPFAWDDNSVIKSTDSAVFNLAREYNIINGYTFVLHDNNNNMATLNISNGSDSISFDETNKEKIQMLLIL----THDKMLGLYHKNNNEREIFSPRENEILYWASVGKTYSEVSIILGIKRSTVKFHIGNVVRKLGVLNAKHAIRLGIELKLI
>LJRN01000185.1
VHMPVELLESLYSMRKNIFSDRLEWNVRVSDTFEFDEYDNADATYLVGSW-NGIPLAGLRLINTCDSYMLEGPFRSFFDY-QPPRNVRVVESSRFFVDTIRARSLGIASLTGMLLFALHNHVASSGLDSVITVVSKAMARIVRKAGWVYRVLATGEATPGETVLLLEMPVTADNHRRL-----------QLIEDFENDLHHIGDFTYAYFTTPK--ARKAKPIILSNYPDSWLKSYIASNYHLIDPIIKHAWHSITPFFWREARVQCVETDDFLKRSAKYQLSSGATFTLHDASGLFAALSLCNAKQQHDFDQRIRDKAADIQ-MSLIRFHDRLIKTRAPPPTANCKLSSRETDILKWVAMGKAYSEIAEIFSISERTVKFHMSNVSSKLEVRTAKQAVYKAIKMGMV
>JWLD01000047.1
LHNYADLTQSMFRDRADQFKTRLGWDVTVNEGEERDQYDDLDPLYMIWEL-DGSHGGSMRFLPTTGRVMVNEVFLDLCNG-VPVCSPLIWECTRFCLSRNA---H--GKIAAGLMLGSLEIMRNFDVPHYTAVFYRHTARAFRNLGFGPEIVSSQG-RGRNPICMGYWEYSEATYLKVLEALDATETLDGLHQIIHKVCDGFGVDHAMYLWVE----TAGNHYYFGSYPPEWTQRYIDKAYSRVDPVVVGCYQRFHPVDWKRLDWSPRPAREFLKDALKHGVGQGYAIPIRGPNGQFALFTVSHNCDDAAWERITEKHSRDFILMAHYFNRKVLELEPSRNAEQAQPLSPREVDALTLLAIGYSRAQVAETLSISEHTLRVYIESARFKLGAINTTHAIARALSLGLI
>LPOS01000001.1
DDLPPALARELYRLRRKTFRDRLDWKVECVEGMEKDQFDSHNTTYLLGMY-DGQLLCGARFINATQPTMISEIFHNYFDN-PIPADVPCCEVSRLFLDKEIRDSASLHPASKALFLAMNIYCMKKKYHGMYAVASRGMYAIFRHANWKVEVIQRGVSEKGEVIYYIYMPASTSIIEDI---------NTQIQSELDAFFEDFKGIVFAYAIMNK--KDPSQMRIINNSP-EWFTIYLEKKYQFIDPVIIRALRCVEDFFWESDVVDGYNLTRIFDESVQYDIYQGQTFPLHDYLNNLVVLSVISPKSGIDIEK-YRP--HFLRFLVQL-HQKTLNLYSQHQQKKNVFLSPRERQILKWVSAGKTYAEISVILSIAERTVKFHMGNIMKKLGVNNARHAIKLGTELRLL
>FNPW01000013.1
HQLSPALRDDLGRYRHAVFIEQLGWQLPSSNRHELDQFDHADTRYTLALD-EEKIHGCARLLPTTQPYLLSEVFGFLCDR-PLPRQDDTWEISRFAASALE-----HGKLPMRVFWHTLHTAWTLGANSVVAVTTPALERYFLRHGVALSRLGQPQRVNRDHLLALDFPAYQKN----RMEMLKLQESAQVFALLEREIQYLGFDFYAYGIRHSIPFTRPKTEIYGSYPQPWMERYQQQNYAAIDPSILNGLRSTEMVVWNDVL--FGKGSVLWGEAQDWGLRVGATVPIRTPDGALSVLSVARRNTAIS--AVEREVIRLLRCIIELAAGRLSELGHSNTQSDPQELSAREREILQWTADGKSSGEIALILGISVNTVNFHLKVIQKKFGAANKTLAAAYAAVLGLI
>JH719385.1
----AVIMEKIWRFRHQQFVERRGWEARKSDRREIDQFDHDCAIHFSVLK-NDAVIGYSRLLPTVQPHLLSTVYPQIMRGQKWPRSHDVFEWTRWAIASGDEKIDG-IPISRVLMIGLMEFCRAAGITSLIGETHPKLINSLRTNGWRTHILSEPSIFEKELVVPL------------LSESASAKSKDDVLLLFGKISQYFGFSYFAISGIPSPIERIDSYFVLGNWSVGWFDRYRENNYVHADPIVHLSKTCDHAFVWSEALRDDRQSRRVMDEAREFKLIDGFSVPLHTAAGFQSIVSFGAEKE---LST-CDR--SALY-LMAAYAHSLLRAQASRKIQALPMITTREREIIHWCAAGKTAIEIATILGRSHRTIQNVILNIQRKLNVVNTPQMIAESFRLRII
>JGVW01000095.1
-RLPHDLAADLGRFRRHVFIEQLGWALPSANEFEHDAFDRDDTVYVYARN-LGEMCGCARLLPTTRPYLLKALFADLLGDVTLPQSASVWELSRFAATGGKTGSGDAAWAIRPMLAAVVECAVRLGARRLIGVTFASMERLFRRIGVHAHRAGPARQIDGRMVVACWIEVDDP-----YDQLSAAEDEQQLFRLIAAYSKRLGFEYCSYGIRVPLPVSKPAVAIFDTYPDGWMAHYQAQNYIEIDSTVRDGALSTNMIVWPDLDSSGAEASPLWSDAREHGLSVGVAQSSWAARGAFGLLTLARDADPLTPAEINMLTLQT-NWLANLSLMSRFMVPK-LAPEAKVALTAREREVLCWTADGKTACEIGQILSISERTVNFHVNNVLEKLGATNKVQAVVKAISTGLI
>CP001836.1
-LMSNNKLDEVFTLRKDTFKDRLDWAVNCINGMEFDEYDNEHTTYLLGVK-EGKVICSVRFIEIKYPNMITGTFYSYFDNLKIPEG-NYIESSRFFVDRDRVRNGTRNPACLTLFLAMINYARKYHYDGILTIVSHPMLTLLKRSGWRISIIQQGLSEKQERIYLLHLPTDDDSRHAL----------STIQNYLNRKLKSYGDLKYAYLIMNK--KKPTDVVIISNYPSEWVEIYRNNNYQHIDPVILTAINRISPFSWDDDLSSKLKFSRIFNLSKEYDIVNGYTFVLHDPANNLATLSFMFEERSGELEEIVQNNKEKLQMLL-ISAHEKLTSRNNSKSQEPNLFSQRENEILYWASMGKTYQEIALILGITTSTVKFHIGNVVKKLGVLNAKHAIRLGVEMNLI
>CP013449.1
AELPPHIRTDLGAYRYDVFVRRLGWTIAKDDRTEWDRFDRPSTVHVVALD-ARNICGCARLLPTTGPYLLRDAFPYLLGPARAPRSPTVWEISRFAASYRPGRSAVREPHGRNFLASVLAVADSLGATQVIGVMSPSIARLYRHWGLALQCLGSATSATDGRILACAIDLQHRAQN------PESRDIRSLTESFSQAALQIGYRHHAIVELSDALRPASIHIIALQYPSAWIEHYSRNDYVNIDPVHQAAFRYSTPFAWSDLATSNSREQHVLIEAEDAGLDNGISIPLHQPHGRVLLISLCGAAPTHDADSKWRN----AY-LLSMQFHQSMRMRS--PIPPSVHLTDREQLCLTWVARGKSSWVIANMLDISKYTVDFHIENAMAKLNTRSRTFAAVKATRQGLI
>LJRR01000408.1
SHMPVELLESLYSMRKNIFSDRLEWNVRVSDTFEFDEYDNADATYLVGSW-NGIPLAGLRLINTCDSYMLEGPFRSFFDY-QPPRNVRVVESSRFFVDTIRARSLGIASLTGMLLFALHNHVASSGLDSVITVVSKAMARIVRKAGWVYRVLATGEATPGEPVLLLEMPVTADNHRRL-----------QLIEDFENDLHHIGDFTYAYFTTPK--ARKAKPIILSNYPDSWLKSYIASNYHLIDPIIKHAWHSITPFFWREARVQCVETDDFLKRSAKYQLSSGATFTLHDASGLFAALSLCNAKQQHDFDQRIRDKAADIQ-MSLIRFHDRLIKTRAPPPTANCKLSSRETDILKWVAMGKAYSEIAEIFSISERTVKFHMSNVSSKLEVRTAKQAVYKAIKMGMV
>LSOB01000011.1
NLLPDNRSKELFSLRKKTFKDRLDWLVNCENNMEFDEYDNRHATYIFGTY-QNHVICSLRFIETKYPNMISDVFDTYFNDIKLPDG-NYVEASRLFIDKARIQALQLAPISAMLFLSMINYARNCGYEGIYAIISHPMRIIFQRSGWHISVVKTGCSEKNKNIYLIYMPIDDANRNRL------ETINASIKEELERGLSKYNNIKYAYAIMNK---RNPASFSIISNRTEWFEFYIKNNYQFIDPVLITASHRITPFTWDKDL-EGLKLPKIFDMAKNYNIINGYTFVLHDHHHNLVVLSIMLDKCDADVEQQIDNNKAEIQMLLI-TMHGKMTTADFEKMNQREFFSKRENEIIYWASLGKSYQEIALILGIKLTTVKYHIGNAVKKLGVTNAKHAIRLGVELQLI
>LPGI01000111.1
-RLPHELAADIGRYRRRVFVEQLGWALPSANECERDQFDRDDTVYVFARNGNGEMCGCARLLPTTSPYLLESLFADLLAGVTPPQSAAVWELSRFAATGEAGSAEAAAWAVRPMLAAVVECAAQLGARQLIGVTFASMERLFRRIGVHAHRAGPPKMIDGRMVVACWIDIDPQTFAALYHQFSAAEDEQQLFQRIAAYSKRLGFEYCCYGIRVPLPVSKPVVAIFDTYPDGWMEHYQEQNYIDIDSTVRDGALSTNLIVWPDAD--KAGASPLWADARASGLAVGVAQSSWAARGAFGLLSIARHARLTS-AEINMLTLQT-NWLANLALMSGFMVPK-LAPEANVVLTAREREVLCWTAEGKTACEIGQILNISERTVNFHVNNILEKLGATNKVQAVVKAISAGLI
>CM001442.1
RHLYEDVLEQHFRLRHEIFVEERKWEALRPDGREVDAYDNEDAVYLLALE-NRRVLGGSRLYPTTRPTMMSEVFPHLAAVRGCPSNPLVWEWSRFFVSRERR--D--GAFNWQLMAAAQEFCLDQGIERLCLVMETWWLPRFHEIGFVVTPLGLPALVENSWTMAATIEVRQESLDVVIEGLGAYTKVPDAMDALATAFGRYGFEHIIVTGLPNPDQRFSQMVLAKKWPAEWFSLYTQKGYDRVDPVIRKCRQTVNPFEWSEAPYDEPGAVEVMRRAADFRMSRGFVVPIHGLTGYEAGVSLGGVHD---L---NARSKPALH-LIGMYGFDHIRRLLNPAPHRSMRLTPREREVLAWASQGKSAWEIGEILHITQRTAEEHLATAARKLGAVNRTHAVAIAIRHRII
>CP003961.1
----------MERYRYRVFVDELGWDLTCEPQCERDQFDHDNTLYLLACNGRDDIVGTARLLPTHRPYLLDEVFPQLMAGQALPHSAQVWELSRFAAMDFAGGQF-SSTIAVQLLDAVLRCAAGHGAQRLITVSPLGIERLLRRAGYRYQRAAAPVRVGAHWLFACWLDVAAQ-----LSAAYDAQDAQGLLDRIQAAARTLGFEYCAYGLRAPLPVTKPRVTLLSTYSRTWCDHYRRSGYLALDPTVLHCQQSVQPVVWGDRV--FQDAPQLWDDARNAGLRHGWAQSCLEGRNAGGMLTLARSAALGDCE--LRCNEAKMRWLANV-AHQGFSLSPTWQPNPASPLSSREREVLRWAADGKTLNEVADILALSIETVKFHTRNAAVKLGAVNRTAAVARAALLGLL
>LN854557.1
---INDRLEELYLLRKRTFKDRLNWKVSCKGEREFDEYDNENTHYLLGCY-NGELICSVRFISMKYPNMITGPFRDFFRY-EAPADDALFESSRFFVDKDRVKSETKLPFCHLLFLGMINYTRAVGMKGILTVCSRSMYTILKRSGWLIEVQTIGSSEKDEPVYLLRLPIDDDSQANL-------------HDLLQHEMNINQPIRFAYFIFNK-S-QDEKPVIYSNYPKEWVEKYMKNKLYKQDPVLLVASQKIMSFPWQKNYFKKHQKSNIFAQSSEYNITRGYTFPLHDHENNLAMLSLYTESPDQLMKCISDHE-DRLY-LLFLSIHNRFLAEKTSNTKIEKRLTSREIEALHWASIGKTYREIAIIMGITESTVKFHIGNLIVKLDVINAKHAIKKATDLHLL
>CP013342.1
----DAALRAMFAARKHVFIDRLKWDLPALDRFELDQFDNPQARYLILLD-DLRHRASARLLPTTSPHLLGNIYPHLCPD-GAPSDESIWEVSRFCLDPAQTAAE-RLDARNQLVSALADHALHSGIREYVGIADTRWFAKISSFGWSCRAFGPARPDGACPILAFGIRIDEDTLPGLAREISGAGHEDHLFSALAKAADRMGFDHFALAFERR-G-GDNASILVHNYPEAWARIYIGLDLRSTDPIRRAGERSLTGFEWRNVD-HSRGDRQFLSVARESGVGDGFTVPRHLPGEASGSCSFAVKPRADT-PG-HMLHVAEI--IGAVAIAKARELVGAAPLRGRSILTERQRECVLWSARGKTAGEIADILGISEETVVRHLKMARDRYSVHCRSMLILCALFDGLI
>CP009743.1
-RLPHELAADLGRYRRRVFVEQLGWALPSAESFERDQFDRDDTVYVFARNAGGDMCGCARLLPTTRPYLLKSLFADLIEDMPLPQSAAVWELSRFAATDDEGGPGNAEWAVRPMLAAVVECAAQLGARQLIGVTFASMERLFRRIGIHAHRAGPPRQVDGRLVVACWIDIDPQTFAALYQQFSAAEDEQQLFQRIAAYSKRLGFEYCCYGIRVPLPVSKPAVAIFDTYPDGWMAHYQAQNYIEIDSTVRDGALSTNMIVWPDVD--RIEPCPLWQDARDFGLSVGVAQSSWAPRGAFGLLSIARRARLTP-AEINMLTLQT-NWLANLSLMSRFMVPK-LAPAAGVTLTAREREVLCWTAEGKTACEIGQILSISERTVNFHVNNILEKLGATNKVQAVVKAISAGLI
>LLNU01000087.1
EEFDKKLLGEMHKLRAQVFKERKGWDVSVIDEMEIDGYDALSPYYMLIQETEAQVFGCWRILDTTGPYMLKNTFPELLHGKEAPCSPHIWELSRFAINSGQKGSLGFSDCTLEAMRALARYSLQNDIQTLVTVTTVGVEKMMIRAGLDVSRFGPHLKIGIERAVALRIELNAKTQIALFLELERSSGKLEWSAILQKMASDLGFSKILFGLLPKDSQDYENAFIVGNYPAAWREHYDKAGYARVDPTVSHCTQSVLPIFWEPSIYQTRKQHEFFEEASAAGLVYGLTMPLHGARGELGALSLSVEASRAEANRFMESVLPTLWMLKDYALQSGAGLAFEHPVNKPVVLTSREKEVLQWCAIGKTSWEISVICNCSEANVNFHMGNIRRKFGVTSRRVAAIMAVNLGLI
>LDSK01000001.1
QDMPSSLLAELGSYRYSVFARGEGWSIPSTPGQEYDRYDRSDVTWLIAWS-RSGISGCARLMPWTEPEQTEGIV-------LPFDHEKVWEMSRFSARLEV----D-PELPLNILWHAVQLAELNGIECIISSATPMLEKMFEEHQVVYEPLTPGLILSEDNLFAIRIPVSQPALAE-EQHFQVLTAAPQLKGLLQDYIQSLGFDFFAFFIQHRVPFTRPRVYLHDTYPEAWIKRYKERNYYAIDPVLQRCLRAGKGVEWTPEL--FCSAKEMWQEAGNFGLLSGFSCSAMASNRAVGILSIGSHRFITDC-RQVELEV-KLHFLAEQSLCLLERLNDEALMVQGNDFSQRELEILKWTAEGKTSQEISLILSISEHTVNFYQKNMKKRFNVSNKTQIACYAAAIGVI
>LJZG01000252.1
EEFDKKLLGEMHKLRAQVFKERKGWDVSVIDEMEIDGYDALSPYYMLIQETEAQVFGCWRILDTTGPYMLKNTFPELLHGKEAPCSPHIWELSRFAINSGQKGSLGFSDCTLEAMRALARYSLQNDIQTLVTVTTVGVEKMMIRAGLDVSRFGPHLKIGIERAVALRIELNAKTQIALFLELERSSGKLEWSAILQKMASDLGFSKILFGLLPKDSQDYENAFIVGNYPAAWREHYDRAGYARVDPTVSHCTQSVLPIFWEPSIYQTRKQHEFFEEASAAGLVYGLTMPLHGARGELGALSLSVEANRAEANRFMESVLPTLWMLKDYALQSGAGLAFEHPVSKPVVLTSREKEVLQWCAIGKTSWEISVMCNCSEANVNFHMGNIRRKFGVTSRRVAAIMAVNLGLI
>LPKG01000052.1
-QLPIAQATELARYRHRVFVEQLGWTLPSAEGIDRDAFDHDDTVYVVARDGSGEMCGCARLLPTTRPYLLETLFADLIADLPLPRSAAVWELSRFAASDADGGASGADWAVRPMLAAVVACAAEHGARQLIGVTFASMERLFRRIGVHAHRAGPPKQVDGRLVVACWIDLDPQTFAALYDEFSAAEDEQQLFQRIAAYSKRLGFEYCCYGIRVPLPVSKPAVAIFDTYPDGWMAHYQAQNYIEIDSTVRDGALSTNMIVWPDVD--KIEPCPLWRDARDFGLSVGVAQSSWAARGAFGLLSIARHARLTP-AEINMLTLQT-NWLANLSLMSRFMVPK-LSPEARVALTAREREVLCWTAEGKTACEIGQILCISERTVNFHVNNILEKLGATNKVQAVVKAISAGLI
>MPZV01000001.1
LHRFGTAFYDFLRLRKEVFVDTLGWDVPHNDEVEMDQYDTPLAHYSLVLK-DGQVVGGARVMSTVATYMLRDAHPEILPT--EIASERVWECTRLVISDALTTQAERSTCLRLIVDGLVERARERGADELICLSSLALMRALRQLGYDVSRMGPTYREDGRQYAALRMPAEYSTQRR-----------------------------------P--------EAELNRLNSDWVDMYTQHGLVVQDPSMHWVYHNVGYVRWVDLK---DDPRDVVGMARRMGLTYAATISYNTPSGRRSHAVLFRSDR--D---FTDAE----L----HEAFDMLKALH--VDASQRSLTDAELEAIRFRADGLLIKQIAAELAISESGVKARLSSASRKLGARNAIEMLAIATSRRLI
>CM001230.1
DELTGKHSDELYRLRKKTFSDRLGWDVVCSYDMEFDEFDNPATRYILGLC-EGQLICSVRFTGLDRPNMITHTFQECFGDVTLPVS--GVESSRFFVDKTRARQGLRYPVSQALFLAMINWARRHERSAIHTIVSRPMLTILKRSGWQIRPLKEAFLNERERIYLVYLPTGSEDQERM----------DTLRDYIDRKLSLPGSSKYAYTVVSK--KNPSEILIISNYPDEWVELYRLNNFQLIDPVILTAFKRSSAFAWDENIMSDLKFTKIFSLSRQYNIVNGFTFVLHDHFNNLSLLSVIIGNEQGELEEYLSSERGVLQ-TLLIDINEQMYRQQNDESKNKAIFTPRENEVLYWASMGKTYADIAAIAGISVSTVKFHMGNVVIKLGVSNARQAIRLGVELDLI
>LGLV01000020.1
-KHHPRDIDAMFKLRKRVFHDLLKWDVSVRGDWEIDHYDDANPLYVLSYS-TGRLRGSLRLLPTLGPNMLDDTFPILLGDNPQVRSASIWESSRFCIDPAISQDRGSNQAAAELMCGVGELGLSSGLSHIVTVTDVFLERMFRRMGCPGERIGEPQRIGSVHAVAVAWDVTTDLLERM--------------------------------------------RLHHTFSARSLTTYVDKRYQRIDPVLRMTMGGLRPVDWATARKLHPESEPLFSTATQLGLGDGVTLPLTAPTRRLAFLAIQADVPTEEWPAYRRCHLRDFQLLANL-FHASLLENDSEPEECPAALTNRETEVLGWAAAGKSYWEIGTILGISERTVRFFMTNARRKLNVVSNSQAVAQAVRRDLI
>CZPZ01000012.1
---TKEEMTQAYQLRHRVFAERLKWVPERADRLEADVYDAWSTSIGVFGA-DNRLLGLVRMTHAPVPFMLESEFSACLGSHQVRKEIDTAEITRLAVDPTIADRGLSARLMKVIFKGMYQWCRLHDVRYTYMVVEYRLLRVVQRMGWPCHAIGEPVA------------------------------------------------------------AGFGNVVNASYPDEWLYLYWKNGFADVDPVFKSALTSAGTQHWQEIYMSSEKEQEFIATARQFGLCDGITTGSVDACGVATFCSFASEQP-LDA---KRL-VPLVEYLG-YYIHMALLRTASATGQCVKGLSSREVTILNWMKNGKTNWEIGKILGVSERTVRFHIERIFSKLEVTSRSQAVATAIEHGL-
>LMMI01000025.1
---------------------------------------------------SEVIVSYSRLLPTTRPHLQTHLYPELLKGASAPSGPRIYEWTRCAVAPAKRSAKGVDAVSGASFTAVAEAAEHFGLEGLLVQTHPVLVTRLMEMGWDVEPLALPCPYGDSLLLPIYARLTPETVATCIHRLRSAGTQRAVYAELRRTGAIFGYDAFLIGGLPQSNENLSDCSLISGWPIGWAQRYQERNHLHRDPVIRYIRATTEPFLWQEAATRDGHGLTVMNEAREYGLREGFCVPFHELDGGEAGVSFGGTQR------LSDDARAGLH-LVAIYAMSRAKAIARAADRAFAGLTDREVECLKWAAAGKTAWETSVILSISARTVEHHLAAAARKLNAASRVQSVAEALRRGII
>LVHD01000003.1
DHQFLSVYEKMLGARKKFFENYPEWHQAFQPCPLEDEYDRRSPFYIVGLEDGGEAVASVRIMPTTGPTMLRQEFAPYFQGCPDIISSDIWELSYFSTTADTS-----SLVGRNLMLDVLKTAYARGF-----------------------------------------------------------------------------------------FLNPDGFTCTTYPREWQERYYNQNYLLIDPVVQRGLHNGLPFEWRDLKIEGTPGYSLLMEGRDYSLGHALSIPLLGVDGSRGLFAITSDDP-HKFELARVSCVRDYQMLANY-VHEAYLRITAFETRGMIDLSEEEKNCLKLAAEGLLGHEIARKLKLSDPVVRLCLRVARHKLGAATTEMAILNANQFGVI
>AYWE01000004.1
-MERPDLWEAVHRLRYKVFVDEMRWDLDRPDGLEIDQFDHDEAEHHLVIR-NGELAGYHRMLPTTRPHLLSDVMPELCEG-KRPSGPNVWELTRYAVAPGRDGKRGVSTVGTELIAGFVEWGLARNVDQVIIEVEPVWVLRTLQLHFLATPLGYQRTYGNQQVVATLLTFNEHTLDVVIDRVQRADTSAAVCEQLLSVTSNFGLTALIAATVPQPSSQTKDHVLLCDWPTEWLERYLSRNYVDHDPVVSHLKQFRAPFQWRDAV-QDKSSAEVMRDARQFKLRDGLAFPLITLEGQIALVSLGGEA--VE---LSEAEFAMVS-LASTYAIRAMQLQTTAKSIDHIELTPRERECLQWAAVGKSEWEISQILGISEHTSEKHLLNAKSKLGAANRVQAVAEAVRHGYI
>FQUV01000004.1
---FPKLRESMLKDRAVQFHQRLKWEVTIDNGYEQDQYDLLNPLYVIWETAAGLHGGSMRFLPTAGATMLNDFFSHLNGQ--PVSDDRIWETTRFCISPNA--PDG-SRVAALLMLAGAQLGVGLGLSHAVGVFDARMIRIYRQLGWPPEVLGTEG-KGREEISAGLWEFRPELLAQLQDALSQATTLEEFQTFVENLRDVYDLEHLVYHS--V--NSTGGQYAALTYKPDWVERYIEQDYARIDPVVQGCYRQFQPIEWKTLDWSAKASRAFLGEAGEAGLGQGFSVPIRGPSGQFALVSVNHKCD-EMWASFTSERAADLL-LISHYLNEALQIEGNPHRGPTRSLSPREKDTLTLLATGANRANIAETLKISESTLRVYIESARFKLGAANTTHAVAMALTHGLI
>MKTF01000060.1
AELRPPLMTRMARYRHRVFVEKLGWQLHCRDALELDQFDRDDTVYVIAQNEDGEVIGTARLLPTTRPYLLAEVFPQLLNGAPAPDAPEVWELSRFASMDFSGLDQFSSPITTGLLQAASRCAMAHGAQRMVTVSPLGVERLLRRTGFESHRLGPPTVVQGHPLFACSIRC--------LGVMDRAQSEQEVFCKIELAAHALGFEYCAYGLRVPMPLSNPKTIFLNNYPPAWQERYVQQGYVQVDPTVQHGCRKQTPLVWSDDV--FASAQDFWEDARSFGLRFGWAQSCIDGGGVRGMLTLARSSDALTPDEIAHSEM-KMRWLAHI-AHLILSFTTRQAEEMQPHLTAREIEVLKWTADGKTSADISSLLDVSENTVNFHVKNAVTKLQTTNKTAATVRAAMLGLL
>CP009458.1
-DLHPGLARELYALRKKTFHERLEWKVECEDNQERDQFDNANTTYLMGML-EGKLFCGARFIDAKHPTMTDEIFYQYFNNISLPKDIPCCEITRLFLDKDRRDEGNLRPASKALFLALIMYCMKNSYPGMHAVTSRGMYAIFRQANWKVDVLQKGLSEKGEAVYYIYMPANQQVIEDI-----------LIQRELDEFILDYKHTTYAYAVMNK--KDPSQMRIINNNP-QWFNIYLDNKYQFIDPVIVRSLSSLEDFSWDSGMSSGYTLKRIFDEGSQHNIVQGHTYPLHDYVNNLAVLSLISHQP-SDVNLIENRE-AVIAFFI--KLHQKMLLYSDIRQKKNVFLSPREQQILQWVYTGKTYAEIATILSITERTVKFHMGNAMKKLGVNNARHAVKLSIELRLL
>FPBI01000025.1
RHLYTAELEDFFRARHAIYVEEKQWRDDDGSGMEIDQFDTDEATYMIGIV-DDQVMTGTRLLPTTEPHMLSEVFPHSCNFTGVPRQPDVAEWTRGFIVPSFR-EKGHGPIKGQFCGTVMEYCLNEGITRIGGIQDLYWLPLWKRFGWTVRQIGNPILIDDRWCVAAYFDVTQEARDRAIERAERHPSMSLLVDDFSQVIDRQGFNAFIMTGLPSAGIDVEPMVIANHWPEAWSDRYREQVYFPDDPVSKWSITKDRPFHWREAWNASKRVQQLNGEAAAFGLVDGIAFPLRTARRWQAVVSLASHHR-MDI---DKKD-EGLLYCAAVYFQMAANDLASQKAPPPPTLSDREQEILKWAAAGKTAWEISTILNISEATTRTHQRHINAKLDTANTTQAVMEAIRQHII
>LFJP01000060.1
-RLPEAVDAALAHYRHQIFVGQLGWQLPMADGRERDQYDRDDTVYVVARDADGTICGCARLLPTTRPYLLKDVFAPLMRGVPAPESPGVWELSRFAARSGASRARGADWAVRPMLASVVQCAAQRGARRLIGVTFVSMVRLFRRIGVRAHHAGPVRCIGGRPVVACWIDIDASTCAALYHAFHTAQDERQLFRQIASVVRQLGFDYCCYGIRVPLPVSKPAVAIFDTYPAGWMEHYQASGFLEIDPTVRTGASSSDLIIWPVSI--RDEAARLWSDARDFGLNIGVARSSWTAHGAFGLLTLARRADPLTAAE-LEQLSATTNWLANL-AHALMSLMPKLVPESSAALTAREREVLCWTGEGKTAYEIGQILRISERTVNFHVNNVLLKLAATNKVQAVVKAIAIGLI
>LDUR01000013.1
---------DLLKFRHQVFREQLQWVPLRPDGLDLDDYDAFSDN-LAVIA-QNQVVGSARFTLGDRPFMIEKEFARLLAGERIRKGAGCGEITRFAVGKSISGSE-TRAIARLLYLSLWEWSRANEVRWLYFVVEPSFYRHLSRMGFPILPVGVPRPLGGVMSVAGCFDWEQADPE----------------------------------------QR-LERVLNVSYPTEWLKHYMEENYAQHDPILKIHLG-SGPVQWQERFSRGKEERKFIAEAATVGLESGVTFSAASKRNNL-GCIFSVSGDASS----DPNLVAMLECLTPH-LHQAANLAP--ATPSSMPLSQREYDIFHWMSRGKTNWEIATILDISERTVKFHVANVIRKLNANNRTHAIVLGMHL---
>LPCN01000075.1
-RLPSELAAELGRYRRRVFIEQLGWALPSANRFEHDQFDRDDTVYVFARDAGGDVCGCARLLPTTRPYLLESLFADLIADVALPQSAAVWELSRFAATGDEGGAGNADWAVRPMLAAVVECAAQLGARQLIGVTFASMERLFRRIGVHAHRAGPPKQVDGRLVVACWIDIDPQTFAALYQQFSAAEDEQQLFQRIAAYSKRLGFEYCCYGIRVPLPVSKPAVAIFDTYPDGWMAHYQARNYIEIDSTVREGALSTNMIVWPDVD--RIDPCPLWEDARDFGLAVGVAQSSWAARGAFGLLSISRHARLTP-AEINMLTLQT-NWLANHSLMSRFMLPK-LSPAAGVTLTAREREVLCWTAEGKTACEIGQILSISERTVNFHVNNILEKLAETNKVQAVVKAIAAGLI
>FKJY01000002.1
-QLPIAEATELARYRHRVFVEQLGWTLPSAEGIDRDAFDHDDTVYVIARDGSGELCGCARLLPTTRPYLLETLFADLIADLPLPRSTAVWELSRFAASGADGGATGADWAVRPMLAAVVSCAAERGARQLIGVTFASMERLFRRIGVHAHRAGPPKQVDGRLVVACWIDLDPQTFAALYDEFSAAEDEQQLFQRIAAYSKRLGFEYCCYGIRVPLPVSKPAVAIFDTYPDGWMAHYQAQNYIEIDSTVRDGALSTNMIVWPDVD--KIEPCPLWRDARDFGLSVGVAQSSWAARGAFGLLSIARHARLTP-AEINMLTLQT-NWLANLSLMSRFMVPK-LSPEARVTLTAREREVLCWTAEGKTACEIGQILSISERTVNFHVNNILEKLGASNKVQAVVKAISAGLI
>LRZQ01000008.1
EEFDKKLLGEMHKLRAQVFKERKGWDVSVIDEMEIDGYDALSPYYMLIQETEAQVFGCWRILDTTGPYMLKNTFPELLHGKEAPCSPHIWELSRFAINSGQKGSLGFSDCTLEAMRALARYSLQNDIQTLVTVTTVGVEKMMIRAGLDVSRFGPHLKIGIERAVALRIELNAKTQIALFLELERSSGKLEWSAILQKMASDLGFSKILFGLLPKDSQDYENAFIVGNYPAAWREHYDRAGYARVDPTVSHCTQSVLPIFWEPSIYQTRKQHEFFEEASAAGLVYGLTMPLHGARGELGALSLSVEANRAEANRFMESVLPTLWMLKDYALQSGAGLAFEHPVSKPVVLTSREKEVLQWCAIGKTSWEISVICNCSEANVNFHMGNIRRKFGVTSHRVAAIMAVNLGLI
>AP014800.1
IHNHGELFANMLRARRDLFIERNKWDLPEALGMEYDQYDTPASRWVVVHDELGHVLAGNRLTPTTASYMIRDAQKGLLDTDEAPVGETVWESSRGFVTQKVPL-HQRRPIYFNLVQELARAARSLGASQCLALLNANWPLWNKRVGIDMTAMGPVMEIDGIRNQVISMNFA-------------------------------GY-NIGLHI-RF---T-SPLIAFQTYAAEWLAHYTEHGYLLRDPTVAWGFSTTGATRWSNDR--IPDPFGIFLNAARFGLKYGATISW-GPIASRTIASVARAD--RE---FEDAE----I--AQVEAL-VRRLHD--MTEPPQELTKAQIEALKCIADGDRHAAAACKLGISESALKARLSSARQRLMARTTAEAIQRAKDYRLL
>FNZQ01000007.1
LHTYGPLFADLLRARHRTFIEQAQWDLPQADGMEFDQYDTPASRWVAVHE-YGRILAGVRLTPTTHSYMIRDAQNGLLDTDEAPVADNVWESSRVFVCDDVPAKLR-VRVQMQLIAEMVRAGRELGATSVLGLIPATSPRLARRVGLDCVAAGPVLDIGGSESVCVNISMA---------------------------LAPMGY-TAGIHI-RF----ASPLYLRSTYPKAWQDLYAANNYSLRDPLVFWGVSKSGQIRWSEIN--LPDPFGVMKLAAEHGLTFGAVCSCGK-ITSRTIVGVARSDR--E---FTDAEITEIA---SI--AD--ALHE--VTEPPEDLTPAMIEALRLVGAGVRHTTAAAEIGISESALTARLSSARDKLGVKTTAEALRMAREFRLI
>LPCM01000152.1
-RLPSELAAELGRYQRRVFIEQLGWALPSANRFEHDQFDRDDTVYVFARDAAGDVCGCARLLPTTRPYLLESLFADLIADVALPQSAAVWELSRFAATGDEGGAGNADWAVRPMLAAVVECAAQLGARQLIGVTFASMERLFRRIGVHAHRAGPPKQVDGRLVVACWIDIDPQTFAALYQQFSAAEDEQQLFQRIAAYSKRLGFEYCCYGIRVPLPVSKPAVAIFDTYPDGWMAHYQARNYIEIDSTVREGALSTNMIVWPDVD--RIDPCPLWEDARDFGLAVGVAQSSWAARGAFGLLSISRHARLTP-AEINMLTLQT-NWLANHSLMSRFMLPK-LSPAAGVTLTAREREVLCWTAEGKTACEIGQILSISERTVNFHVNNILEKLAATNKVQAVVKAIAAGLI
>AAOE01000003.1
RTIPAQAFQGLLSLRYEVFKKRLGWELETQGDFEQDDYDNEHAEYLYAKDDGQQVIGCWRLIPTTGRYMLKDTFPVLLGDQEAPCHPRIVELSRFAVSKRTSKNASVSEVTLKLLQAAYIHAVEHNIDEYVTVTSTAIERMMSRIGIPVERIGDQQMLGDTRSIVLRIPINAQTRNALLERLQQAQSTSELPEILESISQVVEFDYFLFGLALPNSITHSDILMYDNYPGEWRRVYDESGYAKRDPIVQYSISNYMPVTWAQIS-ESRSDLKIMWEAEASGLKAGFSLPIHGAVGEFGMISFASNHTDEQ-RLKYAEAIPVIQMLVPA-IQDAVKLRVSESKEPPAKLTKREIECLTWATEGKSSWEISQILGCSERTAIFHLSNAANKLGATNRYQAISKALLCGII
>AYVY01000010.1
--ERPGLWEAVHRLRYKIFVEEMGWDLQRPDGLEIDQFDHDEAVHQIVIR-NGELAGYQRMLPTTRAHLLTDVLADLYEG-TPPSGPNVYELTRYAVAPGRDGRRGVSTVGTELIAGFVEWGLKRNVNQVIIEFEPMWVLRALQLHFLATPLGYQRTYGNQQVVATLLTFNEHTLDVVIDQLQHAGTAAAVCEKLLGVTSGFGLTALMAGTVPQPRNQQKNHVLLCDWPAEWLERYVARNYVDHDPVVSHMKQLQAPFQWREAS-QGKSGGEVMGDAGEFKLRDGLAFPLITLDGQIVMVSLGGEA---E---LSGAEFGLVSLVSTYAIGRAMQLHTMAKTIDHVELTPRERECLQWAAVGKSEWEISQILGISEHTSEKHLLNAKSKLGAVNRVQAVAEAIRRGYI
>JFEI01000010.1
NNFSEGLYTKFKSYRYRVFVEYLGWELNCPNNEELDQFDKVDTAYVVAQDRESNIIGCARLLPTTQPYLLGEIFPQLLNGMPIPCSPEIWELSRFSAVDFSNSQAVSSPVSIAILQEAINFAREQGAKQLITTSPLGVERLLRAAGFRAHRAGPPMTIDGYSMFACLIDI--------LSAFLVVKNEYQLFEIVKSTASRLGFDYCAYGMQSPLSIAEPKTIMLNNYPEAWQKRYVERQYVKIDPTVQHCMVSLQPLVWSSQSAKTQAEKEFWEEARSYGLNVGWAQSSRDFIGTRGMLTLARSNDQLS-EKEQKAQYTNMYWLTQT-VHSSIAKNDVEFAKFNLYLTNREKEALRWTAEGKTSAEIAQILGVTERTVNFHLSNSMQKLNVNNKISAAIRAVMLGLL
>CP002879.1
THLQPAMMSRLARYRHEVFVQRLGWKLPCPDGIELDQFDREDTVYVVALDKSGAIRGMARLLPTTGPYLLRDIFPALLHGSPAPASPNIWEISRFAVVELKAVQF-SSRSATALLRATIMCAAELGASELVSVSPVGIERLLQRAGLRFKTASPVA-IDGRQLFACRIDTGQY-----LTSIDGVHSEQAIFEAILRVAVKLEFEYCAYGLRTPWPVSRPETLMRNNYPAIWQERYARNRYLEIDPTIARGEQSDTPFVWTPRM--FARVPAFWEEAQGAGLRVGWAQSCFSGASQGGMFTVARSADE-E-RAYKEAELRGLTAIAHLRL-SEVMLPD-HFAQRAGALTSREIEVLKWTADGKTTLEIADLLSLSECTVRFHIRNIITKLNVPNKTAAAVYAAMSGML
>LVHW01000001.1
QDMPSSLLAELGSYRYSVFARGEGWSIPSTPGQEYDRYDRSDVTWLIAWNAREGISGCARLMPWFEPELSEGIV-------LPFSHEKVWEMSRFSARLDV----D-AELPLNILWHAVQLAELNGMEYIISSATPMLEKMFEEHQVVYEPLTPGLILSEDNLFAIRIPVVQPALAE-KEQFQALTVSSELKPLLQQFTESLGFDYFAFLIQHPVPFTRPRIHLHSTYPKLWVKRYEKQNYYAVDPVLRLCQRPGRGMAWTEEL--FADACNLWREAREYGLQSGFSCSAMAPNRVIGILSISSQQ-PISVQLCAELEV-KLHLLAELSLDTLERFSDDAMMVLKKEFSQRELEILKWTAEGKTAVEISLILSISEHTVNFHQKNMQKRFNVSNKTQIACYAAAIGLI
>LXYJ01000044.1
EHTHGPLFTNMLKARHRTFIEEMGWEIPSEGNMEFDQYDTAQSRWVCVHD-GARVLAGVRLTPTTASYMVRDAQRGLLDDEDAPIAPHIWDANRLFVAEGVETDI-RREVQLSLMGHMVRSARELGATTLLGLLPIGIPRLGRRLGIDMEAGGPIMKIGGVAHRC---------------------------------AAPAGF---AVGLHIR---YVSPLIMVNTYPDVWQEVYTSKLYGLRDPTLAWGLSHTGTRRWSQIG--LPDPFGILQESADYGLKYGMIASI-GPMSSRTIAGASRAD--RE---FGDDEM-ELV--YRI-VH---RMHD--LSEPPARLSKAQADALKCIAEGDRHAAAAAKLGISESAFKARLTSARQKLMARTTAEAVQRAKEYGLI
>LOST01000027.1
-RLPSDLAADLGLYRHRVFVEQLGWKLPSSEGFERDQYDRDDTVYVVARDDDGEICGCARLLPTTRPYLLEELFPTLVDDMPLPQSATVWELSRFAANAEDPTGGNPAWAVRPMLAAVVECAVRLGAKQLIGVTFLSMERLFRRIGVHAHRAGPAQQIDGRMVVACWIDLDSQTLAALYLQFSAAENEQQLFRQIAAYSKRLGFEYCCYGIRVPLPISKPAVAIFDTYPNGWMERYQEMNYLEVDPTVRDGALSTNMIVWPEAS--RSDGTTLWNDARDHGLAVGVAQSSWAPRGVFGLLTIARHTRLTS-AEINQLTLQA-NWLANMSLMSRFLVPK-LAPESGVALTHREREVLCWTGEGKTACEIGQILSISERTVNFHVNNILDKLGATNKVQAVVKAIAMGLI
>CP010855.1
--CEPDLQHEMFRDRADQFGRRLGWNVTVDQGEERDAYDGEHPLYVLWQSADGGHGGSMRFLPTTGRTMVNDHFSHLTGG-GRIESPLIWECTRFCLSQG----AG-GQVAAALMLAGGEIMRNFGLRHFVGVFDARMVRIYRRIGASPEVLGSAG-TGRKRVSVGLWEFSEAARAQVLRRLEQSDALEALQDFITELRDAFGVNHLVYHWVNG---N-GDQYGCGTYDPAWVQRYLDQGYLRIDPVVLGCFQRFHPVDWKQLDWSSKAARAFQKEAIAYGVGQGYSIPIRGPNGQFALFTVSHSCDDEAWAEFCVSSRRDLILVAHFFNQKALEFEPGRLPEQGHALSPREVDAMTLLAVGYSRAQAAKALEISEHTLRVYIESARFKLGALNTTHAVARALSRGLI
>ASWU01000018.1
EEFDKKLLGEMHKLRAQVFKERKGWDVSVIDEMEIDGYDALSPYYMLIQETEAQVFGCWRILDTTGPYMLKNTFPELLHGKEAPCSPHIWELSRFAINSGQKGSLGFSDCTLEAMRALARYSLQNDIQTLVTVTTVGVEKMMIRAGLDVSRFGPHLKIGIERAVALRIELNAKTQIALFLELERSSGKLEWSAILQKMASDLGFSKILFGLLPKDSQDYENAFIVGNYPAAWREHYDRAGYARVDPTVSHCTQSVLPIFWEPSIYQTRKQHEFFEEASAAGLVYGLTMPLHGARGELGALSLSVEANRAEANRFMESVLPTLWMLKDYALQSGAGLAFEHPVSKPVVLTSREKEVLQWCAIGKTSWEISVICNCSEANVNLHMGNIRRKFGVTSRRVAAIMAVNLGLI
>CP011467.1
-SVPQADYVSLLKLRYKVFSQRLQWELKTNRGMETDEYDVPEAHYLYAKEEQGHLVGCWRILPTTSRYMLKDTFSELLGVQQAPKAKEIYELSRFAVDKDHSAQGGVSNVTLQMFQSLYHHAQQYHINAYVTVTSASVEKLIKRMGIPCERLGDKHLLGSTRSVALHIPMNEAYRASVIQENQQITSHDDLENVLNGLNNLIGHEFFLFGLSFQPTLKTSETLVTDNYPNSWRQQYDESGFMHIDPIVKYSITNFLPIRWDDAKRVNDDGRVIFEEARCNGLKAGFSIPIHGLRGEFGMISFATSDKSYD---LNQQSIHTSQLIVPLLAHNITRYH--KDAKPRAVLTAREVQCLAWAAEGKSAWEIATIINTSERTVKFHFSNACKKLGATNRYQAITKAILGGYI
>LWIG01000001.1
RHLYEDVLEQHFRLRHDIFVDERRWELRRPDGREIDSYDDEDTVYLLALE-GRRVVGGHRLYPTTKPSMMSDVFPHLAAIRGCPVDPLIWEWSRYFVVRDRR--D--GALNLQLMAAVQEFCLNQGIAQVSAIMETWWLPRFHEAGFVVKPLGLPALVENAWTMAATIDIRRETLDALIEGLGTYRKVPDAMSALESAFGRFGFETIIVTGLPNPDQRFAQMVLAKRWPAGWFSLYTQNNYDRFDPVVRLCRQSVNPFEWSEAPYDEPNAAEVMNRATDFRMSRGFIVPIHGLTGYEAAVSLGGVHD---L--NPRS-KPALH-LMAMYGFDHIRRLLQPAPYPTTRLTPREREVISWASQGKSAWEIGEILHITQRTAEEHLATAARKLGAVNRTHAVALAIRGKII
>JNGH01000067.1
-SLSQEKSEEFFMLRKNIFKDRLQWAVSCTDEKEFDCFDNETANYICGII-NGMIICGTRIIDMKYHNMLDDTFSAFFEDIELPSA-NFLESTRFFVDKERTSLGKRYPVTLVLFLSLINYAQRHHYDGVLAVASHPMMRIIRKSGWNVDVLKTGMSEKNEPVYLLLGHADPASQKAL------------IREKLETALNALGELTWAYVVLSK--KNMSCIFGVTNYPDEWVTQYREKGLQYTDPVVITALNKLTPFPWDETLLSHTNFGKLFNQASQFGLINGYTFPLHDYNNNLVTLSFIVPSKRAEIMQTLAQHKGDIAILL-ASVHETYLTKNTETTDGMNQFTSRENEILYWTSVGKTYQETGMILGIKVRTVKFHMSNIVKKMGVANARHAVRLGVELQLI
>CQAX01000008.1
NSMPDGKLDEIFTLRKITFKDRLDWKVTCIDGRESDQYDDENTNYILGTI-EDTIVCSVRFIEMKFPTMITGPFAPYFSDLDLPVE-GFIESSRFFVEKALARDGNNSSLSTILFLAMVNYARSRGYKGILTVVSRGMYILLKRSGWNITVLNQGESEKNEVIYLLNLGIDIDSQQQL---FDNESINEDINNYIQRRIKSYGDLRYSYLVMNK--KTPLHPAIISNYPLDWVKKYKKNSYHLIDPVILTAKDKVAPFAWDDNSVRKSTDSAVFNLAREYNIINGYTFVLHDNNNNMATLNISNGSDSESI-EVNKEKIQMLLIL----THDKMELHK--KENVREIFSPRENEILYWASVGKTYSEISIILGIKRSTVKFHIGNVVRKLGVLNAKHAIRLGIELQLI
>LOYU01000010.1
-RLPHELAADLGRYRRRVFVEQLGWALPSAESFERDQFDRDDTVYVFARNAGGDMCGCARLLPTTRPYLLKSLFADLIEDMPLPQSAAVWELSRFAATDDEGGPGNAEWAVRPMLAAVVECAAQLGARQLIGVTFASMERLFRRIGIHAHRAGPPKQVDGRLVVACWIDIDPQTFAALYQQFSAAEDEQQLFQRIAAYSKRLGFEYCCYGIRVPLPVSKPSVAIFDTYPDGWMAHYQAQNYIEIDSTVRDGALSTNMIVWPDVD--QIEPCPLWQDARDFGLSVGVAQSSWAARGAFGLLSIARHARLTP-AEINMLTLQT-NWLANLSLMSRFMVPK-LSPAAGVTLTAREREVLCWTAEGKTACEIGQILSISERTVNFHVNNILEKLGATNKVQAVVKAISAGLI
>FJ656244.1
-------------------------------------------TYLLGMH-NGKLLCGARFIDSTQPTMMSEIFHEYFEGSGLPTDIPCCEISRLFLDKERRDSAGLHPASKVLFLAMIFYCMKRNYRGMYAVASRGMYAIFRHANWKIEVIQKGVSEKGEVIYYIFMPASMSIVEDI------------------------KGVIYAYAIMNK--KDPSQMRIINNNP-EWFDIYLERKYQFIDPVIIQSLRCVEDFFWENNVILGYNLTRIFNESFQYNIFQGQTFPLHDYLNNLALLSIISQKDSG-IDM-EKNRSKIVSFLIKL-HQKTLNLYSQHNQKKNVFLSPRERQILKWVGAGKTYAEVAVILSIAERTVKFHMGNVMKKLGVNNATHAVKLGTELRLL
>LJQU01000014.1
TTMPVTLLETLYSMRKKIFSDRLEWKVRVSHAFEFDEYDNAATTYLVGSW-KGVPLAGLRLINTCDPYMLEGPFRSFFDC-AAPKNAAMAESSRFFVDTARARSLGIAPLTEMLLFSMHNHAALSGLQSIITVVSKAMARIVRKSGWEHRVLSTGEASPGETVLLLEMPVTADNHQRL-----------QLIEDFENDLHHIGDFTYAYFSTPK--TRNVKPVILSNYPDSWLKSYVASNYHLIDPIIKHAWHSITPFFWREARVQGVETDDFLKRSAKYQLSSGATFTLHDASGLFAALSLCNARQQNDFDQRIREKAADIQ-MSLIRFHDRLIKTRAPPQPAQCKLSTRETGVLKWVAMGKSYSEIAEIFSISERTVKFHMSNVSSKLEVRTAKQAVYKAINMGM-
>JFKE01000004.1
-HQHGNAFFDYLTLRKKVFVDDLGWDVPHNADFEMDQYDTPVACYSLVMK-DGKVVGGARAMTTTHTYMLRDAHSGKLAHIPPEASPLVWECTRLVISDDLNTAAERSECLRMIVDGLVGMAQERGAVQMICLSSLLLMRALRQLGYEVTLVGPTYRNSED--------------------------------------------------------------ELNRLPEDWVRHYTLHGLVVHDPVMKWVYSTDGVIRWSEID--QEDGGGVLKQAAEFGLKHGAVVSVLATTGRRSYGNFARSDR--P---FSDGEL-ELL--RET----VLHLHQ--ASGQQLSLTEAEIEALGMQSQGLRLKQIAAELNISISAVKARLSNAKRKLGAQTPSQAASIAKSRGIL
>JYLC01000001.1
EEFDKKLLGEMHKLRAQVFKERKGWDVSVIDEMEIDGYDALSPYYMLIQETEAQVFGCWRILDTTGPYMLKNTFPELLHGKEAPCSPHIWELSRFAINSGQKGSLGFSDCTLEAMRALARYSLQNDIQTLVTVTTVGVEKMMIRAGLDVSRFGPHLKIGIERAVALRIELNAKTQIAL-----------EWSAILQKMASDLGFSKILFGLLPKDSQDYENAFIVGNYPAAWREHYDRAGYARVDPTVSHCTQSVLPIFWEPSIYQTRKQHEFFEEASAAGLVYGLTMPLHGARGELGALSLSVEANRAEANRFMESVLPTLWMLKDYALQSGAGLAFEHPVSKPVVLTSREKEVLQWCAIGKTSWEISVICNCSEANVNFHMGNIRRKFGVTSRRVAGIMAVNLGLI
>CP001052.1
DELPPDIHRRLGVFRHKVFVERLHWEIPQDATSEWDEFDGANTVHLVALSGGGEVCGCARLMPTTGPYLLRNVFPELAGPCPLPSSPSVWEMSRFAGSGLPDRRTG-STSGMSLFPYAMALALSFGATRVIGVVSRPVARLYRRFGLELHDMNVHAS-AHSDIVACSIDLGLPTFQRL----------------------------------P---RRTAIEMIGAHYPREWVQYYEGRDYAATDPVHRAAFIQSTPYRWHDIAGLSKAERRLLDEAKEAGLPGGLSIPVHQADGSVVLFNLSGPLS---VNDAIK---SRIACLISTQFHCELRLSPISRCRASRLLTPCQIVCLTWVARGKTSAEIAKILGRSHYTVDYHIGKAMQALNMCSRTAAAVYASVQGII
>MRUL01000001.1
DDLMKIKSHEVFHLRKLTFSDRLQWDVKCFNNMEFDEFDNINTRYILGYH-KNNLLCSVRFNPITKPNMIRDTFGYLFNDVSIPNE--AIESSRFFVDKERARKLVNFPVGNFLFLSMIHFVRNIEGDGIYTIVSHAMTHILKRAGWDATIIKMAHLTPTERIYLLFLPTDKDSQLKV---------ADTLREYIEKKLQPYSLPSYAFTVINK--KDPSKILIISSYPKEWVELYKANKFQNIDPVVLYALRRTSPFAWDENLMTKVKASKIFSLSKKYNIANGFTFVLHDHTNNISLLSLLIDKNQSDLEEVIINDISKLQ-MTLIDINEQMNIETTHSRGQKSMFSSRENEVLYWTSMGKTYAETALILGITVRTVKFHMGNSIKKMGVNNAKQAIRLGMELGLI
>FMBM01000001.1
ADRHAGIVDAMFRGRAAIFRDKLGWDVHVDNGRESDPYDALNPLYVIALD-TGAVVGSIRLMPTTGPTLQRDIFAQAFDDDVDLVSATIWEATRFCVHPGNPRRTRLDRATCEIAIAMCEIGLKAGLTQYIGIFEPHMQRIYRRIGWAPDVLARSTAFGTGPIAVGLWDVTEEALADILERIEDAQSLPELERAIMGLIDIYGFAHAGYHALRLPNDPRENPVVIHSYPEQWISRYRSQRYFEIDPVVLQAARSILPVDWDRLSVPEGTPQLLFREALDFGIRKGLTVPIRGARGDLAVFTVVSALD-HEWQSLKLAQTRDIQLIGNY-VHHRVLALCCDDDEAPIQLSRRERECLQWAAAGATIAGTAERLHVSERAVRGYLDSARHKLSSLTKAQAVARAIALGIV
>MPVG01000170.1
EEFDKKLLGEMHKLRAQVFKERKGWDVSVIDEMEIDGYDALSPYYMLIQETEAQVFGCWRILDTTGPYMLKNTFPELLHGKEAPCSPHIWELSRFAINSGQKGSLGFSDCTLEAMRALARYSLQNDIQTLVTVTTVGVEKMMIRAGLDVSRFGPHLKIGIERAVALRIELNAKTQIALFLELERSSGKLEWSAILQKMASDLGFSKILFGLLPKDSQDYENAFIVGNYPAAWREHYDRAGYARVDPTVSHCTQSVLPIFWEPSIYQTRKQHEFFEEASAAGLVYGLTMPRHGARGELGALSLSVEANRAEANRFMESVLPTLWMLKDYALQSGAGLAFEHPVSKPVVLTSREKEVLQWCAIGKTSWEISVICNCSEANVNFHMGNIRRKFGVTSRRVAAIMAVNLGLI
>CP003811.1
AHRYADAMEQAWRLRHDIFVAEKGWELARPDGREIDQFDTPHAVHFLAME-GDAVIGYSRLLPTTRPHLLSDVLPQLCEV-ERPVGPQIWEWTRQGVARSHRAKRVVNPVSIALLTGIVEWGLAHGVNSLLLQMPTLYMIHVIQLHFRPQPLGLPVQIAGEEIMAATARFDARTLAKLLRDLERAAAPDEIARLLVDAFTRYGVSYVMAGIVPTPTRRHAGFVLTSTMPEGWARRYVTRGYALHDPTVRRLCTSATPFDWSTVPPDTPMASRIMNEAGDFGIRAGITIPFVTLDGEPGGISVSGDR--IEIDP-AERV--AVNLVATYAVGQLLLMNSRPSAQAPARLSPRERETLQWAAEGKTDVEIGMVMGITAAGVDYHLRSARAKLDTVNRAHTVAQALRAGLI
>FPJP01000034.1
-DLPFEIRHTLGAYRYDVFMRRLGWALPNHATAEWDQFDDGDTVQVVALDARRQICGSARLLPTSAPYLLQHLLPISSG-LTLPSSPTVWELSRFAGSIAHNRSTD-MTSGMLLFPHVLAIAMSLGATRIIGVVTRAIARLYRRFGLDLQCIGPEPEISGFPFLVCTIDLTSTTFVE------KANSFRSLINSFSNTAHSLGFPCYAISRVSRLSPRIFAETIYAHYPNSWTKHYQQHDYGFIDPVHRAAFTYDSPYRWSEIFGLSELERRVLWEAHDAGLTHGLSIPIHESDGSVLLFNFSGPSR---VNAPLNSRLAHLTSLFHVELQ-RLTSIP-HIEPPTLRLSSRQQECLYWVGQGKTSPEISIIMGISHHTVDYHITEAMKILNVNSRTKAAVYASVYGLI
>LYXO01000024.1
-HPRWEVENELYRFRNRVFSDRLGWDVESHRGLEQDSFDTPDTHWVLIED-EEGLCGCIRLLSCAQDYMLPSIFPTALAGEAPPRSNDVWELTRLAIDANRAMSNGVSELTCIIFREVYAFARAKGIRELVAVVSLPVERIFRRLGLPIERLGHRQAVGAVRGVGIRFHLDERFA---LEHFTSVTDGDRLAELIGRFTLGMGYDRFALII-PMSMQR-PKVVLFNQCPDSWVQAYTANHMLACDPIIQLARKQTLPIYWNRLEL-QEGSLDVMGLAAEFGLRNGISFPLHGAAGENGILSFITAERASS-DLLLESS-PILSWMSNYIFEAAIRIVRLREDDPQEALTDRETECLFWASEGKTSGEIACILGITERTVNYHLNQVTRKTGSMNRYQAIAKGVSSGIL
>LMMC01000028.1
AHIDHGDLRAMFQLRYAVFHERLGWDVKAQDGMERDHFDDPDVAYVLAKH-NGSVDACWRLLPTTGSYMLKDSFPELLHGQAAPASDDCWELSRFAVATDRVANATFGEMPMALMRQTAQHAIENNIARYVTVTTPVMERMLRHQGLNVHRMGPSIRIGVASAVALMIEIDHITLSAIMSKIFDASTDQAFFSAMETISREIGFERFMVGTQWFDDNGAPVYKIASGYPPGWQRLYAERQYAALDPTVHHCRTSTDAIVWSEDFFAQSGTLHFFEEARSHGLGFGLSVPVHEARGVKTMVSLARDQPI-S--D-PR-EQQQLLASCAHFAHRGLIATE-AALAGRPPMSAQESQCLSWVALGKTSAEIGQIMSIAEPTVVFHIKNVMEKLDVKNRSQAIAVAFRLGLL
>LOZR01000024.1
-RLPSDLAADLGLYRHRVFVEQLGWKLPSSEGFERDQYDRDDTVYVFARDDDGEICGCARLLPTTRPYLLKELFPTLVNDMPLPQSTAVWELSRFAANAEDPATGNPAWAVRPMLAAVVECAARRGAKQLIGVTFLSMERLFRRIGVHAHRAGPAQQIDGRMVVACWIDLDAQTLAALYLQFSAAENEQQLFQQIAAYTKRLGFEYCCYGIRVPLPISRPVVAIFDTYPNGWMERYQEMNYLEVDPTVREGALSSNMIVWPEAS--ACDATSLWSDARDHGLAVGVAQSSWASRGVFGLLTIARHTDRLTIAEINHLTLQT-NWLANMSLMSRFLVPK-LAPESGVALTHREREVLCWTGEGKTACEIGQILGISERTVNFHVNNVLDKLGATNKVQAVVKAIAMGLV
>DS999054.1
--RHPKLAQSMFQDRADQFKTRLGWDVDVDDGEERDSYDALDPLYVIWENSNGTHGGSMRFLPSTGPIMVNDVFPQLTGN-QPICSPLIWECTRFCLSRESS-----GNVAGALTLGGLEIMRNFNIAHFAGVFDRRMVRIYRSLGFSPEVVGTMG-QGRDRICLGLWDYSLEAYQRVLEMLDAASTVDGLREIVERVCESFGVDHAMYHWVD----SAGDHYYFGTYKDEWVARYQEKSYVRVDPVIIGCYQRFHPVDWRRLDWSSKPAREFMQDARDHDVGQGYSIPIRGPKGQFALFTVSNNCDDATWDNFIERHSRDLI-LMGHYLNRKLEFEPDRGPGQVQPLSPREIDALTLLAMGYSRAQVAQTLSISEHTLRVYIESARFKLGAINTTHAIARALSLGLI
>LPHC01000051.1
-RLPHELAADIGRYRRRVFVEQLGWALPSANEYERDQFDRDDTVYVFARNGNGEMCGCARLLPTTSPYLLNTLFADLLAGVTPPQSAAVWELSRFAATGEAGSAEAAAWAVRPMLAAVVACAAQLGARQLIGVTFASMERLFRRIGVHAHRAGPPKMIDGRMVVACWIDIDPQTFAALYHQFSAAEDEQQLFQRIAAYSKRLGFEYCCYGIRVPLPVSKPAVAIFDTYPDGWMEHYQEQNYIDIDSTVRDGALSTNLIVWPDAD--KAGASPLWADARASGLAVGVAQSSWAARGAFGLLSIARHARLTS-AEINMLTLQT-NWLANLALMSGFMVPK-LAPEANVVLTAREREVLCWTAEGKTACEIGQILNISERTVNFHVNNILEKLGATNKVQAVVKAISAGLI
>LLDF01000050.1
NNFSEGLYTKFKSYRYRVFVEYLGWELNCPNNEELDQFDKVDTAYVVAQDRESNIIGCARLLPTTQPYLLGEIFPQLLNGMPIPCSPEIWELSRFSAVDFSNSQAVSSPVSIAILQEAINFAREQGAKQLITTSPLGVERLLRAAGFRAHRAGPPMTIDGYSMFACLIDI--------LSAFLVVKNEYQLFEIVKSTASRLGFDYCAYGMQSPLSIAEPKTIMLNNYPEAWQKRYVERQYVKIDPTVQHCMVSLQPLVWSSQSAKTQAEKDFWEEARSYGLNVGWAQSSRDFIGTRGMLTLARSNDQLS-EKEQKAQYTNMYWLTQT-VHSSIAKNDVEFAKFNLYLTNREKEALRWTAEGKTSAEIAQILGVTERTVNFHLSNSMQKLNINNKISAAIRAVMLGLL
>LWMO01000054.1
-ETDRRASDEMFRARAAVFRNRLGWQVDVRDQWERDRYDEEDPVYLVTQS-SGTLTGSLRLLPTTGATMLKSEFRHFFDQPIDVDSPTTWECTRFCVHPLAGHMEQSRTVATELLSGLCDLALDTGIERIVGVYDGGMVGVYRRIGWRPTPLARSLPE-IGNLYVGLWDVTADNCRTL---LDEVRRIYAISHMVLHVTRSSGA-------------ATNNPLLMLTYPPEWVKQYLARDYFSIDPVVRLGRRGFLPVEWSASKWDSGQAYGFFKEPMAFGIRQGVTLPVRGPHGERSLFTVTSNHPDAYWKQFRMESMRDLQFLAHH-LHDRAMLSGMRKTTDLPKLSRRELQCLQMTANGFLAKQICARLFISTSAVQLYLASARRKLTVATTSEAVAKATALELI
>FNCE01000006.1
---ENALVDAALRLRKRVFVDLKGWPVNTEQGREHDQFDTRHTRHIVTVD-RGRVVAAARAMPLDQPSLLMDVFPWLIQGRDAYKTRDYWEGARLVADPELSAHDS-RHYLAKLLYDTISRFHAEGVTALLTVSDPVMERVLKRVGANPQRLGPVKRDDGFPVLALYLPCNQTTLDQLVTDLESAPTLTEIERIAADFLNDIGFKQYSYYMARRRPHGERLEGYFSNFDRRWITRYLEKNYVCDDLLHVNARRSVLPFTWMPRS-KPARSAQVFSEAQDYGIRDGVAIPVHGPD-TFALVTAIADGP-REREEILTYTRDAVTSLALH-VHERASATGGAGLTDDAVLTERERECLRWVAAGKTSGEIGDILGIAEGTVGQHIANVRRKLQTPTRAHAAVRAMHFALI
>FQXE01000005.1
-VLAPELMSGLARYRHRVFVEKLGWDLACQGGLEYDQFDRPDTLYMGARRDDGGLVGTARLLPTHRPYLLGEVFPQLMGSSPLPEAADVWELSRFAAVDFQATGAGSSPVAVTLLREVIALAASEGVQRLITVSPLGVERLLRRAGFLAHRAAPPVLVDGHPVFACWIEVQG---------VDSDVDEHGVFGKIEVAARMLGFEHCAYGLRVPLPLTNPKIIMVNNYPSAWQARYAEAGYLGIDPTVRHGRRTNAPLLWSNSV--FAGTRQLWAEAQLSGLRVGWAQSSLDGYGVGGMLTLVRSSA-LTASELESKEL-KMRWLVNI-AHLSLTLTRHLHGEPGVPLTQRETEVLKWHADGKTSSEISEILTISVDTVKFHTKNAVLKLGAANKTAAVVRAAMLGLL
>FMXF01000005.1
RAQHPQAVDDMFRLRKRVFHDFLKWDVQTDGAWEIDNYDTANPLYVLSYA-DGRLRGSLRLLPTLGPNMLDDTFPILLGDNPEIRSASVWESSRFCIEPEISQDNQVTIAAAELMCGVGELGLASGISHIVTVTDVFLERMFRRMGCPGERIAEPHRIGSVFAVAVAWEVTNDLLQRM----------------------------------------LKICRLHHTFGAYAAEIYRSRGLHRIDPILKLALGGVRPVEWTMARHRFPECEPLFQAAQEIGISEGVALPLPSPAGRTALLAINVNMPADEWTAYRRQHLRDFQLAANL-FHAAMLEHGAMLSARDMRLTGRETEVLTWAAAGKSYWEIATILGISERTVRFFMTNARRKLNVVSNTQAVAQAVRHALI
>MKWB01000023.1
----------------------MGWDVNVEGGLEIDRFDDEDPIYLAVKEDGDELTGSLRLLPTTSETMLSSEFRHFFNEDLDICSPSIWECTRFCVHPPTKARASSQTAAVELLSGLCRLSLKSGIEHIMGVYDASMVGVYRKIGWSPTPLARSRPE-IGNLYVGLWEVSEEADQRLLSEIAQANNVDELRQFLFKFCSLYGLANAVFHVTQIAALSQRNPLLLLTYPPEWVETYIAHDYFAIDPVVQAGRNGFLPFDWSSLDLQSPQSVSFFREAETFDVRYGLTLVVRGPHGERSLFTVTSNLKSGDWEQLRNNIIGDLQ-VIAYYLHEQSLISGLREQSIGRRLSKRETECLELLARGLLPKQITSILGISESAVRLYLGSSRRKLHVSTTNQAIAKAISLELI
>LT629761.1
NGMSDELKLMLGRFRHEQFVEKLGWRLPAQPGCEWDQYDTEHARYLLAFNEDCAIVGCARLIPTTLPNLLEGVFSHTCAG-APPKHPAIWEMTRFTTREP--------QLAMPLFWRSLKTASLAGADAIVGIVNSTMERYYKINGVHYERLGPVTVHQNEKILAIKLSAHREHHR--YNIFARTMDMQEFTAVTLRVLRELRFDFFAYGMCSVTPFMRPRTCMYGNYPEDWVQRYQTANYAVIDPTVKHSKVSSTPILWSNEL--FRGCPDLWSEANDSNLCHGLAQPSFNAQGRVGMLSLARKDNPISLQEFEALKLMTKA-FAA-AIHEKISELESDVFNTDVEFSGRECDVLRWTADGKTSEEIGVIMGVCTDTVNYHHRNIQRKIGASNRVQAVSYAVAMGYI
>JTJJ01000018.1
EELRTTRASELYRLRKQTFSDRLGWDVVCSQGMESDEFDGPGTQYILGLY-EGQLICSVRFAALSQPNMITHTFRDCFSTVALPAE--GTESSRFFVDKARARSGESYPVSQVLFLAMVNWAQQRGHARIHTIVSRAMLTILRRSGWQIAVLKEAHLTEKERIYLLTLPAAG---------------TDTLQAYIQRKLQPFGSPEYAYTVVNK--KNPSEVLIISSYPDEWVRLYRANNFQLTDPVILSAFKRTSPFSWDENIMSDLRFTKIFTLSRQYNIVNGFTFVLHDHMNNLALLSLIINGGQEGLEARISAEQGALQMLL-IDFNEQMRAP--DESAGGAIFSVRENEVLYWASMGKTYAEIAAITGISVSTVKFHIKNVVVKLGVSNARQAIRLGVELDLI
>CP013363.1
-RLPHELAADLGRYRRRVFVEQLGWALPSAESFERDQFDRDDTVYVFARNTGGEVCGCARLLPTTRPYLLKSLFADLLADVALPQSAAVWELSRFAATGDESGAGNAEWAVRPMLAAVVECAAQLGARQLIGVTFASMERLFRRIGVHAHRAGPPKQVDGRLVVACWIDIDPQTFASLYQQFSAAEDEQQLFQRIAAYSKRLGFEYCCYGIRVPLPVSKPAVAIFNTYPDGWMAHYQAQNYIEIDSTVRDGALSTNMIVWPDVD--RIDPCPLWQDARDYGLSVGVAQSSWAARGAFGLLSIARHARLTP-AEINMLTLQT-NWLANLSLMSRFMVPK-LSPESSVTLTAREREVMCWTAEGKTACEIGQILSISERTVNFHVNNILEKLGATNKVQAVVKAIAAGLI
>AP010803.1
--LPDTVLRAMFAARKSVFVDLLKWQIPVLDGREVDQFDDEHARYIILSE-DGTHLASARLLPTQRPHILDSFYARLCDA-PPPRGGDIFEITRFCLDRNLRAAE-RRVVRNRLVTAIAEHALENRISRYVAIAEMNWFQQILAFGWQCRPLGAPQWHEGSLLVALEIEMGADTLDRLLQCINQVRTRDDMGSVMRVIAEQLGFQYFALTQHVDVVAAGSGVIHIHNYPDRWADFYAANALGITDPVHRACHMTSWGFRWTQMPL-TSGDHRHLARGRQAGIGDGFTIPSNIGGQPPGSCTFANEGD-RPL---REDRLLLAQLLGNY-AFDAAWSMP-RRAMTAPLITDRQRDCVQWAARGKSDWETSQILDISRETVTSHIKDACARYQVNKRILLVGRTL-----
>LFZS01000009.1
NNFSEGLYTKFKSYRYKVFVEHLGWELNCPHNEELDQFDKVDTAYVVAQDRESNIIGCARLLPTTQPYLLGEIFPQLMNGMPIPCSPEIWELSRFSAVDFSNTQAVSSPVSIAILQEAINFAREQGAKQLITTSPLGVKRLLRAAGFRAHRAGPPMTIDGYAMFACLIEV--------LSAFLIVQDEDELFEVVKSTALKLGFDYCAYGMQSPLSIAEPKTIMLNNYPQAWQQRYVEQQYVKVDPTVQHCMVSLKPLVWSSQYTHTQAEKDFWEEARSYGLNVGWAQSSRDFIGTRGMLTLARSSDQLS-EKEQKAQYTNMYWLTQT-VHSSIAKNDVEFSQFNLYLTNREKEVLRWTAEGKTSAEIAQILGVSERTINFHLSNSMQKLNVNNKISAAIRAVMLGLL
>LYQN01000085.1
NNFSEGLYTKFKNYRYRVFVEYLGWELNCPNNEELDQFDKIDTAYVVAQDRESNIIGCARLLPTTQPYLLGEIFPQLLNGMPIPCSPEIWELSRFSAVDFSNSQAVSSPVSIAILQESINFAREQGAKQLITTSPLGVERLLRAAGFRAHRAGPPMVIDGYAMFACLIDV--------LSEFLIVKNEYQLFEIVKSTASKLGFDYCAYGMQSPLSIAEPKTIMLNNYPEAWQKRYVEQQYVKIDPTVQHCMVSLQPLVWSSQFAKTQEEKDFWEEARSYGLNVGWAQSSRDFIGTRGMLTLARSNDQLS-EKEQKAQYTNMYWLSQT-VHSSIAKVVNEVAQFNLYLTNREKEALRWTAEGKTSAEIAQILGVTERTVNFHLGNSMQKLNVNNKISAAIRAVMLGLL
>CP000661.1
LHEHSEIVKDMFRLRKRVFADRLGWDVQVSQGMERDRFDELDPAHVISVDDEGRVVGCMRLLQTTGPHMLSDVFSSILDGEPPLRSATCWEATRFCVDTERRARNSISYVTSEVMIGAFEFAMASGVSDAVAVIDPVMDRVLKRSGNAPHYLGTPKPMGKVTALAALMDCSEDRVNRI------ASDDANFLEYLDQLCARLGFDFASYATTSP---MTGAVQGYANYPDSWKMHYMRRNLHRVDPTIHKSALSIAPVDWARFE-RDERFRAVFFAAEDFGITQGLTVPVRGPYGDRGLLSVTRRCPRSDWDKLKRAAIGDLQ-VAAVHLHDAVMRSDVSRALRQPRLSTREIEVLQWVAAGKSQMDIGDILGISHRTVEVHLRSAREKLGTLSTVQAVGRAIGLGLV
>LOWH01000099.1
-RLPSELAAELGRYRRRVFIEQLGWALPSANEFEHDQFDRDDTVYVFARDAAGDVCGCARLLPTTRPYLLESLFADLIADVALPQSAAVWELSRFAATGDEGGTGNADWVVRPMLAAVVECAAQLGARQLIGVTFASMERLFRRIGVHAHRAGPPKQVDGRLVVACWIDIDLQTFAALYQQFSAAEDEQQLFQRIAAYSKRLGFEYCCYGIRVPLPVSKPAVAIFDTYPDGWMAHYQARNYIEIDSTVREGALSTNMIVWPDVD--RIDPCPLWEDARDFGLAVGVAQSSWAARGAFGLLSIARHARLTP-AEINMLTLQT-NWLANHSLMSRFMLPK-LSPAAGVTLTAREREVLCWTAEGKTACEIGQILSISERTVNFHVNNILEKLAATNKVQAVVKAIAAGLI
>CP009786.1
DRMSENKLDEIFTLRKITFKDRLDWKVTCIDGKESDQYDDENTNYLLGTI-DDTLVCSVRFVEMQYPTMITGPFAPYFRDLDLPID-GFIESSRFFVEKALARDGNNGSLSAILFLSMVNYARNRGYKGILTVVSRGMYTILKRSGWGITVINQGESEKNEVIYLLHLSIDSNSQQQL----DNESINEDIKNYIQRRIKAYGNIRYSYLLMNK--KVPLHPAIISNYPLDWVKKYKKNSYHLIDPVILTAKGKVAPFAWDDNSVIKSTDSAVFNLAREYNIVNGYTFVLHDNNNNMATLNISSGDDSESI-EVNKEKIQMLLIFIHKSHHENNTLNK--KENKREIFSPRENEILYWASVGKTYSEIAIILGIKKSTVKFHIGNIVRKLGVLNAKHAIRLGIELQLI
>LT629786.1
SAMDDELKLMLGRFRHEQFVEKLGWRLPHQAGYEWDQYDNEHARYLLAFNEHRSIVGCARLIPTTFPNLLEGVFSHACEG-TPPRHPAIWEMTRFTTREP--------QLAMPLFWKTLKTASLAGADAIVGIVNSTMERYYKINGVKYERLGSVIEHQGEKILAIKLSAHREHHR--YSIFAKAMNMEEFTVVALRALRELRFDFFAYGMTPF---MRPKTYMYGNYPEHWLQRYQAANYALIDPTVKHSKISSAPILWSNEL--FRNCPDLWSEANDSSLCHGLAQPSFNTQGRVGVLSLARKDNAISLQEFEALKTKAFA-AAALEKISALETDV-RAFNTDVEFSERECDVLRWTADGKTSEEIGVIMGVCTDTVNYHHRNIQRKIGASNRVQAVSYAVALGYI
>CYPU01000039.1
--ESEAELRAAQRLRYDVFVRELGKMVDHEAGLEQDQFDP-YFDHMLAYD-TGEVVGVYRLLPGERAIELGQFYSEDEYDLTVQSGRKLLELGRSCLHPDY---RG-GTAMYHLWNGLAGYVAERDIEVLFGVAS-------------------------------------------------------------------GY--TRYRTETS-LGDPEDFTILTNHGKEYIDGFVRDGLYFHAPMLKWALHNEGAASWRMIQTMTAQERQVYEFNRSKGVVAGYTVSFTSSKGAI-SLSAGGATSQDEVDAIWAEHGDDILLMNN-VAHLKILTLP--YNTPNRALTKRQREALEWVGDGKTTQDIALLMGLTSATVEKHLRLARESLSVETTAQAVLKAS-----
>JALZ01000009.1
KHKFKDILEEMFRLRARVFADRLGWDVNVENGMEVDQFDDLDPAYAIGLDDDGHVVSCARALQTTGPHMLADVFSDILDGEPPLRSPHVWESTRFCVDTKRTGRNSIAHATSELQIACIESAIRAGVSDVVTVVDPVMNRVLKRSGAPYDYLGKTVPMGKVSAMAALLDATPERVASI----PERTDEVLVIDVLQRICDQFGLENAAYAGSNP---VSGRVHGLMTYSPDWQAHYAKNGYHRIDPTLIEARRSIAPVDWHRLA-PDDNFHTVFRDAADFGISRGLTIPVRGPLGDVGSLSVTTNLE-PEWEKLRSGIIANLQSFAV-HIHDRVMREDKMAVLSDHQLSSREIEILQWIAAGKTQTDIGGILSISHRTVEVHLRSARTKLNALTTAQAIGRAISRGLI
>LLQF01000001.1
EGLSAAMIAELGRYRHQVFIEKLGWDVVSTRDQEFDQFDHPQTRYIVAMG-RQGICGCARLLPTTDAYLLKEVFAYLCSE-TPPSDPSVWELSRYAASAAD----D-PQLAMKIFWSSLQCAWYLGASSVVAVTTTAMERYFVRNGVILQRLGPPQKVKGETLVAISFPAYQE-----RSEMQPIHDSQGVFAVLEKEVRRLGFDYYAYGVRHTIPFTRPKTEVHGTYPKAWLERYQMQNYGAVDPAILNGLRSSEMVVWSDSL--FDQSRMLWNEARDWGLCVGGTLPIRAPNNLLSVLSVARDQN---ISSFEREEIRLLRCMIELLTQKLTDLEHPMLMSNPVCLSHREREILQWTADGKSSGEIAIILSISESTVNFHHKNIQKKFDAPNKTLAAAYAAALGLI
>EU402442.1
--AFADELHEMHRVRYRVFKERLDWNVRTTGGFEIDSFDSLKPHYLVSRG-ARRVGGGVRPLASTGPTMLRDVFSRLLEGRAAPEEPSVRESSRFALDLPPSGSGSIAVATYELLAGMIEFGLSRQLTHIVTVTDLRMELFLRRAGWPLARIGPPQTIGTTRAFAGFLDVSEESLAAVLEQLSLSVDEVDFHNALANAAGAFDIPAFAYLSLV--SDGVTKPRLISNYHSGWTSHYLRHQYERIDPVIERARCSECPFQWGRGFGHSKREQQLFDEAAEFGICCGLTIPLVDRRGGVAAMTFAADRDPS-FMRIAEQYEQALE-IMATCFHIGVRRKLSGLAVDGVSLTPREYECLEWTAKGKSAWEIGCILGIKERTAAFHLDNAKKKLGVRTKNQAVTL-------
>JFZA02000003.1
RAMENRLFCSMFEERKRVFVDLLRWDVPVFAGYEIDQFDNDRAVYIVIADAEGEHLASARLLPTTGDHILGTIFPELCEQ-VPPRGGAILEITRFCLARRLRARE-RLEVRNRLVSALVEYALGNHIDSYTGVAEWFWFQQILSFGWACRPLGLPASTSSRCLIALQIDINGSTREQLCAVAAIIKDSQALAGLMAEITRAMGF-RYVSLVHHIDLKPAVSSVHIVDYPPEWVERFQARRLYASDPIHRASHRTNIGFAWSAVQ-SSAADRSILAEAHDAGLGDGFTVPAHIPGEVNGSCSFAMGSD---V--LDQRQLPLVQLIGSF-AFEAARRLSTPAPCEGPCLTERQAECVALVARGKTDWEISQILGIGQETVIQHVKDARDRYGVTKRTLLAIRALFDGQI
>CP015093.1
----PLLKRTMFLDRADQFKTRLGWDVQVDNGEERDEYDALNPLYVIWER-DGCHGGSMRLLPTVGRCMVNEHFLHLTDG-VRIQSPLIWECTRFCLARET----D-PGTAAALMLAGGEVMQGFGVEHYVGVFDARMVRIYKRIGSSPEVLGSEG-EGRERISVGLWEFNPEAQARVLERLEEAQRLDDLQTAIEDLRDRYRVDHLVYHWVS---AN-GTQYGCGTYDPVWVQRYLEKGYLRIDPVVVGCYQHFHPVDWKRLDWSSKAARAFQKDAIAHGVGQGYSIPIRGPNGQFAVFSVSHNCDDEDWEEFTETNRRDLILVAHYFNQKALELEPGRTPEPAQPLSPREVEAMTLLAVGYSRAQVAETLNISEHTLRVYIESARYKLGAMNTTHAVARALSRGLI
>CP005950.1
-QKHAAVLDQMFRLRKKVFADQLGWDVPVIGPYERDSYDALSPAYLVWCN-RTRLYGGMRLMPTTGPTLLYDVFRETFPAAADLVAPGIWEGTRMCIDEEAIARDDAGRAFSMMLLALCECALDHGIHTMISNYEPYLKRVYKRAGAEVEELGRADGYGKYPVCCGAFEVSDRVLRKMFEQIKAATNVDAA---IRILQAEYGLDFVTYHLAQTIASKIDSPFVRTTYPDAWVSRYLLNSYVKVDPIVKQGFERQLPFDWSEVE-PTPEAYAMLVDAQKHGIGNGYSIPVADKAQRRALLSLNARIPADEWSELVRRCRNEWIEIAHL-IHRKAVYELHGENDPVPTLSPREIECLHWTALGKDYKDISVILGISEHTTRDYLKTARFKLGCATISAAASRAVQLRII
>NAFG01000170.1
-GVFAEELAEMHRLRYRVFKDRLQWDVEISGDMEVDEFDALHPIYLIQRARDHRIQGCVRMLPSMGPTMLREAFPALLDGNSFQGSPSIWESSRFALDVDDAARHGLTRATYELFAGMLEFGLSRHLTDIVTVTDTRIERILRRAGWVLRRTGQPRRFGNTQAVAGYLEVSLECLARV-------------------TAAALDLCCFAYISIQ--GAPSADAVLISSYPSTWTSHYLQKQYEKIDPVIVQALRQPSPFSWGLGVPNSDMERELFDEAARFGIRCGFTIPIHDSRGAIAAVTFAADERS-RFERSIHKHV-DVLQLMAIYFHAHARRKLAPCEIDGIILSPREAQCLQWASEGKSAWETGQIMGISHHTVAFHLDNARAKLGVRSTIQAVARLA-----
>AEAE01000386.1
SHMPVELLESLYSMRKNIFSDRLEWNVRVSDTFEFDEYDNADATYLVGSW-NGTPLAGLRLINTCDSYMLEGPFRSFFDY-QPPRNVRVVESSRFFVDTIRARSLGIESLTGMMLFALHNHVTSSGLDSVITVVSKAMARIVRKAGWVYRVLATGEATPGETVLLLEMPVTADNHRRL-----------QLIEDFENDLHHIGDFTYAYFTTPK--ARKAKPIILSNYPDSWLKSYIASNYHLIDPIIKHAWHSITPFFWREARVQCVETDDFLKRSAKYQLSSGATFTLHDASGLFAALSLCNAKQQHDFDQRIRDKAADIQ-MSLIRFHDRLIKTRAPPPTVNCKLSSRETDILKWVAMGKAYSEIAEIFSISERTVKFHMSNVSSKLEVRTAKQAVYKAIKMGMV
>MECP01000001.1
-RLPHELAADIGRYRRRVFVEQLGWALPSANECERDQFDRDDTVYVFARNGNGEMCGCARLLPTTSPYLLESLFADLLAGVTPPRSAAVWELSRFAATGEAGSAEAAAWAVRPMLAAVVECAAQLGARQLIGVTFASMERLFRRIGVHAHRAGPPKMIDGRMVVACWIDIDPQTFAALYHQFSAAEDEQQLFQRIAAYSKRLGFEYCCYGIRVPLPVSKPVVAIFDTYPDGWMEHYQEQNYIDIDSTVRDGALSTNLIVWPDAD--KAGASALWADARASGLAVGVAQSSWAARGAFGLLSIARHARLTS-AEINMLTLQT-NWLANLALMSGFMVPK-LAPEANVVLTAREREVLCWTAEGKTACEIGQILNISERTVNFHVNNILEKLGATNKVQAVVKAISAGLI
>AZUB01000001.1
DDLPPALAHELYRLRRKTFRDRLDWKVECVEGMEKDQFDSHNTTYLLGMY-DGQLLCGARFINSTQPTMISEIFHNYFDN-PFPADVPCCEVSRLFLDKETRDSAQGVPASKALFLAMNIYCIKNKYHGMYAVASRGMYAIFRHANWKVEVIQRGVSEKGEVIYYIYMPASTRIIEDI------------IQSELDAFFEDFKGIVFAYAIMNK--KD-PSQMRILNNSPEWFNIYLERKYQFIDPVIIRALRCVEDFFWESDVVDGYNLTRIFDESVQYDIYQGQTFPLHDYLNNLVVLSVISPKSGIDIEK-YRP--QFLRFLVQL-HQKTLNLYSQHQQKKNVFLSPRERQILKWVSAGKTYAEISVILSIAERTVKFHMGNIMKKLGVNNARHAIKLGTELRLL
>MDEP01000031.1
QGAFVEALSSMHRLRYRVFKERLEWEVHTTGDMEIDSFDALHPSYLLQRGSDGEVRGCVRLLPSVGPTMLRDTFPMLLAGRSAPSSRAIWESSRFALEIPGEGRHGISRATYELFAAMIEFGLSRQLSDIVTVTDARMERILRRAGWPLRRIGDPRTLGKTTAVAGYLEISNQSLATLIDRLSDAGRIEDFADAMTAICAAFELSHFAYLAMPA--AGETKPRLISTYPRAWTSYYLARRYQRIDPVITEAFSRTEPFEWADRY--PPASIFLLEEAAAYGIRAGFTVPIHDGHGPPAALTFASDQR---I-TFLNAQSRAIQ-LIAMYFHAHVRRGVSERVVDGKALSPREVECLEWASQGKSAWEIGSILGISRHTVASHLDSAKEKLGVRTVVQAATRLL-----
>FWFZ01000002.1
-DQFPRLKESMFRDRADQFSTRLGWEVSVNDGHERDDYDDMNPLYVIWET-EGLHGGSMRFLPTTGRTMVNDHFVHLTDGV-EIRSPFIWECTRFCLSRNA----E-SRVAGALMVACGEVMRGFSLAHMVGVFDARMVRIYRMIGASPDVLGTLG-KGRGAISVGLWAYEQAEPEKVLENLQAVARLEDLQDIAQQLRDHFGVLHCVYHWVSA---D-GQQYGCGTYSREWCIKYVVEDYLRVDPVIIGCYQRFHPVDWKRLDWSSKAARAFRSESIAHGVGQGFSIPIRGPNGQFALFSISHSSDDEEWAKFTLAHQRDLILAAHFFNQKALELAGARAPEPSKSLSPREIDALTFLAMGYGRGQVADMLSISEHTLRAYIESARFKLGALNTIHAVARAVGEGLI
>MWPQ01000010.1
-GAYQCEMEQAYRLRHNVFVDEMGWDLRKPDGREIDQFDDGRALHMLYIE-DDRVLGYQRMLPSMRPHLLTEVLPHLCEG-DFPVGPHIWEWTRYCVTREHRDRRILSPAGNLLLSSIVEWGLASGVGKIIIEMNPLWLLRLVQLNFRVTPLGLPQQIGKDSIIAVTAAFDRRTLQKLIARLDKASTLAQIADVVVDVARPFGFSHVLAGIIPVPAEQQISNVVLHQWPQAWSERYFTQGYLFDDPTIHRVNTSTEPFLWSELERNTPTPTRIMGEAREFNLGCGFTVPMITLDGQTAGFSLASERA--EV---PPKVRRQLQ-LIAMHAFARALAQK--YNSAPVNLTPREMDILQWMAEGKSDWEIGVILKVSEHLVDKIARQLRAKLNATNRTQTVATALRHNLI
>FODT01000004.1
SERFALTLDQMFRLRHELFVKERGWKDFDKDGYEQDRYDNEHAVYLTCLD-AEAVVGCMRLYPTTLPHMLSEHFRDFVDG-EIPSSDTTIEMTRLGIRPSR---RG-GRTYHELLLGVLEYCLENRIQEATGLVRHARIPIAQAIGFYPEIIGPVRLVDDDPVVAVRFDMTTEALARVFERLDQARTDKETREVLADALGAFGFEYFIAGSRRIDPHDFDRMLLLDGWPSRWRKQYRGDNLLQKDPIARHARRSLDPFLWKDVPVQTADELRVMDLAADYGFVSGFTVPIYGTTGYQATFSATGRDDA-S--R-DALKAAEL--LALYAYRRTIRIRS---ESREFVLTRREREVMTWAAAGKSAWDTGEILQISEQTVKCHISSVLAKLKVCSKAQAIVESMRRGEI
>AMZT01000051.1
NNFSEGLYTKFKSYRYRVFVEYLGWELNCPNNEELDQFDKVDTAYVVAQDRESNIIGCARLLPTTQPYLLGEIFPQLLNGMSIPCSPEIWELSRFSAVDFSNSQAVSSPVSIAILQEAINFAREQGAKQLITTSPLGVERLLRAAGFRAHRAGPPMTIDGYSMFACLIDI--------LSAFLVVKNEYQLFEIVKSTASRLGFDYCAYGMQSPLSIAEPKTIMLNNYPEAWQKRYVERQYVKIDPTVQHCMVSLQPLVWSSQSAKTQAEKDFWEEARSYGLNVGWAQSSRDFIGTRGMLTLARSNDQLS-EKEQKAQYTNMYWLTQT-VHSSIAKNDVEFAKFNLYLTNREKEALRWTAEGKTSAEIAQILGVTERTVNFHLSNSMQKLNVNNKISAAIRAVMLGLL
>LWYL01000244.1
-RLPSDLAADLGLYRHRVFVEQLGWKLPSSEGFERDQYDRDDTVYVFARDDDGEICGCARLLPTIRPYLLKELFPTLVADMPLPQSAAVWELSRFAANAEDPDGGNPAWAVRPMLAAVVECAARLGAKQLIGVTFLSMERLFRRIGVHAHRAGPAQQIDGRMVVACWIDLDAQTLAALYLQFSAAENEQQLFQQIAAYTKRLGFEYCCYGIRVPLPISKPVVAIFDTYPNGWMERYQEMNYLEVDPTVREGALSSNMIVWPEAS--ASDATTLWSDARDHGLAVGVAQSSWASRGVFGLLTIARHTRLTS-AEINHLTLQA-NWLANMSLMSRFLVPK-LAPESGVALTHREREVLCWTGEGKTACEIGQILSISERTVNFHVNNILDKLGATNKVQAVVKAIAMGLI
>LXJO01000155.1
-HPRWEVENELYRFRNRVFSDRLGWDVESRRGLERDNFDKPDTHWVLIED-KQGLCGCIRLLSCAQDYMLPSIFPTALAGEAPPRGNDVWELTRLAIDADRALENGISELTCVIFREVLAFAREQGIRELVAVVSLPVERIFRRLGHR------------------------------LEHFTLVTDGNRLSELIGRFTLGMGYDRFALIL-PMSMQR-PKVVLFNQCPDSWVQAYTLNNMLACDPIIQLARRQTLPIYWNRLDEKQEGSMDVMGLAAEFGLRNGISFPLHGAAGENGILSFITRERASS-DLMLESS-PILSWMSNYIFEAAIRIVRMREDDPQEPLTERETECLFWASEGKTSGEIACILGITERTVNYHLNQVTRKTGSMNRYQAIAKGVSSGIL
>AODU01000002.1
-LLSETKSEELFTLRKETFKDRLNWAVQCTDGMEFDQYDNNNTTYLFGIK-DNTVICSLRFIETKYPNMITGTFFAYFKEVNIPDG-NYLESSRFFVDKSRAKDGNEYPISSMLFLSMINYSRDKGYDGIYTIVSHPMLTILKRSGWGIRVVEQGLSEKEERVYLVFLPVDDENQEEL------------IKNHFNKNLDHYDGVKFSFMVLNK--KNPSQMIIISSYPDEWVNLYKENKYQHIDPVVLASFNKISPFSWEKSLVTRLQLAKIFDLSKKYDIINGYTFVLHDHGENLAMLSIIVDNYPDDVEKFIEEKKDTFQMLIEASLCREMIGN-KKQSHNKEIFSQRENEILYWASMGKTYLEVAIILGIKTSTVKFHIGNVVKKLGVLNAKHAIRLGVELQLI
>CP018572.1
MHNHGELFANILRARRDCFIVKRSWDLPETMGMEYDQYDTPQSRWVAVHDATGRVLAGARMTPTTASYMIRDAQRGLLETEDAPIDEGIWEVTRGFIGHDIPNNIR-LRVRLLLTGQIVTAGRELNARKMIALLPANWTRWSKRAALDISPAGRVMDMGGVDYQAVWFDLGD------------------------------G---FFFGLHIR---HTLPLFTHQTYPSLWVNHYIREAYALRDPIIAWGLDRVGTCRWSEID--IPDPFNILGQAQEFGMNFGIAVSF-GPLHSRTIATASRPD--RE---FTETEIASF---SD--VIDALHT----IYQPPVSLTDVQTESLRRIAEGDRYAAAAAKLGISQSVFKARLTAARSSLQARTTVEAIQKARDYRLL
>CCND01000010.1
-GDFADELHEMHRLRHRVFKERLDWDVSTSGGYEIDRFDALKPHYLLLRG-TGSVDGCVRLLASTGPTMLGDVFPALLDGQPAPQDPKIWESSRFALDLSPSGAGGIAAGTYALFAGMIEFGLWRGLSCIVTVTDLRMERILRRADWPLERLGEPRAIGPTRAVAGYLEVSNERLDTVLEQLSESVDETDFRDAMARAAAAFDLVKFAYLCLPP--RAPGRPRLISNYPPRWTAHYLNNHYHAIDPVIARAQGGQCPFLWRTGL--SDFEQKLFDEAAVFGIRCGLTIPILDKRGNVAAMSFAADGNPA-LLRVTERYQEAFRFMAT-CFHICVRRKLADRVVNGVQLTPREYECLEWAAQGKSARDIAGIVGIRRRTAAFHLENARKKLGLRTRMQAVAQ-------
>AOBK03000014.1
EEFDKKLLGEMHKLRAQVFKERKGWDVSVIDEMEIDGYDALSPYYMLIQETEAQVFGCWRILDTTGPYMLKNTFPELLHGKEAPCSPHIWELSRFAINSGQKGSLGFSDCTLEAMRALARYSLQNDIQTLVTVTTVGVEKMMIRAGLDVSRFGPHLKIGIERAVALRIELNAKTQIALFLELERSSGKLEWSAILQKMASDLGFSKILFGLLPKDSQDYENAFIVGNYPAAWREPYDKAGYARVDPTVSHCTQSVLPIFWEPSIYQTRKQHEFFEEASAAGLVYGLTMPLHGARGELGALSLSVEASRAEANRFMESVLPTLWMLKDYALQSGAGLAFEHPVNKPVVLTSREKEVLQWCAIGKTSWEISVICNCSEANVNFHMGNIRRKFGVTSRRVAAIMAVNLGLI
>CP011807.2
---------------------------------------------------------------------------------------PVWELSRFAWEAPQADRQQSLQGARELLRAAVFTASSLGARRLIGVTFVSLARLFVRIGVPTHKLGAAYRIDGRLVAAYRIDIDATTRSAL--DCSGITDSQKLFQQIDSFSKRIGFEFCSYGFRHHRSATQSEVRVFDSYPEGWMAHYGKCGYLDVDPTVAVGAHTESLVLWRDPA--LPKADALWRDAHDFGLNHGIARSSWGPHGEFGLLSFSRSTSLTPV-ELNSLQV-GMGVLANY-THESMSLRPQRPPFDITLLSVREREVLLWTAEGKTADEIGDILGISTRTVNFHIRNCLDKTGCRNKVQSAIRLV-----
>CP000152.1
-RLPHELAADLGRYRRRVFVEQLGWALPSAESFERDQFDRDDTVYVFARNADGDMCGCARLLPTTRPYLLKSLFADLIEDMPLPQSAAVWELSRFAATDDEGGPGNAEWAVRPMLAAVVECAAQLGARQLIGVTFASMERLFRRIGIHAHRAGPPKQVDGRLVVACWIDIDPQTFAALYQQFSAAEDEQQLFQRIAAYSKRLGFEYCCYGIRVPLPVSKPAVAIFNTYPDGWMAHYQAQNYIEIDSTVRDGALSTNMIVWPDVD--RIEPCPLWQDARDYGLSVGVAQSSWAARGAFGLLSIARHARLTP-AEINMLTLQT-NWLANLSLMSRFVVPK-LAPAAGVTLTAREREVLCWTAEGKTACEIGQILSISERTVNFHVNNILEKLGATNKVQAVVKAISAGLI
>LDJO01000026.1
--LSPLLNRALGRYRYRVFIETLGWQLDTPPGIERDRFDRPETVHVIARDDQHAIVGYARLLPTTGPYLLGEMFPQLMNGLPPPCSEEVWELSRFAVMDLRGARQRPSALAVDILQLAADYVERRGGKRLISVSPLAMERLLRRTGFHVHRAAPPVMIEGHPTFACWIELA-------LNALLAPDGQNDLFGTIAGMVRALGFEHCAYGVRAPLPLAQPEIVMLNDYPEIWQKRYQDNNYLQVDPTVRQGAASLDAFAWSNGDDPLDPAAAFWEDARLHDIICGVSLPALAANSVRGMLTLTRGGRLDP--LELRARWPQLLWLGQV-AHHGLAREMRWRATSREALSAREIEILRWVAEGHTNRQIAARFNITERTVNFHLNNAMTKLDVGNRTAAAVRAVVLGII
>AB649138.1
-TLHGGQLAQSYRLRHKVFAESLKWVPETEDRQEIDLYDLWATTVGLVRD-DGAVVGVARLLPSSSQFMLEKEFGALLPCGQIRKGPDTAEITRLAVDPDIRDRGLSSRMMLALLKGVYQWAVENDIRYYYLEVEHRFFRALRALGFPCEMIGEPVV----------------------------------------------------------------NVLNVSYPEEWIRLYWQKGYFEVDPVLQTALQKPGTQHWESTY-KSDKQSEFMAAAKEFGLGDGITTGSVDSAGIATFCSFASAER-VD-----AKRVPLVE-YFGYHIHLALLRTAQAVAPCVRELTLREMTILNWVKNGKTNWEIAKIMGVSERTIRFHVESIFSKLDVTSRSHAVATAIEHGL-
>JYGY01000002.1
LHNHGELFANLFRARKQSFIIQKNWDLPESEDMEFDQYDTPQSRWIAIHD-RTEVLAGIRLTPTTASYMIRDAQEGILGGEKAPVDPHVWECSRVFVSHSIPQMYR-RKVHFKMVEAMTGSARDMGATKLIALTGSNWPRWYGRCGLSAVALGRPLFIDDGEFQCVAIDLAT------------------------------GY--FVGLHIRF----AAPLMQFQTYDEKWSEFYSQNGYALRDPTIAWGFSTTGACRWSALP--IPDPFNILKDAADHGLIFGLTVS-HGPIASRTIASFARADR--EL---SDAEIEEIS-------TTVRRLHD--MTEPPASLTKAQKEALRCIAEGDRHAAAAAKLGITESAFKARLISVRERLKARTTAEALQRAKEYRLL
>CP013495.1
-QKHAAVLEQMFRLRKKVFADQLGWDVPVIGPYERDSYDSLSPAYLVWCN-RTRLYGGMRLMPTTGPTLLYDVFRETFPAAADLVAPGIWEGTRMCIDEEAIARDDPGRAFSMMLLALCECALDHGIHTMISNYEPYLKRVYKRAGAEVEELGRADGYGKYPVCCGAFEVSDRVLRKMFEQIKAATNVDAA---IRILQAEYGLDFVTYHLAQTIASKIDSPFVRTTYPDSWVSRYLLNSYVKVDPIVKQGFERQLPFDWSEVE-PTPEAYAMLVDAQKHGIGNGYSIPVADKAQRRALLSLNARIPAEEWAELVRRCRNEWIEIAHL-IHRKAVYELHGENDPVPTLSPREIECLHWTALGKDYKDISVILGISEHTTRDYLKTARFKLGCATISAAASRAVQLRII
>AWSQ01000001.1
-------LHAFQRLREAVFARELRWVRESATGLEHDSFDAD-SVHVAVSH-GWHAAGYLRITPQGAPWMLQQCFDFLLDHQQAAVCCNSMEVSRLAVAREYRGRRGRFGVFDLLIKGLVQHSQQSAVRYWWVVVAEPIYRLLLSKGLPCTRLGPIVRPDGVETLAVRIDLHA---------------------------------------------------------------YFRRSFQLQDPVLLQAQCQDQAFVWQDSFRSQQPTAEFHKLSRGFLGSNGLACAANGR-GNKTLISMVLPD-SLP----AEEYVGALDYLVPH-LHEIFNRPGERCSLMAPDISRRELEVLQWAKEGKSNWDISHILSISERTVKFHFGNIFRKLDVINRSQAIAKAMHYGVL
>LPFQ01000041.1
-RLPHELAADLGRYRRRVFVEQLGWALPSAESFERDQFDRDDTVYVFARNAGGEVCGCARLLPTTRPYLLKSLFADLIDDVALPQSAAVWELSRFAATGDEGGAGNAEWAVRPMLAAVVECAAQLGARQLIGVTFASMERLFRRIGVHAHRAGPPKQVDGRLVVACWIDIDPQTFAALYQQFSAAEDEQQLFQRIAAYSKRLGFEYCCYGIRVPLPVSKPAVAIFNTYPDGWMAHYQAQNYIEIDSTVRDGALSTNMIVWPDVD--RIDPCPLWQDARDYGLAVGVAQSSWAARGAFGLLSIARHARLTP-AEINMLTLQT-NWLANLSLMSRFMVPK-LSPESTVTLTAREREVLCWTAEGKTACEIGQILSISERTVNFHVNNILEKLGATNKVQAVVKAIAAGLI
>FOVU01000001.1
LHLYEDVIEQHFRLRHDIFVEERHWETLRPDLREIDSYDNEDTVYLLALE-GRRVIGGHRLYPTTKPSMMSEVFPHLAAVRGCPSNPLVWEWSRYFVVRERR--D--GALNLQLMAAVQEFCLHQGVAQVSAIMETWWLPRFHEAGFVVTPLGLPGLVENAWTMAATIDIRQATVDALIEGLGAFDRVPEAMDALETAFGRFGFETIIVTGLPNPDQRFAQMVLAKRWPAGWFSLYTKSNYDRADPVVRLCRLSVNPFEWSEAPYDEPDAAEVMNRATDFRMSRGFIVPIHGLTGYEAAVSLGGVHD---L---NARSKPALH-LMAMYGFDHIRRLLAPSPHPSARLTPREREVIAWASQGKSAWEIGEILHITQRTAEEHLATAARKLGAVNRTHAVALAIRYKII
>LOUV01000067.1
-RLPPEHAAELGRYRRRVFVEQLGWALPANDGVERDQFDRDDTVYVFARSGGGRMCGCARLLPTTRPYLLMSLFPDLIADMPLPQSAAVWELSRFAATGDDSGADPAEWAVRPMLAAVVSCAARLGARQLIGVTFASVERLFRRIGIHAHRAGPPKQVDGRLVVACWIDIDPQTFAALYDQFSAAEDEQQLFQRIAAYSKRLGFEYCCYGIRVPLPVSKPTVAIFDTYPDGWMAHYQAQNYIEIDSTVRDGALSTNMIVWPDVD--KIEPCPLWRDAHDCGLSVGVAQSSWAARGAFGLLSIARHADPLTPAEINMLTLQT-NWLANLSLMSRFMVPK-LSPEARVALTAREREVLCWTAEGKTACEIGQILSISERTVNFHVNNILEKLGATNKVQAVVKAISAGLI
>CP012162.1
DDLLPALARELYRLRRKTFRDRLDWKVECVEGMEKDQFDSHNTTYLLGMY-DGQLLCGARFINATQPKMISEIFHNYFDN-PIPADVPCCEVSRLFLDKEIRDSASLHPASKALFLAMNIYCMKNKYHGMYAVASRGMYAIFRHANWKVEVIQRGVSEKGEVIYYIYMPASTSIIEDI---------NTQIQSELDAFFEDFKGIVFAYAIMNK--KDPSQMRIINNSP-EWFTIYLEKKYQFIDPVIIRALRCVEDFFWESDVVDGYNLTRIFDESVQYDIYQGQTFPLHDYLNNLVVLSVISPKSGIDIEK-YRP--HFLRFLVQL-HQKTLNLYSQHQQKKNVFLSPRERQILKWVSAGKTYAEISVILSIAERTVKFHMGNIMKKLGVNNARHAIKLGTELRLL
>MCRJ01000001.1
AHLHQDTLDACFRLRHRVFVETRGWDLARPDGREIDQFDTASAVHFVSTDRHGCILAYARLLPTTGPHLLADVYPQLCARAEIPRGPQIAEWTRHLVNPDAVRGAAAVQASNALILGILEWCHARGITHATCQGDPLWITRTLQLGFGVEPLGLPLEIGGETVIALLFEIGERAIRRTIERIKSLGTADEIMAELQEVARSVGFDGFMMTGLPDPGDRIDGYLMLRGWDPRWTEHYLARDFVQHDPVVARIRATSKPFMWDEAVTGSGEASTVMHEAADFGLRAGFSVPIYSTSGFQAVISFAGGPD-----L-REQH-KGLLHLVGIYAHNQARLARGVPMRRPPKLSPREIECLRWAADGKTSWEIAQILSISNHTADGYLTSATRKLRAVNRVQAVAEAFRHGLI
>JFZA02000028.1
RADEHVALRSMFEARKRVFVDLLKWDLPVLDRFEVDHFDDPFATYLIVTDGQGEHLASARLLPTTRPALLDGIFPYLVDG-PVPHGTAIFEITRFCLSPGIG-ARQRRAARDTLLVGLVEHALAHGISTYTGVAELSWFRQVERFGWDCRLLGETAIHDGRALVALAIAIEADTPAKL-----KVANEDALIDILDEACSRLGCSWFALSHHVDFLAAPEKGLRVHNYPEDWARWFDEQRLGVRDPVHRASARRAAGFLWHEMH-HRPGDGAILKRARRHGIHDGLTVPTHIPGDAHGSVSFAWQKGHY---ATPEALM-FAQVIGAFVFEAARQLSGLVPANDQPRLTDRQIECLLWAARGKSDSVIAQIMDLQTDTVSEHLRNARAKYSARSRVSLAIRALFDGTI
>MJIL01000090.1
--ISKPDYMRLLELRYDVFRKRLKWDLPTEGNLESDQYDTPDASYVYIEDDLGNILGCGRLIPTTKSYMLKEIFPELLGNQMAVESSNVYELSRFCINKNTSQSNTLSYSTQFLFKALYLHAVENDISEYLTVSTLPIERMLKRTGIPFQRAGDVHRLGDTKSVTLSIKINDDLRQAV-----------------------------------------------------------------HKLIINYCQSNRIPALWGNVH-NPRQNHYYFNYISDRKLRTMFTIPIHSSIGKTGTISFSLCENNNDQSLFYAA--SLVQTVIPY-LHDKIDDATVTNKVDTCNLTKRETETLTWATEGKSAWEISRILSCSERTVTFHLQNACNKLGASNKYQAISKGILSGMI
>LMKS01000019.1
-----AADAAMFEDRRRLFVDLMRWDVPVVGGFEIDGYDGSDAVYVREVDETGAHRGSLRLLPTVMPHLLADLFCELVDG-PVPCGVHVFEITRLCLPQRLPAAQ-RLVVRNRLISAMVDHALDAGISLLVGFVRPDFRDAVLEMGWRGRALGPVRVVGGMALGAFALEIDAATPDLLRDRASACETKEELARLIVEASRELGFDYVAILHSNSLRRASGRLIRYENYPEGWDRKLVARGEVIVDPILAIARRGSMGFLWSDALVASAGQRMILDEARRFGIRQGFTVPANVPGEPEGSINFATRSR--SISR-SRQHLADD--IGHL-AFEAARRIMGYGRSLLPTLSPREREVIRWIARGKIDPDIAMIIGCGLETVHSYVKAAMRKLDVVTRAQLIEAALRLGII
>LPCH01000007.1
-QLPIAQATELARYRHRVFVEQLGWTLPSAEGIDRDAFDHDDTVYVVARDGSGEMCGCARLLPTTRPYLLETLFADLFADLPLPRSAAVWELSRFAASDADGGASGADWAVRPMLAAVVACAAERGARQLIGVTFASMERLFRRIGVHAHRAGPPKQVDGRLVVACWIDLDPQTFAALYDEFSAAEDEQQLFQRIAAYSKRLGFEYCCYGIRVPLPVSKPAVAIFDTYPDGWMAHYQAQNYIEIDSTVRDGALSTNMIVWPDVD--KIEPCPLWRDARDFGLSVGVAQSSWAARGAFGLLSIARHARLTP-AEINMLTLQT-NWLANLSLMSRFMVPK-LSPEARVALTAREREVLCWTAEGKTACEIGQILCISERTVNFHVNNILEKLGATNKVQAVVKAISAGLI
>FQVK01000033.1
--ETDDELRAAQRLRYDVFVRELGGSVDHAEGLERDRFDP-YFDHMLAYD-TGAVVGVYRLLPGDQAAEMGQFYSEDEYDLTVRSGRKLLELGRSCLHPDY---RG-GTAMYHLWNGLARYVAERDIEVLFGVAS---------------------------------------------------TLEELWAAHTDQMERYGFDRLLYGHTPTSLGDPEDFVILTNHCKEYMDGFLRDGLYFHAPMLKWALNHEGAASWRMIQ-DTPEERKVYEFNKSKGITVGYTVSVRS-KGAISLASLSRTQE---LDAIWAEHGADILLMNN-VAHLKILTLP--YVPPNRALTKRQREALEWVGDGKTTQDIALLMGLTSATVEKHLRLAREALSVETTAQAVLKAS-----
>CP001029.1
MQDYAGAIDQAFRLRHRVFVEELGWSLARPDRREIDEFDDEHAVHLLALDESESVIGYSRLLPTTRPYLLPMVLPQLCEG-AAPSGPHIVEWGRICVAECARSGRRLNPTALALMTAIVEWGLPRGITSFVSEMPTSWILRLLQLHLRAIPLGLPHEIEGEEIVAVEAAFDRRSLRQLLKSLDRAHSREDILRAIMPRLNAMGIEYVISAMIPQKARTQKNFVILENTSDEWNRLYFSKGYMYFDPIVQATLSSTTGFRWSETDLQDPKARQVMNEAVEFGLGDGFTVPLATLEEERGGLTFAGRQD-IS----PGQR-GMLTLIASY-VVGQTLLIDNGPSERRMGLTPRERESLQWVAEGKTDWEIGELMGISRHGVDFHLRSARVKLGCVSRTQAVAEGFRRGLI
>MNBX01000238.1
---INDRLEELYLLRKRTFKDRLNWKVSCKGEREFDDYDNENTHYLLGCY-NGELICSVRFISMKYPNMITGPFRDFFHY-TAPADDTLLESSRFFVDKDRVKSETKLPFCHLLFLGMINYTRAIGMKGILTVCSRSMYTILKRSGWNTQVETIGNSEKDEPVYLLRLAIDDDSQANL--------------DLLQHEMNIGQPIRFAYFIFNK-S-QDEKPVIYSNYPKDWVEKYMKNELYKQDPVLLVASQKIMSFPWHKNYFKKRQKSNIFIQSSEYNITRGYTFPLHDYENNLAMLSLYTESPDLLMKCISDHE-DRLY-LLFLSIHNRFLAEKTQHAKVEKRLTSREIEALHWASIGKTYREIAIIMGITESTVKFHIGNLIVKLDVINAKHAIKKATDM---
>AJVL01000086.1
---EDAVLRAMFEARKRVFIDLLKWDLPVLDRYEVDHFDTPDAHYLVLTD-DGRHRASARLLRTDRPHILADLYPHLCAG-PVPMGKHVREITRFCLDRDLDAPE-RRSARNQLVTALVDHALANDIHAYTGVAERPWFDQIRTFGWQCEALGQPYQHGRNELVALHIHVDAQTLIGLSQTIIRALSADALHEAMDRIALALGFDRFALSVEVGLGGPSGTSMLLHSYPPSWADVYIGFNLAHTDPVRRAGESSLSGFRWRDIE-ATPIERVTFETGRRHGMVDGFTVPRHLPGTVTGSCTFVTGAD-RPLPE-RMLAIADIL--GAIAIAQASRLSGWCRTAKKPRLTDRQRDCVLWAARGKTNWEIARILGISKETVIQHLKEARDRYDTSNRASLILYALFDGLI
>CCMZ01000010.1
-MERPDLWEAVHRLRYKIFVEEMGWDLDRPDQLEIDQFDHDEAEHHLVIR-NGELAGYQRMLPTTRPHLLTDVLSDLCEG-PSPSGPNVWELTRYAVAPGRDGKRGVSTVGTELIAGFVEWGLKRNVNQVIIEFEPMWVLRALQLHFLAKPLGYQRTYGNQQVVATLLTFTDHTLEVVIDQLQHAGTAAAVCERLLGVTSNFGLTALMAGTVPQPRGQQKQHVLLCDWPGNWLERYVARNYVDHDPVVSHMKQLQAPFQWRDAS-KDKSSDEVMGDAREFKLRDGLALPLVTLDGQIVMVSLGGES--VE---LSDQEFGMVS-LASTYAGRAMQLHTKDGVIDHIELTARERECLQWAAVGKSEWEISQILGISEHTSEKHLLNAKSKLGAANRVQAVAEAIRRGYI
>FJ656231.1
-------------------------------------------TYLLGMH-NGKLLCGARFIDSTQPTMMSEIFHEYFEGSGLPTDIPCCEISRLFLDKERRDSAGLHPASKVLFLAMIFYCMKRNYRGMYAVASRGMYAIFRHANWKIEVIQKGLSEKGEVIYYIFMPASMSIVED-------------------------KGVIYAYAIMNK--KDPSQMRIINNNP-EWFDIYLERKYQFIDPVIIQSLRCVEDFFWENNVILGYNLTRIFNESFQYNIFQGQTFPLHDYLNNLALLSIISQKDSG-I-DMEKNRLKIVSFLIKL-HQKTLNLYSQHHQKKNVFLSPRERQILKWVGAGKTYAEVAVILSIAERTVKFHMGNVMKKLGVNNATHAVKLGTELRLL
>FQYJ01000011.1
--ETDDELRAAQRLRYDVFVRELGEMIDHAEGLERDRFDP-YFDHMLAVDDTGAVVGVYRLLPGDRAAEVGQFYSEDEYDLTVNSGRKLLELGRSCLHPDY---RG-GTAMYHLWNGLARYVAERDIEVLFGVAS-------------------------------------------------------------------------YRTQTS-LGDPEDFVILTNHCQEYMDGFLRDGLYFHAPMLKWALNHEGAASWNMIRAMTDQERKVYDFNRSNGISVGYTISVRS-KGAISLASLTRSQE---LDQIWAKHGDDILLMNN-VAHLKILTLP--YHPPNRALTKRQREALEWVGDGKTTQDIALLMGLTTATVEKHLRLAREALSVETTAQAVLKAS-----
>AXOZ01000013.1
EEFDKKLLGEMHKLRAQVFKERKGWDVSVIDEMEIDGYDALSPYYMLIQETEAQVFGCWRILDTTGPYMLKNTFPELLHGKEAPCSPHIWELSRFAINSGQKGSLGFSDCTLEAMRALARYSLQNDIQTLVTVTTVGVEKMMIRAGLDVSRFGPHLKIGIERAVALRIELNAKTQIALFLELERSSGKLEWSAILQKMASDLGFSKILFGLLPKDSQDYENAFIVGNYPAAWREHYDRAGYARVDPTVSHCTQSVLPIFWEPSIYQTRKQHEFFEEASAAGLVYALTMPLHGARGELGALSLSVEANRAEANRFMESVLPTLWMLKDYALQSGAGLAFEHPVSKPVVLTSREKEVLQWCAIGKTSWEISVICNCSEANVNFHMGNIRRKFGVTSRRVAAIMAVNLGLI
>APQO01000004.1
NNFSEGLYTKFKNYRYRVFVEYLGWELNCPNHEELDQFDKVDTAYVVAQDEEFNIIGCARLLPTTQPYLLGEIFPQLLNGMPIPCSPEIWELSRFSAMDFSNSQAVSSPVSIAILQEAINFARKQGAKQLITTSPLGVERLLRAAGFRAHRAGPPMVIDGYAMFACLIEV--------LSASLIVQNEYQLFEIVKSTALKLGFDYCAYGMQSPLSIAEPKTIMLNNYPQEWQKRYVEQQYIKVDPTVQHCMASLQPLIWSSQSAKTQEQKDFWEEARSYGLNVGWAQSSRDFIGTRGMLTLARSSQLSE--KEQKAQYTNMYWLTQT-VHSSIAVNDTEFAQFNLYLTHREKEVLRWTAEGKTSAEIAQIIGVTERTVNFHLCNAMQKLNVNNKISAAIRAVMLGIL
>JZZF01000024.1
DDLPPALARELYRLRRKTFRDRLDWKVECVEGMEKDQFDSHNTTYLLGMY-DGQLLCGARFINATQPTMISEIFHNYFDN-PFPADVPCCEVSRLFLDKEIRDSASLHPASKALFLAMNIYCMKKKYHGMYAVASRGMYAIFRHANWKVEVIQRGVSEKGEIIYYIYMPASTSIIEDI---------NTQIQSELDAFFEDFKGIVFAYAIMNK--KDPSQMRIINNSP-EWFTIYLEKKYQFIDPVIIRALRCVEDFFWESDVVDGYNLTRIFDESVQYDIYQGQTFPLHDYLNNLVVLSVISPKSGIDIEK-YRP--HFLRFLVQL-HQKTLNLYSQHQQKKNVFLSPRERQILKWVSAGKTYAEISVILSIAERTVKFHMGNIMKKLGVNNARHAIKLGTELRLL
>CQBB01000081.1
DELTDIRSEDLYKLRKKTFKDRLNWAVNCSNGMEFDEYDNPDTRYLLGIY-QGQLICSVRFIDLNLPNMITHTFTTLFEDIALPGK-GYIESSRFFVDKTRAKLGGTFPISYVFFLSIINYSRHHGYTGIYTIVSRAMLTILKRSGWQVEVIKEAYVTENEPIYLLCLPTDQYNQTQL-------EIIETLRDYIDRKLIDYDRPRYTYMVINK--KDPVDIFIVTSYPNEWADIYTTHNYQLIDPVVLTAFRRFSPFSWDENILSELKLSKIFALSKKYNIVNGFTFVLHDTMNNLAMLSLIMDDVQKEVEVVNDRD-RL-Q-MVLIETHEKMLTLSQNDISSKTLLSPRENEVLHWASMGKTYQEIALITGITSRTVKYHIGNVVKKLGVINAKQAIRLGVELELI
>FOEB01000035.1
ISEYASEIEAVWRLRHQVFVEEMGWDLDRPDGREIDQFDTPATVHLLAID-NGQVIGYSRLVPTLGPHLMSEVFPYACEG-EVPRGPQIWEWTRQAVATSHRARGTSRLVTVRLLAGIVEWGMAHGVTSVTTLMPMSYLGPFLDAHFRVVPLGLPLEIDGKRTLAGQAHFDARTLRRL--------------------------------------------------PQPWLKRYASRGYIYRDATVRRLFVDQEPFTWSSALSDDPTAVRIMHEAADHGAREGLTIPLLTLDANLAACSLSGHRLE----V-PPDKIGTVQ-LITTYAAARLLLLR-GTEAAEVHLTDREREVLQWAADGKTAWETGEILGISSKGVEHHLGVARKKLRAINTVQAVANALRQGLI
>LPGG01000038.1
-QLPIAQATELARYRHRVFVEQLGWTLPSAEGIDRDAFDHDDTVYVVARDGSGEMCGCARLLPTTRPYLLETLFADLIADLPLPRSAAVWELSRFAASGADGGASGADWAVRPMLAAVVACAAERGARQLIGVTFASMERLFRRIGVHAHRAGPPKQVDGRLVVACWIDLDPQTFAALYDEFSAAEDEQQLFQRIAAYSKRLGFEYCCYGIRVPLPVSKPAVAIFDTYPDGWMARYQAQNYIEIDSTVRDGALSTNMIVWPDVD--KIEPCPLWRDARDFGLSVGVAQSSWAARGAFGLLSIARHARLTP-AEINMLTLQT-NWLANLSLMSRFMVPK-LSPEARVALTAREREVLCWTAEGKTACEIGQILCISERTVNFHVNNILEKLGATNKVQAVVKAISAGLI
>NBYX01000001.1
-RLPHELAADLGRYRRRVFVEQLGWALPSAESFERDQFDRDDTVYVFARNAGGDMCGCARLLPTTRPYLLKSLFADLIEDMPLPQSAAVWELSRFAATDDEGGPGNAEWAVRPMLAAVVECAAQLGARQLIGVTFASMERLFRRIGIHAHRAGPPKQVDGRLVVACWIDIDPQTFAALYQQFSAAEDEQQLFQRVAAYSKRLGFEYCCYGIRVPLPVSKPAVAIFNTYPDGWMAHYQAQNYIEIDSTVRDGALSTNMIVWPDVD--RIEPCPLWQDARDFGLSVGVAQSSWAARGAFGLLSIARHARLTP-AEINMLTLQT-NWLANLSLMSRFMVPK-LSPATGVTLTAREREVLCWTAEGKTACEIGQILSISERTVNFHVNNILEKLGATNKVQAVVKAISAGLI
>LFZQ01000017.1
NNFSEGLYTKFKSYRYKVFVEHLGWELNCPHNEELDQFDKVDTAYVVAQDRESNIIGCARLLPTTQPYLLGEIFPQLMNGMPIPCSPEIWELSRFSAVDFSNTQAVSSPVSIAILQEAINFAREQGAKQLITTSPLGVERLLRAAGFRAHRAGPPITIDGYAMFACLIEV--------LSAFLIVQDEYQLFEVVKSTALKLGFDYCAYGMQSPLSIAEPKTIMLNNYPQAWQQRYVEQQYVKVDPTVQHCMVSLKPLVWSSQYTHTQVEKDFWEEARSYGLNVGWAQSSRDFIGTRGMLTLARSSDQLS-EKEQKAQYTNMYWLTQT-VHSSIAKNDVEFSQFNLYLTNREKEVLRWTAEGKTSAEIAQILGVSERTINFHLSNSMQKLNVNNKISAAIRAVMLGLL
>CPUY01000006.1
DRMSENKLDEIFTLRKITFKDRLDWKVTCIDGKESDQYDDENTNYLLGTI-DDTLVCSVRFVEMQYPTMITGPFAPYFRDLDLPID-GFIESSRFFVEKALARDGNNGSLSAILFLSMVNYARNCGYKGILTVVSRGMYTILKRSGWGITVINQGESEKNEVIYLLHLSIDSNSQQQL----DNESINEDIKNYIQRRIKAYGNIRYSYLLMNK--KVPLHPAIISNYPLDWVKKYKKNSYHLIDPVILTAKGKVAPFAWDDNSVIKSTDSAVFNLAREYNIVNGYTFVLHDNNNNMATLNVSSGDDSESI-EVNKEKIQMLLIFIHKSHHENNTLNK--KENKREIFSLRENEILYWASVGKTYSEIAIILGIKKSTVKFHIGNIVRKLGVLNAKHAIRLGIELQLI
>CP016905.1
ETLKPAAVSNLGRYRYKVFVERLKWHLPCEAGHEFDQFDRSDTKHLIALGQGEDIVGCARLLPTTRPYLLESVFPALLNGQPPPSSPEVWELSRFAAVDFSEKQFS-VRAAVELLRISMACAKHCGAKKLVTVSPMGVERLLAWAGFSWVRAGHPLRFGDDLVVAGYIDV--------LDIFSDAQSTSDVFEHIEAAALALGFEHVAYGFKAPLPLSEPKVVLLNNYPQAWRARYLEAGYLHVDPSVAQACRSQAPIVWSDRL--FQDVPALWDEAKAHGLRVGWAQSSLDSLGVGGMLSLSRSCP-LSARELAEN-TRRMQWLAHM-AHVALSRLLDVAGYSDDNLTNREVEVMKWTADGKSAQDIADILAISKNTVDFHVKNAVKKLHAVNKTAAVVRAAMLGYL
>AJYS02000212.1
-SVPQADYVSLLKLRYKVFSQRLQWELKTNREMETDEYDVPEAHYLYAKEEQGHLVGCWRILPTTSRYMLKDTFSELLGVQQAPKAKEIYELSRFAVDKDHSAQGGVSNVTLQMFQSLYHHAQQYHINAYVTVTSASVEKLIKRMGIPCERLGDKHLLGSTRSVALHIPMNEAYRASVIQENQQITSHDDLENVLNGLNNLIDHEFFLFGLSFQPTLKTSETLVTDNYPNSWRQQYDESGFMHIDPIVKYSITNFLPIRWDDAKRVNDDGRVIFEEARCNGLKAGFSIPIHGLRGEFGMVSFATSDKSYD---LNQQSIHTSQLIVPLLAHNITRYH--KDAKPRAVLTAREVQCLAWAAEGKSAWEIATIINTSERTVKFHFSNACKKLGATNRYQAITKAILGGYI
>CP015039.1
-HKFPLLRDTMFRDRAIQFKERLGWDVNVDNGEEHDQYDDLNPLYVIWER-DGTHGGSMRFLPTTGRTMVNEHFLHLTDG-VRIESPLIWECTRFCLAPD----AG-REVTAALVLGGAELMVNFAVEHFVGVFDNRMVRIYRMLDMAPEVIGAGG-EGKQWIGVGLWEMNETFIPKTLDRLQRATTLEHLYRATEELRDYYGVLHVVYHWVS----SVGDQYGAGTYSTEWVDRYLERGYVRVDPVVSGCLHRFHPVNWKQLDWSSKAARDFLTDAIAHGVGQGYSIPVHGPSAQFAVFTVSDSCD-EEWETFVKANMRDLILIAH-DFNKALEFEQGDTPAPTTALSPREVSAMTLLAQGMSRAQAAQELSISEHTLRVYIEAARHKLGALNTTHAVARALSSGLI
>LMJC01000022.1
AELHPPLMTRMARYRHRVFVEKLGWQLHCRDALELDQFDRDDTVYVIAQNEDGEVIGTARLLPTTRPYLLAEVFPQLLNGAPAPNAPEVWELSRFASMDLSGLDQFSSPLTTGLLQAASRCAMARGAQRMVTVSPLGVERLLRRTGFESYRLGPPTVVQGHPLFACAIRC--------LGVMDRAQSEQEVFCKIELAAHALGFEYCAYGLRVPMPLSNPKTILLNNYPLAWQERYAQQGYVQIDPTVLHGCRKQTPLVWSDDV--FASAQNFWEDARSFGLRFGWAQSCIDGGGVRGMLTLARPSALTP-EEIAHSEM-KMRWLAHI-AHLILSFTTRQAELMQPHLTAREIEVLKWTADGKTSADISSLLDVSENTVNFHVKNAVTKLQTTNKTAATVRAAMLGLL
>JGAL01000012.1
NNFSEGLYTKFKSYRYRVFVEYLGWELNCPNNEELDQFDKVDTAYVVAQDRESNIIGCARLLPTTQPYLLGEIFPQLLNGMPIPCSPEIWELSRFSAVDFSNSQDVSSPVSIAILQEAINFAREQGAKQLITTSPLGVERLLRAAGFRAHRAGPPMTIDGYSMFACLIDI--------LSAFLVVKNEYQLFEIVKSTASRLGFDYCAYGMQSPLSIAEPKTIMLNNYPEAWQKRYVERQYVKIDPTVQHCMVSLQPLVWSSQSAKTQAEKDFWEEARSYGLNVGWAQSSRDFIGTRGMLTLARSNDQLS-EKEQKAQYTNMYWLTQT-VHSSIAKNDVEFAKFNLYLTNREKEALRWTAEGKTSAEIAQILGVTERTVNFHLSNSMQKLNVNNKISAAIRAVMLGLL
>FOVC01000001.1
DDLSSDKLKCLYVLRKKTFYDRLKWQVSCELNMEFDKYDNSNTKYILGEL-KGDILFGVRLIELNNDNMISEVFSPYFDDINIPFG-NFIEASRLFIDKDVTKKHNLKGLSLILFISMINFVRKSQYEAMYSIVSKQMYTIFKRAQWNVKIISEGISEKNETIYFIAMPTNQENIYNL-----------LIKKKLDNEINAYGGFKYAYAILNK---KDPNDMEIINNHEPWFELYLTGSYQLIDPVILKALDRVQDFPWDEKLTSELKLSNIFKAGEDYNINTGHTFLLHDNKSNLAMLSIFGYTDKINFREISENKLQYLLISIHQMLLELYKEIDGKRREKNHVLTNRENQILYWASLGKTYQEIGMILSIGISTVKFHMRNIVNKLGVSNAKHAIKLAEELKII
>CP016286.1
-QKYAAVLDQMFRLRKKVFADTLGWDVPVIGPYERDSYDSLAPAYLVWCN-RTRLYGGMRLMPTTGPTLLYDVFRETFPDAANLIAPGIWEGTRMCIDEEAIGKDDAGRAFSMMLLALCECALDHGIHTMISNYEPYLKRVYKRAGAEVEELGRADGYGKYPVCCGAFEVSDRVLRKMFEQ---IKAAANVDAAIRILQAEYGLDFVTYHLAQTIASKIDSPFVRTTYPDAWVSRYLLNSYVKVDPIVKQGFERQLPFDWSEVE-PTPEAYAMLVDAQKHGIGNGYSIPVADKAQRRALLSLNARIPAEEWAELVRRCRNEWIEIAHL-IHRKAVYELHGENDPVPALSPREIECLHWTALGKDYKDISVILGISEHTTRDYLKTARFKLGCATISAAASRAVQLRII
>FMWG01000003.1
---TKEELQAAQALRYEVFVKELGGDVDHEAGLECDAFDPY-FDHMIVSDATEQVVGVYRLLQSEQAKVMGRYYSDGEYDLSVNSGRKILELGRSCLHKDY---RG-GMAMFHLWNGLSEYVLKNDIEVLFGTA--------------------------------------------LHEITETRSLEQLWKSHQDKMAEYGFTRIIYGYTRHKTARPEDFLVLSNHSTDYLDGFIRSGLYFHAPMVQWAIDNDGACSWDWVQEQAPAAERVLEFNQKMDLTAGYTVSFPSASGRFGAISLAAAASQTQVNAIWETHGADIQ-LMNNIAHLKIITLP--YVSPHRSLTERQKETLQWVGDGKTTRDIAMIMGLTPATIEKHLRLARESLAVDTTAQAVLKAAMLNQI
>AYVL01000029.1
DNEFASELKEMHGLRFRVFKERLDWEVDTEDQMETDPFDGLKPVYLLLKGSDWRIRGCVRLLPSTGPTMLRDTFPVLLGADVMPSTADIWESSRFALDLPPSAAGGLAQATYELFAGMIEFGLAKDLTRIVTVTDTRMERILRLATWPLSRIGQPKSVGKTEAVAGFLEISRASLLRIVEQLSASVDAADLREAMAFAAAGFDFPLFAYFTYPS--APGDAPQLISNYPSSWTSRYLQQRYHSLDPVILRGXRGWDTFDWGVDRARPNSQQQILESAAEFGIRGGLTISMHDHRGRFAALTFASDERPPLLRSLTRYE-KALQ-LVAINFHSHVRLAD-DRVVDGVTLTPREFECLKWAARGKSAWVISQLLGVSKRTVTFHLENAKAKLGVRTINQAVARLVASG--
>MEGC01000023.1
----EATMRSMFAARKAVFVDLLKWNLPVLAGYEIDQFDTHHADYIVLTKSDGEHLGSARLLPTSRPHILGSFYAHLCEE-MPPNGPQVAEITRFCLDRRLNAT-KRRQVRDNLVMALADHAIVHGITTYVAIAGQAWFAQIERFGWQCRALGAPGFAEGSPIIALRIDITPETPQRL---VENTQSTEALRTAVEDVSAWLGFRHFAITHHV-RTSHGTRAIRLHNYPERWADYYEREGLGLIDPVHRASHLTAEGFWWSNMQ-NSARDQEIMALGRQQGIGEGFTIPVHIPGEACGTCTFVGEGDRPD-HPMTEI-LAQATGIAAFGAARRLWPIRGRPVHLRPALTARQIECIDLVARGKTDWEIGQILGISEETVASHVRQACERYGVNKRTSLVFLALVDGVI
>FONO01000002.1
TGAYADALAQHHALRRAAFEEGRCRALRSVDAAGRDRFDTEATRYLLAIDGDGRVAGGTRLLPSDGPTLLNAVFPHLADIRGLPREPGTWECTRLFSSTRYREERPLSRAAGIVSAGMIEHCLEQGIPYLSLVVETYWIPQLAEIGWRPRPLGLPVACEGVSLCAVSIAMSEEALRETIDGLDGLSDPLDVQKTIFDLVARCGFSYFAITRLPQPSDRLGPNLLLSVWPEGWLTHYDRVGHYRYDPVVRHCFRTTEPFSWNEAPLDAPQARRVMEEAREHGMGAGYCVPIHDAHGFQGGISLAGERE---M---TPRVRRAVHLLGLYAWSAAARTTSRRRKPGGRLLSAREWDVLSCAAQGRTQEETADFLGVSVETVSTYLRNARTKIGTRNTTHTVIEALRLREI
>MEGD01000059.1
---DAAIMRAMFAARKSVFVDLLGWDVPVLGQYEVDQFDNVHARYLVLTDDEGAHLASTRLLPTTRECILSGLFPMLCDG-PPPAAADIFEITRFCLDRRLRAT-ERRLVRDALVVALADYALANAIAGYCAVAENSWLRQIQTFGWQCERLGAVVDVHGEHLAAVRIVIEPNTPALL------VGSRDELSLAMSEVTKALGFQYFALTHHVDLLKVGGGAIRLHNYPGQWADHYDRQALSLSDPVHRASHVTAIGFQWAQIPL-SRGDRVILAQGQNQGIGDGYTVPVNVPGEACGSCSFANDL--RPL-P-LDD-LPFAQLVGAV-AFEKARLPRVIDQIRRPVLTDRQRDCLLWAARGKTDWEISRILGISEETVARHIRMACDKYGVNKRLSVIVYAMTDGTI
>CIFE01000007.1
NNMPEKKLDEIFSLRKITFKDRLDWKVTCIDGKESDQYDDENTNYILGTI-DNTIVCSVRFIEMKYPTMITGPFSPYFADVDLPID-GFIESSRFFVEKTLARDGNNSSLSTILFLAMVNYAKDCGYKGILTVVSRGMFILLKRSGWNITVLNQGESEKNEIIYLLHLGVDIDSQQKL----DNESINEDINNYIQRRIKAYGDLRYSYLVMNK--KIPLHPAIISNYPLDWVREYQKNSYHLIDPVILTARDKISPFSWDDNSVKKSTESAVFKLAREYNIVNGYTFVLHDNSNNMATLNISNGNDSENIEK-YKEKIQMLLILTHEKML-GLELHG--SNIKKDIFSPRENEILYWASVGKTYSEISIILEIKRSTVKFHIGNVVRKLGVLNAKHAIRLGIELKLI
>LPFE01000072.1
-RLPHELAADIGRYRRRVFVEQLGWALPSANEYERDQFDRDDTVYVFARNGNGEMCGCARLLPTTSPYLLNTLFADLLAGVTPPQSAAVWELSRFAATGEAGSAEAAAWAVRPMLAAVVECAAQLGARQLIGVTFASMERLFRRIGVHAHRAGPPKMIDGRMVVACWIDIDPQTFAALYHQFSAAEDEQQLFQRIAAYSKRLGFEYCCYGIRVPLPVSKPAVAIFDTYPAGWMEHYQEQNYIDIDSTVRDGALSTNLIVWPDAD--KAGASPLWADARASGLAVGVAQSSWAARGAFGLLSIARHARLTS-AEINMLTLQT-NWLANLALMSGFMVPK-LAPEANVVLTAREREVLCWTAEGKTACEIGQILNISERTVNFHVNNILEKLGATNKVQAVVKAISAGLI
>LMLK01000003.1
ENLTSAEMHDLFSLRCGVFKTRLNWNVSVRKSLESDEYDNRSASYIFGKI-GNKLVCGVRFIDSKNKTMISGVFQKNFKKLNLPEG-DYLEASRLFVDKVTTQNLNIQPVSTLLLLSMINYSKSNGYSSIYAVVSIEVFLIFKRTGWMIEVVSEGVSEQSEKILFIYMPVDDKNQ---------ITINERIKNILEKKLHHYKNIKYAYAIMSK---RNPARFVVISNRKKWFDVYVKNNFQFIDPVLITALNRLTPFSWDENTVHGIKVPKLFNIASKYNIISGYTFVLHDHNNNLVLLSLIIDECDSCIEEAIHRDKCQLQMVLNT-IHENLTTSDSYGNSIRGILSTRENEIIYWASVGKTYQEIATILDIKLTTVKYHASNVVKKLGVINIKHAIRLSVELQLI
>AY927995.1
SEMDDELKLMLGRFRHEQFVEKLGWRLPAQAGCEWDQYDTEHARYLLAFNADRAIVGCARLIPTTLPNLLEGVFSHACAG-APPKHPAIWEMTRFTTCEP--------QLAMPLFWRSLKTAALAGAEAIVGIVNSTMERYYKINGVHYERLGPVTVHQNEKILAIKLSAHREHHR--YSIFARTMDMQEFTAVALRALRELRFDFFAYGMCSVTPFMRPRTYMYGNYPEDWVQRYQAANYAVIDPTVKHSKVSSAPILWSNEL--FRGCADLWSEAKDSHLCHGLAQPSFNAQGRVGVLSLARKNNPISLQEFEALK-PVTRAFAA-AAHEKISELESRVFNTGVEFSGRECDVLRWTADGKTSEEIGVIMGVCTDTVNYHHRNIQRKIGASNRVQAVSYAVAMGYI
>AP013357.1
NNFSEGLYTKFKSYRYRVFVEYLGWELNCPNNEELDQFDKVDTAYVVAQDRESNIIGCARLLPTTQPYLLGEIFPQLLNGMPIPCSPEIWELSRFSAVDFSNSQAVSSPVSIAILQEAINFAREQGAKQLITTSPLGVERLLRAAGFRAHRAGPPMTIDGYSMFACLIDI--------LSAFLVVKNEYQLFEIVKSTASRLGFDYCAYGMQSPLSIAEPKTIMLNNYPEAWQKRYVERQYVKIDPTVQHCMVSLQPLVWSSQSAKTQAEKDFWEEARSYGLNVGWAQSSRDFIGTRGMLTLARSNDQL-----SEKEQTNMYWLTQ---------------------------------------------------------------------------------
>FOUS01000001.1
RHLYEDVIEQHFRLRHDIFVEERRWELRRPDCREIDSYDDEDTVYLLALE-GRRVIGGHRLYPTTKPSMMSEVFPHLASVRGCPADPLVWEWSRYFVVRDRR--D--GALNLQLMAAVQEFCLNQGIAQVSAIMETWWLPRFHEAGFMVTPLGLPALVEDAWTMAATIDIRRETLDALIEGLGTYRKVPDAMNALETAFGRFGFETIIVTGLPNPDQRFAQMVLAKRWPAGWFSLYTQNNYDRFDPVVRLCRQSVNPFEWSEAPYDEPNAAEVMNRATDFRMSRGFIVPIHGLTGYEAAVSLGGVHD---L--NPRS-KPALH-LMAMYGFDHIRRLLEPTPYPSTRLTPREREVISWASQGKSAWEIGEILHITQRTAEEHLATAARKLGAVNRTHAVALAIRNKII
>LGZB01000033.1
-PRYGALLDQIFRLRKRVFADQLGWKVSVSGAYERDVYDDLNPAYLIWCDEASQLYGSVRLMPTTGPTLLFDVFRETFPSSCDLVAPSIWEGTRMCIDDEALMDLRPDRAFGLLLLALCEVALDNGIDTLISNYEPRMKRVYERAGAKPDELGRAVGYGRFPVCCGAFEVSAQSLTNMLQTFEDIRAASDTAAAIRAFQSAYKIDFVTYHLSQTTAHLVDAPFVRTTYNDAWVSRYLLRGYVLVDPIVQHGFSRLLPFDWQEIE-ASPEASEFLADAMRHGVGRGFSIPILDKS-RRALLSLNSFAA-NEWSNIVHKDRAEWIELAHL-IHQRAVFEVFGDAEPMPELSPRELQCLHWTALGNDAKGISVILGLSEHTIASYLKSARFKLGCLTKAAATARAIQLRLI
>MVKL01000048.1
-ELCKDDMSKLFTYRHDVFVKQLGWKLDKSTNLEIDQFDHDETVYVFSKDEQHNITSCARLLPTTEPYLLEQVFPKLLGGKSAPKSQDIWELSRFTSMTPGVNQFG-GKESLNLLNNTIEAAKGLGAKYLVSVSPLSVERLLRKNGFSVVRVGPVQQINGYSLVGCCIDL--------ICQIMHCQTVDELIDTALKLSSQLEFENFAFGAQSLTLNEGMKFQLVNTYPDEWNDIYRNEGFFQVDPVVRHGELSSSPFVWTSVK---KGSKKLWESAQVFGIDVGWSKSSFHPNGSSSLVSFSRSKELTPV-E-LKHSTPYLLWIASL-VEQKFLVLGANLQHIDTILTLREKEVLKWSSMGKTAFEISLILGVTERTVTFHVNNAIRKLQTTNKIGAVTKAISLGLF
>LQBP01000007.1
--KFPDLADGMFRDRADQFKTRLGWDVHVDHGQEKDQYDDLNPLYVIWEEDDGSHGGSMRVMPTTGPVMVNDVFGHLTGG-QPICSPLIWEVTRFCLSRTA----S-PHTAGAIMLSGGEMMEGFGLTHIAGVFDARMIRIYRLIGSSPDVLGSEG-KGRDQISVGLWPYSAQDCTRVLEELENTSTLDELSDVAVRLRDSLRVEHLIYHWVD----GAGDQYGYTTYPDAWVQRYLERSYHRIDPVIVGCFQRFHPVDWKKLDWSSKPAKAFLKDAQSHGVGQGYSIPIRGPNGQFALFTVNHSCDDSTWQDFVESHGRSLILIAHYFNRKGLEFASDRQPGSPRGLSPREVDAMTLLALGYSRAQVAHSLSISEHTLRVYIEGARAKLGAQNTTHAIATALSRGLI
>LDJG01000006.1
NNLSPLLNQALGQYRYRVFIETLGWQMDTPPGIERDRFDQPETVHVIVRDEQHDIVGYARLLPTTGPYLLGEMFPELMNGLPPPCSEEVWELSRFAVMDLRGARARISALAVDILQLAADYVESRGGKRLITVSPLAMERLLRRTGFHVHRAAPPVMIEGHPTFACWIELA-------LNALLAPGGQDDLFGTVAGLVRALGFEHCAYGMRAPLPLAQPEIVMLNDYPEAWQKRYQDNAYLQVDPTVRQGAASLDPFAWSNSDDPLDPAAAFWEDARLHDITCGVSLPALAANSVRGMLTVTRGGRL-DAQE-LRARWPQLLWLGQV-AHHGLAREMRWRSTSREAMSEREIEILRWVAEGHTNRQIAARLNITERTVNFHLNNAMAKLEVGNRTAAAVRAVVLGIL
>CP003847.1
NNFSEGLYTKFKSYRYRVFVEYLGWELNCPNNEELDQFDKVDTAYVVAQDRESNIIGCARLLPTTQPYLLGEIFPQLLNGMPIPCSPEIWELSRFSAVDFSNSQAVSSPVSIAILQEAINFAREQGAKQLITTSPLGVERLLRAAGFRAHRAGPPMTIDGYSMFACLIDI--------LSAFLVVKNEYQLFEIVKSTASRLGFDYCAYGMQSPLSIAEPKTIMLNNYPEAWQKRYVERQYVRIDPTVQHCMVSLQPLVWSSQSAKTQAEKDFWEEARSYGLNVGWAQSSRDFIGTRGMLTLARSNDQLS-EKEQKAQYTNMYWLTQT-VHSSIAKNDVEFAKFNLYLTNREKEALRWTAEGKTSAEIAQILGVTERTVNFHLSNSMQKLNVNNKISAAIRAVMLGLL
>FNYD01000003.1
RHRFGAVLDEMYRLRARVFGDRLGWDVDIRDGKEIDQFDHLDPAYVVGLDDEGHVVAAVRALQTTGPHMLADVFNAILDGEPPIRSATMWESTRFCVDTKRLDRHSVSYATCELMIGSLEFARRSGIRDIVTVIDPVMDRVLKRSDAPYGYVGKTAPMGKVPALAALLDCTQERIGRV------------------------EMDHAAYAMNPV----GGSIHGHVTYDDGWKAHYANQGLQMIDPTLHMSQRSIAPVDWRRLE-RNADFQRVFHDARDFGLTQGLTIPVRGPYGEIGLLSVTRDCPVAKWDKLIGHVITDLQSMAV-HLHDTVMSSDASHILLHPNLSKREIEILQWVAAGKSQQDVGDILSISHRTVEVHLRSGREKLCALTTAQAVGRAIGLGLI
>AP011177.1
---NTAQMDKLYRLRAEVFCRELAWVGSPEDESEYDKFDNTSTHLGLFIH--GQATGYLRVHHHNTPWMINTIFSPLLDSKPTTQLANSCEVSRLLIKSTHRGKTKVHPPLNLLLSHLQDYCRSRDIRYVYMVVTPATRVVFARIGFKSTPLSKPVKMDGCYAMAAVLD-----------------------------------------------------------SAEWGNIYQKNKFQYIDPIVSCSKSIRSSFNWTSVPSMSESQLNFLEQAEEMGLKEGASIGSFSSRHELNITSVSGRS----L---NSEQLAT-LELINT-VSAQAMTR---LTNPVEELTKREREILAWSSEGKSSWEIGMICSITERTVKFHLKNIYKKLNVQNRAQAIVCAIRQGLI
>FOPM01000006.1
SAQNTDLMEQAFRLRHRIFVEEMGWSVAREDRREIDEFDDEHAVHLLAVE-EDDVVGYSRLLPTTRPYVLSTHLPQLCKG-TPPADPGLVEWSRIGVADSARSGRRLNPTALAILTAIVEWGLPRGLHGFVSEMPTSWLLRLLQLHIHAMPLGLPQRIDDVEIVAVRAGFDAQSLRRL-----------------------------AL--RSF---D-RRFLVMENVDEAWRRVYLGQHYAADDPIVRETLDRTTGFGWDDPDVRERRAAQIMSEAAEIGLRQGYTVPLTTLEGAPGGMTFAGDRLE--ID--PAH-RGMLTLLASYAFGQALLV-RGHGPAGRGVLSPRERETLQWTAEGKTDWEIGEIMGISEHGIDAHLRNVRAKLGVRNRAQAVAEGFRLGLI
>LNCU01000130.1
-GEFSSTLVEMYRMRHRVFKLRMAWDVQTSGDMEMDDFDALHPIYLTQVSESGLVQGSVRLLPSLGPIMLRDTFSVLLDGHAAPSTPLVWESSRFAIDVASDGDRGITRAAYELFAGMVEFGLSRKLTDIVTVTDVRMERILRRAGWPLRRIGNPAPIGNTVAVAGYLAISSEVLANLIDRLSAADTPEDFSETMADTATALDLFCFAYLALE--DARGDTPRLISTYPSRWTTHYLRNNYQTIDPVIGQVLQAPEPFRWGLDLFSSMAERELLDEAAQFGIRFGFTVPIHDGHGPVAALTFATDKRPR-FERFVDSHERVLQ-LMAMYFHAHVRRKLVDLRIDGIRLSPREFECLEWAAQGKSAWETGCILGISRNTVSSYLHNAKRKLGVRTVVQAVTRLAAAN--
>FNBP01000004.1
--QTEADVQAAQRLRYEVFVEELGAMVDHAARLEQDRFDP-YFDHLLLMDQNGKLAGVYRVMRSDMAARAGGFYSDLSP--LLNSGRRLLELGRSCLDPAY---RG-GAAMHHLWGALAQYVAEHEIEVLFGVAS-------------------------------------------FHRIARSTTIDTLWQAHVTQMRNFGFDRLIYGMSPSSMGDPADFVILSNHDRAYLDKFFTGGLYQYAPMVRWALSNEGACSWSTVY-QNEAEKRVMEFNLDMGVTAGYTLSFKTTSGAI-ALTAKRGTSQEDVDALWALHGADIQ-LMNEMAHLKIMSLP--HHNPARSLTRRQREALEWVGDGKTTRDIALLMGLTPATVEKHLRLAREALSVETTAQAVLKAAFSN--
>CP007067.1
-QKYAAVLDQMFRLRKKVFADTLGWDVPVIGPYERDSYDALAPAYLVWCN-RTRLYGGMRLMPTTGPTLLYDVFRETFPDAADLIAPGIWEGTRMCIDEEAIAKDDAARAFSMMLLALCECALDHGIHTMISNYEPYLKRVYKRAGAEVEELGRADGYGKYPVCCGAFEVSDRVLRKMFEQ---IKAAANVDAAIRILQAEYGLDFVTYHLAQTIASKIDSPFVRTTYPDAWVSRYLLNSYVKVDPIVKQGFERQLPFDWSEVE-PTPEAYAMLVDAQKHGIGNGYSIPVADKAQRRALLSVNARIPVDEWTELVRRCRNEWIEIAHL-IHRKAVYELHGENDPVPALSPREIECLHWTALGKDYKDISVILGISEHTTRDYLKTARFKLGCATISAAASRAVQLRII
>AHZC01000177.1
RKRHPHEIDAMHRLRKTVFHDLLGWDVSLRGDWEIDHYDQANPLYILSYSDSGRLRGALRLLPTLGPNMLDDTFPVLLGDQSEIRSAAIWESSRFCIDPQISQDNQVTIAAAELMCGVGELGLASGLSQIVTVTDVFLERMFKRMGCPGMRIADPQRIGSVQAVAVAWDVTEALLERM--------------------------------------------------------------TLLHAPFLHAAMA-IEPFDWQDLGPRTIAGQDLSTFASLFDLVVGACYPMLSQEGRTAFLLVQADMAVQDWRHLRRTHDRDIAALA-ISFHAKILAHRSSQMRGQDRLTPREIETLSWVAAGKSYWEIAVILGITERTVRFFMSNARRKLNVVTNPQAVAEALWRKLV
>FOPK01000009.1
AHRYADAMEQAWRLRHDIFVAEKGWELARPDGREIDQFDTPHAVHFLAME-GDAVIGYSRLLPTTRPHLLSDVLPQLCEV-ERPVGPQIWEWTRQGVARSHRAKRVVNPVSIALLTGIVEWGLAHGVNSLLLQMPTLYMIHVIQLHFRPQPLGLPVQIAGEEIMAATARFDARTLAKLLRDLERAAAPDEIARLLVDAFTRYGVSYVMAGIVPTPTRRHAGFVLTSTMPEGWARRYVTRGYALHDPTVRRLCTSATPFDWSTVPPDTPMASRIMNEAGEFGIRAGITIPFVTLDGEPGGISVSGER---EIDP-AERV--AVNLVATYAVGQLLLMNSRPSAQAPARLSPRERETLQWAAEGKTDVEIGMVMGITAAGVDYHLRSARAKLDTVNRAHTVAQALRAGLI
>LLMX01000012.1
EEFDKKLLGEMHKLRAQVFKERKGWDVSVIDEMEIDGYDALSPYYMLIQETEAQVFGCWRILDTTGPYMLKNTFPELLHGKEAPCSPHIWELSRFAINSGQKGSLGFSDCTLEAMRALARYSLQNDIQTLVTVTTVGVEKMMIRAGLDVSRFGPHLKIGIERAVALRIELNAKTQIALFLELERSSGKLEWSAILQKMASDLGFSKILFGLLPKDSQDYENAFIVGNYPAAWHEHYDRAGYARVDPTVSHCTQSVLPIFWEPSIYQTRKQHEFFEEASAAGLVYGLTMPLHGARGELGALSLSVEANRAEANRFMESVLPTLWMLKDYALQSGAGLAFEHPVSKPVVLTSREKEVLQWCAIGKTSWEISVICNCSEANVNFHMGNIRRKFGVTSRRVAAIMAVNLGLI
>MQZY01000002.1
---DESTMLDLLAFRHKIFRENLRWLPVCGNGLDRDEYDAISDNLAICLD--GQVVGSVRFTPGTERYMLEKDFSRLLPDEILYKGGASAEISRFAVDTETLGRKLTASASRLLYLSLWQWAEWNEIRWMYFVVEPSMYRRLVALGFPIRPVGVPRPLDGVLSMAGYFDWGQI-------------TENELKAFLDQVLSQAPSERLLLALGRLNQIQRLERVLNVSYPSDWLDQYMKENYAQHDPILRIHLG-QGPVMWEERFAKGAEEKRFIAEATQNGMGSGITFSAASERNNISILSIAGREPGRN-----AALVAMLNCLTPH-LHQAAILPP--ASPSNMPLSQREYDIFHWMSRGKTNWEIATILDISERTVKFHVANVIRKLNANNRTHAIVLGMHL---
>FOCI01000008.1
-AAHPGLQAGMHRDRTAQFRDRLGWDVQVDQGWERDQYDACDPLYVVWEPQPGVHGGSMRLLPMSGRTMVNEQFAALLP--APITDPAIWECTRFCLSPH----AG-PRVAGLLMLAGGEVMRAHALTHLLGVFDARMIRVYQAIGAVPEVLGRTG-PGRDAIGVGLWPYRPDDRLRVLSNLESVTRLDQIQDLIVGLRDELAVDHVIYHWISV---D-GQQYGFGTYDPTWAQRYQDMDYIRVDPVVLGCFQRFHPVDWKRLDWTSRAARAFRAESLTYQVGQGYSVPIRGPNGQFALFSLSRSCD-EDWDDFIATHQRDVIVLAHYLNAKALQLENHRTPDPVKPLSPREVDALTFLAMGYSRGQAADMLAISEHTLRDYIESARLKLGAANIVHAVARALTEGLI
>MKHF01000063.1
NNFSEGLYTKFKNYRYRVFVEYLGWELNCPNNEELDQFDKVDTAYVVAQDRESNIIGCARLLPTTQPYLLGEIFPQLLNGMPIPCSPEIWELSRFSAVDFSNSQAVSSPVSIAILQESINFAREQGAKQLITTSPLGVERLLRAAGFRAHRAGPPMVIDGYAMFACLIDV--------LSEFLIVKNEYQLFEIVKSTASKLGFDYCAYGMQSPLSIAEPKTIMLNNYPEAWQKRYVEQQYVKIDPTVQHCMVSLQPLVWSSQSAKTQEEKDFWEEARSYGLNVGWAQSSRDFIGTRGMLTLARSNDQLS-EKEQKAQYTNMYWLSQT-VHSSIAKVVNEVAQFKLYLTNREKEALRWTAEGKTSAEIAQILGVTERTVNFHLGNSMQKLNVNNKISAAIRAVMLGLL
>FRAB01000023.1
-RLPEAVGDALAQYRHAVFVKQLGWRLPMHDGFERDQYDRDDTVYVVANDEAGSICGCARLLPTTLPYLLKDLFPFLLAEMSAPESPDVWELSRFAASTLSAAAGNLAWVFRPMLAAVVRCAAQLGARRLIGVTYLSMERLFRRIGVQAHRAGPAQCIDGRMVVACWIDIDNQTLSALYQLFRSAKDEYELFEKIASFAERLGFEYCCYGIRMPLPVSKPTVAIFDTYPPGWMTHYHVNRFLDIDPTVRAGMRSADLIVWPQST--HDEAQRLWSDARDFGIKVGVAHPSWTTHGAFGLLTMSRHADPLTPAEIEQLQMPA-NWLSNVMLMSQFLQS-KLAAEASIMLTAREREVLRWTGDGKTSYEIGKILSISERTVNFHVNNVLSKLAATNKVQAVVKAITTGLI
>AMWE01000001.1
--MSNNKLDEVFTLRKETFKDRLDWTVNCINGMEFDEYDNEHTTYLLGVK-EGKIICSVRFIEIKYPNMITGTFFSYFDGLNIPEG-NYIESSRFFVDRDRVRNGTRNPACLTLFLAMINYARKCHYDGILTIVSHPMLTLLKRSGWRISIIQQGLSEKQEKIYLLHLPTDDESRYAL----------STIQNYLNQKLKSYGDPKYAYLIMNK--KKPTDVVIISNYPTEWVDIYRNNNYQHIDPVILTAINKISPFSWDDELSSKLKFSRIFNLSKEYDIVNGYTFVLHDPGNNLAALSFMIEERSEELEKIVQNNKDKLQMLL-ISAHEKLTSRNNSKSQEADLFSQRENEILYWASMGKTYQEIALILGITTSTVKFHIGNVVKKLGVLNAKHAIRLGVEMNLI
>MSDV01000019.1
QEFDNELINEMYRLRARVFHGRLGWEIPTIAGMEIDGYDALGPHYMLIQDEQQRVRGCWRLMPTEGPNMLKDTFPQLLHGAAAPCGRHIWELSRWAIETGGEQSFGFTDMTIRAIQEVMRFAQRMSITHYVTVTTTPIERMLRRAGLDISRLGEPMRIGIERAVALDVAVSEKTLTAL-----DAADEAEWFGAIAGLAETWGFDRILVAMLPRPTMRLEDAYLRSTYSPAWRQTYDDQGMVHFDPTVAHCLSRSAPLIWTPEIFSTTAQQSLYEEARGYGLRSGISLPIHGPNQEAGMMCFVNDSPSDKFRRDVNAALPNLVLLRDLVIDTSQRHLNTHAQSLLPKLTPRERECLMWTARGKSTWEISHILNCSEAVVNFHMKNIRTKFGVNSRRAAAVIAAQLGLI
>FNOL01000001.1
-SFSADVLFDMARYRHEVFVEKLGWKLDTRGRLELDEFDRKDTIYLIARNTEGEIVGTSRLLPTHRPYLLASVFPQLLGDTPAPCSPDVWELSRFAADDWMRLDAGESPLALDMLSVAMRTVAKQGGRRLISASPMGIERILRRTGLSVHRAAPPVLIEGQHLFACFIDVDTSW----LGRLSQANEPSEVLAQISVATRHLGFEHCAYGLRTLVPFTRQKTLMFSTYDERWNHRYINAGYLQVDPTVAHGVHSGTPMIWSNEV--FREAPQMWDEARSFGLRVGWAQSVFEPDARIGMLTLARSSP-LTAAEMLAKD-PWLQWLVHT-AHRAFCLLGGSPLERLESLTRRQVEVLCWTGDGKTSDEIASILCISKPTVEFHLQNAMARLGAPTKSSAAAFASRLGLL
>CYSG01000011.1
----DADIQAAQALRYQVFVEEMGQQVDHAAKLERDYFDAF-CDHLLITETSNQVIGTYRLMRRKQAEAAGRFYSETEYDLDTLSGRSLLEVGRSCLHPQF---RG-GSALFHLWSGLADYVATHRIDVLFGVAS-------------------------------------------------AKSLEELWHTHVQRMADYGFDRLMYGYTRFKTEDPDDFVILTNHNQEYVDGFLNRGLYFHAPMLRWALEHEGAGSWQKIQ-ETPEARQVIAFNQEIGMTAGYTVSFFSASKRYGAISLGAPSRQKDVDALWLEHGEDII-LMNNVVHLKILTLP--YTPPNRSLTNRQREALQWVGDGKTTQDIALLMGLTAATVEKHLRLARDSLSVETTAQAVLKAAL----
>JFXL01000016.1
NNFSEGLYSKFKSYRYKVFVEHLGWELNCPHNEELDQFDKVDTAYVVAQDRDSNIIGCARLLPTTQPYLLGEIFPQLLNGIPLPCSPEIWELSRFSAVDFSNSQAVSSPVSIAILQEAINFAREQGAKQLITTSPLGVERLLRAAGFRAHRAGPPMTIDGYSMFACLIDV--------LSAFLVVKNEDELFEVVKSTASKLGFDYCAYGMQSPLSIAEPKTIMLNNYPQAWQKRYIEQRYVKVDPTVQHCMVSLQPLVWSSQNAKTQEEKDFWEEARSYGLNVGWAQSSRDFIGTRGMLTLARSTDQLS-EKEQKAQYTNMYWLTQT-VHSNIAKNDVEFSQFNLYLTNREKEALRWTAEGKTSAEIAQIIGVTERTVNFHLCNSMQKLNVNNKISAAIRAVMLGLL
>LLRO01000034.1
EEFDKKLLGEMHKLRAQVFKERKGWDVSVIDEMEIDGYDALSPYYMLIQETEAQVFGCWRILDTTGPYMLKNTFPELLHGKEAPCSPHIWELSRFAINSGQKGSLGFSDCTLEAMRALARYSLQNDIQTLVTVTTVGVEKMMIRAGLDVSRFGPHLKIGIERAVALRIELNAKTQIALFLELERSSGKLEWSAILQKMASDLGFSKILFGLLPKDSQDYENAFIVGNYPAAWSEHYDRAGYARVDPTVSHCTQSVLPIFWEPSIYQTRKQHEFFEEASAAGLVYGLTMPLHGARGELGALSLSVEANRAEANRFMESVLPTLWMLKDYALQSGAGLAFEHPVSKPVVLTSREKEVLQWCAIGKTSWEISVICNCSEANVNFHMGNIRRKFGVTSRRVAAIMAVNLGLI
>AUND01000006.1
SHEYSDILAEMHRLRARVFSDRLGWDVKVSNGMERDEFDDLDPAHVISLD-KGQVVGCMRLLQTTGPHMLSDVFSCLLDGEPPIRSPHVWEATRFCVDTNLPTRNSISYVTSEVMIGAFEYGMHAGITDAVAVIDPVMNRVMQRSGAPYGYLGSPHPMGKVTALAALMDCSEERIESL-----------------DALELDYGS--YASV-NPV---T-GDVVGYANYSDDWKQHYISRNLHRVDPTLHVASRSIAPVDWQRFE-RDRKFHSVFRAAADFGVSQGLTVPIRGPYGDRGLLSVTRNCSIEEWEKLKKHIIGNLQ-TAAVHLHDSVMRSTSVRAMGFPTLSAREIEILQWTAVGKLQQDIGDILSISHRTVEIHLRSARTKLGAVTTSQAVGRAIGMGLI
>LT629782.1
SAMSDELKLMLGRFRHEQFVEKLGWRLPIQAGYEWDQYDTEYSRYLLAFNEHRSIVGCARLIPTIFPNLLEGVFSHTCAG-TPPKHSAIWEMTRFTTREP--------QLAMPLFWKTLQTARLAGADAIVGIVNSTMERYYKINGVNYERLGPVITHQDEKILAIKLSAHREHHR--YSIFAQTMNMEEFTVVALRALRELRFDFFAYGMTPF---MRPKTYMYGNYPESWIQRYQAANYAKIDPTVKHSKVSSAPILWSNEL--FRDCPDLWSEANDSYLCHGLAQPSFNSQGRVGVLSLARKDNAISLQEFEALKTKAFA-AAALEKICALETD-VRVFNTDVAFSERECDVLRWTADGKTSEEIGVIMGVCADTVNYHHRNIQRKIGASNRVQAVSYAVALGYI
>FODE01000002.1
-AANPQLMRAIFRLRKRVFHDRLNWRVEVRGNEERDVYDDLEASYLVWCS-RSRLYGVVRLMPTDGPTLLHDVFWATHGRNADLIADDIWEGTRMCLDDELLARMDAGRGFSLLLLALCEAALAFGIRRLVSNFEPMMSRVYRRAGVRMQMHGSADGYGRRPVCCASFAVSDQVRRDM----STAEAIDTIREILK-----LDHVTLHILTNPT--TGLDNPFVRTTYPEGWVSRYLLNNMAVADPVLQRAQKGDDAFFWSDLVLD-GDQQKTMEEFVQAGLGVGYSLVHVDSHGRKSVLSISRVREGW-ADHVARH-VDG-LTQAHMDLHVKALAEAAADAMGVPQLAPREYECLRFTAQGKTYSEIAIILNLSEHTVRSYLKLARVKLNCVSLAQAVAKAVRYRMI
>BAMX01000001.1
KHSYATAYDKMIQARATVFGDRPEWHAAIKNSREEDEYDRCNPLYFVSLNKDGEHSASLRIMPTTGPTMLRREFHKFFDDCPDIISPDIWECTRMCVTGDSASPEG-RAVTIQVSKALCRIAFENGISQLSGLYYKNMNRIYRRIGWEPFLLTHAQ-HEQDDICLGLWNVNPSALRHM---------------------GDLQHVVYHYLGDPQ--HPPPPEPGFTTYPDAWVQCYLANDYARIDPVIQRGLRSILPFEWSELKITTPEQQKLFADSQAFDLGSALSIPLCGLAGERAVFTITGRNDT--FNPIRISYIRDYQ-LVATYVHQRFVRLRNLVPEEHFALSQREKECLKLASESLLGKEIAHRLKLSEPVVRLYLRVARHKLGTTDTGRAVAIAKQRGLI
>LMNQ01000023.1
MQDYAGALDQAFRLRHRVFVEELGWSLARPDRREIDEFDDEHAIHLLALDETESVIGYSRLLPTTRPYLLPMVLPQLCEG-AAPSGAHIVEWGRICVAECARSGRRLNPTALALMTAIVEWGLPRGITSFISEMPTSWILRLLQLHLRAMPLGLPHEIEGEEIVAVEAAFDGRSLRQLLKSLDRAHSREDILRAIMPRLNALGIEYIISAMIPLKARTQKNYLILENTSDEWNRIYFSKGYMYTDPVVQATLSSTTGFRWSEIEL-DPRSRQVMNEAGEFGLGDGFTVPLATLEEERGGLTFAGPRD-IS----PGQR-GMLTLLASY-VVGQTLLIDNGPSERRMGLTPRERESLQWVAEGKTDWEIGELMGISRHGVDFHLRSARVKLGCVSRTQAVAEGFRRGLI
>MRDK01000038.1
-QKYAAVLDQMFRLRKKVFADTLGWDVPVIGPYERDSYDALAPAYLVWCN-RTRLYGGMRLMPTTGPTLLYDVFRETFPAAADLVAPGIWEGTRMCIDEEAIANIDAGRAFSMMLLALCECALDHGIHTMISNYEPYLKRVYKRAGAEVEELGRADGYGKYPVCCGAFEVSDRVLRKM----------PHVDAAIRILQAGYGLDFVTYHLAQTIASKIDSPFVRTTYPDAWVSRYLLNSYVKVDPIVKQGFERQLPFDWSEVE-PTPEAYAMLVDAQKHGIGNGYSIPVADKAQRRALLSMNARIPADDWAELVRRCRNEWIEIAHL-IHRKAVYELHGENDPVPALSPREIECLHWTALGKDYKDISVILGISEHTTRDYLKTARFKLGCATISAAASRAVQLRII
>MDLF01000096.1
LHNHSRLAHSMFCDRADQFKTRLGWDVHVNRGEEKDQYDDLNPLYMIWEQ-DGTHGGSMRFLPTTGRVMVNEVFLDLCDG-VPICSPLIWECTRFCLSREA----Q-GRIGAALMLGSLEIMRNFNIPHYTAVFYRHTARAFRNLGFGPEIVSTDGQA-RNPICMGYWEYAEETYLTVLESLDAIETLDGLHQIIHQVCDVFGVDHAMYLWVE----TAGNHYYFGSYSREWTDRYVERAYARVDPVVVGCYQRFHPVDWKRLDWSPKPAREFLKDALKHGVGQGYAIPIRGPNGQFALFTVSHNCDDIAWEKITDKYGRDLILMAHYFNRKVLELEPSRSAEEAQPLSPREVDALTLLAIGYSRAQVAETLTISEHTLRVYIESARFKLGAINTTHAIARALSLGLI
>AYWE01000002.1
DNEFAGELKEMHGLRFRVFKERLDWEVDTEDQMESDSFDALKPVYLLLKGSDWRIRGCVRLLPSTGPTMLRDTFPVLLGADVVPSTTDIWESSRFALDLPPSAAGGLAQATYELFAGMIEFGLAKDLTRIVTVTDTRMERILRLATWPLSRIGEPKCVGKTQAVAGFLEISHASLLRIVEQLSASVDAADLCEAMASAAAGFDFPLFAYFTYPS--ASGDAPQLISNYPSSWTSRYLQQRYHSLDPVILRGLQGWDTFDWGVDRARPNSQQQILESAAEFGICGGLTMSMHDHLGRFAALTFASDERPRSL-ARYEKALQ--LVAINFHIHVRRRLAD-DRVVDGVTLTPREFECLKWAARGKSAWDISQLLGVSKRTVTFHLENAKAKFGVRTINQAVARMAASG--
>LWLR01000001.1
QDMPSSLLAELGSYRYSVFARGEGWSIPSTPGQEYDRFDRSDVTWLIAWS-RSGISGCARLMPWTEPEQTEGIV-------LPFNHEKVWEMSRFSARLEV----D-PELPLNILWHAVQLAELNGIEFIISSATPMLEKMFEQHQVVYQPLTPGLIQSEDNLFAIRIPVTQPALAE-ENKFQALATTQELKGLLQDYIQSLGFDFFAFFIQHRVPFTRPRVYLHDTYPKLWIKRYKEQNYYAIDPVLQLCQRSGRGVEWTAEL--FSCAKEMWQDACNFGLLSGFSCSAMASNRAVGILSIGSKRFITDCRR-VELE-ARLHFLAEQSLYLLERLNDEALMVQGNDFSQRELEILKWTAEGKTSQEISVILSISEHTVNFYQKNMKKRFNVSNKTQIACYAAAIGLI
>AYVK01000031.1
--EFSDELEQMHRLRYRVFRDRLDWDVSFSGGFEVDPFDALRPHYLLLRA-AGRIDGCVRLLPTTGPTMLRDSFFALLADRPAPEDPRVWESSRFALDLPPSKQAGIAIGTYELFAGMVEFGLSRGLRSIVTVTDLRIERILRRAGWPLERLSDPQTIGNTRAVAGYLDVSRESLEALVGQIADSADATDLRNALGEIASSLDLPSFAYLF-PS-SGKGRNVRLISTYPQSWTSHYLHSRYEKIDPVIHQARGGQEPFSWDAHGADSTQQRQLMDEATQFGIHCGFTIPIHDSTGNFAALTFASDERRPPINR-YDRAL-ELI-AIFFHLHACRKLAD-GRTVDGVTLSRREMECLKWAARGKTAWEIGRILGISRSTAAYHRDNARKKLGVKTAIQAAVR-------
>CYSE01000003.1
-HKFPKLARSMFLDRADQFKTRLGWAVNVDDGFERDEYDDENPLYVIWENADGTHGGSMRLLPTIGKTMVNDHFIHLTDG-VRIQSPLIWECTRFCLSRTA-----TPGVAAALMLAGGEVMQEFGVEHYVGVFDARMVRIYRRIGSSPEVLGSEG-EGREKISVGLWEFTSEAQASVIERLESAKGLDDLQIVIEELRDQYGVDHMVYHWVN---SN-GEQYGCGTYDLEWVNRYVERGYLRIDPVIQGCFQRFHPVNWKRLDWSSKSARALLKDAIEHGIGQGFSIPIRGPNGQFALFSLTHNCD-AEWEEFTESNRRDLILVAHYFNQKALEFEPGRTPEPAQQLSPRELEAMTLLAIGYSRAQAADTLSISEHTLRVYVESARFKLGAMNTTHAVARALSRGLI
>NAFL01000161.1
--QDSELAMGMHRLRGRVFKDRLDWDVSVCNGLEIDQYDTFKPTYFLALE-QNDVVGCVRLLPTTGRNMLADTFPVLLDGNATPRSARIWESSRFCVDTKSAAENGLRKATFLLFAAMIEWGQQHNLQAIATVTDLRMERILRRAGWHLDRLGMPRQIGSTNAVAGLLPITEEALGAIVDCLHTAHTEDDFRRVAERAAHALRFRWFAYFG-Q----RANGPILISSYPKSWTSHYFREGYHNIDPVLQEPRNTSRVFLWDGREAKSAKERRLFDDALSFKIRTGLTIRIPSSQNRFAAFTLAVDERSLGLDRFVESSQ-DMLQTVGLTYHAHVSAAGPRYAQQVCTLTQRERQCLGWISEGKTMQDIAQLLGVGSRGVKFHLDNARRNLAALTLPHAVALALRQGLL
>LLMX01000001.1
EGLSAAMIAELGRYRHQVFIEKLGWDVVSTRDQEFDQFDHPQTRYIVAMG-RQGICGCARLLPTTDAYLLKEVFAYLCSE-TPPSDPSVWELSRYAASAAD----D-PQLAMKIFWSSLQCAWYLGASSVVAVTTTAMERYFVRNGVILQRLGPPQKVKGETLVAISFPAYQE-----RSEMQPIHDSQGVFAVLEKEVRRLGFDYYAYGVRHTIPFTRPKTEVHGTYPKAWLERYQMQNYGAVDPAILNGLRSSEMVVWSDSL--FDQSRMLWNEARDWGLCVGATLPIRAPNNLLSVLSVARDQN---ISSFEREEIRLLRCMIELLTQKLTDLEYPMLMSNPVCLSHREREILQWTADGKSSGEIAIILSISESTVNFHHKNIQKKFDAPNKTLAAAYAAALGLI
>FQWM01000001.1
KDQFQPLLEDMFRLRARVFAGRLGWDVTIENDMEIDQFDHMDPSYVVGVDDNMNVISCARVLQTTGPHMLSDVFSAILCGQAPVRSPNIWESTRFCVDTQRKSKHTVSTATCELMLGILEYAQDSGITDIITVIDPIMDRVLKRSNNAPHYVGETVPMGKVKALAALLDCTDERIANV-------RSEELYASYLNDVCSSLGFDDAAYAGINP---VGGTMHAYVTYREDWQHHYLHRGLQNLDPTIHSAMHSVAPVDWSRLK-RTKDFKRIFSDAHDFGISRGITIPVRGPYGEFGMLSVTRNCDDGEWKKHRRNVIADLQSVAAH-VHDHVMSSAISRFLHHPQLSDRELEILQWIAAGKSQQDIADIINISNRTVEVHLRSARTKLFALTTAQAVGRAIGMSLI
>CP010802.1
---ENPAIHDVYRFRHQVFHDRLGWEVGSDQGLEHDRFDKLNPVHMFTRNRQRQVEACWRLLPTTGPYMLRDIFPQLLREETAPSDPHIWEISRFAVVPSAGDQANICDLTFDLLRAGVDFADRNGIRHYVFVTSVAVERLLKSTGLAIYRFGRSQKVGKVLSVACWIDINDATRQAVIDALNRTDSVDEIHALCAEACTGFGFDHFIYGARTPTSLVHPHLFIISGFPTPWWEHYKEQNYFQIDPTVAHCASRTVPLIWNSLAGENPAMRRFMDESRSSGLRSGVSLPVHGWQGESAMLSMVSSRP-EAMQQEIVAALPELQLLTAH-LHEAVRRLVEITAGPQPGLTDRERECLLWSAEGKTSWETSQILGIAERTVIFHLQNAGTKLNVTNRQQAVARAISLRLV
>JSWK01000005.1
LHQHRELAHSMFVDRADQFKSRLGWDVSVDQGEERDEYDALDPLYVIWEQADGRHGGSMRFLPSTGPIMVNDVFPELTGG-DAICSPLIWECTRFCLSRDV----S-GNVAGALTLAGLEIMRNFNIAHFAGVFDRRMVRIYRSLGFSPDVIGTMG-EGRDRICLGLWDYSSETYHRV-EVLDATTSVDGLQEIIQRVCDTFEVDHAMYHWVD----SAGDHYHFGTYAKDWVERYQEKAYVRVDPVIIGCYQRFHPVDWRRLDWSSKPAREFLQDALAHNVGQGYSIPIRGPNGQFALFTVSHNCDDDTWTRFTDKHSRDLILIGHYFNRKALEFEPDRSPEHVQPLSPREIDALTLLAMGYSRAQVAKTLTISEHTLRVYIESARFKLGAINTTHAIARALSLGLI
>MTGC01000028.1
EEFDKKLLGEMHKLRAQVFKERKGWDVSVIDEMEIDGYDALSPYYMLIQETEAQVFGCWRILDTTGPYMLKNTFPELLHGKEAPCSPHIWELSRFAINSGQKGSLGFSDCTLEAMRALARYSLQNDIQTLVTVTTVGVEKMMIRAGLDVSRFGPHLKIGIERAVALRIELNAKTQIALFLELERSSGKLEWSAILQKMASDLGFSKILFGLLPKDSQDYENAFIVGNYPAAWREHYDRAGYARVDPTVSHCTQSVLPIFWEPSIYQTRKQHEFFEEASAAGLVYGLTMLLHGARGELGALSLSVEANRAEANRFMESVLPTLWMLKDYALQSGAGLAFEHPVSKPVVLTSREKEVLQWCAIGKTSWEISVICNCSEANVNFHMGNIRRKFGVTSRRVAAIMAVNLGLI
>LNIV02000012.1
EGLSAAMIAELGRYRHQVFIEKLGWDVVSTRDQEFDQFDHPQTRYIVAMG-RQGICGCARLLPTTDAYLLKDVFAYLCSE-TPPSDPSVWELSRYAASAAD----D-PQLAMKIFWSSLQCAWYLGASSVVAVTTTAMERYFVRNGVILQRLGPPQKVKDETLVAISFPAYQE-----RSEMQPIHDSQGVFAVLEKEVRRLGFDYYAYGVRHTIPFTRPKTEVHGTYPKAWLERYQMQNYGAVDPAILNGLRSSEMVVWSDSL--FDQSRMLWNEARDWGLCVGATLPIRAPNNLLSVLSVARDQN---ISSFEREEIRLLRCMIELLTQKLTDLEHPMLMSNPVCLSHREREILQWTADGKSSGEIAIILSISESTVNFHHKNIQKKFDAPNKTLAAAYAAALGLI
>JNLW01000006.1
-QLPIAQATELARYRHRVFVEQLGWTLPSAEGIDRDAFDHDDTVYVVARDGSGEMCGCARLLPTTRPYLLEALFADLIADLPLPRSAAVWELSRFAASDADGGASGADWAVRPMLAAVVACAAERGARQLIGVTFASMERLFRRIGVHAHRAGPPKQVDGRLVVACWIDLDPQTFAALYDEFSAAEDEQQLFQRIAAYSKRLGFEYCCYGIRVPLPVSKPAVAIFDTYPDGWMAHYQAQNYIEIDSTVRDGALSTNMIVWPDVD--KIEPCPLWRDARDFGLSVGVAQSSWAARGAFGLLSIARHARLTP-AEINMLTLQT-NWLANLSLMSRFMVPK-LSPEARVALTAREREVLCWTAEGKTACEIGQILCISERTVNFHVNNILEKLGATNKVQAVVKAISAGLI
>MKUS01000039.1
RSLSPELFEGIARYRHKVFIETLGWELPAREGLELDQFDRPDTIYLAARE-DGRLVGTARLMPTDKPYLLGEVFPQLMGGVEPPRRADVWELSRFAAVDFAQAQF-SSPVTLQLLREVLRLAADNGVQRLITVSPLGVERLLRRAGCAAHRAAPPVVIGGQPLFACWVEVQG------MQAIDPDGAEDEVFAHIAFAARGLGFEWCAFGLRVPLPVTDPKVMLVNDYPAVWQHRYLEAGYVRVDPTVLHGRSSQVPLVWSEQV--FASTPGLWSEAQSAGLRYGWCQSSLDAYGVTSMLSLSRSSP-ITGTEMADKR-MQMSWLVNI-AHMALGRHFKPRGPPGADLTARETEVLKWTIDGKTAGEIALILSISIDTVNYHVKNATLKMNSPNKATAAVRALAMGLL
>NDFS01000059.1
EEFDKKLLGEMHKLRAQVFKERKGWDVSVIDEMEIDGYDALSPYYMLIQETEAQVFGCWRILDTTGPYMLKNTFPELLHGKEAPCSPHIWELSRFAINSGQKGSLGFSDCTLEAMRALARYSLQNDIQTLVTVTTVGVEKMMIRAGLDVSRFGPHLKIGIERAVALRIELNAKTQIALFLELERSSGKLEWSAILQKMASDLGFSKILFGLLPKDSQDYENAFIVGNYPAAWREHYDRAGYARVAPTVSHCTQSVLPIFWEPSIYQTRKQHEFFEEASAAGLVYGLTMPLHGARGELGALSLSVEANRAEANRFMESVLPTLWMLKDYALQSGAGLAFEHPVSKPVVLTSREKEVLQWCAIGKTSWEISVICNCSEANVNFHMGNIRRKFGVTSRRVAAIMAVNLGLI
>JQEI01000012.1
SSLSDEKSEDLFMLRKNIFKDRLEWAVNCSDGKEFDQFDNEKTNYIFGVE-NGMIICGTRMIDMKHSNMLNDTFSSFFKNMAIPKG-KFIESTRFFVDKERTHSGRRFPVTMALFLALVNYARQHHYDGILAVASHPMMYIIKRSGWNVSVLETGFSEKNEPVYLLLGHVDLESQKVL----------DVIRKHLEAALKDFGELIWAYVVLSK--KDMSYMFGVTNYPGEWVKRYKEEGLQYTDPVVITALNRLTPFSWDENLTIGFHFSELFDQAREFGITNGYTFVLHDYNNNLVTLSFIITSRKAEIRQSLINNKGDLSVLLA-SVHEMYLAKNTAISEREPQFTERENEILYWASVGKTYQETGMILGITTRTIKFHMSNVVKKLGVANSRHAIRLGVELQLI
>MUJJ01000001.1
QDMPSSLLAELGSYRYSVFARGEGWSIPSTPGQEYDRYDRSDVTWLIAWNAREGISGCARLMPWFEPELSEGIV-------LPFSHEKVWEMSRFSARLDV----D-AELPLNILWHAVQLAELNGMEYIISSATPMLEKMFEEHQVVYEPLTPGLILSEDNLFAIRIPVVQPALAE-KEKFQALTVSSELKPLLQQFIESLGFDYFAFLIQHPVPFTRPRIHLHSTYPKLWVKRYEKQNYYAVDPVLRLCQRPGRGMAWTEEL--FADAGNLWREAREYGLQSGFSCSAMAPNRVIGILSISSQQ-PISVQLCAELEV-KLHLLAELSLDTLERFSDDAMMVLKKEFSQRELEILKWTAEGKTAVEISLILSISEHTVNFHQKNMQKRFNVSNKTQIACYAAAIGLI
>AYWA01000001.1
EDLYREEMQQAFRLRHKVFVEERGWDLRREDGQEIDRFDNEYAVHMLFIEDDHHVIGYQRLLPSTRPHLLSEVLSSLCEG-ERPVGPNIWEWTRYCVEAGHRERRMLSPVANALLGGIVEWGLHNGVDTIIIEMNPLWLLRLVQFHFRVTPLGLPQVISGEEAVAVTAKFDERTLARLMLDIQRSKTAKDVSEALLSFAARFGTTSILAGIIPPPRREQLSHVLLDHWPAEWTDRYFSKGYLYRDPTIRLVAQGSQPFSWRDIG-SWPGGRRIMDEAAEFGLREGLTFSFLTLERQRVGLSIAGERE-----L-PPGEQDAFLLVAAYAFGKAVILAEENGQTGRVGLSPRQNDVLQWASLGLSVEAIADRLGISSHTADSHLRAARERLGVQNTVHAVAEAFRLGLI
>FOWA01000013.1
LHNHGELFANIFRARKQSFIVQKRWNLPQTDDMEFDQYDTPMSRWVAIHE-NGRVLAGVRLTPTTASYMIRDAQLNLLGGEPAPVEAGTWEASRLFVDHTIPQRE-RRRVHFNLVAEMTNSARELGASRLVCLVASTWPRWLVPCGLDAQAMGPVVWIDDGYFQCVSINLAA----------------AEINAALAKLKKLAGY--FIGLHIRF----AAPLMQFQTYNKEWAQRYSERAYALRDPTIAWGFSTTGACRWSVLP--IPDPFSILQDAADHGLHYGLVVA-HGPIKSRTIAAFAHDK--RE---FTDDEI-DVI--SAT-L---RRLHE--ITEPPESLTKAQQEALRCIAEGDRHAAAAAKLGITESAFKARLISARERLMARTTAEALQRAKDYRLL
>LPJO01000040.1
-RLPPEHAAELGRYRRRVFVEQLGWALPANDGAERDQFDRDDTVYVFARSGGGRMCGCARLLPTTRPYLLMSLFPDLIADMPLPQSAAVWELSRFAATGDDSGADPAEWAVRPMLAAVVSCAARLGARQLIGVTFASVERLFRRIGIHAHRAGPPKQVDGRLVVACWIDIDPQTFAALYDQFSAAEDEQQLFQRIAAYSKRLGFEYCCYGIRVPLPVSKPAVAIFDTYPDGWMAHYQAQNYIEIDSTVRDGALSTNMIVWPDVD--KIEPCPLWRDAHDCGLSVGVAQSSWAARGAFGLLSIARHADPLTPAEINMLTLQT-NWLANLSLMSRFMVPK-LSPEARVALTAREREVLCWTAEGKTACEIGQILSISERTVNFHVNNILEKLGATNKVQAVVKAISAGLI
>JQOG01000002.1
-LLSETKSEELFTLRKETFKDRLNWAVQCTDGMEFDQYDNNNTTYLFGMK-DNTVICSLRFIETKYPNMITGTFFPYFKEINIPEG-NYLESSRFFVDKSRAKDGNEYPISSMLFLSMINYSRDKGYDGIYTIVSHPMLTILKRSGWGIRVVEQGLSEKEERVYLVFLPVDDENQEAL-------------KDHFNENLDHYDGIKFSFMVLNK--KNPSEMIIISSYPDEWVNLYKENKYQHIDPVVLASFNKISPFSWEKSLVTRLQLAKIFDLSKKYNIINGYTFVLHDHGDNLAMLSIIVDSYPDDVDTFIEEKKDTFQMLIDASLCREMI-ENKKQLNNKEIFSQRENEILYWASMGKTYLEVAIILGIKTSTVKFHIGNVVKKLGVLNAKHAIRLGVELQLI
>LOWD01000097.1
-RLPSDLAADLGLYRHRVFVEQLGWKLPSSEGFERDQYDRDDTVYVVARDDDEEICGCARLLPTTRPYLLKELFPTLVNDMPLPQSASVWELSRFAANAEDPTSGNPAWAVRPMLSAVVECAVRLGAKQLIGVTFLSMERLFRRIGVHAHRAGPAQQIDGRMVVACWIDLDSQTLAALYLQFSAAENEQQLFRQIATYSKRLGFEYCCYGIRVPLPISKPAVAIFDTYPNGWMERYQEMNYLEVDPTVRDGALSSNMIVWPEAS--RSDETTLWNDARDHGLAVGVAQSSWAPRGVFGLLTIARHTRLTS-AEINQLTLQA-NWLANMSLMSRFLVPK-LAPESGVALTHREREVLCWTGEGKTACEIGQILSISERTVNFHVNNILDKLGATNKVQAVVKAIAMGLI
>FOPF01000010.1
RHEYSGLLDRMFQLRAQVFGGRLGWDVHVENGREVDQFDALDPGYVIGVNEDGEVVSCVRALQTTGPHMLADVFSAILGGEAPLRSPTVWESTRFCVDTKRRGPGTISGATSELMIGSLEWAMTSGISDIVTVIDPIMNKVLKRSNAPYDYLGETTQMGKVPAMAALLDCTPERIARV------QTSSATLQDFLVKLCERLGLEHAAYAG-M--DQSQGDIRGFVTYPEEWVRHYRENNLAKGDATLHLASRSIAPVDWSRIP-RSEEYDRFLDRAMDFGIRNGVTVPVRGPFGDIGMLSVSMSGADA-WARTYARVVPELQ-VAAVHVHDNVVRAFASHPGIRPTLSAREVEILQWIAVGKTQRDIGSILAISDRTVEVHLRSARTKLAALTTAQAVARGIKARLI
>FP236842.1
KDMPSSFLAELGSYRYNVFVKSEGWAIPSRPGQEYDRYDCSDVICLIAWTAQYGICGYARLMAGRGSSGLEAGGTP-----STGEQDIFWEMSRFSARMEI----D-AELPLNILWHATQLAEQSGIHYLYSAATPMLEKMFDQHQISYQSLMPGVVQSEDNLFSIKIPVNQPCLAA-----------VHITRIIEQQLRELELDFYSLFIRHPVPFTRPKTFLYSNYPEDWLEHYFREDFYQLDPVLKMCGSPGKIWLWDDEA--ISSGVRVFENARNYGIFHGLSCSVMASNRSVGIFSMSTANSLKTIELTPVMEL-KIQYISELSMASLIKINDISMATTKLDLSQRELEILKWTAEGKTSAEISLILSISENTVNFHQKKMQKRFNAPNKTQIASYAAAIGLI
>FPBH01000014.1
QEFDNADINEMYRLRARVFHGRLGWDIPTIAGMEIDGYDALGPHYMLIQGDDRHVRGCWRLMPTEGPNMLKDTFPQLLHGADAPVGRHIWELSRFAIETSGEQSFGFADLTMQAIHELVTFADRMGITRYVTVTTTPIERLLRKTGIDISRLGSPLQIGVERAVALDIAVSPKTRTAL----LNAADEAEWFGAIAGLADTWGFDRLLIAMLPRPTIRLEDAYVRSTYAPAWRRTYDEQGLVHIDPTVSHCATRATPLIWSPDIFTTAPQQSMYEEARSHGLRAGVTLPIHGPNQEAGMMCFVNDSNPT--EAFWRHVLPNLVLLRDLVIDTSQRHLNTHAQTLLPKLTPRERECLKWTARGKSTWEISHILSCSEAVVNFHMKNIRTKFGVNSRRAAAVIAAQLGLI
>JYFE01000031.1
-----DLVRQFMALRKATFIDEMDWDLSHADGIEFEQYDSFHAVYVIAHR-GKDVIGGARLIRTDRSYMIKDAYDDLCYE-APPISEDVWELTRLATLPK-------IDVARDILKVANRYLADRKAKTCLFLGPPAFMRIARSMGFSPAAIGPIVGNETGRFLAFKCEIL------------------------------------------------GPEHMISEFPAEWRTEYEEKNYMVADPILIWAFSLSGVRRWSEVR--LPDIRKVLERGRAHGLAYGAVFSQKRGL-KRSVLSIAHDS--RE---FTDEEI-DAV-------DARFSLWC-DLATNQAALTAKEIAVLQLLRDGEGQKEIAQILQIAETTVKQRAVSATKKLGAKNRTQAVAIALKRGFL
>LXVX01000007.1
-ALDARVFREMFEERKRVFVDLLGWDIPVLAGREIDQFDNDEAVYIVVTDAQGHHRGSARLLKTDRPHILGSVFPHLCDG-NVPVGPEVREITRFCLARAMG-AAERRTVRNRLVSGLVEHALASGITTFSGVAEESWFKQILAFGWDCELLGDRLSGVSRNLAAMRISISSETPDLLCDSVSAAKSPDALYDFMQDITARMGFAHFALVHHVDTAVPATGTIRLVDYPQSWMDIFEERRLYAADPIHRASQQTSVGFAWNNVE-ASPRDRAVLTAARDVGIGDGFTIPAHIPGEINGSCSFATASG-VG---LDEEQLPLVQLVGNF-AFEAARRVNRSHPRELPRLTDRQVECVALVARGKTDWEIARILGVGSETVSQHLKDARDRYGVTKRTMLAMRALFDGSI
>AF393621.1
-QKYAGVLDQMFRLRKKVFADTLGWDVPVIGPYERDSYDALAPAYLVWCN-RTRLYGGMRLMPTTGPTLLYDVFRETFPAAADLVAPGVWEGTRMCIDEEAIAKDDAGRAFSMMLLALCECALDHGIHTMISNYEPYLKRVYKRAGAEVEELGRADGYGKYPVCCGAFEVSDRVLRRM-EQ---IKAAPNVDAAIRILQAEYGLDFVTYHLAQTIASKIDSPFVRTTYPDAWVSRYLLNSYVKVDPIVKQGFERQLPFDWSEVE-PTPEAYAMLVDAQKHGIGNGYSIPVADKAQRRALLSMNARIPADHWAELVRRCRNEWIEIAHL-IHQKAVYELYGENDPVPALSPREIECLHWTALGKDYKDISVILGISEHTTRDYLKTARFKLGCATISAAASRAVQLRII
>CTKJ01000001.1
NSMPERKLDEIFTLRKITFKDRLDWKVTCIDGRESDQYDDENTNYILGTI-EDTIVCSVRFIEMKYPTMITGPFSPYFNDVNLPID-GFIESSRFFVEKALVRDGNDSSLSTILFLAMVNYARSRGYKGILTVVSRGMYILLKRSGWNMTVLNQGESEKNEVIYLLNLGVDIDSQQKL---FDNESINEDIKNYIQRRIKAYGDLRYSYLVMNK--KTPLHPAIISNYPLDWIKKYKKNSYHLIDPVILTAKDKVAPFAWDDNSVKKSTDSAVFNLAREYNIINGYTFVLHDNNNNMATLNISNGNDSESI-EINKEKIQMLLIL----THDKMLGLYQKVPNGREIFSPRENEILYWASVGKTYSEIAIILGIKRSTVKFHIGNVVRKLGVLNAKHAIRLGIELKLI
>ASZC01000002.1
QDMPSSLLAELGTYRYSVFARGEGWSIPSTPGQEYDRFDRSDVTWMIAWNARQGICGCARLMPWQEPEMTEGLV-------LPFSHEKVWEMSRFSARLEV----D-AELPLNILWHSVQLAELSGIEFLISSATPMLEKMFEQHRVVYEPLSPGLIQSEDNLFAIRIPVQQPALAE--IQFQAVTAVMQLKPLLQKHVENLGFDHFAFLIQHPVPFTRPRLFLFSTYPENWVKHYESENYFAVDPVLLLCQQPGRGVEWTRDL--FTGAGNLWAEANAYGLLSGFSCSAMASNRAIGILSIASKQQSKTQHLRVELE-VKLHFLAELSLRVLERLNDNAMVILSNDFSQRELEILKWTAEGKTSAEISLILAISEHTVNFHQKNMQKRFNVSNKTQIACYAAAIGLI
>LXVX01000017.1
-EQEHAALRSMYAARKSVFVDLLGWDVPVLGQYEIDQFDGPQTLYLIAAE-DGTHLGSMRLLPTSGPTLLGDIFDFLCEA-GPPASQAVWEISRFCLSRDLMAA-QRRQVRNRLVTMAARFALDNGIEHYCCVADMPWFSQILSFGWECRPLGLPQMLPCGMTGAMEISIDEDTPSRMIGNCRIVEDEFALKALLCDITPSIGCEQFALVSHVDLVGPPREATIIMNYHEGWVERSLLSNYYIDDPVHAASTRTVTAFLWSLIPSMTQRQLRILDEARPFGLVEGLTVPVHSPGEYRGTCSFGGRGP---IEL-TAQLLGAVQ-VIGMFAFEAARRIQATGNDRVPTLTPRQLDCIALVACGKTDREIGIILELSHHTVRDYVEDAMRRYDVFKRTELVARCLFDGQI
>CP011371.1
--------NALAAYRYRVFVETLGWDLPVQGNAETDEFDGPHTMYVIARNERGEICGCARLLPTTGSYLLAKVFPQLLQE-APPVGSDVWELSRFASMDDRLSHQE-LKVAEQLLAAALEHAAKRGVKRFITVSPLGVERLLRRAGVHAHRAGPPVAVNGQHLFACWIEVDRQSIHAL------IGSEAELFSRLTSVAQDLGFDFCAYGLRMPLPLSNPRIAMFNNYPLSWQQRYQERGYVAVDPTVHHGMRSSLPLVWSDSV--FASSRELWEEARSFGLKVGWALAYRDPNGIRSLLTLSRSSELTS-TE-LKTKMSKMYWLAQV-GHQGMSDRVSTRPEFDIRLSERETEVLRWTADGKTSNEVADILNISERTVNFHISNAMGKLGASNKTAAAIRAAVLGFL
>CP000282.1
-VNNQSIVNDIFRIRHETFIERLGWDITSTDGKERDRFDDLGPYHIAVKPQDGGVVGCWRALPTKGDYMLKSVFQELLQGEDVPEQEDVWEISRFAVRKGQGASAYMSDITMDLFDTFIQFAKMKGIKKYVTVTTLACERILKRGGMAVRRMGEVMQVGVERTVALWIDIEAS-----CSALCEATDEETLKELCLKFCELVGFEFYIFGIISSASLSSPTISTISNYPDEWFKNYFEEGMQRHDPVVRYCMQNTSAIRWRQLM--DLEHEKIMIRASESGLCDGLSIPIKAPSGEIAIFSLASNRE-EG----LNQRINACLPFAQFECYSALMLKL--AQNKQTHLTAREKESLFWACEGKTTWEISKILDVSERTVIFHLSSATSKLGAVNRQHAVAKAILSGLI
>CP002600.1
-RLSPQLAADLGSYRYRVFVEQLGWQLPSEDKYERDQFDRDDTVYVVGRD-SGDICGCARLLPTTRPYLLHEVFPHLLSDIAAPRSPEVWELSRFAATPEDGAAGSLAWSVRPMLAAAVECAARRGARQLIGVTFCSIERLFRRIGVHAHRAGRPVSIDGRMVVACWIDIDAQTLAALYHQFNAAANEQQLFQQISAYSKRLGFEYCCYGIRVPQPGTQPVVEIFDTYPAGWMAHYQARNYIEVDPTVRDGAMSPNMIIWPDVD--TAEDPSLWRDARDFGMSVGVAQSAWAARGVFGLLTIARRSRLTP-AEINSLTLQA-NWLANLSLMGKFLVPK-LSPAASVTLTKREREVLSWTSEGRTASEIGEQLNISERTVTFHINNILAKLGATNKVQAVVKAIGMGLI
>AWFD01000005.1
REANRDLLDEMYRMRYRIVVDEWGWDIPGSPGYDKDQFDTDSTVYVIVQD-HGQVVATSRINPTTKPHMLSELFADYCDLQPFPVGPDVWECSRFVTDRSLM-PDPVFRFRCRLGIGLTVFCIDKRISRLSWLTHQKFYNLVQRV-WATEPLGLPRREGDDWAIPAVSKIDQETLDR-IRSVQSMQTVEDTIAVLSGFIEHYGFERIFLGVNPA-NVPLKEILYVSDWPDELKEHRRNQMAILHDPIAICALRSKRPFSWAEARDHSRAGRMVVDMVHDYGITDGMMFPMHALHSVSGGVSLGGSNLDLS--ATQVKEL-EIV-CQTVYYHLEDLLGP-FPYQKVAQLTRRETECVQFAAAGKSNWEIAQILGIQEDTVKKTLRRAGDKLETVNRAHLVASAIAKNQI
>CP016937.1
NNMPERKLDEIFSLRKITFKDRLDWKVTCIDGKESDQYDDENTNYILGTI-DDTIVCSVRFIDMKYPTMITGPFAPYFSDVSLPID-GFIESSRFFVEKALARDGNNSSLSTILFLAMVNYARDHGHKGILTVVSRGMFILLKRSGWNITVLNQGESEKNEVIYLLHLGIDNDSQQQL---FDNESINEDIKNYIQRRIKTYGDLCYSYLVMNK--KTPLHPTIISNYPLDWVKKYKKNSYHLIDPVILTAKDKVAPFAWDDNSVKKSTDSAVFKLAREYNIVNGYTFVLHDNSNNMATLNISNGSDSISFDEINKEKIQMLLIITHEKMLGLYQSNSRNSQIERDIFSPRENEILYWASVGKTYAEISIILGIKRSTVKFHIGNVVRKLGVLNAKHAIRLGIELKLI
>LSRO01000013.1
SKHHPQEMDAMFRLRKRVFHDLLKWEVTVRGAWEIDNYDEANPLYVLSYD-TGRLRGSLRLLPTLGPNMLDDTFPTLLGDTPQIRSASVWESSRFCIDPEISQDNQVTIAAAELMCGVGELGLASRLSHVVTVTDVFLERMFRRMGCPGERIGEPQRIGSVHAVAVAWAVTDALLDTM------------------------------------------VHRLCHTFEADLPEVYRDRNAGCIDAVLRMASGDIRPVDLADSRKRYPASETLFQAALHFGLTEGIILPLSAPARRCARLVIQADVAPAEWASYRRCHLRDFQLLANL-FHASLLESDADQHPASVILTNRETEVLGWAAAGKSYWEIATILGITERTVRFFMTNARRKLNVVSNTQAVAQAMRHALI
>LJAK01000017.1
LHNHGELFANILRARRESFIVRNNWKLPESMGMEFDQYDTPASRWLAVHD-DGRVLAGVRLTPTTASYMIRDAQNGLLSSGAAPVDSATWEVTRGFIVHDLPAAQ-RQRVRIRLVNQMLRTARTEGIGRMIALLPSNWGRWAGRCHLTMEPAGRNMNMGGIDYQAVWIGFARQ---------------------------------YALHF-RF---A-LPLMHYHSYPRDWTDRYTERAYALRDPIILWGFGNTGTARWSEIQ--LPDPENIIGQAREFGMNYGFVVATGS-IKSRTVASAARAER--E---FTQSEIT--------QFAETIETMH-RLVEPPGSLSAAQIEALALIAGGDRHAAAAAKLGISESALKARLAAARTNLKARTTVEAIQRARNYKLL
>LNRT01000004.1
-APGNAALRAMFAARKQVFIDKLQWDLPALDGRELDQFDTPDARYLILLD-DLRHRASARLLPTTAPHLLGDIYSHLCAD-GAPSGEGVWEISRFCLDPGQT-PTERRDARNQLVTALADYALRHGIGEYVGVAEAGWYHTISKFGWTCRTLGPVHRDSACRIVALSIAIDEDTLPGLAHDISGADKEERLFAALSNAADRMGFDLFALAFDRRGGGGEGASMLVHNYPDAWANVYVGFDLSGTDPIRRAGEKSMTGFQWRNVD-HSRGDRQLLKVARESGIGDGFTVPRHLPGEATGSCSFAVAPARIPL---EMLHAAEI--VGAVALAAARQLIGTGSYTPRAALTERQRECVLWSARGKTAGETASILGISEETVVRHLKIARERYSVPCRQMLILCALFDGVI
>AF016298.2
-REHADIVKDMFRLRKRVFADRLGWDVQISQGMERDRFDDLDPAHVVSVDDEGRVVGCMRLLQTTGPHMLSDVFSSILDGEPPLRSATLWEATRFCVDTDRRARNSIAYVTSEVMIGAFEFAMSAGVTDAVAVIDPVMDRVLKRSGNAPQYVGTPKPMGKVTALAALMDCSEERVKRI-----VATDDASFLDYIDQLCQKLGFDYASYATTSP---MTGAVQGYANYPDSWKMHYMRRNLHRVDPTIHKSALSIAPVDWSRFE-RDERFRAVFFAAEDFGITQGLTVPVRGPYGDRGLLSVTRNCRP-EWEKHKRAVIGELQ-VAAVHLHDAVMRSDVSRALRQPRLSTREIEVLQWAAAGKSQTDIGDILGISHRTVEVHLRSAREKLGTLSTVQAVGRAIGLGLV
>LLNF01000034.1
EGLSASMIAELGRYRHEVFIEKLGWDVESTRGQEFDQFDHPQTRYIIARS-REGICGCARLLPTTEAYLLKDVFAYLCSE-TPPSDPSVWELSRYAAGAAD----D-PQLAMKVFWSSLQCAWYLGASSVVAVTTTAMERYFIRNGVVLERLGPPQKNKGESLVAISFPAYQE-----RSEMQPIHDSQGVFAVLEKEVRRLGFDYYAYGVRHTIPFTRPKTEVHGTYPKAWLERYQMQNYGAVDPAILNGLRSSEMVVWSDSL--FDQSRMLWNEARDWGLCVGATLPIRAPNNLLSVLSVARDQN---ISSFEREEIRLLRCMIELLTQKLTDLEHPMLMSNPVCLSHREREILQWTADGKSSGEIAIILSISESTVNFHHKNIQKKFDAPNKTLAAAYAAALGLI
>FJ656242.1
-------------------------------------------TYLLGMH-NGKLLCGARFIDSTQPTMMSEIFHEYFEGSGLPTDIPCCEISRLFLDKERRDSAGLHPASKVLFLAMIFYCMKRNYRGMYAVASRGMYAIFRHANWKIEVIQKGLSEKGEVIYYIFMPASMSIVEDI-------------------------GIIYAYAIMNK--KDPSQMRIINNNP-EWFDIYLERKYQFIDPVIIQSLRCVEDFFWENNVILGYNLTRIFNESFQYNIFQGQTFPLHDYLNNLALLSIISQKDSG-IDM-EKNRSKIVSFLIKL-HQKTLNLYSQHHQKKNVFLSPRERQILKWVGAGKTYAEVAVILSIAERTVKFHMGNVMKKLGVNNATHAVKLGTELRLL
>FOQM01000029.1
--HDSELTLGMHRLRGRVFKDRLDWDVSVSNGLEIDQYDTVRPIYLMLLE-QTNVIGCVRLLPTTGRNMLADTFPVLLDGNPAPRATTIWESSRFCVDTQTVAENGLRKATFLLFAAMIEWGQQRDLQAIPTVTDLRMERILRRAGWHLDRLGMPRQIGSTKAVAGLLPISDEALGAI-------------------------------------------------------------------------------------K--SAKERRLFGDALSFKIRTGVTIRIPSSQNRFAAFTLAVDES-LGLDRFIETSQ-DILEMVGRTFHAHVNAAKIPVGQQESALTQRERQCLGWISDGKTMRDVAQLLGIKSRGVKFRLDNARQNLAASTLPHAVALALRRGLL
>LJYG01000044.1
RHLYEDVLEQHFRLRHDIFVEERHWELRRPDGREIDSYDNEDTVYLLALE-GRRVVGGHRLYPTTKPSMMSEVFPHLAAVRGWPEDPLVWEWSRYFVVRDRR--D--GALNLQLMAAVQEFCLDQGIARVSAIMETWWLPRFHETGFVVTPLGLPALVENAWTMAATIEMRQETLDALIEGLGAYGRVPDAMNALETAFGRFGFETIIVTGLPNPDQRFAQMVLAKRWPAGWFSLYTQHNYDRVDPVVRLCRQSLNPFEWSEAPYDEPNAAEVMNRATDFRMSRGFIVPIHGLTGYEAAVSLGGVHD---L---NSRSKPALH-LMAMYGFDHIRRLLDPVPSRSARLTPREREVIAWASQGKSAWEIGEILNITQRTAEEHLATAARKLGAVNRTHAVALAIRHKII
>LXCK01000187.1
NELPPHVQTDLGAYRYDVFVRRLGWTIAGHEHAEWDEFDGPSTIHVVALD-AREICGYARLLPTTGPYLLRDVFAHLLGSSPAPQSPAVWEMSRFAASRRRRSATEREPLGMAFFPSVLTVAASLGATRVVGVMTPSIERLYRRSGIALHRLGNAMPGAGGSLSACSIDLPRLAFAP----LPESRDVRTLVETFRQAALQIGYQHHAIVELSGASHPASIDVVSLHYPSEWVEHYTRNDYFAIDPVHRAAFRYSTPFSWNDVATANLRERHLLMEAEDAGLDNGISIPLHQPLGRVLLVSLSGTAPTHDADAKWRNA-YLLGMQFNLQF-QSMRTC--HPIPPSVHLTDREQMCLTWVARGKSSWVIANMLDISKYTVDFHIENAMEKLNTRSRTFAAVKATRQGLI
>FNRQ01000002.1
DDLPSHIRHHLGAFRHRVFVQRLHWEVPRDATVEWDEFDGGSTVHLVALSADDTVCGCARLMPTTGPYLLRNVFPELAGPGSLPSSPSIWEMSRFAGPDLAGHRTG-TTSGMSLFPYAMSLALSFGATRVIGVVSRSVARLYRRFGLDLRDIDDGTSPDHADIVACAIDLNPGSFEKL--RLAYAADIASLVDSFSNAAHALGFPYYVIS--RVARQRTALEMVCAHYPDEWVRHYQRRDYASTDPVHRAAFTHSAPYRWHDIVGLSKAERRVLDEAQEAGLAGGLSIPVHQPGGSVLLVNLSGPLS---VNDAINSRL---AYLISTQFHELYRLTRTPPRRASHFLTLRQRECLTWVARGKSSAEIGLILGISRYTVDYHIEEAMKALNFNSRTAAAVNATVQGLV
>JWLL01000003.1
-GDHPKLARTMFRDRADQFKTRLGWDVHVKDGYERDEYDDLNPLYVIWEE-DGSHGGSMRFLPTIGRTMVNEHFGDLISG--PITSPVIWECTRFCLTRG----AG-SHVAAALMLGGGEIMQNFGVEHFVGVFDARMVRIYRMIGSSPDVLGSAG-EGRDQISVGLWHFDEAAAAAVLEDLEQAEGLAALQSASEEIRDHYGVDHVVYHWVD----SAGDQYGCGTYSDVWRDRYLEQNYLRVDPVILGCFQRFHPVDWKRLDWSSKPARTFQAEAIAHGVGQGFSVPIRGPNGQFALFTTSHSCDDV-WAAWTDAHRRDLILIAHTFNEKALEFEPDRAPEQSQALSPREVDAMTFLAMGYSRAQVADTLSISEHTLRVYIESARFKLGAMNTTHAVARAMSRGLI
>LLNH01000001.1
EGLSAAMIAELGRYRHQVFIEKLGWDVVSTRDQEFDQFDHPQTRYIVAMG-RQGICGCARLLPTTDAYLLKEVFAYLCSE-TPPSDPSVWELSRYAASAAD----D-PQLAMKIFWSSLQCAWYLGASSVVAVTTTAMERYFVRNGVILQRLGPPQKVKGETLVAISFPAYQE-----RSEMQPIHDSQGVFAVLEKEVRRLGFDYYADGVRHTIPFTRPKTEVHGTYPKAWLERYQMQNYGAVDPAILNGLRSSEMVVWSDSL--FDQSRMLWNEARDWGLCVGATLPIRAPNNLLSVLSVARDQN---ISSFEREEIRLLRCMIELLTQKLTDLEHPMLMSNPVCLSHREREILQWTADGKSSGEIAIILSISESTVNFHHKNIQKKFDAPNKTLAAAYAAALGLI
>LMFB01000041.1
-KQNPGDLDAMFRLRKRVFHDLLKWDVSLRGDWEIDHYDDANPLYVMSYS-TGRLRGALRLLPTLGPNMLDDTFPILLGDNPQVRSASIWESSRFCIDPAISQDRGSNQAAAELMCGVGELGLSSGLSHIVTVTDVFLERMFRRMGCPGERIGEPQRIGSVFAVAVAWEVTTGLLEQM-------------------------------------------HRLHHTFSARSLSTYIDKQYQRIDPILRMTMGGLRPVDWATARKLHPESEPLFSSATQHGLD-GVTLPLATPPRRLAFLAIQADVPADEWPAYRRLHLRDFQLLANL-FHAALLESDEECQPPEKALTHRETEVLGWAAAGKSYWEIATILGISERTVRFFMTNARRKLNVVSNSQAVAQAVRRDLI
>LOZR01000026.1
NELPPHVQTDLGAYRYDVFVRRLGWTIAHDDHAEWDEFDGPSTVHVVALD-AREVCGYARLLPTTGPYLLRDVFPHLLGSSPAPQSPAVWEMSRFAASRRRRRATGREPLGMDFFPSVLTVAASLGATRVVGVMTLSIERLYRRSGIALHRLGNAMASADGSLSACSVDLPC---------LPESRDVRTLIETFRQAALQIGYQHHAIVELSGASHPASIDVVSLHYPSEWVEHYTRSDYFAIDPVHRAAFQYSTPFSWNDIATSNLRERHLLMEAEDAGLDNGISIPLHQPLGRVLLVSLSGTAPTHDADAKWRNA-YLLGMQFNLQ-FQSMRTC--SPIPPSVHLTDREQMCLTWVARGKSSWVIANMLDISKYTVDFHIENAMEKLNTRSRTFAAVKATRQGLI
>CP006579.1
-HPRWEVENELYRFRKRVFSDRLGWDVESHRGLERDSFDKPDTHWVLIED-EEGLCGCIRLLSCAQDYMLPSIFPGALAGERPPRGADVWELTRLAIDAGRALDNGISELTCVIFREVHAFAREQGIRELVAVVSLPVERIFRRLGLPIERLGHRQAVGAVRGVGIRFHLDERFERAVLEHFTLVTDGNRLAELIGRFTLGMGYDRFALIL-PMSMQR-PKVVLFNQCPDSWVQAYTVNNMLACDPIIQLARTQTLPIYWNRLDEKQEGSMDVMGLAAEFGLRNGISFPLHGATGENGILSFITRERASS-DLLLESS-PILSWMSNYIFEAAIRIVRMREDDPQEALTDRETECLFWASEGKTSGEIACILGITERTVNYHLNQVTRKTGSMNRYQAIAKGVSSGIL
>LMNJ01000053.1
AQRFRDEMEQVWRLRHAVFVEEKRWDLARPDGREIDQFDTPHAIHFLALE-AGRVIGYSRLLPTTRPHLLSDVLPQLCEG-ELPRGHDTWEWTRQAVARSHRGRKAINPVSLALLSGIVEWGLASGVRRLVLQMPTLYLLHVVQLHFRAHPLGLPQAISGEDIIATTAEFDERTLARLLRSLDRTASVDDVARLLVTELAAFGVAHAMAGTVPGKARQQQSHILVNTFPSEWGRRYLTRGYAFHDPTVRHLSETKVPFAWSDLRSRDSEARRVMDEAGEFRLRDGVTIPLMTLEGGTAGFSLSGEHLAID----PDD-RPMLHLIATYAFGHLLRLRGEGSLPRTIRLAPREREALQWAAEGKTDWEIGEVMGISTHGVDFHLRSARTKLGTTNRTQAVAVALRRGLI
>BBUX01000017.1
ADRYADAMEQAWRLRHAIFVGEKGWELARPDGREIDQFDTPHAVHFLAME-DDTVVGYSRLLPTTRPHLLSDVLPQLCEG-ERPVGPQIWEWTRQGVARSHRAKRVVNPVSIALLTGIVEWGLAHGVHSLLLQMPTLYMIHVIQLHFRPQPLGLPVQIAGEEIMAATARFDARTLAKLLRDLERAATPDEIARLLVEAFSRYGVSYIMAGIVPDPKRRHAGFVLASTMPEGWARRYVTQGYALHDPTVRRLCTTATPFDWNAVLPDTPTAGRVMNEAGEFGIRAGITVPFVTLDGEPGGISVSGER---EIDP-AERV--AVNLVATYAVGQLLLMNSRPAAPAPARLSPREREALQWAAEGKTDVEIGMVMGITAAGVDYHLRSARAKLDTVNRAHTVAQALRSGLI
>CP015145.1
NNFSEGLYTKFKNYRYRVFVEYLGWELNCPNNEELDQFDKVDTAYVVAQDRESNIIGCARLLPTTQPYLLGEIFPQLLNGMPIPCSPEIWELSRFSAVDFSNSQAVSSPVSIAILQESINFAREQGAKQLITTSPLGVERLLRAAGFRAHRAGPPMVIDGYAMFACLIDV--------LSAFLVVQDEYQLFEIVKSTASKLGFDYCAYGMQSPLSIAEPKTIMLNNYPEAWQKRYIEQQYVKVDPTVQHCMVSLQPLVWSSQSAKTQEEKDFWEEARSYGLNVGWAQSSRDFIGTRGMLTLARSSDQLS-EKEQKAQYTNMYWLTQI-VHSSIAKNDVEFSQFNLYLTNREKEVLRWTAEGKTSAEIAQILGVTERTVNFHLCNSMQKLNVNNKISAAIRAVMLGLL
>JNGC01000001.1
QDMPSSLLAELGSYRYSVFARGEGWSIPSTPGQEYDRYDRSDVTWLIAWNAREGISGCARLMPWFEPELSEGIV-------LPFSHEKVWEMSRFSARLDV----D-AELPLNILWHAVQLAELNGMEYIISSATPMLEKMFEEHQVVYEPLTPGLILSEDNLFAIRIPVVQPALAE-KEKFQALTVSSELKPLLQQFIESLGFDYFAFLIQHPVPFTRPRIHLHSTYPRLWVKRYEKQNYYAVDPVLRLCQRPGRGMAWTEEL--FADAGNLWHEAREYGLQSGFSCSAMAPNRVIGILSISSQQ-PISVQLCAELEV-KLHLLAELSLDTLERFSDDAMMVLKKEFSQRELEILKWTAEGKTAVEISLILSISEHTVNFHQKNMQKRFNVSNKTQIACYAAAIGLI
>CP012999.1
[truncated: 2,358,231 more chars]
