# Supplementary material for: A covariation analysis reveals elements of selectivity in quorum sensing systems
Source: eLife. 2021 Jun 28;10:e69169. doi: 10.7554/eLife.69169 (PMC8328516; doi:10.7554/eLife.69169)
Supplement: Figure 2—source data 2. [file elife-69169-fig2-data2.txt]

>query
MIKKSDFLAIPSEEYKGILSLRYQVFKQRLEWDLVVENNLESDEYDNSNAEYIYACDDTENVSGCWRLLPTTGDYMLKSVFPELLGQQSAPKDPNIVELSRFAVGKNSSKINNSASEITMKLFEAIYKHAVSQGITEYVTVTSTAIERFLKRIKVPCHRIGEIHVLGDTKSVVLSMPINEQFKRIINKIKACRSNNDINQCLSDMTKMVHCEYYLLAIIYPHSMVKSDISILDNYPKKWRQYYDDANLIKYDPIVDYSNSNHSPINWNIFENNNKKSPNVIKEAKTSGLITGFSFPIHTANNGFGMLSFAHSEKDNYDSLFLHACMNIPLIVPSLVDNYRKINIANNKSNNDLTKREKECLAWACEGKSSWDISKILGCSERTVTFHLTNAQMKLNTTNRCQSISKAILTGAI
>MUQQ01000091.1
-IFAGSFDDMPTTMHRRLGVFRYDVFVGRLGWQLPGADATEWDQFDRGRTIHVVSVDQAQHICGCARLIPTTQPYLLQTLCAPSAAL-HLPRAPTVWELSRFAARCGANP--TMRASTGMQLFPSILAIAASLGATCVIGAMTRAVARLYQRCGLALQLLDTAETADRPAYLIGAIEITRSTF-----FLNTVDLSSLLKLFGDVSASLGFPRFAISRVSRRHTMA-VETLCARYPDHWVAHYAQRDYGPVDPVHRMAFARATPYRWADIRG-NRIEQRVLGEARDAGLTSGVSIPLRETNGDILLVNLASPSPEI-KTEVHM--RLASSIGALFHQELHRLMKPRPEPTLELSPRQQECLAWVARGKSSWAIASIVGISPHTVDYHIAEAMKILGINSRTAAAVHAVTTGLI
>LWWI01000144.1
-IIAGRLNELPPHVQTDLGAYRYDVFVRRLGWTIAGHEHAEWDEFDGPSTIHVVALDDAREICGYARLLPTTGPYLLRDVFAHLLGSSPAPQSPAVWEMSRFAASRRRRS-ATEREPLGMAFFPSVLTVAASLGATRVVGVMTPSIERLYRRSGIALHRLGNAMPGAGGSLSACSIDLPR--------LPESRDVRTLVETFRQAALQIGYQHHAIVELSGASHPASIDVVSLHYPSEWVEHYTRNDYFAIDPVHRAAFRYSTPFSWNDVATANLRERHLLMEAEDAGLDNGISIPLHQPLGRVLLVSLSGTAPTHDDAKWRNA-YLLGMQFNLQFQSMRTC-R-PIPPSVHLTDREQMCLTWVARGKSSWVIANMLDISKYTVDFHIENAMEKLNTRSRTFAAVKATRQGLI
>FCKW01000002.1
NIYSTNYASMSTEKSADLYVLRKNVFKDRLQWAVNCSDGKELDEFDNDKTNYIFGVK-DNMIICGTRMIDMKHKNMLNSAFSSFFHDVVIPEG-NFIESTRFFVDKERTQSLGRRFPVTLALFLSLINYARQHGYDGILAVSSHPMLHIIKSSGWNVTQLKTGMSEKNEPVHLLLGHVDRQSQ--------------ISKHLEAALGDFGELIWAYVVLSK-KDMS-CIFGVTNYPGEWVKQYKEQGLQYTDPVVITALNRLTPFAWDENLMAGFRFSELFEQAREFGVADGYTFVLHDFNNNLVTLSFTLAAEKAEMQMLNQHKGDISLLLASTHEMYLTLTSARQEKNARFTERENEILYWASVGKTYQEMGMILGIKTCTIKFHMGNIVKKLGVANARHAIRLGMELQLI
>CP002607.1
-----------------------------------------------------LIED-EQGLCGCIRLLNCADAYMLPTIFPTALAGESAPRTPDVWELTRLAIDAQRARMSNGVSELTCVIFREVYAFAHAHGIRELVAVVSLPVERIFRRLGLPIERLGQAVDLGAVRGVGIRFHLDERFAEYLEHFTSVTDGNRLAELIGRFTLGMGYDYYRFALILPMSMQRPKVVLFNQCPDSWVQAYTENNMLACDPVIRLARKQTLPIYWNRLDERQEGTMDVMGLAAEFGLRNGISFPLHGAAGENGILSFITSERAS-DLLL-ESSPILSWMSNYIFEAAIRVVRMDSAGKDPLTERETECLFWASEGKTSSEIACILGITERTVNYHLNQVTRKTGSMNRYQAIAKGVSTGLL
>AXPB01000014.1
ELLSESLEGLSAAMIAELGRYRHQVFIEKLGWDVVSTRDQEFDQFDHPQTRYIVAMG-RQGICGCARLLPTTDAYLLKEVFAYLCSE-TPPSDPSVWELSRYAASAA---DD---PQLAMKIFWSSLQCAWYLGASSVVAVTTTAMERYFVRNGVILQRLGPPQKVKGETLVAISFPAYQE--GLRSEMQPIHDSQGVFAVLEKEVRRLGFDYYAYGVRHTIPFTRPKTEVHGTYPKAWLERYQMQNYGAVDPAILNGLRSSEMVVWSDSLFD--QSRMLWNEARDWGLCVGATLPIRAPNNLLSVLSVARDQQNISSFEREEIRLRLRCMIELLTQKLTDLEHPLMSNPVCLSHREREILQWTADGKSSGEIAIILSISESTVNFHHKNIQKKFDAPNKTLAAAYAAALGLI
>JRWX01000011.1
EIFDVSYEELMDMRSDDLYRLRKKTFKDRLQWAVNCSNDMEFDEYDNPNTRYLLGIY-GNQLICSVRFIELHRPNMITHTFNAQFDDIILPEG-NYIESSRFFVDKSGAKTLGNRYPISYVLFLAVINYTRHHKHTGIYTIVSRAMLTILKRSGWQFDVIKEAFVSEKERIYLLRLPVDKHNQ--------EQIIETIRDYIDRKLERYDSPRYTYMVIDKK--NPVDVFIVTSYPDEWADIYTSQNYQHIDPIVLTAFKRISPFAWDENITIDLKSSKIFALSKKYNIVNGFTFVLHDHMNNLAMLSLIMDNNADKNSRIESDKDRLQMLIK-IHEKMLMLEQNDTSGKGILSPRENEVLHWASMGKTYPEIALIAGITTRTVKHHMGNVVKKLGVINARQAIRLGVELELI
>CGFK01000015.1
--TVISAAQLDSTVKAALGNYRRAIFIEKLGWPLPLVDGLEIDQFDRPDTIYVVGKTESGDICGCARLLPTTRPYLLGEVFPDLMGDAAPPCSAHVWEISRFSSSILSGGALRQAHRNTRILLAKIVRFAQAAGVKRLITVSPLAVERLLNRLKVHIHRAGPPRLIDGKPVFACWIEVDDITL-WLNEFSRSENPQHVISVLTRAAATLGYEYAAYGMRRPFPISNPPILMVSNYPARWQERYIEARFANIDGAVKAALGSDRPVTWSAPAN--ASKSAFWAEALSFGIAHGWSSASRGADGAIGVLTLSRTQDPIDAEKF-RNESIVHWLANVAHASMAPFLPAADEFDPDLTRRETDVLKWTADGKTAYEIALILSISESTVNFHVKNIVSKLGSTNKIQAVAKAALMGML
>MPZR01000007.1
TTLSFTNFHNHGELFANMLRARRELFIVQNKWDLPEAMGMEYDQYDTPASRWVVVHDELGKVLAGNRLTPTTYSYMIRDAQRGLLATDEAPVSETVWESSRLFVSHDVPM--AMRRKVHARLVQEIGNSARELGASSALTLLNANWPRWAGRVGVDMTAMGPVMEIDGIKNQVVSMNFSQN---------------------------------------RF--TA-PLMTFQTYDKAWLDHYTANGYVLRDPMTAWGFSETGSIRWSDPRL--PDPFRLFDEAKHYGLIYGATVSC-GPIRSRTIASMARDDRE---FDLPE-IETFEL-------IVREL-HDMTQPPEELTRAQIEALRCVAGGDRHAAAAAKLGISESALKARLNSARARLMARTTAEAIQRAKDFRLL
>JWLM01000001.1
--VYGRDLHNHAFLAHSMFRDRADQFRTRLGWEVQVDNGEERDQYDALDPLYVIWEMPDGSHGGSMRFLPTTGPVMVNDVFLDLAGG-VPICSPLIWECTRFCLSRE---AG---RNVAGALTLGGVEIMRNFSVAHFAGVFDRRMVRIYRSLGFSPEVIGTQG-EGRERICLGLWEYAPE--RILEALDATDTLDGLQQIIDQVCTVFGVDHAMYHWVDSA---G-DHYYFGTYPQTWVERYQEKAYVRVDPVVAGCYQRFHPVDWKRLDWSPKPAREFLKDALEHGVGQGYSIPIRGPNGQFAVFTVSHNCDDEAERLTERYSRDMILMAHYFNRKALEFEPETPEQAQPLSPREVDALTFLAIGYSRAQVAKTLSISEHTLRVYIESARFKLGAINTTHAIARAMSLGLI
>FCMF01000003.1
NIYSTNYASMSTEKSADLYVLRKNVFKDRLQWAVNCSDGKELDEFDNDKTNYIFGVK-DNMIICGTRMIDMKHKNMLNSAFSSFFHDVVIPEG-NFIESTRFFVDKERTQSLGRRFPVTLALFLSLINYARQHGYDGILAVSSHPMFHIIKSSGWNVTQLKTGMSEKNEPVHLLLGHVDRQSQ--------------ISKHLEAALGDFGELIWAYVVLSK-KDMS-CIFGVTNYPGEWVKQYKEQGLQYTDPVVITALNRLTPFAWDENLMAGFRFSELFEQAREFGVADGYTFVLHDFNNNLVTLSFTLAAEKAEMQMLNQHKGDISLLLASTHEMYLTLTSARQEKNARFTERENEILYWASVGKTYQEMGMILGIKTCTIKFHMGNIVKKLGVANARHAIRLGMELQLI
>MUJS01000004.1
-IFAGSFDDMPTMMHRRLGVFRYDVFVGRLGWQLPGADATEWDQFDRGRTIHVVSVDQAQHICGCARLIPTTQPYLLQTLYAPSAAL-HLPRAPTVWELSRFAARCGANP--TMRASTGMQLFPSILAIAASLGATCVIGAMTRAVARLYQRCGLALQLLDTAETADRPAYLIGAIEITRSTF-----FLNTVDLSSLLKLFGDVSASLGFPRFAISRVSRRHTMA-VETLCARYPDHWVAHYAQRDYGPVDPVHRMAFARATPYRWADIRG-NRIEQRVLGEARDAGLTSGVSIPLRETNGDILLVNLASPSPEI-KTEVHM--RLASSIGALFHQELHRLMKPRPEPALELSPRQQECLAWVARGKSSWAIASIVGISPHTVDYHIAEAMKILGINSRTAAAVHAVTTGLI
>FNYP01000007.1
RIVNGNGRSQHPQAIDEMFRLRKRVFHDFLKWDVKTEGDWEIDHYDKANPLYVMSYSDTGKIRGSLRLLPTLGPNMLDDTFPILLGDNPEIRSASVWESSRFCIDPEISQASNQVTIAAAELMCGVGEMSLASGISHIVTVTDVFLERMFRRMGCPGERIADPHRIGSVHAVAIAWEVSRNLL--------------------------------------------ICRLHHTFGAYAAEIYAARGLYRIDPILKLALGGVRPVEWATARRRFPECEPLFEAAEEIGLSEGVALPLPSPAGRMALLAIGANMSPVESAYRRCHLRDFQLAANLFHASMLEHSAALDERDLRLTGRETEVLTWSAAGKSYWEIATILGISERTVRFFMTNARRKLNVVSNTQAVAHAVRHALI
>JXIR01000004.1
------REHPRNEVENELYRFRNSVFSERLGWDVESRRGLERDSFDSPDTHWVLIED-SEGVCGCIRMLNCAEAYMLPTIFPTALAGENAPRSSDVWELTRLAIDASRAPMGSGVNELTCVIFREVYAFAIAHGIRELVAVVSLPVERIFRRLGLPIERLGQAVDLGAVRGVGIRFHLDERFAEYLEHFTSATDGNRLAELIGRFTIEMGYDYYRFALIIPMSMQRPKVVLFNQCPDSWVQAYTENNMLACDPVIQLARKQTLPIYWNRLDERQEGSMDVMGMAAEFGLRNGLSFPLHGAAGENGILSFITSERAS-DLLL-ESSPVLSWMSNYIFEAAIRVVRYETSYPETLTERETECLFWASEGKTSSEIACILGITERTVNYHLNQVTRKTGSMNRYQAIAKGVSSGIL
>JHCQ01000007.1
NIIAGFQNNFSEGLYTKFKSYRYRVFVEYLGWELNCPNNEELDQFDKVDTAYVVAQDRESNIIGCARLLPTTQPYLLGEIFPQLLNGMPIPCSPEIWELSRFSAVDPSSSSQAVSSPVSIAILQEAINFAREQGAKQLITTSPLGVERLLRAAGFRAHRAGPPMTIDGYSMFACLIDI-----DLLSAFLVVKNEYQLFEIVKSTASRLGFDYCAYGMQSPLSIAEPKTIMLNNYPEAWQKRYVERQYVKIDPTVQHCMVSLQPLVWSSQSAKTQAEKDFWEEARSYGLNVGWAQSSRDFIGTRGMLTLARSNDQLSEKEQKAQYTNMYWLTQTVHSSIAKIVNDVEFANLYLTNREKEALRWTAEGKTSAEIAQILGVTERTVNFHLSNSMQKLNVNNKISAAIRAVMLGLL
>LYZG01000005.1
-------EHPRWEVENELYRFRNRVFSDRLGWDVESHRGLEQDSFDTPDTHWVLIED-EEGLCGCIRLLSCAKDYMLPSIFPTALAGEAPPRSNDVWELTRLAIDAERAPLGNGISELTCIIFREVYAFAKAQGIRELVAVVSLPVERIFRRLGLPIERLGQAVDLGAVRGVGIRFHLDERFAEYLEHFTSVTDGDRLAELIGRFTLGMGYDYYRFALIIPMSMQRPKVVLFNQCPDSWVQAYTANHMLACDPIIQLARKQTLPIYWNRLDERQEGSLDVMGLAAEFGLRNGISFPLHGAAGENGILSFITAERAS-DLLL-ESSPILSWMSNYIFEAAIRIVRREDDPQEALTDRETECLFWASEGKTSGEIACILGITERTVNYHLNQVTRKTGSMNRYQAIAKGVSSGIL
>LWZX01000002.1
RTFVHGDGRLPSDLAADLGLYRHRVFVEQLGWKLPSSEGFERDQYDRDDTVYVFARDDDGEICGCARLLPTTRPYLLKELFPTLVADMPLPQSAAVWELSRFAANAEDPAGGGNPAWAVRPMLAAVVECAARLGAKQLIGVTFLSMERLFRRIGVHAHRAGPAQQIDGRMVVACWIDLDAQTLDAYLQFSAAENEQQLFQQIAAYTKRLGFEYCCYGIRVPLPISKPVVAIFDTYPNGWMERYQEMNYLEVDPTVREGALSSNMIVWPEASA--SDATTLWSDARDHGLAVGVAQSSWASRGVFGLLTIARHTDRLT-AEINHLTLQANWLANMSHSLMSRFLVPKPESGVALTHREREVLCWTGEGKTACEIGQILSISERTVNFHVNNILDKLGATNKVQAVVKAIAMGLI
>FWXB01000004.1
-VIDALNKHKFPEIMREMFELRARVFGDRMGWDVTIKDGMERDKFDDMDPSYAVGLNDEGQVVSCVRALQTTGPHMLADVFSAILNGEPPLRSATLWESTRFCVDTKRLARGKSVSYATCELMIASLEAAKEAGVTDIVTVIDPLMDRILKRSGNPYGYVGKQADMGKVPALAALLDCTEERI----------REDPFKDLLLKMREKFGLDHVAYAGFNPI---SGTTHGHVTYDDEWTRHYAKKGFFKVDPTLNEARRSVAPVDWSRLEHN-KNFTAVFRDAHDFGITDGMTIPIRGPFGDMGGLSVNSRLSQPERKLKQHIITDLQQVAANVHDLVMQS-NPRALSAPHLSTREVEILQWTAAGKSQQDIGDILSISHRTVEVHLRSSRKKLQALTTVQAVGRAIALGLV
>LYKP01000013.1
NIIAGFQNNFSEGLYTKFKSYRYRVFVEYLGWELNCPNNEELDQFDKVDTAYVVAQDRESNIIGCARLLPTTQPYLLGEIFPQLLNGMPIPCSPEIWELSRFSAVDFSNTSQAVSSPVSIAILQQAINFAREQGAKQLITTSPLGVERLLRAAGFRAHRAGPPMTIDGYSMFACLIDI-----DLLSAFLVVKNEYQLFEIVKSTASRLGFDYCAYGMQSPLSIAEPKTIMLNNYPEAWQKRYVERQYVKIDPTVQHCMVSLQPLVWSSQSAKTQAEKDFWEEARSYGLNVGWAQSSRDFIGTRGMLTLARSNDQLSEKEQKAQYTNMYWLTQTVHSSIAKIVNDVEFANLYLTNREKEALRWTAEGKTSAEIAQILGVTERTVNFHLSNSMQKLNVNNKISAAIRAVMLGLL
>MKWI01000038.1
HIGTGFSQAMEHRLFRSMFEERKRVFVDLLRWDVPVIAGREIDQFDNDRAVYIVVTGDDGEHRASARLLPTTHEHILGTIFPDLCEE-APPRGGAILEITRFCLARKLRAW--ERLEVRNQLVTALVEYALANQIHSFTGVAEWPWFQQILSFGWTCRPLGLPTSEQGRSLVALQIDVDGRTRDFCAVAGAIKDAAALSDLMAEITKAMGFRHYALV-HHVDLKPAVRSVHIVDYPQDWVERFQARRLYASDPIHRASHRTNVGFAWSAVQSITAADRSILAEAYEAGLGDGFTVPAHIPGELNGSCSFAMAAGEM--LDH-RQLPFVQLVGSFAFEAARKISHAPQSECPSLTERQAECVALVARGKTDWEISQILGIGQETVIQHVKDARDRYGVTKRTLLAIRALFDGQI
>CP005085.1
HIGTGFSQAMEHRLFRSMFEERKRVFVDLLRWDVPVIAGREIDQFDNDRAVYIVVTGDDGEHRASARLLPTTHEHILGTIFPDLCEE-APPRGSAILEITRFCLARKLRARE--RLELRNQLVTALVEYALANQIHSFTGVAEWPWFQQILGFGWTCRPLGLPTSEQGRSLVALQIDVDDRTRDFCAVAGAIKDATALSDLMAEITKAMGFRHYALV-HHVDLKPAVRSVHIVDYPQDWVERFQARRLYASDPIHRASHRTNVGFAWSAVQSITAADRSILAEAYEAGLGDGFTVPAHIPGELNGSCSFAMAAGEM--LDH-RQLPFVQLVGSFAFEAARKISHAPQSECPSLTERQAECVALVARGKTDWEISQILGIGQETVIQHVKDARDRYGVTKRTLLAIRALFEGQI
>AXPY01000001.1
---IGRREEFDKKLLGEMHKLRAQVFKERKGWDVSVIDEMEIDGYDALSPYYMLIQEDEAQVFGCWRILDTTGPYMLKNTFPELLHGKEAPCSPHIWELSRFAINSGQKG-SLGFSDCTLEAMRALARYSLQNDIQTLVTVTTVGVEKMMIRAGLDVSRFGPHLKIGIERAVALRIELNAKTQDGFLELERSSGKLEWSAILQKMASDLGFSKILFGLLPKDSQDYENAFIVGNYPAAWREHYDRAGYARVDPTVSHCTQSVLPIFWEPSIYQTRKQHEFFEEASAAGLVYGLTMPLHGARGELGALSLSVEAENRAANRFESVLPTLWMLKDYALQSGAGLFEHPVSKPVVLTSREKEVLQWCAIGKTSWEISVICNCSEANVNFHMGNIRRKFGVTSRRVAAIMAVNLGLI
>LJYW01000001.1
--LKGKDEWKYPELFDEAFRLRHKTFVEEMGWEVRKSDGRERDQFDHEDAVHFMMLD-GGKLASYSRLLPTTRPHLLSDIYPHLAPR-GYPKGDHVWEWTRWTTAWPYRRQG-LWSFEGGAMLHTVAQYALQAGIRELSLQGHPTWITRFLQVGYMPRPLGIPESVDGEPVVAFVLPLTPALL----------------------------------------------LLSANWPEAWGERYLAKKYDQVDPTVKRVRMSLQPFRWSDVREQSAVERKILDEATEFGLNDGIAVPIHDLNGLEAGVSFGTDQLCI---DS-RAQAALHLISIYAYECLRRQAPDGGQKPVHLSRRERECIQWTAAGKTSWEIGQIIGVSEATVNEYLYAAARRLNTRTRPQLIARCMREGLI
>APQM01000009.1
NVIAGFQNNFSEVLYTKFKIYRYKVFVEHLGWELNCPNNEELDQFDKFDTAYVVAQDRESNIIGCARLLPTTQPYLLGEIFPQLMNGMPIPCSPEIWELSRFSAVDPTSANQAVSSPVSIAILQEAINFAREQGAKQLITTSPLGVERLLRAAGFRAHRAGPPMVIDGYAMFACLIEV-----DLLSASLIIQNEYQLFEIVKSTALKLGFDYCAYGMQSPLSIAEPKTVMLNNYPEAWQKRYMEGQYVRIDPTVQHCMMSLQPLVWSSQSAKTQAQKDFWEDARSYNLNFGWAQSSRDFIGTRGMLTLARSVEELS-KEQKSQSINMYWLSQTVHSSIAKIMNDTERFNLYLTNREKEVLRWTAEGKTSGEIAQILGVTERTVNFHLVNSMQKLNVNNKISAAIRAVMLGIL
>KU744688.1
-------LAIPSEEYKGILSLRYQVFKQRLEWDLVVENNLESDEYDNSNAEYIYACDDTENVSGCWRLLPTTGDYMLKSVFPELLGQQSAPKDPNIVELSRFAVGKNSSKINNSASEITMKLFEAIYKHAVSQGITEYVTVTSTAIERFLKRIKVPCHRIGEIHVLGDTKSVVLSMPINEQFKRIINKIKACRSNNDINQCLSDMTKMVHCEYYLLAIIYPHSMVKSDISILDNYPKKWRQYYDDANLIKYDPIVDYSNSNHSPINWNIFENNNKKSPNVIKEAKSSGLITGFSFPIHTANNGFGMLSFAHSEKDNYDSLFLHACMNIPLIVPSLVDNYRKINIANNKSNNDLTKREKECLAWACEGKSSWDISKILGCSKRTVTFHLTNAQMKLNTTNRCQSISKAILTGAI
>MPVK01000220.1
ELLSESLEGLSAAMIAELGRYRHQVFIEKLGWDVVSTRDQEFDQFDHPQTRYIVAMG-RQGICGCARLLPTTDAYLLKDVFAYLCSE-TPPSDPSVWELSRYAASAA---DD---PQLAMKIFWSSLQCAWYLGASSVVAVTTTAMERYFVRNGVILQRLGPPQKVKGETLVAISFPAYQE--GLRSEMQPIHDSQGVFAVLEKEVRRLGFDYYAYGVRHTIPFTRPKTEVHGTYPKAWLERYQMQNYGAVDPAILNGLRSSEMVVWSDSLFD--QSRMLWNEARDWGLCVGATLPIRAPNNLLSVLSVARDQQNISSFEREEIRLRLRCMIELLTQKLTDLEHPLMSNPVCLSHREREILQWTADGKSSGEIAIILSISESTVNFHHKNIQKKFDAPNKTLAAAYAAALGLI
>CIFM01000034.1
EIFDVRYDELTDIRSEDLYKLRKKTFKDRLNWEVNCSNGMEFDEYDNSDTRYLLGIY-QGQLICSVRFIELHLPNMITHTFNALFDDVALPKR-GYIESSRFFVDKTRAKLG-NHYPISYLFFLSIINYSRHNGYTGIYTIVSRAMLTILKRSGWQVEVIKEAHITEKERIYLLHLPIDRDNQ--------NEVIETLRDYIDRKLTIYDSPKYTYMVINK-KNPG-DIFIVTSYPNEWAELYTNNNYQNIDPVVLIAFRRFSPFSWDENITVELKLSKIFTLSKKYNIVNGFTFVLHDTMNNLAMLSLIMDDSALNESRVLNDRDRLQMLLIETHEKMLTLSQRNMPGKAILSPRENEVLYWASMGKTYQEIAIITNITPRTVKYHIGNVVKKLGVINAKQAIGLGVELEII
>MZNB01000011.1
--------QLPEGIDAALAHYRHQVFVGRLGWQLPMADGFERDQYDRDDTVYVVARDAGGTICGCARLLPTTRPYLLKEVFASLMHGMPPPESPEVWELSRFAARSGAPRSG-RAEWAVRPMLASVVQCAAQRGARRLIGATFVSMVRLFRRIGVRAHRAGPVRCIGGRPVVACWIDIDASTCDAYHAFRTAEDERQLFREIASIARQLGFDYCCYGARMPLPVSKPAVAIFDTYPAGWMQHYQANGFLDIDPTVRAGASSGDMIVWPVSIR--DEAARLWSDARDAGLNVGVARSSWTAHGAFGLLTLARHADPLTAAELGRLSIATHWLANLAHTLMSPFLVPVPESNAVLTAREREVLCWTGEGKTAYEIGQILHISERTVNFHVNNVLLKLAATNKVQAVVKAIATGLI
>LMJW01000023.1
-----------VSLLTGMHRLRRKVFKDRLDWSVAATGDLETDYLDTQDATYLVVAD-RGCVLGCVRLLPTTGPNMLADTFSELLDDAAAPRSNLVAESSRFCVDTELTTTKGGLRRATFMLFAAMLEWADARGLTSIATVTDLRMERILRRAGWSLQRLGKPRRIGSTVAVAGLLPVENCALELVDGLHSSAGEAEFERVGRRVAERMGFRYFAYLGL-G----DLDPVLISSYPKRWSEHYFAEGYEDVDPVIAFARSGRSTLQWTREAARLRAQKRLFDDADEFGIRHGVSVAITGGFNRFAAFTFAVDEVSSAGRMVTEANDIVQLITFHAHADAKLVLRSPRNEAVPLTQRERECLTWAARGKSMEATAMIIGVTPRAVKFHLDNARVRLGAETLPQAVAIALQGGTI
>JRPN01000018.1
HAISSVNRHLYEDVLEQHFRLRHDIFVEERHWELRRPDCREVDSYDDEDTVYLLALE-GRRVVGGHRLYPTTKPSMMSEVFPHLASVRGCPANPLVWEWSRYFVVRDRRD-----GALNLQLMAAVQEFCLNQGIAQVSAIMETWWLPRFHEAGFDVTPLGLPALVENAWTMAATIDIRRETLDFIEGLGTYRKVPDAMNALEAAFGRFGFETIIVTGLPNPDQRFAQMVLAKRWPAGWFNLYTQNNYDRVDPVVRLCRQSVNPFEWAEAPYDEPDAAEVMNRATDFRMSRGFIVPIHGLTGYEAAVSLGGVHLD---LNP-RSKPALHLMAMYGFDHIRRLLDPAPHLSTRLTPREREVIAWASQGKSAWEIGEILHITQRTAEEHLATAARKLGAVNRTHAVALAIRNKII
>JIEB01000001.1
ELLSESLEGLSAAMIAELGRYRHQVFIEKLGWDVVSTRDQEFDQFDHPQTRYIVAMG-RQGICGCARLLPTTDAYLLKEVFAYLCSE-TPPSDPSVWELSRYAASAA---DD---PQLAMKIFWSSLQCAWYLGASSVVAVTTTAMERYFVRNGVILQRLGPPQKVKGETLVAISFPAYQE--GLRSEMQPIHDSQGVFAVLEKEVRRLGFDYYAYGVRHTIPFTRPKTEVHGTYPKAWLERYQMQNYEAVDPAILNGLRSSEMVVWSDSLFD--QSRMLWNEARDWGLCVGATLPIRAPNNLLSVLSVARDQQNISSFEREEIRLRLRCMIELLTQKLTDLEHPLMSNPVCLSHREREILQWTADGKSSGEIAIILSISESTVNFHHKNIQKKFDAPNKTLAAAYAAALGLI
>LPDY01000083.1
RTFVHEEGRLPHELAADIGRYRRRVFVEQLGWALPSANEYERDQFDRDDTVYVFARNGNGEMCGCARLLPTTSPYLLNTLFADLLAGVTPPQSAAVWELSRFAATGEAGS-AEAAAWAVRPMLAAVVECAAQLGARQLIGVTFASMERLFRRIGVHAHRAGPPKMIDGRMVVACWIDIDPQTLDAYHQFSAAEDEQQLFQRIAAYSKRLGFEYCCYGIRVPLPVSKPAVAIFDTYPDGWMEHYQEQNYIDIDSTVRDGALSTNLIVWPDADKA--GASPLWADARASGLAVGVAQSSWAARGAFGLLSIARHADRLTSAEINMLTLQTNWLANLSHALMSGFMVPAPEANVVLTAREREVLCWTAEGKTACEIGQILNISERTVNFHVNNILEKLGATNKVQAVVKAISAGLI
>LGKW01000013.1
----ASYTTMPVTLLETLYSMSKKIFSDRLEWKVRVSHAFEFDEYDNAATTYLVGSW-KGVPLAGLRLINTCDPYMLEGPFRSFFDC-AAPKNAAMAESSRFFVDTARARSLGLHAPLTEMLLFSMHNHAALSGLQSIITVVSKAMARIVRKSGWEHRVLSE--ASPGETVLLLEMPVTADNH-------------QLIEDFENDLHHIGDFTYAYF-STPKTRNV-KPVILSNYPDSWLKSYVASNYHLIDPIIKHAWHSITPFFWREARNAGVETDDFLKRSAKYQLSSGATFTLHDASGLFAALSLCNARQQNDDQRIREKAADIQMSLIRFHDRLIKTRAPPQPAQCKLSTRETGVLKWVAMGKSYSEIAEIFSISERTVKFHMSNVSSKLEVRTAKQAVYKAINIGMV
>JNFC01000001.1
SVIDHSNRAHEHQLLRAMFEARKRVFIDLLKWDLPVADRFEIDHFDDPHATYLIVGDQEGGHLASARLLPTTRPALLDGLFPGLVDG-IPPSGPDIFEITRFCLSPGIGARQ--RRTARDTLLVGLVDYALANGIRSYTGVAELDWFAQIRTFGWDCKALGEAGIYDGRALTSLRIEIDADTPAFALDVTRVKDAAGLADLLAEACARMGCSWFALSHHVDFLAAPDRGVRVHNYPEDWARWFDERGLGLTDPVHRASHRSLEGFFWRNMKPLRPEDELVLSEAQRHGIGDGLTIPAHIPGEAHGSVSFAWTPG-I--AANDMALLFARMIGGPAFEAARLLANELAQVGPRLTDRQRECLILSAKGNSAPKVGRILDLSPDTVREHLRNARQRYDANGGITLTVRALYAGDL
>MVBT01000024.1
---IGRREEFDKKLLGEMHKLRAQVFKERKGWDVSVIDEMEIDGYDALSPYYMLIQEDEAQVFGCWRILDTTGPYMLKNTFPELLHGKEAPCSPHIWELSRFAINSGQKG-SLGFSDCTLEAMRALARYSLQNDIQTLVTVTTVGVEKMMIRAGLDVSRFGPHLKIGIERAVALRIELNAKTQDGFLELERSSGKLEWSAILQKMASDLGFSKILFGLLPKDSQDYENAFIVGNYPAAWREHYDRPGYARVDPTVSHCTQSVLPIFWEPSIYQTRKQHEFFEEASAAGLVYGLTMPLHGARGELGALSLSVEAENRAANRFESVLPTLWMLKDYALQSGAGLFEHPVSKPVVLTSREKEVLQWCAIGKTSWEISVICNCSEANVNFHMGNIRRKFGVTSRRVAAIMAVNLGLI
>CP008863.1
ELLSESLEGLSAAMIAELGRYRHQVFIEKLGWDVVSTRDQEFDQFDHPQTRYIVAMG-RQGICGCARLLPTTDAYLLKDVFAYLCSE-TPPSDPSVWELSRYAASAA---DD---PQLAMKIFWSSLQCGWYLGASSVVAVTTTAMERYFVRNGVILQRLGPPQKVKGETLVAISFPAYQE--GLRSEMQPIHDSQGVFAVLEKEVRRLGFDYYAYGVRHTIPFTRPKTEVHGTYPKAWLERYQMQNYGAVDPAILNGLRSSEMVVWSDSLFD--QSRMLWNEARDWGLCVGATLPIRAPNNLLSVLSVARDQQNISSFEREEIRLRLRCMIELLTQKLTDLEHPLMSNPVCLSHREREILQWTADGKSSGEIAIILSISESTVNFHHKNIQKKFDAPNKTLAAAYAAALGLI
>LPDX01000182.1
RTFVHEEGRLPHELAADIGRYRRRVFVEQLGWALPSANECEHDQFDRDDTVYVFARNGNGEMCGCARLLPTTSPYLLNTLFADLLAGVTPPQSAAVWELSRFAATGEAGS-AEAAAWAVRPMLAAVVECAAQLGARQLIGVTFASMERLFRRIGVHAHRAGPPKMIDGRMVVACWIDIDPQTFDAYHQFSAAEDEQQLFQRIAAYSKRLGFEYCCYGIRVPLPVSKPAVAIFDTYPAGWMEHYQEQNYIDIDSTVRDGALSTNLIVWPDADKA--GASPLWADARASGLAVGVAQSSWAARGAFGLLSIARHADRLTSAEINMLTLQTNWLANLSHALMSGFMVPAPEANVVLTAREREVLCWTAEGKTACEIGQILNISERTVNFHVNNILEKLGATNKVQAVVKAISAGLI
>AMRK01000011.1
-----DDLYRFPRLRDTMFRDRADQFKNRLGWDVHVNAGEERDEYDDINPLYVIWQKTDGTHGGSMRFLPTTGDTMVNDHFSHLTDG-VRIESPFIWECTRFCLAPGA---E---RRVTAALTLAAGEIMEEFQLKHFVGVFDPRMERIYSLMGLVPDVLGRVG-EGRDVIGVGLWEMREEIFDFLEDIQRVETFEGFQSATEVLRDLLAISHVVYHWVNSV---G-ERFGAGTYSSEWVDRYLEKDYLRMDPVIYGCFQRFTPVNWKQLDWSSKAAKTFFRDALDYGVGQGYTIPIRGPNGQFALFTLNHTATDEEDRLISRIQRDIVVVAHEFNKKALAFEADENQTTPALSPRELSAITHIAKGLSRAQAAAELGISEHTLRVYIESARHKLGALNTTHAVARALSMGVI
>LOVL01000036.1
RTFVHEEGRLPHELAADIGRYRRRVFVEQLGWALPSANEYERDQFDRDDTVYVFARNGNGEMCGCARLLPTTSPYLLNTLFADLLAGVTPPQSAAVWELSRFAATGEAGS-AEAAAWAVRPMLAAVVECAAQLGARQLIGVTFASMERLFRRIGVHAHRAGPPKMIDGRMVVACWIDIDSQTFDAYHQFSAAEDEQQLFQRIAAYSKRLGFEYCCYGIRVPLPVSKPAVAIFDTYPDGWMEHYQEQNYIDIDSTVRDGALSTNLIVWPDADKA--GASPLWADARASGLAVGVAQSSWAARGAFGLLSIARHADRLTSAEINMLTLQTNWLANLSHALMSGFMVPAPEANVVLTAREREVLCWTAEGKTACEIGQILNISERTVNFHVNNILEKLGATNKVQAVVKAISAGLI
>ACYY01000029.1
TTLSFANMHNHGELFANMLRARRELFIVLNKWALPEAMGMEFDQYDTPASRWIVVHDEEGRVMAGNRLTPTTASYMIRDAQRGLLDTAEAPVSDTIWESSRLFVSHDVPAH--LRRRVHATLISEIAVASRALGATQCLTLLNANWPRWAARVGVGMKAMGPVMEIEGIDNQVVAMDFAAQ---------------------------------------RF--TS-PLMTFQTYDQAWVDHYTENGFVLRDPMIAWGFSTTGSIRWSDEGL--LDPFHLFDEARKFGLCYGVTVACGPIN-SRTIGSFARKDREV---RD-DEIAALSL---IVH----RLHD-MTQPPEELTKAQIEALRCIAGGDRHAAAAEKLGISESALKARISSARIRLMARTTAEAIQRAKDYRLI
>CQAM01000057.1
KLFNVNFNNMPERKLDEIFSLRKITFKDRLDWKVTCIDGKESDQYDDENTNYILGTI-DDTIVCSVRFIDMKYPTMITGPFAPYFSDVSLPID-GFIESSRFFVEKALARDMGNNSSLSTILFLAMVNYARDRGHKGILTVVSRGMFILLKRSGWNITVLNQGESEKNEVIYLLHLGIDNDSQ---DYFDNESINEDIKNYIQRRIKTYGDLCYSYLVMNKK--TPLHPTIISNYPLDWVKKYKKNSYHLIDPVILTAKDKVAPFAWDDNSVIKSTDSAVFKLAREYNIVNGYTFVLHDNSNNMATLNISNGSDDISDERIEINKEKIQMLLIITHEKMLGLYQSNSDERDIFSPRENEILYWASVGKTYAEISIILGIKRSTVKFHIGNVVRKLGVLNAKHAIRLGIELKLI
>CP010043.1
SIYSHTFQSVPQADYVSLLKLRYKVFSQRLQWELKTNRGMETDEYDVPEAHYLYAKEEQGHLVGCWRILPTTSRYMLKDTFSELLGVQQAPKAKEIYELSRFAVDKDHSAQLGGVSNVTLQMFQSLYHHAQQYHINAYVTVTSASVEKLIKRMGIPCERLGKVHLLGSTRSVALHIPMNEAYRRLIQENQQITSHDDLENVLNGLNNLIGHEFFLFGLSFQPTLKTSETLVTDNYPNSWRQQYDESGFMHIDPIVKYSITNFLPIRWDDAKRVNNDGRVIFEEARCNGLKAGFSIPIHGLRGEFGMISFATSDT-KSDLNQ-QSIHTSQLIVPLLIGNITRY-HKDAKPRAVLTAREVQCLAWAAEGKSAWEIATIINTSERTVKFHFSNACKKLGATNRYQAITKAILGGYI
>LOVN01000076.1
RTFVHEEGRLPHELAADIGRYRRRVFVEQLGWALPSANEYERDQFDRDDTVYVFARNGNGEMCGCARLLPTTSPYLLNTLFADLLAGVTPPQSAAVWELSRFAATGEAGS-AEAAAWAVRPMLAAVVECAAQLGARQLIGVTFASMERLFRRIGVHAHRAGPPKMIDGRMVVACWIDIDPQTFDAYHQFSAAEDEQQLFQRIAAYSKRLGFEYCCYGIRVPLPVSKPAVAIFDTYPDGWMEHYQEQNYIDIDSTVRDGALSTNLIVWPDADKA--GASPLWADARASGLAVGVAQSSWAARGAFGLLSIARHADRLTSAEINMLTLQTNWLANLSHALMSGFMVPAPEANVVLTAREREVLCWTAEGKTACEIGQILNISERTVNFHVNNILEKLGATNKVQAVVKAISAGLI
>FTNG01000004.1
-------EHPRWEVENELYRFRNRVFSDRLGWDVESHRGLEQDSFDTPDTHWVLIED-EEGLCGCIRLLSCAQDYMLPSIFPTALAGEAPPRSNDVWELTRLAIDAERAPLGNGISELTCIIFREVYAFAKAKGIRELVAVVSLPVERIFRRLGLPIERLGQAVDLGAVRGVGIRFHLDERFAEYLEHFTSVTDGDRLAELIGRFTLGMGYDYYRFALIIPMSMQRPKVVLFNQCPDSWVQAYTANHMLACDPIIQLARKQTLPIYWNRLDERQEGSLDVMGLAAEFGLRNGISFPLHGAAGENGILSFITAERAS-DLLL-ESSPILSWMSNYIFEAAIRIVRREDDPQEALTDRETECLFWASEGKTSGEIACILGITERTVNYHLNQVTRKTGSMNRYQAIAKGVSSGIL
>ATLP01000117.1
-FYTLDYSATPHAWVADLYGLRKEVFADRLNWKVNVNNGIEFDEYDNERTTYLIGTW-ESIPLAGLRLINTLDPYMVEGPFRDFFRC-EPPKHALMAESSRFFVDKIRSR-HHGLVPLTEMLLLSMHNYAAAKGLESIITVVSNAMGRIVRNAGWHYDVLDE--ASPGEKVLLLDMPVNELNR-------------------------------------------------------------------IDPIIHHALKSCAPFSWDDAVQSCEKSREFFRRSSQHRICSGATFILHDPCGLFSSLSLCNKGPQADERRMADQEAQIQMALIRFHRRLLSLRTVAKLQSGPLSAKEMAVLKWVMMGKSYREIALICAISERTVKFHMSNIAGKLQVCNAKQAVYEAQRQGIL
>LOXB01000070.1
RTFVHEEGRLPSELAAELGRYRRRVFIEQLGWALPSANEFEHDQFDRDDTVYVFARDAGGDVCGCARLLPTTRPYLLESLFADLIADVALPQSAAVWELSRFAATGDEGGAG-NADWAVRPMLAAVVECAAQLGARQLIGVTFASMERLFRRIGVHAHRAGPPKQVDGRLVVACWIDIDPQTFDAYQQFSAAEDEQQLFQRIAAYSKRLGFEYCCYGIRVPLPVSKPAVAIFDTYPDGWMAHYQARNYIEIDSTVREGALSTNMIVWPDVDRI--DPCPLWEDARDFGLAVGVAQSSWAARGAFGLLSISRHADRLTPAEINMLTLQTNWLANLSHSLMSRFMLPSPAAGVTLTAREREVLCWTAEGKTACEIGQILSISERTVNFHVNNILEKLAATNKVQAVVKAIAAGLI
>MUSR01000192.1
-IFAGSFDDMPTTMHRRLGVFRYDVFVGRLGWQLPGADATEWDQFDRGRTIHVVSVDQAQHICGCARLIPTTQPYLLQTLCAPSAAL-HLPRAPTVWELSRFAARCGANP--TMRASTGMQLFPSILAIAASLGATCVIGAMTRAVARLYQRCGLALQLLDTAETADRPAYLIGAIEITRSTF-----FLNTVDLSSLLKLFGDVSASLGFPRFAISRVSRRHTMA-VETLCARYPDHWVAHYAQRDYGPVDPVHRMAFARATPYRWADIRG-NRIEQRVLGEARDAGLTSGVSIPLRETNGDILLVNLASPSPEI-KTEVHM--RLASSIGALFHQELHRLMKPRPEPTLELSPRQQECLAWVARGKSSWAIASIVGISPHTVDYHIAEAMKILGINSRTAAAAHAVTTGLI
>JYGC02000001.1
ELLSESLEGLSAAMIAELGLYRHQVFIEKLGWDVVSTRDQEFDQFDHPQTRYIVAMG-RQGICGCARLLPTTDAYLLKDVFAYLCSE-TPPSDPSVWELSRYAASAA---DD---PQLAMKIFWSSLQCAWYLGASSVVAVTTTAMERYFVRNGVILQRLGPPQKVKGETLVAISFPAYQE--GLRSEMQPIHDSQGVFAVLEKEVRRLGFDYYAYGVRHTIPFTRPKTEVHGTYPKAWLERYQMQNYGAVDPAILNGLRSSEMVVWSDSLFD--QSRMLWNEARDWGLCVGATLPIRAPNNLLSVLSVARDQQNISSFEREEIRLRLRCMIELLTQKLTDLEHPLMSNPVCLSHREREILQWTADGKSSGEIAIILSISESTVNFHHKSIQKKFDAPNKTLAAAYAAALGLI
>JREN01000004.1
RTFVHGDGRLPSDLAADLGLYRHRVFVEQLGWKLPSSEGFERDQYDRDDTVYVFARDDDGEICGCARLLPTIRPYLLKELFPTLVADMPLPQSAAVWELSRFAANAEDPAGGGNPAWAVRPMLAAVVECAARLGAKQLIGVTFLSMERLFRRIGVHAHRAGPAQQIDGRMVVACWIDLDAQTLDAYLQFSAAENEQQLFQQIAAYTKRLGFEYCCYGIRVPLPISKPVVAIFDTYPNGWMERYQEMNYLEVDPTVREGALSSNMIVWPEASA--SDATTLWSDARDHGLAVGVAQSSWASRGVFGLLTIARHTDRLT-AEINHLTLQANWLANMSHSLMSRFLVPKPESGVALTHREREVLCWTGEGKTACEIGQILSISERTVNFHVNNILDKLGATNKVQAVVKAIAMGLI
>MKRW01000148.1
---------EFIDDLAEMHRLRYRIFKERLGWDVQVSGDMEVDEFDACRPVYLLQKDDDNRIQGCVRLLPTTGPTMLRDTFPALLDGQAAPACPTIWESSRFGVDLRTGEAKTSIARATYELFAGMIEFGLMRQLTDIVTVTDARMERILCRARWPLRRLGSPRSIGKTIAVAGYLEVSHERLSFVDGLTAGGDAASLRAVLAEAGSALDLNCFAYLSM-PPRRGD-GPKLISNYPVEWTDHYLRERYERIDPVVVEALTTLEPFEWGREYPASKLQCALLDEAAHFGIRCGFTVPIHDSRRPVAAVSFATDERHPAQRCIQHHGHVLQLMAIYFHAHARRQLSNRVVDGVALSPREFECLEWAAQGKSAWEIGRLLNISRRTAAFHLDNAKTKFGVRTICQAVAKLAA----
>JWLG01000017.1
---------ETEEELRAAQALRYDVFVRELGEMVDHEAGLERDRFDPYFDHMLVTDVAKGAVVGVYRLLRDDQAARAGQFYSEDEYDLTLASGRRLLELGRSCLHPDYRG-----GMAMFHLWSGLADYVEQHGIEVLFGVAS------------------------------------------LNFLCGAQSLEELWHGHVQQMAEYGFDRLIYGYTRYKTEDPDDFVILSNHNSAYLEGFLHKGLYFHAPMLRWALENEGAGSWRIVQEMGPEARKVHAFNQELDMTAGYTVSFYSPR-YKGAISLAARPG-LSDALWQELGEDIVLMNNVAHLKILTL-P-YTAPNRSLTKRQREVLQWVGDGKTTQDIALLMGLTPATIEKHLRLARESLSVETTAQAVLKAALH---
>CSQA01000015.1
--TVISAAQLDSTVKAALGNYRRAIFIEKLGWPLPLVDGLEIDQFDRPDTIYVVGKTESGDICGCARLLPTTRPYLLGEVFPDLMGDAAPPCSAHVWEISRFSSSILSGGALRQAHRNTRILLAKIVRFAQAAGVKRLITVSPLAVERLLNRLKVHIHRAGPPRLIDGKPVFACWIEVDDITL-WLNEFSRSENPQHVISVLTRAAATLGYEYAAYGMRRPFPISNPPILMVSNYPARWQERYIEARFANIDGAVKAALGSDLPVTWSAPAN--ASKSAFWAEALSFGIAHGWSSASRGADGAIGVLTLSRTQDPIDAEKF-RNESIVHWLANVAHASMAPFLPAADEFDPDLTRRETDVLKWTADGKTAYEIALILSISESTVNFHVKNIVSKLGSTNKIQAVAKAALMGML
>CP002272.1
----VNFSALSHGETEDFFMLRKNIFKDRLQWAVNCIDGKEFDQFDNEKADYIFGVK-NGVIICSTRIIDMKYQNMLNDTFSGFFSDVVIPEG-KFIESTRFFVDKERVNHLGKNYPVSRVLFLSLINYAQRNHYDGVLAVASHPMMHIIRRSGWNVTVLKKGMSEKNEPVYLLLGHTDTMSQ--------------IKNQLETTLNTLGDLSWAYVVLSK-KDMS-CIFGVTNYPDEWVTQYKEKGLQYTDPVVITALNRLTPFSWNEKLLVDFNFEKLFIQASQFGIINGYTFVLHDNQNNLVTLSFIIPAAKGAELLI-QHKGDISLLLASVHETYLTLSEKDTDKHSQFTPRENEILHWTSLGKTYQETGMILGIKVRTVKFHMSNIVKKMGVANARHAVRLGVELQLI
>FCFH01000004.1
NIYSTNYASMSTEKSADLYVLRKNVFKDRLQWAVNCSDGKELDEFDNDKTNYIFGVK-DNMIVCGTRMIDMKHKNMLNSAFSSFFHDVVIPEG-NFIESTRFFVDKERTQSLGRRFPVTLALFLSLINYARQHGYDGILAVSSHPMLHIIKSSGWNVTLLKTGMSEKNEPVHLLLGHVDRQSQ--------------ISKHLEAALGDFGELIWAYVVLSK-KDMS-CIFGVTNYPGEWVKQYKEQGLQYTDPVVITALNRLTPFAWDENLMAGFRFSELFEQAREFGVADGYTFVLHDFNNNLVTLSFTLAAERAEMQMLNQHKGDISLLLASTHEMYLTLTSARQEKNARFTERENEILYWASVGKTYQEMGIILGIKTCTIKFHMGNIVKKLGVANARHAIRLGMELQLI
>LLNB01000009.1
IVQIGRREEFDKKLLGEMHKLRAQVFKERKGWDVSVIDEMEIDGYDALSPYYMLIQEDEAQVFGCWRILDTTGPYMLKNTFPELLHGKEAPCSPHIWELSRFAINSGQKG-SLGFSDCTLEAMRALARYSLQNDIQTLVTVTTVGVEKMMIRAGLDVSRFGPHLKIGIERAVALRIELNAKTQ------------------------------------------E-NAFIVGNYPAAWREHYDRAGYARVDPTVSHCTQSVLPIFWEPSIYQTRKQHEFFEEASAAGLVYGLTMPLHGARGELGALSLSVEAENRAANRFESVLPTLWMLKDYALQSGAGLFEHPVSKPVVLTSREKEVLQWCAIGKTSWEISVICNCSEANVNFHMGNIRRKFGVTSRRVAAIMAVNLGLI
>JYMS01000026.1
QLITSNYYGNFIDEIVEMHRLRHRVFKERLDWDVQVSDDMEIDEFDALHPVYLLQRASNDRIQGCVRLLPSSGPTMLRDTFPVLLDGAAAPTSSTIWESSRFALDVHTDKAAHGIASATYELFAGMIEFGLAQHLTDIVTVTDARMERILRRAGWPLRRIGRPRCLGKTQAVAGYLEISSQALTFIDHLTESVDLATLRAGMTEAAVALDLRCFAYL-IVPKRAID-QPGLISSYPPSWTEHYLRNHYERLDPVIVKALGGPEPFEWGMDVETSKSQQQLFDEAAEFGIRRGYTVPIHDGRGPIAAFTFATDEPRIACRRIEKHRYVLQLMAMYFHVHARRKVIEYTINGAVLSPRELECLEWAARGKTAWETGRILGISRHTTATYLENAKTKLGVRTIVQAVARLTASKQI
>LOYB01000020.1
RTFVHEEGRLPHELAADLGRYRRRVFVEQLGWALPSANEFERDQFDRDDTVYVFARNTGGEVCGCARLLPTTRPYLLKSLFADLLADVALPQSAAVWELSRFAATGDESGAG-NAEWAVRPMLAAVVECAAQLGARQLIGVTFASMERLFRRIGVHAHRAGPPKQVDGRLVVACWIDIDPQTFDAYQQFSAAEDEQQLFQRIAAYSKRLGFEYCCYGIRVPLPVSKPAVAIFNTYPDGWMAHYQAQNYIEIDSTVRDGALSTNMIVWPDVDRI--DPCPLWQDARDYGLSVGVAQSSWAARGAFGLLSIARHADRLTPAEINMLTLQTNWLANLSHSLMSRFMVPSPESSVTLTAREREVMCWTAEGKTACEIGQILSISERTVNFHVNNILEKLGATNKVQAVVKAIAAGLI
>CP016380.1
-------EHPRWEVENELYRFRNRVFSDRLGWDVESHRGLEQDSFDTPDTHWVLIED-EEGLCGCIRLLSCAQDYMLPSIFPTALAGEAPPRSNDVWELTRLAIDAERAPLGNGISELTCIIFREVYAFAKAQGIRELVAVVSLPVERIFRRLGLPIERLGQAVDLGAVRGVGIRFHLDERFAEYLEHFTSVTDGDRLAELIGRFTLGMGYDYYRFALIIPMSMQRPKVVLFNQCPDSWVQAYTANHMLACDPIIQLARKQTLPIYWNRLDERQEGSLDVMGLAAEFGLRNGISFPLHGAAGENGILSFITAERAS-DLLL-ESSPILSWMSNYIFEAAIRIVRREDDPQEALTDRETECLFWASEGKTSGEIACILGITERTVNYHLNQVTRKTGSMNRYQAIAKGVSSGIL
>JRKR01000120.1
TTLSFTNLHNYGELFANFFRARRQSFIIQRNWDLPQVDGMEFDQYDTPQSRWVAVHD-GGKVLAGMRLTPTTASYMIRDAQRGILGGGEAPVDDHTWEATRLFVSHDTPQ--SIRRRVHAQLVDTMVSCARGVGATRLLSLNGEAWPRVFSRCKIEAEAIGRLCWIDDGYYQCTAIN---------------SSRAEITATLARLRKLAPMGYFIGLHIRY---AA-PIMQFQAYPKAWTDHYAERGYALRDPTIAWGFSTTGSIRWSVLPI--PDPFGIIAEGARFGLNYGVIVSCGALK-SRTIAGCAHDK-----REFTDDE--IEA----ISTLVRRL-HDATEPPESLTKAQQEALRCIAEGDRHAAAAAKLGITESAFKARLISVRERLMAKTTAEALQRAKDYRLL
>MPCZ01000003.1
--IYAQDLNAHADLAHSMFVDRADQFQTRLGWDVQVDRGEERDQYDALNPLYVIWEMPDGSHGGSMRFLPTTGPVMVNDVFDNLTGG-NPISSPLIWECTRFCLSRSAS--G----NEAGALTLAGLEIMRNLSIPHFAGVFDRRMVRIYRSLGFSPEIVSSAG-SGRDRISLGLWEYDVQAYKILTALDATQTLEGLQDIIDSICNVFAIDHAMYHWVDSA---G-DHYYFGTYSDAWTQQYQERNYTRIDPVVLGCYQRFHPVDWRRLDWTTKAAREFFDAAMGHGVGQGYSIPIRGPNGQFALFSVSHHCDDATDKFTDQNSRDLILIGHYLNRKALEFEPDAPEQAQPLSPRELDALTLLGIGYSRAQVAKTLSISEHTLRVYIESARFKLGALNTTHAIARAVSCGMV
>LYHO01000056.1
NIIAGFQNNFSEGLYTKFKSYRYRVFVEYLGWELNCPNNEELDQFDKVDTAYVVAQDRESNIIGCARLLPTTQPYLLGEIFPQLLNGMPIPCSPEIWELSRFSAVDPSSNSQAVSSPVSIAILQEAINFAREQGAKQLITTSPLGVERLLRAAGFRAHRAGPPMTIDGYSMFACLIDI-----DLLSAFLVVKNEYQLFEIVKSTASRLGFDYCAYGMQSPLSIAEPKTIMLNNYPEAWQKRYVERQYVKIDPTVQHCMVSLQPLVWSSQSAKTQAEKDFWEEARSYGLNVGWAQSSRDFIGTRGMLTLARSNDQLSEKEQKAQYTNMYWLTQTVHSSIAKIVNDVEFANLYLTNREKEALRWTAEGKTSAEIAQILGVTERTVNFHLSNSMQKLNVNNKISAAIRAVMLGLL
>MUVB01000018.1
QTFVHEEGRLPHELAADLGRYRRRVFVEQLGWALPSANEFERDQFDRDDTVYVFARNADGDMCGCARLLPTTRPYLLKSLFADLVEDMPLPQSAAVWELSRFAATDDEGGPG-NAEWAVRPMLAAVVECAAQLGARQLIGVTFASMERLFRRIGIHAHRAGPPKQVDGRLVVACWIDIDPQTFDAYQQFSAAEDEQQLFQRIAAYSKRLGFEYCCYGIRVPLPVSKPAVAIFDTYPDGWMAHYQAQNYIEIDSTVRDGALNTNMIVWPDVDRI--DPCPLWQDARDFGLSVGVAQSSWAARGAFGLLSIARHADRLTPAEINMLTLQTNWLANLSHSLMSRFMVPSPAAGVTLTAREREVLCWTAEGKTACEIGQILSISERTVNFHVNNILEKLGATNKVQAVVKAISAGLI
>LLCS01000083.1
NIIAGFQNNFSEGLYTKFKSYRYRVFVEYLGWELNCPNNEELDQFDKVDTAYVVAQDRESNIIGCARLLPTTQPYLLGEIFPQLLNGMPIPCSPEIWELSRFSAVDFSNTSQAVSSPVSIAILQEAINFAREQGAKQLITTSPLGVERLLRAAGFRAHRAGPPMTIDGYSMFACLIDI-----DLLSAFLVVKNEYQLFEIVKSTASRLGFDYCAYGMQSPLSIAEPKTIMLNNYPEAWQKRYVERQYVKIDPTVQHCMVSLQPLVWSSQSAKTQAEKDFWEEARSYGLNVGWAQSSRDFIGTRGMLTLARSNDQLSEKEQKAQYTNMYWLTQTVHSSIAKIVNDVEFANLYLTNREKEALRWTAEGKTSAEIAQILGVTERTVNFHLSNSMQKLNVNNKISAAIRAVMLGLL
>CP010951.1
---TMALREMNESDRVGMFRLRYDTFRTRLGWSVQTDDGLEIDQFDKLRAHYIIARSPAEGVDACWRLLPTQGPNMLRDVFPELLHGLPAPCAADVWEMSRFAIATDRVA-GAGFGDLSVALMTQAWHFAQAHGIARFVTVTTAPIERMLKKLGLSVHRLGPPVRIGAVLTVACFIEVDAITA------VLAADENELFARMQAGVQALGCEQGLFGIQVHRPMLEPVQHVTSGYPAAYQQIYQDRQFIMRDPTVAHCQSSTMPLVWNEGMYD-TQSFEILEESRRFGLGHGLSIAVHESATAKSMFSIARDKPFLPSVEERRLKEGAAVLASAMHVAMQRLVVPRAERTPVLTPREKTCLHWVAQGKSDGVIADILHVSSSAVHFHVTNVLRKLEVSSRAQAAAKAVALGLI
>CP001622.1
-IIQAHEYQKYAAVLDQMFRLRKKVFADTLGWDVPVIGPYERDSYDSLAPAYLVWCNDRTRLYGGMRLMPTTGPTLLYDVFRETFPDAANLIAPGIWEGTRMCIDEEAIAKDFDAGRAFSMMLLALCECALDHGIHTMISNYEPYLKRVYKRAGAEVEELGRADGYGKYPVCCGAFEVSDRVLSAFEQ---IKAAANVDAAIRILQTEYGLDFVTYHLAQTIAAKIDSPFVRTTYPDAWVSRYLLNSYVKVDPIVKQGFERQLPFDWSEVEPT-PEAYAMLVDAQKHGIGNGYSIPVADKAQRRALLSLNA-RIPA--EEWTRCRNEWIEIAHLIHRKVYEL-HGENDPVPSLSPREIECLHWTALGKDYKDISVILGISEHTTRDYLKTARFKLGCATISAAASRAVQLRII
>AP014854.2
HVVHRMNRHLYKNELMEHFHLRYDIYVRDRKWDLDRPVPLEIDQFDTLDAFYLLSLD-GSRLVGGSRLIPSTRPHLLGDVFPDLALR-GVPRQPDVFEWTRIFVAKAHRG-G--DSRALGEILCGICEFSLEEGISAITAVAEMWWTPRLLEMGWKVEPLGLPRLIEGEPCNAFRFAMDEEVL-AVERLEKAVHTNDLIKTFRLCLDPFGYNVVLITGLPDPPADPQPFFLVNSWPNGWHDRYLERDYYRDDPVAAFGRVRIDPFTWHDAPIDQPRGRLIMAEAADIGMRDGLVIPIVTSRSLHSCVSVAG-EAPE--RDP-DVQRAIHLVGMFAHARAVQLASEQAPRRRLLSDREREVLLWVAAGKTAWEISRILGIAERTVIYHVTTAARRLQAVSRTHAVARAIALGEI
>FPJF01000017.1
RTFVHEEGRLPHELAADLGRYRRRVFVEQLGWELPSANEFERDQFDRDDTVYVFARNAGGDVCGCARLLPTTRPYLLQSLFADLIADMPLPQSAAVWELSRFAATDDEGG-PRNAEWAVRPMLAAVVECAAQLGARQLIGVTFASMERLFRRIGIHAHRAGPPKQVDGRLVVACWIDIDPQTFDAYQQFSAAEDEQQLFQRIAAYSRRLGFEYCCYGIRVPLPVSKPSVAIFDTYPDGWMAHYQARNYIEIDSTVRDGAHSTNMIVWPDVDRI--DSNPLWQDAREFGLSVGVAQSSWAARGAFGLLSIARHADRLTPAEINMLTLQTNWLANLSHSLMSRFMVPSPAAGVTLTAREREVLCWTAEGKTACEIGQILSISERTVNFHVNNILEKLGATNKVQAVVKAISAGLI
>CP000635.1
HVITSSNSALYPTELDELFRIRHKIYVEEKGWRETSPDGMERDQFDTEHAVHLVGIE-DGRIIAGSRFVPTTQPHLLSEVFPHLCTRPGVLRHERVAEWTRGFIIPEFREKA--GLLIKAQFCTAVMEYCLNQGIEQIGGIQEIYWLPLWKRFGWRVKVIGDAAEIDSVLCVPAYFEVSVEALEFMERCDNQKSVDNLFSDFGTVIAKRGFHSYIYTGLPAVGDDVKHYVVKNAWPPGWTEQFEGLNYFADDPVSRWSLSQSKPFTWKTAREETARTKEIQQEADRYRLCDGIVFPMFDPNSWQSVISLATDDKG--GLAK-ENIGDLYLLSSYCAMTANNLLRRAEQADHRLTDREKEILQWVSRGKTDWEIGTILRMTEGSVTQRLARIRDTLGVKNRPQTVSQAIRLGLI
>LDQX01000003.1
KIVQTQLKDMPSSLLAELGSYRYSVFARGEGWSIPSTPGQEYDRFDRSDVTWLIAWSVRNGISGCARLMPWTEPEQTEGII-------LPFNHEKVWEMSRFSARLEVD------PELPLTILWHAVQLAEINGIEFIISSATPMLEKMFEQHQVVYQPLTPGLIQSEDNLFAIRIPVSQPALETENHFQALATAQQLKGLLQDYIQSLGFDYFAFFIQHRVPFTRPRVYLHDTYPKLWIKRYKEQNYYAIDPVLQLCLRSGKGVEWTPELFS--SAKEMWQDACNFGLLSGFSCSAMATNRAVGILSIGSKRPFITSRRV-ELEVKLHFLAEQSLSLLERLNDELMVQGNDFSQRELEILRWTAEGKTSQEISLILSISEHTVNFYQKNMKKRFNVSNKTQIACYAAAIGLI
>FXBP01000003.1
HMEEHTLNQMSDELKLMLGRFRHEQFVEKLGWRLPSQAGCEWDQYDTEHARYLLAFNEDRAIVGCARLIPTTFPNLLEGVFGHTCAG-APPKHPAIWEMTRFTTREP---------QLAMPLFWRSLKTASLAGADAIVGIVNSTMERYYKINGVHYERLGPVTVHQNEKILAIKLSAHREH-YFYSIFARTMDMQEFTAVALRALRELRFDFFAYGMCSVTPFMRPRTYMYGNYPEDWVQRYQAANYAVIDPTVKHSKVSSSPILWSNELFR--GCPDLWSEANDSNLRHGLAQPSFNTQGRVGVLSLARKDNPIS-QEFEALKVVTKAFAAAVHEKISELESDVFNTDVEFSGRECDVLRWTADGKTSEEIGVIMGVCTDTVNYHHRNIQRKIGASNRVQAVSYAVAMGYI
>AMSZ01000063.1
NIIAGFQNNFSEGLYTKFKSYRYRVFVEYLGWELNCPNNEELDQFDKVDTAYVVAQDRESNIIGCARLLPTTQPYLLGEIFPQLLNGMPIPCSPEIWELSRFSAVDPSSASQAVSSPVSIAILQEAINFAREQGAKQLITTSPLGVERLLRAAGFRAHRAGPPMTIDGYSMFACLIDI-----DLLSAFLVVKNEYQLFEIVKSTASRLGFDYCAYGMQSPLSIAEPKTIMLNNYPEAWQKRYVERQYVKIDPTVQHCMVSLQPLVWSSQSAKTQAEKDFWEEARSYGLNVGWAQSSRDFIGTRGMLTLARSNDQLSEKEQKAQYTNMYWLTQTVHSSIAKIVNDVEFANLYLTNREKEALRWTAEGKTSAEIAQILGVTERTVNFHLSNSMQKLNVNNKISAAIRAVMLGLL
>FOJB01000001.1
TTLSFANLHNHGELFANLLRARRQSFIIQNRWDLPEALGMEFDQYDTPASRWVAVHE-FGRVLAGIRLTPTTATYMIRDAQLGLLDSDDAPVAENIWESSRVFVAHDTPQ--RVRRLVHGHLISEMTKSARDLGATRVLGLIPASWPRWSKRLGLDTSAAGRVMEIDGINNQVVSIDLS------------NQAIDSLLDELEPMASA-GYFV-GLHIRFA----A-PLLTFQTYPQAWSDHYTRNAYALRDPMIAWGISRTGATRWSDIDL--PDPFGILKDAARHGLVYGVCVSCGEIS-SRTVAGLARAD-----REFTDEE----I-AAI-SGVVLRLHH-VSQPPDTLTKAEIEALRVLASGERYAAGAVVLGISESALKARLSSARKKLFARTSAEAIQRAKDYRLI
>JGYG01000018.1
TTLSFENLHKHGELFANLLRARHQSFIVQNKWNLPEAMGMEYDQYDTPASRWIAIHD-LGRVVGGMRLTPTTASYMIRDAQRGLLGSHEAPVDPHVWEVSRGFVCHTVPMA--ARRRVHALMVAGMNRAARELGATRTIGLLSSSWPRWAARCALDMEAAGPASIIDGVENQCIFINF----------------------ELRNLARIAPVGYYVALHI-RF--GA-PMLMFRTFPQDWTDRYTEQAYTLRDPLVAWGFSTEGTTRWSEITI---DPFGIMAEAARYGLGFGACVAC-GPISSRTIAGIARNDR-----EFTDAE----I-AKA-ATLVRHI-HAITEPPESLTPAQIEALRLIAAGDRHAAAAAKLNISESALKARLNSARQRLLARTTAEAIQRAKDYRLL
>LFLF01000116.1
---------SSKDDLKQIFRLRHRVFAEELHWVPQVNSGLEQDRYDTRATLIGIFD-SDGSAVGTIRIVFKPDTFMLEREFATFLSDCPT-GQTAPAEMTRLCVNPRIRRSG-LGRQASQALFYAAYLVCLSRKVHEADFVSTSAFVHSLRERGFPCVPFGTKTLSGGVRSVAARMHWDR----------RCETNDAIYVALGNILPFQKFIACQVR-PSALSHGL-KHVFNLGYPQEWLACYNKLGYHRIDPVVNTSAE--GLIRWDQIFQ-TPDQEYFVKKAAEYGLMDGFSVCHRDGK-KLRVTSFAG--KAI-STHP-RHAAVIELISPYLQFASESLD-LTDCDLINLSDREMSVLHWVAAGKTNWEIACILRISERTVKFHLGNVMTKLNCKTRSQTVAKAFNCGIL
>FKJV01000003.1
-----RRNVFHQDEIQEMFRLRARVFRERLNWAVNVFDGMEVDSYDALDPRYLTVRASNGQLCGCWRILDTQGPYMLKNSFTHLLEGQPAPNAPDIWELSRFALASDTVTRRFGFSNPTVTSIASVLSYAHRSGITRYVTVTTPAIERMLRHLGVASRRFGPGNKVDTAAPIALWIDVAES-L------FACDSSESLIKALNTIARQYGFTSTLLGLKSTKAANYENAAVWTTYPAAWRKLYVQDKLHLVDPTVNHALHHLKPLLWNQEDFRTHCECMLYEQAAGYGLKAGITLPIHGSKGEFGLLSFASDCR-LTADML-ASVSALTLTRDLAFECGLGLLPSRKSCKSPLTPRESECLKWLTNGKTSWEISKILICSEATVNFHVSNILKKLGVVNRQQAIAKSLMEGWV
>CP013568.1
-IIQAHEYQKHAAVLDQMFRLRKKVFADTLGWDVPVIGPYERDSYDALAPAYLVWCNDRTRLYGGMRLMPTTGPTLLYDVFRETFPAAADLVAPGIWEGTRMCIDEDAIAKDFDAGRAFSMMLLALCECALDHGIHTMISNYEPYLKRVYKRAGAEVEELGRADGYGKYPVCCGAFEVSDRVL-A---FEQIKAAPNVDAAIRILQAEYGLDFVTYHLAQTIASKIDSPFVRTTYPDAWVSRYLLNSYVKVDPIVKQGFERQLPFDWSEVEPT-PEAYAMLVDAQKHGIGNGYSIPVADKAQRRALLSMNA-RIPADSELVRRCRNWIEI-AHLIHQAVYELYG-EHDPVPALSPREIECLHWTALGKDYKDISVILGISEHTTRDYLKTARFKLGCATISAAASRAVQLRII
>JICO01000013.1
NIIAGFQNNFSEGLYTKFKSYRYRVFVEYLGWELNCPNNEELDQFDKVDTAYVVAQDRESNIIGCARLLPTTQPYLLGEIFPQLLNGMPIPCSPEIWELSRFSAVDPSSTSQAVSSPVSIAILQEAINFAREQGAKQLITTSPLGVERLLRAAGFRAHRAGPPMTIDGYSMFACLIDI-----DLLSAFLVVKNEYQLFEIVKSTASRLGFDYCAYGMQSPLSIAEPKTIMLNNYPEAWQKRYVERQYVKIDPTVQHCMVSLQPLVWSSQSAKTQAEKDFWEEACSYGLNVGWAQSSRDFIGTRGMLTLARSNDQLSEKEQKAQYTNMYWLTQTVHSSIAKIVNDVEFANLYLTNREKEALRWTAEGKTSAEIAQILGVTERTVNFHLSNAMQKLNVNNKISAAIRAVMLGLL
>CPWG01000023.1
KVFNVNFDSMSENKLDEIFTLRKITFKDRLDWKVTCIDGKESDQYDDENTNYLLGTI-DDTLVCSVRFIEMQYPTMITGPFAPYFRDLDLPID-GFIESSRFFVEKALARDKGNNGSLSAILFLSMVNYARYRGYKGILTVVSRGMYTILKRSGWGITVINQGESEKNEVIYLLHLSIDSNSQ-----FDNESINEDIKNYIQRRIKAYGNIRYSYLLMNK-KVPL-HPAIISNYPLDWVKKYKKNSYHLIDPVILTAKGKVAPFAWDDNSVIKSIDSAVFNLAREYNIVNGYTFVLHDNNNNMATLNVSSGDDDSFDESIEVNKEKIQMLLIFIHDKMLGLYNKKENKREIFSPRENEILYWASVGKTYAEIAIILGIKKSTVKFHIGNIVRKLGVLNAKHAIRLGIELQLI
>JXOC01000003.1
NIIAGFQNNFSEGLYTKFKSYRYRVFVEYLGWELNCPNDEELDQFDKIDTAYVVAQDRESNIIGCARLLPTTQPYLLGEIFPQLLNGMPIPCSPEIWELSRFSAVDPSSSSQAVSSPVSIAILQEAINFAREQGAKQLITTSPLGVERLLRAAGFRAHRAGPPMTIDGYSMFACLIDI-----DLLSAFLVVKNEYQLFEIVKSTASRLGFDYCAYGMQSPLSIAEPKTIMLNNYPEAWQKRYVERQYVKIDPTVQHCMVSLQPLVWSSQSAKTQAEKDFWEEARSYGLNVGWAQSSRDFIGTRGMLTLARSNDQLSEKEQKAQYTNMYWLTQTVHSSIAKIVNDVEFANLYLTNREKEALRWTAEGKTSAEIAQILGVTERTVNFHLSNSMQKLNVNNKISAAIRAVMLGLL
>LJQD01000493.1
----ASYMTMPVTLLETLYSMRKKIFSDRLEWKVRVSHAFEFDEYDNAATTYLVGSW-KGVPLAGLRLINTCDPYMLEGPFRSFFDC-AAPKNAAMAESSRFFVDTARARSLGLHAPLTEMLLFSMHNHAALSDLQSIITVVSKAMARIVRKSGWEHRVLSE--ASPGETVLLLEMPVTADNH-------------QLIEDFENDLHHIGDFTYAYF-STPKTRNV-KPVILSNYPDSWLKSYVASNYHLIDPIIKHAWHSITPFFWREARNAGVETDDFLKRSAKYQLSSGATFTLHDASGLFAALSLCNARQQNDDQRIREKAADIQMSLIRFHDRLIKTRAPPQPAQCKLSTRETGVLKWVAMGKSYSEIAEIFSISERTVKFHMSNVSSKLEVRTAKQAVYKAINMGMV
>GG753605.1
NVIAGFQNNFSEGLYTKFKNYRYRVFVEYLGWELNCPNNEELDQFDKVDTAYVVAQDRESNIIGCARLLPTTQPYLLGEIFPQLLNGMPIPCSPEIWELSRFSAVDPSSASQAVSSPVSIAILQESINFAREQGAKQLITTSPLGVERLLRAAGFRAHRAGPPMVIDGYAMFACLIDV-----DLLSEFLIVKNEYQLFEIVKSTASKLGFDYCAYGMQSPLSIAEPKTIMLNNYPEAWQKRYLEQHYVKIDPTVQHCMVSLQPLVWSSQSAKTQEEKDFWEEARSYGLNVGWAQSSRDFIGTRGMLTLARSSDQLSEKEQKAQYTNMYWLSQTVHSSIAKVVN-EMQFNLYLTNREKEALRWTAEGKTSAEIAQILGVTERTVNFHLGNSMQKLNVNNKISAAIRAVMLGLL
>LAZR01004324.1
IVIDGTNRHRYTQLLDEMYALRARVFGQRLGWEVDIKDGLEIDQYDALDPAYVIGINDDNKVVSCVRALQTTGPHMLSDVFSDILDGQPPMRSATLWESTRFCVDTEALDRGNSISYATCELMAASLEYARDSGISDIVTVIDPVMNRVLKRSDCPYGYVGKTTPMGKVAAMAALLDCSEDRI-------------------------------------------------------------ERGFLHKDPTLKIARRSIAPVDWQRLREE-ESFKTIFYDARDFGIHQGLTIPVRGPFGDIGLFSVTRNCSDREKLLKKAILGDLQNAAVFLHDNVVKTSASRRLTHPNLSDREVEVLQWIAAGKSQQDVADILSISNRTVEVHLRSGRSKLSALNTSQAVGRAIGLGLI
>FPBD01000014.1
-------SSNWSPLVESMFKLRKKVFHDQLQWNVNVDGDYEFDQYDNNDCIYFVWSDERSKLYASVRLIPTTKPTLLYDTFRNSFPKSLNLAVPGIWEATRACLDHSLIKADMTTSYAFGLLTLATCECAYLDGQHTIVSNYAPQFNQVYLRAGAMFLEVGRAEGFGDDPVCCGTLNISSSSI-------------SMECAIEAFRAAYEVAHVTLHMAQTRSQNVDMPYLKTTYPKKWISEYILKGYVEIDPVVKQGFNQTSPFNWCDLEIL-PESRFLMEESIKFGIGNGYSIPVMDRSGRKSLVSINSNSTTLINKLIAKNGNCWREISHVLHQALIELYD-GVDPAPPLSRRELECLSLTALGKDYKTIAILLGISEHTTRSYLKSLRQKFNCTNLAQAVSKAHSLGIL
>LPDH01000106.1
RTFVHEEGRLPHELAADIGRYRRRVFVEQLGWALPSANEYERDQFDRDDTIYVFARNGNGEMCGCARLLPTTSPYLLNTLFADLLAGVTPPQSAAVWELSRFAATGEAGS-AEAAAWAVRPMLAAVVECAAQLGARQLIGVTFASMERLFRRIGVHAHRAGPPKMIDGRMVVACWIDIDPQTLDAYHQFSAAEDEQQLFQRIAAYSKRLGFEYCCYGIRVPLPVSKPAVAIFDTYPDGWMEHYQEQNYIDIDSTVRDGALSTNLIVWPDADKA--GASPLWADARASGLAVGVAQSSWAARGAFGLLSIARHADRLTSAEINMLTLQTNWLANLSHALMSGFMVPAPEANVVLTAREREVLCWTAEGKTACEIGQILNISERTVNFHVNNILEKLGATNKVQAVVKAISAGLI
>AY115588.1
------RTNIDPQALNAMHKLRARIFKVKKMWDIPLINDMEIDGYDALDPYYMIINREAGYVCGCWRILPTTGPNMLAHTFPELLHGHPAPCSDAIWELSRFAIELPDGN-RFGFSQGTTQAIHAIVSYAIGCGVKQFVTVTTVGVEKMLIRLGLDISRFGPALQIGVERAVALRIELNEKTTDELLRLSEMERFEDWLAHLKILTRKLGYSNFLIGLKPAPTDANQQVLIYSDYPDAWRTRYDAESYAAVDPVVQHCLNANRPLLWDRDNYRRPSESEFFEEAAAHGLQQGLALPLHGPRGEAGMLCLKPSESGPRTATMIESLPMATLLRDYAMEGMLKAR-IECSTPVHLTSREKEVLQWSAAGKTTWEISMILSCTTSAIDFHFKNIRRKFQVSSRQMAVLKAIQQKSI
>JH603159.1
-----MRQEFDNADINEMYRLRARVFHGRLGWDIPTIAGMEIDGYDALGPHYMLIQADGGQVRGCWRLMPTEGPNMLKDTFPQLLHGAAAPVGRHIWELSRFAIETGGEEQSFGFADLTMQAIHELVTFADQMGITRYVTVTTTPIERLLRKTGIEISRLGSPLQIGVERAVALDIAVSPKTR------LDAADEAEWFGAIAGLAETWGFDKLLIAMLPRPTIRLEDAYVRSTYSPIWRRTYDEQGLVHIDPTVSHCATRATPLIWSPDIFTTASQQSMYEEARAHGLRAGVTLPIHGPNQEAGMMCFVNDSNPSD-EFWNVALPNLVLLRDLVIDTSQRHLNTAQTLLPKLTPRERECLKWTARGKSTWEISHILNCSEAVVNFHMKNIRTKFGVNSRRAAAVIATQLGLI
>MUVB01000104.1
-IFAGSFDDMPTTMHRRLGVFRYDVFVGRLGWQLPGADATEWDQFDRGRTIHVVSVDQAQHICGCARLIPTTQPYLLQTLCAPSAAL-HLPRAPTVWELSRFAARCGANP--TMRASTGMQLFPAILAIAASLGATCVIGAMTRAVARLYQRCGLALQLLDTAETADRPAYLIGAIEITRSTF-----FLNTVDLSSLLKLFGDVSASLGFPRFAISRVSRRHTMA-VETLCARYPDHWVAHYAQRDYGPVDPVHRMAFARATPYRWADIRG-NRIEQRVLGEARDAGLTSGVSIPLRETNGDILLVNLASPSPEI-KTEVHM--RLASSIGALFHQELHRLMKPRPEPALELSPRQQECLAWVARGKSSWAIASIVGISPHTVDYHIAEAMKILGINSRTAAAVHAVTTGLI
>CP007567.1
-------EHPRWEVENELYRFRKRVFSDRLGWDVESHRGLERDSFDKPDTHWVLIDD-EQGLCGCIRLLSCAQDYMLPSIFPGALAGERAPCGADVWELTRLAIDAGRAPMDNGISELTCVIFREVHAFAREQGIRELVAVVSLPVERIFRRLGLPIERLGQAVDLGAVRGVGIRFHLDERFEEYLEHFTLVTDGNRLAELIGRFTLGMGYDYYRFALILPMSMQRPKVVLFNQCPDSWVQAYTVNNMLACDPIIQLARTQTLPIYWNRLDEKQEGSMDVMGLAAEFGLRNGISFPLHGAAGENGILSFITRERAS-DLLL-ESSPILSWMSNYIFEAAIRIVRQSMDPQEALTERETECLFWASDGKTSGEIACILGITERTVNYHLNQVTRKTGSMNRYQAIAKGVSSGIL
>LMQJ01000034.1
HAISAINRHLYEDVIEQHFRLRHDIFVEERRWELRRPDGREIDSYDDEDTVYLLALE-GRRVVGGHRLYPTTKPSMMSEVFPHLASMRGCPADPLIWEWSRFFVVRDRRD-----GALNAQLMAAVQEFCLNQGIAQVSAIMETWWLPRFHEAGFVVTPLGLPALVENAWTMAATIDIRRQTLDFIEGLETYRKVPDAMNALETAFGRFGFETIIVTGLPNPDQQFAQMVLAKRWPAGWFSLYTQNNYDRFDPVVRLCRQSINPFEWSEAPYDEPYAAEVMNRASEFRMSRGFIVPIHGLTGYEAAVSLGGVHLD---LNP-RSKPALHLMAMYGFDHIRRLLQPVPHSPARLTPREREVIAWASQGKSAWEIGEILHITQRTAEEHLASAARKLGAVNRTHAVALAIRNKII
>FNNP01000001.1
-VVDGLNRHLFTEVLDDMFELRARVFGGRLGWDVNIEDGKEIDQFDHLDPAYVIGLDDEGNVVAAVRALQTTGPHMLSDVFSDILCGEAPMRSATMWESTRFCVDTQRLTRGNSVSYATCELMIGSLEYCRNAGIQDIITVIDPVMNRVLKRSNCPYDYVGETVPMGKVPAMAALLDCSEERI--------------YDEFLRQVCDKYEMDHAAYAGMNPA--AG-TIHGHVTYGDDWKVHYQEQGLHLIDPTLHMSQRSIAPVDWSRLERG-KDFQRVFRDAHDFGIPQGITIPVRGPYGDIGLLSATRECSRDEKKLVSSVISDLQSLAVHIHDNVMTSDTSRMLYHPTLSSRELEILQWAAAGKSQQDIGDILSISHRTVEVHLRSSREKLNALTTPQAVGRAIGIGLI
>CTJB01000004.1
KLFNVNFNNMPERKLDEIFSLRKITFKDRLDWKVTCIDGKESDQYDDENTNYILGTI-DDTIVCSVRFIDMKYPTMITGPFAPYFSDVSLPID-GFIESSRFFVEKALARDMGNNSSLSTILFLAMVNYARDRGHKGILTVVSRGMFILLKRSGWNITVLNQGESEKNEVIYLLHLGIDNDSQ---DYFDNESINEDIKNYIQRRIKAYGDLRYSYLVMNKK--TPLHPTIISNYPLDWVRKYKKNSYHLIDPVILTAKDKVAPFAWDDNSVIKSTDSAVFKLAREYNIVNGYTFVLHDNSNNMATLNISNGSDDISDESIEINKEKIQMLLILTHEKMLGLYQSPKIERDIFSPRENEILYWASVGKTYAEISIILGIKRSTVKFHIGNVVRKLGVLNAKHAIRLGIELKLI
>CP007569.1
HAISSVNRHLYEDVLEQHFRLRHDIFVEERHWELRRPDCREVDAYDDEDTVYLLALE-GRRVVGGHRLYPTTKPSMMSEVFPHLASVRGCPANPLVWEWSRYFVVRDRRD-----GALNLQLMAAVQEFCLNQGIAQVSAIMETWWLPRFHEAGFVVTPLGLPALVENAWTMAATIDIRRETLDFIEGLGTYRKVPDAMNALEAAFGRFGFETIIVTGLPNPDQRFAQMVLAKRWPAGWFSLYTQNNYDRVDPVVRLCRQSVNPFEWAEAPYDEPDAAEVMNRATDFRMSRGFIVPIHGLTGYEAAVSLGGVHLD---LNP-RSKPALHLMAMYGFDHIRRLLDPAPHLSTRLTPREREVIAWASQGKSAWEIGEILHITQRTAEEHLATAARKLGAVNRTHAVALAIRNKII
>CP020350.1
EIFDVNHTLLSETKSEELFTLRKETFKDRLNWAVQCTDGMEFDQYDNNNTTYLFGIK-DNTVICSLRFIETKYPNMITGTFFPYFKEINIPEG-NYLESSRFFVDKSRAKDG-NEYPISSMLFLSMINYSKDKGYDGIYTIVSHPMLTILKRSGWGIRVVELS--EKEERVYLVFLPVDDENQ--------------------------KFSF-MVL-NKKN---PSEMIIISSYPDEWVNLYKENKYQHIDPVVLASFNKISPFSWEKSLVIRLQLAKIFDLSKKYNIINGYTFVLHDHGDNLAMLSIIVDSSYPDDTFIEEKKDTFQMLLIDAYEKIISLCREQLNNKEIFSQRENEILYWASMGKTYLEVAIILGIKTSTVKFHIGNVVKKLGVLNAKHAIRLGVELQLI
>LPCO01000065.1
RTFVHEEGRLPSELAAELGRYRRRVFIEQLGWALPSANEFEHDQFDRDDTVYVFARDAAGDVCGCARLLPTTRPYLLESLFADLIADVALPQSAAVWELSRFAATGDEGGAG-NADWAVRPMLAAVVECAAQLGARQLIGVTFASMERLFRRIGVHAHRAGPPKQVDGRLVVACWIDIDPQTFDAYQQFSAAEDEQQLFQRIAAYSKRLGFEYCCYGIRVPLPVSKPAVAIFDTYPDGWMAHYQARNYIEIDSTVREGALSTNMIVWPDVDRI--DPCPLWEDARDFGLAVGVAQSSWAARGAFGLLSISRHADRLTPAEINMLTLQTNWLANLSHSLMSRFMLPSPAAGVTLTAREREVLCWTAEGKTACEIGQILSISERTVNFHVNNILEKLAATNKVQAVVKAIAAGLI
>FPBQ01000047.1
QIITPDLYGAFAEDLSEMHRLRYRVFKERLDWDVQTSGDMEVDEFDALHPVYLIQRASNYRIQGCVRLLPSVGPIMLRDTFPSLLDGSPFEPDRSIWESSRFALDVDFDTHTKGLSSATYELFAGMIEFGLSRRLTGIITVTDARMERILRRAGWPLRRVGQPRTLGSTLAVAGYLEISMDCLAFVDRLVESKSPDDLRQAMAKAASALDLCSFAYL-APPRTGSA-TPLLISSYPTTWTSHYLRRNYERIDPVLAQAFRRPEPFRWGEGLGPSDEEREMFEEAAKFGLRCGFTIPVHDSEGAFAAVTFATDECRASERTIDNQMWALQLMAMSFHAHVRRKLAPVSIGGATLSRREIQCLKWAAEGKSAWEAGRIMGISQHTVAFHLENAKAKLGVRSTIQAVARIA-----
>NAFB01000134.1
QLITPECYGEFVHDLAEMHRLRYCVFKQRLDWNVDVSGDMEIDEFDVLRPVHLLNRSTAGRIQGCVRLLPSTGPTMLRDTFPILLDGQPTPRSDRIWESSRFALDPDAPKASGGLAAATYELFAGMIEFGLSIELTEIVTVTDVRMERILRRAGWPLRPIGKARPVGNTTAIAGYLEVSPNALKFAERLTESSHRNEAQQSMADVTAALSLSCFAYL-ALPSR-PGGVPNLISTYPSSWTALYLQRGYDSVDPVVRRAIRDPKPFRWGLGIGRSDSERTLFEEAAKFGIRCGFTFPIHDDQGAIAALSFAADEHQTGERSLLEHAQTLRLIASFFHAHAKRFWTDRMVGGVVLSPREHECLGWSARGKSAGEIGIILGISERTAGFHLDNARAKLGVSSLRQAIVLLA-----
>CP014477.1
NVIAGFQNNFSEGLYTKFKNYRYRVFVEYLGWELNCPNNEELDQFDKVDTAYVVAQDRESNIIGCARLLPTTQPYLLGEIFPQLLNGMPIPCSPEIWELSRFSAVDPSSASQAVSSPVSIAILQESINFAREQGAKQLITTSPLGVERLLRAAGFRAHRAGPPMVIDGYAMFACLIDI-----DLLSEFLIVKNEYQLFEIVKSTASKLGFDYCAYGMQSPLSIAEPKTIMLNNYPEAWQKRYMEQQYVKIDPTVQHCMVSLQPLVWSSQFAKTQEEKDFWEEARSYGLNVGWAQSSRDFIGTRGMLTLARSNDQLSEKEQKAQYTNMYWLSQTVHSSIAKVVNEVEQFNLYLTNREKEALRWTAEGKTSAEIAQILGVTERTVNFHLGNSMQKLNVNNKISAAIRAVMLGLL
>JFDW01000013.1
NIIAGFQNNFSEGLYSKFKSYRYKVFVEHLGWELNCPHNEELDQFDKVDTAYVVAQDRDSNIIGCARLLPTTQPYLLGEIFPQLMNGIPLPCSPEIWELSRFSAVDPTTASQAVSSPVSIAILQEAINFARAQGAKQLITTSPLGVERLLRAAGFRAHRAGPPMTIDGYSMFACLIDV-----DLLSAFLVVKNEDELFEVVKSTASKLGFDYCAYGMQSPLSIAEPKTIMLNNYPQAWQKRYIEQRYVKVDPTVQHCMVSLQPLVWSSQNAKTQEEKDFWEEARSYGLNVGWAQSSRDFIGTRGMLTLARSTDQLSEKEQKAQYTNMYWLTQTVHSSIAKIVNDVEFSNLYLTNREKEALRWTAEGKTSAEIAQIIGVTERTVNFHLCNSMQKLNVNNKISAAIRAVMLGLL
>MURH01000079.1
QTFVHEEGRLPHELAADLGRYRRRVFVEQLGWALPSANEFERDQFDRDDTVYVFARNADGDMCGCARLLPTTRPYLLKSLFADLVEDMPLPQSAAVWELSRFAATDDEGGPG-NAEWAVRPMLAAVVECAAQLGARQLIGVTFASMERLFRRIGIHAHRAGPPKQVDGRLVVACWIDIDPQTFDAYQQFSAAEDEQQLFQRIAAYSKRLGFEYCCYGIRVPLPVSKPAVAIFDTYPDGWMAHYQAQNYIEIDSTVRDGALSTNMIVWPDVDRI--DPCPLWQDARDFGLSVGVAQSSWAARGAFGLLSIARHADRLTPAEINMLTLQTNWLANLSHSLMSRFMVPSPAAGVTLTAREREVLCWTAEGKTACEIGQILSISERTVNFHVNNILEKLGATNKVQAVVKAISAGLI
>FCGU01000003.1
ELFDVDYNLLPDNRSKELFSLRKKTFKDRLDWLVNCENNMEFDEYDNRHATYIFGTY-QNHVICSLRFIETKHPNMISDVFNNYFNDIKLPDG-NYVEASRLFIDKARIQALQHQAPISAMLFLSMINYVRSCGYEGIYAIISHPMRIIFQRSGWHISVVKTGCSEKNKNIYLIYMPIDDANR--------ETINASIKEELERGLSKYNNIKYAYAIMNKR--NPANFSIVSN-RTEWFEFYIKNNYQFIDPVLITASHRITPFTWDKDLEIGLKLPKIFDMAKNYNIINGYTFVLHDHHHNLVVLSIMLDKHCDTEQQIDNNKAEIQMLLITMHGKMTALYQEKMNQREFFSKRENEIIYWASLGKSYQEIALILGIKLTTVKYHIGNAVKKLGVTNAKHAIRLGVELQLI
>ALIU01000003.1
EIFDVNHTLLSETKSEELFTLRKETFKDRLNWAVQCTDGMEFDQYDNNNTTYLFGIK-DNTVICSLRFIETKYPNMITGTFFPYFKEINIPEG-NYLESSRFFVDKSRAKDG-NEYPISSMLFLSMINYSRDKGYDGIYTIVSHPMLTILKRSGWGIRVVELS--EKEERVYLVFLPVDDENQ--------------------------KFSF-MVL-NKKN---PSEMIIISSYPDEWVNLYKANKYQHIDPVVLASFNKISPFSWEKSLVIRLQLAKIFDLSKKYNIINGYTFVLHDHGDNLAMLSIIVDSSYPDDTFIEEKKDTFQMLLIDAYEKIISLCREPLNNKEIFSQRENEILYWASMGKTYLEVAIILGIKTSTVKFHIGNVVKKLGVLNAKHAIRLGVELQLI
>LLEG01000048.1
NIIAGFQNNFSEGLYTKFKSYRYRVFVEYLGWELNCPNNEELDQFDKVDTAYVVAQDRESNIIGCARLLPTTQPYLLGEIFPQLLNGMPIPCSPEIWELSRFSAVDFSNTSQAVSSPVSIAILQEAINFAREQGAKQLITTSPLGVERLLRAAGFRAHRAGPPMTIDGYSMFACLIDI-----DLLSAFLVVKNEYQLFEIVKSTASRLGFDYCAYGMQSPLSIAEPKTIMLNNYPEAWQKRYVERQYVKIDPTVQHCMVSLQPLVWSSQSAKSQAEKDFWEEARSYGLNVGWAQSSRDFIGTRGMLTLARSNDQLSEKEQKAQYTNMYWLTQTVHSSIAKIVNDVEFANLYLTNREKEALRWTAEGKTSAEIAQILGVTERTVNFHLSNSMQKLNVNNKISAAIRAVMLGLL
>HQ913629.1
------YSQIPPQTLQQIFAIRKAAFIDRKKWDIESYQGYEWDEYDDPDAVYIYTYT-DERVTGAVRLRPSNKPTLMSGALSFILPTGNIPHSNCCWEATRFALLEDKTLAGENIDVRTVALFLSMIKFAQLQNIDTYEIVVDTLMEKILKRSGWTVERHNTAFGSKGETIIYGTLPCT--------------SEEEYTEILGWIFSKLGINKFAYVHLEPTPSNSSKISIYSNYPAEWVDTYRKNSLYKSDPVMANTAITATPFFWNEIPAELDNNPEIFDQSANYGIKQGYTVPIHEPGRAFGSLHLSSEENDPDPLIVRSNLFIIKTLSV-IANQYRPV-EITTENNLKLSPREIEFLRWLALGKNYKEIGLIMNITERTVKFHAKQMTEKMDCTNVKQAMIKAVQLNFV
>JFXZ01000011.1
NVIAGFQNNFSEGLYTKFKNYRYRVFVEYLGWELNCPNNEELDQFDKVDTAYVVAQDRESNIIGCARLLPTTQPYLLGEIFPQLLNGMPIPCSPEIWELSRFSAVDPSSASQAVSSPVSIAILQESINFAREQGAKQLITASPLGVERLLRAAGFRAHRAGPPMVIDGYAMFACLIDV-----DLLSEFLIVKNEYQLFEIVKSTASKLGFDYCAYGMQSPLSIAEPKMIMLNNYPEAWQKRYVERQYVKIDPTVQHCMVSLQPLVWSSQFAKTQEEKDFWEEASSYGLNVGWAQSSRDFIGTRGMLTLARSNDQLSEKEQKAQYTNMYWLSQTVHSSIAKVVNEVEQFNLYLTNREKEALRWTAEGKTSAEIAQILGVTERTVNFHLGNSMQKLNVNNKISAAIRAVMLGLL
>CTIN01000004.1
KLFNVNFNNMPERKLDEIFSLRKITFKDRLDWKVTCIDGKESDQYDDENTNYILGTI-DDTIVCSVRFIDMKYPTMITGPFAPYFSDVSLPID-GFIESSRFFVEKALARDMGNNSSLSTILFLAMVNYARDRGHKGILTVVSRGMFILLKRSGWNITVLNQGESEKNEVIYLLHLGIDNDSQ---DYFDNESINEDIKNYIQRRIKAYGDLRYSYLVMNKK--TPLHPTIISNYPLDWVRKYKKNSYHLIDPVILTAKDKVAPFAWDDNSVIKSTDSAVFKLAREYNIVNGYTFVLHDNSNNMATLNISNGSDDISDESIEINKEKIQMLLILTHEKMLGLYQSNSDERDIFSPRENEILYWASVGKTYAEISIILGIKRSTVKFHIGNVVRKLGVLNAKHAIRLGIELKLI
>AEDL01000006.1
KIVQTQLKDMPSSLLAELGSYRYSVFARGEGWSIPSTPGQEYDRYDRSDVTWLIAWNAREGISGCARLMPWFEPEQSEGIV-------LPFSHERVWEMSRFSARLEVD------AELPLNILWHAVQMAELNGMEYIISSATPMLEKMFEQHGVVYEPLTPGLILSEDNLFAIRIPVEQPALEVKQQFQALMACSDLKPLLQQFTESLGFDYFAFLIQHPVPFSRPRIHLHSTYPKLWVKRYEKQNYYAVDPVLSLCQRPGRGLMWTEEMFA--GAGNLWREAREYGLQSGFSCSAMAPNRALGILSISS-QQPIPKLCHEELEVKLHLLAELSLDTLERFSDDMMVLKKEFSQRELEILKWTGEGKTAVEISLILSISEHTVNFHQKNMQKRFNVSNKTQIACYAAAIGLI
>CGCB01000003.1
DFFALDYDSLSKRKSSELFSLRKKTFKDRLNWRVNCEENMEFDGYDNKNTTYILGAY-NDTVICSLRFIETKFPNMIIDTFRPYFKNLSLPEG-NYVEASRLFIDKERVKSLSQQHPISLILFLSMINYAKDMSYQGIYAIVSHPMLIIFQRSGWQISVIELSE--KNQNIYLIYMPVDEY----------ININASIKNYLEKNLKPFNNIKYAYAIMNKK--NPTNFAIISNR-TEWFEFYTKNNYQFIDPVLITASYRVTPFPWDENIMIGLKMPKIFDMAKNYNVINGYTFVLHDHYHNLVVLSMIIDDTCDDEALITDKKNDLQMLLLTTHEKLLTLYQEKTAPKELFSERENEILYWASMGKSYQEIALILGIKLTTVKYHIGNAVKKLGVTNAKHAIRLGIELNLI
>LZPI01000001.1
QILTRRDRNAASSYFTQMFRARALVFRDRMGWDVNVEGGLEIDRFDDEDPIYLAVKEGDDELTGSLRLLPTTSETMLSSEFQHFFNEDLDICSPSIWECTRFCVHPPLQAGHPPSQTAAVELLSGLCRLSLKSGIEHIMGVYDASMIGVYRKIGWSPTPLARPE-IGN--LYVGLWEVNEESDHCLSEIAQANDIDELRQFLFKFCSLYGLANAAFHVTQIAALSQQNPLLLLTYPPEWVETYIAHDYFSIDPVVQAGRNGFLPFDWSTLDLKSPQSISFFREAEAFDVGYGLTLVVRGPHGERSLFTVTSNLKSGDEQLRNSIIGDLQVIAYYLHEQSLIVLR-EQSIGRKLSKRETECLELLAHGLLPKQITSILGISESAVRLYLSSGRRKLHVSTTNQAIAKAISLELI
>LNRW01000013.1
------QDAPGNAALRAMFAARKQVFIDKLQWDLPALDGRELDQFDTPDARYLILLDDDLRHRASARLLPTTAPHLLGDIYSHLCAD-GAPSGEGVWEISRFCLDPGQTP--TERRDARNQLVTALADYALRHGIGEYVGVAEAGWYHTISKFGWTCRTLGPVHRDSACRIVALSIAIDEDTLELAHDISGADKEERLFAALSNAADRMGFDLFALAFDRRGGGGEGASMLVHNYPDAWANVYVGFDLSGTDPIRRAGEKSMTGFQWRNVDHYSRGDRQLLKVARESGIGDGFTVPRHLPGEATGSCSFAVAPNA--RIPL-EMLHAAEIVGAVALAAARQLIGTSYTPRAALTERQRECVLWSARGKTAGETASILGISEETVVRHLKIARERYSVPCRQMLILCALFDGVI
>FOOO01000005.1
--LYADQLNQHPKLRDSMFRDRADQFKTRLGWDVDIENGFERDQYDALNPLYVIWENADGTHGGSMRFLPTTGRTMINEHFTDILGG-GTITSPLIWECTRFCLSRGA---E---SKVAAALMLAGGEIMQNFEVAHFAGVFDARMVRIYRLIGSSPEVLGS-MGEGRDKISVGLWEFTPDAQEVLAALEQADTLEGINEAIFTLRGHFGVEHMVYHWVDSA---G-EQYGYGTYSLEWAARYQEQNYIRVDPVVIGCYQRFHPVDWKRLDWSSKAARALRAEAATYGLGQGYSIPIRGPNGQFALFTVNTSCDDEEAKFTEENRRELILIAHYFNQKALEFEPNTPEQSQALSPREIDAMTLLAIGYNRAQVAETLSISEHTLRVYIESARFKLGAANTTHAVARALSRGLI
>HG916854.1
------FEHEDPDLTERIWAFRHLRFVEQLGWELRRQDHRERDRFDTPSVVHAVLAL-HGEVIGYSRLVPTIAPNFAAEVAGALG--IDLPKGPQVYEWTRCATALDAPSI--AGVDASDLLMTGVLECLLHLGARQILFVTYTPLVAMMRRRGYLVRPLALPL-ERDRPVTLASADISTDL-EFLVAGEKARDKAELAGAVERVTCHLGMDHFAMAFL-PLAHRLDSYFVWERWPRGWFERYLALNYFHADPVAHYVRQTGQPAVWSKALDNSTKARKIMSEAGEFGLVDGLTIPLYSRVGVNGLFSVAGTREPM--TPL-EV-QLFSIVASTAHARLLGWTAPRILPEIFITKRESEFLSLCAAGKTDREIGEFTGRSQRTVQAHIRNLQKKLSAVNRAQLIAEAFRHGL-
>LLVH01000095.1
IVQIGRREEFDKKLLGEMHKLRAQVFKERKGWDVSVIDEMEIDGYDALSPYYMLIQEDEAQVFGCWRILDTTGPYMLKNTFPELLHGKEAPCSPHIWELSRFAINSGQKG-SLGFSDCTLEAMRALARYSLQNDIQTLVTVTTVGVEKMMIRAGLDVSRFGPHLKIGIERAVALRIELNAKTQDGFLELERSSGKLEWSAILQKMASDLGFSKILFGLLPKDSQDYENAFIVGNYPAAWREHYDRAGYARVDPTVSHCTQSVLPIFWEPSIYQTRKQHEFFEEASAAGLVYGLTMPLHGARGELGALSLSVEAENRAANRFESVLPTLWMLKDYALQSGAGLFEHPVSKPVVLTSREKEVLQWCAIGKTSWEISVICNCSEANVNFHMGNIRRKFGVTSRRVAAIMVVNLGLI
>CP017075.1
----------SDQILSAMFEARKSVFVDLLKWDVPVIAGYEIDQFDNAHAQYLVLTDGKGRHMASARLLPTTREHILGGLYPQLCSG-AVPHSPTIREITRFCIERTLTTAE--RRAARDTLVARLADHALAEGITAYTAVADAAWCAKIHAFGWRCAPLGDVHTISNKRMAALRIEIDADTPDSLRAIHAARSLELLAGNVAIATTQMGFTHYAITHHVDGPARRMRAIRLNNYPPAWVEHYDRHHLYTLDPVHRLSHLINEGFVWSELAERSHADHAFMTLAAHYGIADGFTIPVTIHGETGGSVTFINPPRR--ITDL-TKI-MAHAIGEAAFAAARRLCTPMRPPSARLTQREREVTHLVALGKTNREMAMLMGTSEETPAKHVNNCFEKLEVNKRTLLVSRALFDGTL
>JJOC01000008.1
NIIAGFQNNFSEGLYTKFKSYRYRVFVEYLGWELNCPNNEELDQFDKVDTAYVVAQDRESNIIGCARLLPTTQPYLLGEIFPQLLNGMPIPCSPEIWELSRFSAVDFSNTSQAVSSPVSIAILQEAINFAREQGAKQLITTSPLGVERLLRAAGFRAHRAGPPMTIDGYSMFACLIDI-----DLLSAFLVVKNEYQLFEIVKSIASRLGFDYCAYGMQSPLSIAEPKTIMLNNYPEAWQKRYVERQYVKIDPTVQHCMVSLQPLVWSSQSAKTQAEKDFWEEARSYGLNVGWAQSSRDFIGTRGMLTLARSNDQLSEKEQKAQYTNMYWLTQTVHSSIAKIVNDVEFANLYLTNREKEALRWTAEGKTSAEIAQILGVTERTVNFHLSNSMQKLNVNNKISAAIRAVMLGLL
>MUTA01000156.1
-IFAGSFDDMPTMMHRRLGVFRYDVFVGRLGWQLPGADATEWDQFDRGRTIHVVSVDQAQHICGCARLIPTTQPYLLQTLCAPSAAL-HLPRAPTVWELSRFAARCGANP--TMRASTGMQLFPSILAIAASLGATCVIGAMTRAVARLYQRCGLALQLLDTAETADRPAYLIGAIEITRSTF-----FLNTVDLSSLLKLFGDVSASLGFPRFAISRVSRRHTMA-VETLCARYPDHWVAHYAQRDYGPVDPVHRMAFARATPYRWADIRG-NRIEQRVLGEARDAGLTSGVSIPLRETNGDILLVNLASPSPEI-KTEVHM--RLASSIGALFHQELHRLMKPRPEPALELSPRQQECLAWVARGKSSWAIASIVGISPHTVDYHIAEAMKILGINSRTAAAVHAVTTGLI
>CP002433.1
KIIQTQLKDMPSSLLAELGTYRYSVFARGEGWSIPSTPGQEYDRFDRSDVTWMIAWNARQGICGCARLMPWQEPEMAEGVV-------LPFSHEKVWEMSRFSARLELD------AELPLNILWHSVQLAELSGIEFLISSATPMLEKMFERHQVIYEPLSPGLIQSEDNLFAIRIPVQQPALETEIQFQAVTAVLQLKALLQKHIETLGFDYFAFLIQHPVPFTRPRIFLFSTYPEDWVKHYESENYYAVDPVLLLCQRPGHGVEWTRDLFT--GAGNLWAEANAYGLMSGFSCSAMASNRAIGILSIASGQQSKTHLRV-ELEVKLHFLAELSLRVLERLNDNAMVLSNDFSQRELEILKWTAEGKTSAEISLILAISEHTVNFHQKNMQKRFNVSNKTQIACYAAAIGLI
>LJGL01000005.1
ELLSESLEGLSASMIAELGRYRHEVFIEKLGWDVESTSGQEFDQFDHPQTRYIIARSPREGICGCARLLPTTEAYLLKDVFAYLCSE-TPPSDPSVWELSRYAAGAA---DD---PQLAMKVFWSSLQCAWYLGASSVVAVTTTAMERYFIRNGVVLERLGPPQKNKGESLVAISFPAYQE--GLRSEMQPIHDSQGVFAVLEKEVRRLGFDYYAYGVRHTIPFTRPKTEVHGTYPKAWLERYQMQNYGAVDPAILNGLRSSEMVVWSDSLFD--QSRMLWNEARDWGLCVGATLPIRAPNNLLSVLSVARDQQNISSFEREEIRLRLRCMIELLTQKLTDLEHPLMSNPVCLSHREREILQWTADGKSSGEIAIILSISESTVNFHHKNIQKKFDAPNKTLAAAYAAALGLI
>AUTB01000094.1
RILNGKTRAQHPAAVDDMFRLRKRVFHDFLKWDVQTEGDWEIDNYDQANPLYVLSYD-TGRLRGALRLLPTLGPNMLDDTFPILLGDNPEIRSASVWESSRFCIEPEISQASNQVTVAAAELMCGVGELGLASGISHIVTVTDVFLERMFRRMGCPGERIAEPHRIGSVFAVAVAWEVTPDLL-----------------------RTFRIAHLLYLEAEPYADELKVCRLHHTFGAYAAEIYHARSLHRIDPILKLALGGVRPVEWTMARHRFPECEPLFQAAQEIGISEGVALPLPSPAGRMALLAINVNMTAGETTYRRHHLRDFQLAANLFHAAMLEHGASISTREMRLTGRETEVLTWAAAGKSYWEIATILGISERTVRFFMTNARRKLNVVSNTQAVAQAVRHALI
>LGYX01000004.1
KIVQTQLKDMPSSLLAELGSYRYSVFARGEGWSIPSTPGQEYDRYDRSDVTWLIAWNAREGISGCARLMPWFEPELSEGIV-------LPFSHEKVWEMSRFSARLDVD------AELPLNILWHAVQLAELNGMEYIISSATPMLEKMFEEHQVVYEPLTPGLILSEDNLFAIRIPVVQPALEAKEQFQALTVSSELKPLLQQFTESLGFDYFAFLIQHPVPFNRPRIHLHSTYPRLWVKRYEKQNYYAVDPVLRLCQRPGKGMAWTEELFA--DAGNLWHEAREYGLQSGFSCSAMAPNRVIGILSISS-QQPISQLCHAELEVKLHLLAELSLDTLERFSDDMMVLKKEFSQRELEILKWTAEGKTAVEISLILSISEHTVNFHQKNMQKRFNVSNKTQIACYAAAIGLI
>LSAM01000001.1
NVIAGFQNNFSEGLYTKFKNYRYKVFVEYLGWELNCPNNEELDQFDKVDTAYVVAQDRESNIIGCARLLPTTQPYLLGEIFPQLLNGMPIPCSPEIWELSRFSAVDPSSASQAVSSPVSIAILQESINFAREQGAKQLITTSPLGVERLLRAAGFRAHRAGPPMVIDGYAMFACLIDV-----DLLSAFLVVQDEYQLFEIVKSTASKLGFDYCAYGMQSPLSIAEPKTIMLNNYPEAWQKRYVEQQYVKVDPTVQHCMVSLQPLVWSSQSAKTQEEKDFWEEARSYGLNVGWAQSSRDFIGTRGMLTLARSSDQLSEKEQKAQYTNMYWLTQIVHSSIAKIVNDVEFSNLYLTNREKEVLRWTAEGKTSAEIAQILGVTERTVNFHLCNSMQKLNVNNKISAAIRAVMLGLL
>FOOS01000002.1
---YGTDLDRHPDLAAAMFRDRAAQFRDRMGWAVTVDMGWETDDYDGMDPIYVIVEDAAGGHAASMRFLPTTGPTMLADVFPHLMGG-APIRSPLVWECTRFCLSPG---AG---AGAARRLLLGAVELGLAMGVTHSVGVFDAPMTRIYRRLGWSPEVLGTQ---DG--ISAGLWTLSRRTHDALERLASAASFDALEGAVTSLRDTFEVEHVVYHAVRS---TG-ERWGAVTYDPGWVQTYIDENFQAIDPVVLNCFRRFTPADWKTLDWSPRAARTLLAEGIAHGIGQGLSLPIRGPNGQFAVFTLNDRARDDEAAFAREAFDDLLLVAHYVNERALALDGTQNAPHQMLSPRETDALTLLAAGRSRAQAAEHLRISENTLRVYIESARFKLGALNTVHAVANAMSRGLI
>APMP01000018.1
HIITSENRHLYGPQLWAMHEERRRQCVEKNGWDLVVLDGGEVDDYDDDRAIYLLGFDDEMRLEVGLRLRPTDDRCMLADKFPHLIAGETPKKGPDVWEATRLFTTEVYRDKGAGRGQRVFEVWAAAFEHALRHGVTRFVGMIDMQLYPGILNSPIDTRLVGIPRAYQYGVAAGSEIAVSPELLAFLSRAPHLGSAGEVETHFAQAIGAFGYDRFCATLVNAERYGREPPTLSRQDFDAWDQRYWGERYVVHDPCVKLLLKSPRAFAWSDAKP-DGRAQAMWGEAGEHGMNEGFVVRVFGPAGQEVLIRMST-RAPDTPAAR----AVLESLATVVMLKHWELQD-DNPDYGVISERQAQCLYWASRGKTDWEIGAILELSPRTVHHHIEAAKKRLGVVKRQEAVMKAGELGLL
>AKJU01000088.1
TVISRHESQLSPALRDDLGRYRHAVFIKQLGWRLPSSAGQELDQFDHADTRYTLALDSEEKIHGCARLLPTTQPYLLADVFGFLCDR-PLPRQHDTWEISRFAASAL---EG---GKLPMRVFWHTLHTAWTLGANSVVAVTTPALERYFLRHGVALTRLGQPQRVNRDHLLALDFAAYQ---DLRMEMLKQQESAQVFALLEREVRSLGFDFYAYGVRHSIPFTRPKIDIYGSYPQAWVERYQQQNYAAIDPTILNGLRSTEMVVWSDALFG--KGSVLWGEARECGLRVGATLPIHTPDSALSVLSVARECTAISAVELEEIRLRLRCIIELATVRLGELGHPSLAEQLELSAREREILQWTADGKSSGEIALILGISVNTVNFHLKVIQKKFGAANKTLAAAYAAVLGLI
>JPIA01000031.1
NIIAGFQNNFSEGLYTKFKSYRYRVFVEYLGWELNCPNDEELDQFDKVDTAYVVAQDRESNIIGCARLLPTTQPYLLGEIFPQLLNGIPIPCSPEIWELSRFSAVDPSSASQAVSSPVSIAILQEAINFAREQGAKQLITTSPLGVERLLRAAGFRAHRAGPPMTIDGYSMFACLIDI-----DLLSAFLVVKNEYQLFDIVKSTASRLGFDYCAYGMQSPLSIAEPKTIMLNNYPEAWQKRYVEGQYVKIDPTVQHCMVSLQPLVWSSQSAKTQAEKDFWEEARSYGLNVGWAQSSRDFIGTRGMLTLARSNDQLSEKEQKAQYTNMYWLTQTVHSSIAKIVNDVEFANLYLTNREKEALRWTAEGKTSAEIAQILGVTERTVNFHLSNSMQKLNVNNKISAAIRAVMLGLL
>LTER01000030.1
IVQIGRREEFDKKLLGEMHKLRAQVFKERKGWDVSVIDEMEIDGYDALSPYYMLIQEDEAQVFGCWRILDTTGPYMLKNTFPELLHGKEAPCSPHIWELSRFAINSGQKG-SLGFSDCTLEAMRALARYSLQNDIQTLVTVTTVGVEKMMIRAGLDVSRFGPHLKIGIERAVALRIELNAKTQDGFLELERSSGKLEWSAILQKMASDLGFSKILFGLLPKDSQDYENAFIVGNYPAAWREHYDRAGYARVDPTVSHCTQSVLPIFWEPSIYQTRKQHEFFEEASAAGLVYGLTMPLHGARGELGALSLSVEAENRAANRFESVLPTLWMLKDYALQSGAGLFEHPVSKPVVLTSREKEVLQWCAIGKTSWGISVICNCSEANVNFHMGNIRRKFGVTSRRVAAIMAVNLGLI
>LPIU01000092.1
RTFVHEEGRLPHELAADIGRYRRRVFVEQLGWALPSANEYERDQFDRDDTVYVFARNGNGEMCGCARLLPTTSPYLLESLFADLLAELTPPQSAAVWELSRFAATGEAGS-AEAAAWAVRPMLAAVVECAAQLGARQLIGVTFASMERLFRRIGVHAHRAGPPKMIDGRMVVACWIDIDPQTCDAYHQFSAAEDEQQLFQRIAAYSKRLGFEYCCYGIRVPLPVSKPAVAIFDTYPDGWMEHYQEQNYIDIDSTVRDGALSTNLIVWPDADKA--GASPLWADARASGLAVGVAQSSWAARGAFGLLSIARHADRLTSAEINMLTLQTNWLANLSHSLMSGFMVPAPEANVVLTAREREVLCWTAEGKTACEIGQILNISERTVNFHVNNILEKLGATNKVQAVVKAISAGLI
>MQRH01000003.1
NIYSVNYASMSNEKSEDLFMLRKNTFKDRLQWAVDCSDGKEVDQFDNDKTNYIFGVE-NGMIICGTRMIDMKYNNMLNSTFSSFFNNVNIPEG-NYIESTRFFVDKERTHSLGRKFPVTMALFLSLINYAQQHHYDGILAVASHAMMHIIRTSGWNVTVLETGVSEKDEPVYLLLGHVDSESQ-----------SNIIKTHLEATLNDLGEFIWAYVVLSK-KDMS-CIFGVTNYPGEWVEHYKANGLQYTDPVVITALNRLTPFSWDENLMTGFHFSELFERARKFGLNNGYTFVLHDYNNNLVTLSFILAPETRATQTLIKNKGDISVLLASVHEIYLTLNASRSEKSAQFTERENEILYWASVGKTYQETGMILGITTRTVKFHMSNIVKKLGVANARHAIRLGVELQLI
>MKER01000005.1
EFFLHDYDDLPPALARELYRLRRKTFRDRLDWKVECVEGMEKDQFDSHNTTYLLGMY-DGQLLCGARFINATQPTMISEIFHNYFDN-PIPADVPCCEVSRLFLDKEIRD-SASLHPASKALFLAMNIYCMKNKYHGMYAVASRGMYAIFRHANWKVEVIQRGVSEKGEVIYYIYMPASTSI------------NTQIQSELDAFFEDFKGIVFAYAIMNKK--DPSQMRIINNSP-EWFTIYLEKKYQFIDPVIIRALRCVEDFFWESDVVLGYNLTRIFDESVQYDIYQGQTFPLHDYLNNLVVLSVIS-PKHSGDIEK-YRPHFLRFLVQL-HQKTLNLYSHQQKKNVFLSPRERQILKWVSAGKTYAEISVILSIAERTVKFHMGNIMKKLGVNNARHAIKLGTELRLL
>CP013428.1
RTFVHEEGRLPHELAADLGRYRRRVFVEQLGWALPSANEFERDQFDRDDTVYVFARNAGGEVCGCARLLPTTRPYLLKSLFADLIDDVALPQSAAVWELSRFAATGDEGGPG-NAEWAVRPMLAAVVECAAQLGARQLIGVTFASMERLFRRIGVHAHRAGPPKPVDGRLVVACWIDIDPQTFDAYQQFSAAEDEQQLFQRIAAYSKRLGFEYCCYGIRVPLPVSKPAVAIFNTYPDGWMAHYQAQNYIEIDSTVRDGALSTNMIVWPDVDRI--DPCPLWQDARDYGLSVGVAQSSWAARGAFGLLSIARHADRLTPAEINMLTLQTNWLANLSHSLMSRFMVPSPESSVTLTAREREVLCWTAEGKTACEIGQILCISERTVNFHVNNILEKLGATNKVQAVVKAIAAGLI
>M96844.1
---------IPSEEYRGILSLRYQVFKRRLEWDLVSEDNLESDEYDNSNAEYIYACDDAEEVNGCWRLLPTTGDYMLKTVFPELLGDQVAPRDPNIVELSRFAVGKNSSKINNSASEITMKLFQAIYKHAVSQGITEYVTVTSIAIERFLKRIKVPCHRIGEIHLLGNTRSVVLSMPINDQFRKIIDKIKTCNNNKDINQCLSEIAKIIHCEYYLFAIIYPHSIIKPDVSIIDNYPEKWRKYYDDAGLLEYDPVVDYSKSHHSPINWNVFEKKKKESPNVIKEAQESGLITGFSFPIHTASNGFGMLSFAHSDKDIYDSLFLHASTNVPLMLPSLVDNYQKINTTRKKSDSILTKREKECLAWASEGKSTWDISKILGCSERTVTFHLTNTQMKLNTTNRCQSISKAILTGAI
>CP004393.1
-------LAYFPRLRDTMFRDRADQFKRRLGWEVKVNAGEERDEYDAINPLYVIWQKSDGTHGGSMRFLPTTGDTMVNDHFSHINDG-KRIESPFIWECTRFCLAPGA---D---RRVTAALTVGAGEIMDEFNLRHFVGVFDPRMERIYSLMGLNPDVLGRVG-EGRNTIGVGLWEMHEDVFSFLEDIQQVKTFGDFQGATEKLRDLLGISHVVYHWVNSV---G-ERFGAGTYSSEWVDRYLEKDYLRIDPVIFGCFQRFTPVNWKQLDWSGKAAKAFFFDALDHGVGQGYTIPIRGPNGQFALFTLNGTVPDDAERLISRHERDLVIVAHEFNKKALAFEADETTASPALSPRELSAITHVAKGLSRAQAAVEMGISEHTLRVYIESARHKLGAMNTTHAVARALSMGLI
>AWRV02000010.1
-------LPLFPLLRDSMFRDRADQFKTRLGWAVTVDAGFERDEYDAEDPLYVIWEEADGTHGGSMRLLPTTGRTMVNDHFPHLTDG-VHISSPVIWECTRFCLARGAK------PGVAAALMRAGGEVMQQFGVAHYVGVFDARMVRIYRRIGSSPEVLGSEG-EGREQISVGLWEFSPEAQGLIERLESAESLSDLQGAIEDLRDRLGVDHIVYHWVNA---NG-EQYGCGTYDIEWVNRYVEKGYLRVDPVVIGCYQRFHPVDWKRLDWSGRAARAFIQDAIAHGVGQGYSIPIRGPNGQFAMFSLSHSCDDADQAFTERNRRDLILLAHFFNQKALEFEPGAPEAAQPLSPREIEAMTLLAVGYSRAQAADTLSISEHTLRVYVESARHKLGALNTTHAVARALSRGVI
>CP014867.1
---ALDYSPTPHAWVADLYGLRKEVFADRLNWKVNVRDDIEFDEYDNERTTYLVGTW-KNVPLAGLRLINTLDPYMVEGPFRDFFRC-EPPKQALMAESSRFFVDKTRSRQLGAHVPLTEMLLLCMHNHAAHSGLESIITVVSNAMGRIVRNAGWHYEVLDTGEAAPGEKVLLLDMPVSDANR------------------------------------------------------------------------------------------------MFRRSSQYRICTGATFTLHDAGGMFSSLSLCNGGSQAEERRMADQQGHLQMALIRFHSRLLSLRAMPEPQTGPLSARELGVLKWVMMGKAYREIAVICAISERTVKFHMSNISGKLQVCNAKQAVYEAQRQGIL
>LJIB01000023.1
-TILGRYTHDHADVMEQVWAFRHRQFVDRLGWEACRRDEREIDQFDGDEAIHLPLIV-GGNVVGYSRLLPTLKPHLLSDVYPHLMDGADWPRGPRVYEWTRCIAEVSDRS--IAGVPISNILMTGVMEYCLVAGIGTLVVETHPKLVNLLLTTGWDVMPLSAPSMLDGSLIVPIT--------DFITESSRARDNEEVLACLGKVAGAFGMDCYAVSGPLPGERID-PYFMLNAWPEGWFERYVQENYVHVDPVIYRTKMSNEAFVWSEALADSRSAKRVMNEATEFGMLDGYSVPLHSVGGFQAIVTFGA--RKVESSEQ---RGALHIVSIYAHNRLRAFLERSAAVAAKVTPREREVILWCSAGKTNWEIGQILGISEKTVQHEIAAACRKLNSVNRAQLIAESIRLGII
>FOTK01000082.1
QVITAANIDHNRDLMEQAWRLRHRIFVEEMGWAIERDDKREIDEFDDEHAVHLLAVD-DNEVVGYSRLLPTARPYVLSTHLPQLCEG-VPPSSPHIVEWSRIGVAGSARTSGRRLNPTALAILTGIVEWGLPRGLKGFVSEMPTSWLLRLLQLHIHALPLGLPQMIDDVEIVAVNAGFDGRSLKLLKELDRAVSVPEVVSTVHRQLAGFGIDAIIAG-LLPTSSNR-QFLVMESVPDEWRQRYLHRRYAAHDPIVVQTLHRQTGFGWRDPAPSSDTAVQIMNEAAEFGLRDGYTVPLTTVEGEIGGMSFAGRRLEI-APEH---RGMLTLVASYAFGHGLLVRGQPIEQSVGLSPRERETLQWTAEGKTDWEIGEIMGISEHGVDSHLRGVRTKLRTRNRAQSVAEGFRLGLI
>FMTM01000005.1
-----GNQANDQALMEPIWRYRHRRFVDELGWEVRRADECERDAYDTSHTIHLVLTY-AHSIIGYSRLLPTNLPHLLSEIYPEILEGRPYPCGPRVFEWGRCAAEKVAPRID--NVAAVDLLMTGVLEYLVHVGAEAVIIEAHPKLVEMMKGRGYPVRYLCKPALYNGETIVAAAVYPSA---DFLKACDAAQACIELTGLVGKVVTELGFECFVMAALPLRHERLEGCFLLNGWPREWFERYLRNNYIHRDPVVDLVKRNDKPIIWSKAIDDTPKARQIMKEAARFGLADGLTIPLHSNAGLDGVFSLVGPRLDI-SAEE-N--NLLQIVASSAYARLLDLKKNKVRKSVSVTRSESECLAWCVAGKTDLEIGRITGRSQRTVQDHLQNLQRKLQAKNRAQLIAEAFRQGL-
>GG697169.2
----ADDLNAYPRLRDSTFRDRATQFHDRLGWDVQVDDGLERDQYDDLSPLYVIWERPDGLHGGSMRF-------------------------------------------------------------------------------------------------------------------TFIEELEQATSLNHLQDSISDLRDLYKIDHIVYHWVSSD---G-EQYGCGTYDRSWVQRYVEQDYLRIDPVVVGCFQRFHPVDWKRLDWSSKAARTFQAEAIEAGVGQGYSIPIRGPNGQFALFSASHNCDDDWANWTEANRRDLILIAHTFNQKGLEFEKNVPEAAKGLSPREVDAMTFLAMGYSRAQVANTLSISEHTLRAYIESARFKLGALNTTHAVARAMAHGLI
>LXAN01000116.1
RTFVHGDGRLPSDLAADLGLYRHRVFVEQLGWKLPSSEGFERDQYDRDDTVYVFARDDDGEICGCARLLPTIRPYLLKELFPTLVADMPLPQSAAVWELSRFAANAEDPAGGGNPAWAVRPMLAAVVECAARLGAKQLIGVTFLSMERLFRRIGVHAHRAGPAQQIDGRMVVACWIDLDAQTLDAYLQFSAAENEQQLFQQIAAYTKRLGFEYCCYGIRVPLPISKPVVAIFDTYPNGWMERYQEMNYLEVDPTVREGALSSNMIVWPEASA--SDAMTLWSDARDHGLAVGVAQSSWASRGVFGLLTIARHTDRLT-AEINHLTLQANWLANMSHSLMSRFLVPKPESGVALTHREREVLCWTGEGKTACEIGQILSISERTVNFHVNNILDKLGATNKVQAVVKAIAMGLI
>LPJE01000019.1
RTFVHEEGRLPPELAADLGRYRRRVFVEQLGWALPSANEFERDQFDRDDTVYVFARNAGGEVCGCARLLPTTRPYLLKTLFADLIDDVALPQSAAVWELSRFAATGDEGGAG-NAEWAVRPMLAAVVECAAQLGARQLIGVTFASMERLFRRIGVHAHRAGPPKQVDGRLVVACWIDIDPQTFDAYQQFSAAEDEQQLFQRIAAYSKRLGFEYCCYGIRVPLPVSKPAVAIFNTYPDGWMAHYQAQNYIEIDSTVRDGALSTNMIVWPDVDRI--DPCPLWQDARDYGLAVGVAQSSWAARGAFGLLSIARHADRLTPAEINMLTLQTNWLANLSHSLMSRFMVPSPESSVTLTAREREVLCWTAEGKTACEIGQILSISERTVNFHVNNILEKLGATNKVQAVVKAIAAGLI
>CP000950.1
KVFNVNFDRMSENKLDEIFTLRKITFKDRLDWKVTCIDGKESDQYDDENTNYLLGTI-DDTLVCSVRFVEMQYPTMITGPFAPYFRDLDLPID-GFIESSRFFVEKALARDKGNNGSLSAILFLSMVNYARNCGYKGILTVVSRGMYTILKRSGWGITVINQGESEKNEVIYLLHLSIDSNSQ-----FDNESINEDIKNYIQRRIKAYGNIRYSYLLMNK-KVPL-HPAIISNYPLDWVKKYKKNSYHLIDPVILTAKGKVAPFAWDDNSVIKSTDSAVFNLAREYNIVNGYTFVLHDNNNNMATLNVSSGDDDSFDESIEVNKEKIQMLLIFIHDKMLGLYNKKENKREIFSPRENEILYWASVGKTYSEIAIILGIKKSTVKFHIGNIVRKLGVLNAKHAIRLGIELQLI
>LWUZ01000009.1
-IIAGRLNELPPHVQTDLGAYRYDVFVRRLGWTIAGHEHAEWDEFDGPSTIHVVALDDAREICGYARLLPTTGPYLLRDVFAHLLGSSPAPQSPAVWEMSRFAASRRRRS-ATEREPLGMAFFPSVLAVAASLGATRVVGVMTPSIERLYRRSGIALHRLGNAMPGAGGSLSACSIDLPR--------LPESRDVRTLVETFRQAALQIGYQHHAIVELSGASHPASIDVVSLHYPSEWVEHYTRNDYFAIDPVHRAAFRYSTPFSWNDVATANLRERHLLMEAEDAGLDNGISIPLHQPLGRVLLVSLSGTAPTHDDAKWRNA-YLLGMQFNLQFQSMRTC-R-PIPPSVHLTDREQMCLTWVARGKSSWVIANMLDISKYTVDFHIENAMEKLNTRSRTFAAVKATRQGLI
>AKTF01000319.1
KVFNVNFDRMSENKLDEIFTLRKITFKDRLDWKVTCIDGKESDQYDDENTNYLLGTI-DDTLVCSVRFVEMQYPTMITGPFAPYFRDLDLPID-GFIESSRFFVEKALARDKGNNGSLSAILFLSMVNYARNRGYKGILTVVSRGMYTILKRSGWGITVINQGESEKNEVIYLLHLSIDSNSQ-----FDNESINEDIKNYIQRRIKAYGNIRYSYLLMNK-KVPL-HPAIISNYPLDWVKKYKKNSYHLIDPVILTAKGKVAPFAWDDNSVIKSTDSAVFNLAREYNIVNGYTFVLHDNNNNMATLNVSSGDDDSFDESIEVNKEKIQMLLIFIHDKMLGLYNKKENKREIFSPRENEILYWASVGKTYSEIAIILGIKKSTVKFHIGNIVRKLGVLNAKHAIRLGIELQLI
>LPKL01000026.1
RTFVHEEGRLPHELAADLGRYRRRVFVEQLGWALPSANEFERDQFDRDDTVYVFARNAGGDMCGCARLLPTTRPYLLKSLFADLIEDMPPPQSAAVWELSRFAATDDEGGPG-NAEWAVRPMLAAVVECAAQLGARQLIGVTFASMERLFRRIGIHAHRAGPPKQVDGRLVVACWIDIDPQTFDAYQQFSAAEDEQQLFQRIAAYSKRLGFEYCCYGIRVPLPVSKPSVAIFDTYPDGWMAHYQAHNYIEIDSTVRDGALSTNMIVWPDVDQI--EPCPLWQDARDFGLSVGVAQSSWAARGAFGLLSIARHADRLTPAEINMLTLQTNWLANLSHSLMSRFMVPSPAAGVTLTAREREVLCWTAEGKTACEIGQILSISERTVNFHVNNILEKLGATNKVQAVVKAISAGLI
>LABY01000022.1
HVIDRTNRDAYADAIDQHYVLRKKIYIDEQRWSLRATNGREIDQFDTDSTVYLLAIGADGEVAGGTRLLPSLGPTLLSEVFPQLARERGFERAPEIWEWTRFFVAPRFRE-DKRLSRVAGIVAAGMVEYCLDQRIPRMNVVAEAYWIPKVSALGWRPRPLGLPLAHEGLSICAFTIEMTEKAL---------SDPLDVQQRVLALVKDCGFTYFTIT-RLPQSERLGPNVLLSIWPRGWLSHYDRVGHYRYDPVVRHCYRTIEPFAWTEVYYELLRARRVMDEATEHGMAAGFCVPIHDAMGFQAVVSLAG--ERIEPPRV---RRGVHMLGLYAWGAAERTTAKRKPTGRLLSVRERDVLSWAALGRTSEEVADILGISSQTVNTHLKNARLKIGTRNTTHTVVEALRRREI
>ABCH01000001.1
-----------------MHTLRYDVFVRRLRWSLNTENQLDIDEYDRPDAKFIVIEY-QNKVVACWRLIHADTPYMLKHTFPELLQGESF-DDHNVIELSRFAVDREVSK-QASHINFTELLFYLVVQYGFEQGFTTFITPTTTGIERIMRHVGIPNQRIGKIRMLEHTKSVALRVPINEAL------------FEDLSGKLAEVTEVIGFEHYLFAVSVPVTVMRAENVVLTNQPLAWRQFYEDNEVMYFDQVVLHCRNSMLPLQWRSLLANIPDDKNVIKLASDFGLGDGITIPLRANHGCLGLISFSNRKGTRKESTILSTY-VGSLVADYIN-DIRNHVCEKGQVKSSLTLREQICLAWVAEGKSSWEVAQIIGCSERTVNFHIQNASEKLNAFSRTQAVSKALLTGSI
>CP013480.2
----------------------------------------------------------------------------------SLADES--TRPAAVWELSRFALESASKGAMEQSTQGARELLRAAVFTARALGAHRLIGVTYVSLARLFARLGVPTYKLGVAYRIDGRWVAAYRIDIDTVAL------IDIDDAQKLFQRIVNFSSRIGFEYCCYGFRSHRSATQAEVRVFDTYPTGWMSHYCNQGFLDVDPTVLVGTQSDKLMVWRDP-SM-PRADAFWQEAADFGLNHGVGRSCWGPHGEFGLLSFGRAHDKLSASELQSLDVGMGVLSNYTHESMSRLLRP-QHPPDSLSAREREVLLWTAEGKTADEIGDILGISARTVNFHIRNCLDKTGCRNKVQSAIRLV-----
>AB649139.1
-------EETALTDLEAMFRLRYEVFHEKLGWEVQVTNGMERDHFDDPDVTYIMGKGEGGTVDACWRLLPSTGPYMLKDTFPELLHGQPAPQAADVWELSRFAVATSRTATDAAFGPISMALMKESARFAVERGITRYVTVTTPPMERMLRQQGLHVYRMGPSVRIGVAVAVALVIEVDHQTL-LMSSIVGAQSDAELLSAVSAAASSCGFERVLIGTQWITPRGERCFQVLSGYPLEWQTAYAQRGYMGMDPTVAHCQVQTSSLIWTPNHFEQANAMELFEEARSFGLSCGMSVPIHEAAGVKTMVSLVR-DKPLDPGEFEQLVRAGELIGNVAHFSYRRLITP-QIQPKKLTQHELTALRWVANGKTSWETSRIMNISEATVIFHLNNAMKKLDVVNRPQAIAAAFRLGLL
>CP009451.1
EFFISHHNDLHPGLARELYALRKKTFHERLEWDVKCEDNLERDQFDNENTTYLMGMS-EGQLFCGARFIDAKYPTMTDEIFHQYFNNISLPKDIPCCEITRLFLDKERRDDGNRTLPASKALFLAMIMYCIKNGYPGMHAVTSRGMYAIFRQADWKVEVIQKGLSEKGEAVYYIFMPANQQII-------------LIQRELDEFILNYKHTTYAYAVMNKK--DPSQMRIINNNP-QWFNIYLENKYQFIDPVIVRSLSSLEDFSWDSGMMVGYTLKRIFDEGSQHNIVQGHTYPLHDYVNNLVVLSLIS-HQPSDNLTE-NREAVIAFFIRL-HQKMLNLYSDRQKKNVFLSPREQQILQWVYAGKTYAEIAVILSITERTVKFHMGNAMKKLGVNNARHAVKLSIELRLL
>AY292979.1
----------PSEEYRGILSLRYQVFKRRLEWDLVSEDNLESDEYDNSNAEYIYACDDAEEVNGCWRLLPTTGDYMLKNVFPELLGDQVAPRDPNIVELSRFA--------------------------------------------------------------------------------KIIDKIKTCDNNKDINQCLSEMAKIIHCEYYLFAIIYPHSIIKPDVSIIDNYPEKWRKYYDDAGLLKYDPVVDYSKSHHSPINWNVFEKKKKESPNVIREAQESGLITGFSFPIHTANNGFGMLSFAHSDKDIYDSLFLHASTNVPLMLSSLVDNYQKINTTHKKSDSILTKREKECLAWASEGKSTWDISKILGCSERTVTFHLTNTQMKLNTTNR-------------
>LOTQ01000030.1
RTFVHEEGRLPYELAADLGRYRRRVFVEQLGWALPSANEFERDQFDRDDTVYVFARNASGDMCGCARLLPTTRPYLLKSLFADLIADVALPESAAVWELSRFAATGDENGAG-NAEWAVRPMLAAVVECAAQLGARQLIGVTFASMERLFRRIGVHAHRAGPPKQVDGRLVVACWIDIDPQTFDAYQQFSAAEDEQQLFQRIAAYSKRLGFEYCCYGIRVPLPVSKPAVAIFNTYPNGWMEHYQAQNYIEIDSTVRDGALSTNMIVWPDVDRI--DPCPLWRDARDYGLSVGVAQSSWAARGAFGLLSIARHADRLTPAEINMLTLQTNWLANLSHSLMSRFMVPSPEAGVTLTAREREVLCWTAEGKTACEIGQILSISERTVNFHVNNILEKLAATNKVQAVVKAISAGLI
>CP005956.1
RILTKDMLETDRRAFDEMFRARAAVFRDRLGWQVDVRDQWERDRYDEEDPVYLVTQRPSGTLTGSLRLLPTTGATMLKSEFRHFFDHPIDVDSPTTWECTRFCLHPHAGH-MEQSRAVATELLSGLCDLALDTGIESIVGVYDAAMVAVYRRIGWRPMPLARPE-IGK--LYVGLWDVTADNC-CLDRISASPTLQDLETALDEVRHIYAISHMVLHVTRSSGATVSNPLLMLTYPPEWVKQYRDRDYFSIDPVVRLGRRGFLPVEWSASKWDSGRAYGFFKEAMAFGVRQGVTLPVRGPQGERSLFTVTSNHPDAYRQFRMDCMRDLQFLAHHLHDRAMVLAGREIADVPHLSRRELQCLEMTASGFLAKQISARLCISISAVQLYLASARRKLTVATTSEAVAKATALELI
>LPJG01000030.1
QTFVHEEGRLPHELAADLGRYRRRVFVEQLGWALPSAEGFERDQFDRDDTVYVFARNADGDMCGCARLLPTTRPYLLKSLFADLVEDMPLPQSAAVWELSRFAATDAEGGPG-NAEWAVRPMLAAVVECAAQLGARQLIGVTFASMERLFRRIGIHAHRAGPPKQVDGRLVVACWIDIDPQTFDAYQQFSAAEDEQQLFQRIAAYSKRLGFEYCCYGIRVPLPVSKPAVAIFDTYPDGWMAHYQAQNYIEIDSTVRDGALSTNMIVWPDVDNI--EPCPLWQDARDFGLSVGVAQSSWAARGAFGLLSIARHADRLTPAEINMLTLQTNWLANLSHSLMSRFMVPSPAAGVTLTAREREVLCWTAEGKTACEIGQILSISERTVNFHVNNILEKLGATNKVQAVVKAISAGLI
>CP021029.1
RILTKDMLETDRRAFDEMFRARAAVFRDRLGWQVDVRDQWERDRYDEEDPVYLVTQRPSGTLTGSLRLLPTTGATMLKSEFQHFFDQPIDVDSPTTWECTRFCLHPHAGH-MEQSRAVATELLSGLCDLALDTGIESIVGVYDVAMVAVYRRIGWRPTPLARPE-IGK--LYVGLWDVTADNCYCLDRISAAPTLQDLETTLDEVRHIYAISHMVLHVTRSSGMADSNPLLMLTYPPEWVKQYRDRDYFSIDPVVRLGRRGFLPVEWSASKWDSGRAYGFFKEAMAFGIRQGVTLPVRGPQGERSLFTVTSNHPDAYRQFRIDSMRDLQFLAHHLHDRVMVLSGREIADFPQLSRRELQCLEMTASGLMAKQICARLSISVSAVQLYLASARRKLTVVTTSEAVAKATALELI
>FBWK01000065.1
--VQAHEFHKFRNLLDQSFRLRKKVFVDQLGWAVSARGPYEHDRYDALHPAYLLWCDEEEQLYGSVRLMPTTGPTLLYDVFRDTFPNACDLIAPGIWEGTRMCIDDEAVGHSMRPERAFSLLLLALCEVALENGIDMLISNYEPHMKRIYQRAGAEFDELGRAEGFGRFPVCCGAFEVSPRVL-----------------------YRIDFSTYHLAQT-IADVVD-IPFVRTTYPGPWVSRYLLRGYAKVDPILRDGIMRQLPFDWREIEIP-ATARDFLVDAAEHGVGSGYSIPIIDKS-RRALLSFNSHKLPAESASIDRHRGEWLELAFLIHKKAVFELHGKNDPVPRLGPREKECLHWSALGKTNEQIAEILGLSEHTIQRYLTTARTKLGAASTTSATALAIQLRLI
>CQBP01000019.1
EIFDVKYDELTDIRSEDLYKLRKKTFKDRLNWAVNCSNGMEFDEYDNPDTRYLLGIY-QGQLICSVRFIDLNLPNMITHTFTTLFEDIALPGK-GYIESSRFFVDKTRAKF-GGTFPISYVFFLSIINYSRHHGYTGIYTIVSRAMLTILKRSGWQVEVIKEAYVTENEPIYLLCLPTDQYNQ--------EEIIETLRDYIDRKLIDYDRPRYTYMVINKK-D-PVDIFIVTSYPNEWADIYTTHNYQLIDPVVLTAFRRFSPFSWDENITVELKLSKIFALSKKYNIVNGFTFVLHDTMNNLAMLSLIMDD-DVQEVEGRNDRDRLQMVLIETHEKMLTLSQNKISSKTLLSPRENEVLHWASMGKTYQEIALITGITSRTVKYHIGNVVKKLGVINAKQAIRLGVELELI
>FNKR01000003.1
HFTIGRRHEIDSEQLCAMHRLRADVFKKRKGWDVAIIADMEIDGYDALEPLYMLIQDVGSEIKGCWRILPTTGPYMLRDTFSELLEGRPAPVSSQVWELSRFAVTPRYPG-NKGFSDFTLEAVKAIVAYGIEQHIQRYVTVTTVAVERMLIRAGLVITRLGPVRAIGKEKAIALEIDLGAVTQ-ELARLNKLETQEQWFSAIEKMNDKYGFSRVLIGLLPKYDAELSTAMIVSNYPMAWRSQYDQLRYATIDPVVIYSFQNVRPVVWDESLYCTPRQREFREEASAYGLSRGVTFPLHGPQGQFGTFSLAVDAQDIATRHINAMIPKLSILKDVILQSALDNGKLNGAKVISLTSREKEILKWCAVGKSSWDISRICGCSEANINYHFASINTKFGVASRRAAAVKAVSLGLI
>AF019654.1
QTFVHEEGRLPHELAADLGRYRRRVFVEQLGWALPSANEFERDQFDRDDTVYVFARNADGDMCGCARLLPTTRPYLLKSLFADLVEDMPLPQSAAVWELSRFAATDDEGGPG-NAEWAVRPMLAAVVECAAQLGARQLIGVTFASMERLFRRIGIHAHRAGPPKQVDGRLVVACWIDIDPQTFDAYQQFSAAEDEQQLFQRIAAYSKRLGFEYCCYGIRVPLPVSKPAVAIFDTYPDGWMAHYQAQNYIEIDSTVRDGALNTNMIVWPDVDRI--DPCPLWQDARDFGLSVGVAQSSWAARGAFGLLSIARHADRLTPAEINMLTLQTNWLANLSHSLMSRFMVPSPAAGVTLTARDREVLCWTAEGKTACEIGQILSISERTVNFHVNNILEKLGATNKVQAVVKAISAGLI
>AY708656.1
RILTKDMLETDRRAFDEMFRARAAVFRDRLGWQVDVRDQWERDRYDEEDPVYLVTQQPSGTLTGSLRLLPTTGATMLKSEFRHFFDQPIDVDSPTTWECTRFCLHPHAGD-MKQSRAVATELLSGLCDLALDTGIENIVGVYDVAMVAVYRRIGWRPTPLARPE-IGK--LYVGLWDVTADNC------------------------------------------S-NPLLMLTYPPEWVKQYRDRDYFSIDPVVRLGRRGFLPVEWSASGWDSGRAYGFFKEAMAFGVRQGVTLPVRGPQGERSLFTVTSNHPDAYRQFRMDSMRDLQFLAHHLHDRAMVLSGRKVADLPRLSRRELQCLEMTANGLLAKQICARLSISVSAVQLYLASARRKLTVATT-------------
>CQDZ01000011.1
KLFNVNFNSMPEIKLDEIFTLRKITFKDRLDWKVTCIDGRESDQYDDENTNYILGTI-EDTIVCSVRFIEMKYPTMITGPFSPYFSDVNLPIN-GFIESSRFFVEKALVRDVGNDSSLSTILFLAMVNYARSRGYKGILTVVSRGMYILLKRSGWNMTVLNQGESEKNEVIYLLNLGVDIDSQ---DYFDNESINEDIKNYIQRRIKAYGDLRYSYLVMNKK--TPLHPAIISNYPLDWVKKYKKNSYHLIDPVILTAKDKVAPFAWDDNSVIKSTDSAVFNLAREYNIINGYTFVLHDNNNNMATLNISNGDDSIYDENIETNKEKIQMLLILTHDKMLGLYQKNSNENEIFSPRENEILYWASVGKTYSEIAIILGIKRSTVKFHIGNVVRKLGVLNAKHAIRLGIELKLI
>LLUK01000070.1
ELLSESLEGLSAAMIAELGLYRHQVFIEKLGWDVVSTRDQEFDQFDHPQTRYIVAMG-RQGICGCARLLPTTDAYLLKDVFAYLCSE-TPPSDPSVWELSRYAASAA---DD---PQLAMKIFWSSLQCAWYLGASSVVAVTTTAMERYFVRNGVILQRLGPPQKVKGETLVAISFPAYQE--GLRSEMQPIHDSQGVFAVLEKEVRRLGFDYYAYGVRHTIPFTRPKTEVHGTYPKAWLERYQMQNYGAVDPAILNGLRSSEMVVWSDSLFD--QSRMLWNEARDWGLCVGATLPIRAPNNLLSVLSVARDQQNISSFEREEIRLRLRCMIELLTQKLTDLEHPLMSNPVCLSHREREILQWTADGKSSGEIAIILSISESTVNFHHKNIQKKFDAPNKTLAAAYAAALGLI
>JQFU01000037.1
TTLSFENLHNHGELFANMLRARRELFIVHNKWDLPEAMGMEYDQYDTPASRWVVVHDELGQVLAGNRLTPTTATYMIRDAQKGLLETEEAPVSETVWESSRLFVSHNVPA-G-IRRRVHAQLVLEISKAARNLGATQCLTLLNANWPRWAGRVGVDMTAMGPVMNIAEVNNQVVSMNFA---------------------------ALAPMGYFLGL-HIRF--TA-PLMTLQTYDQAWMDHYTENGYVLRDPMTAWGFSATGSTRWSSENV--PDPFGIFQQAAKFGLRYGATISC-GPISSRTIASVGRADR-----EFFDA--EIEQIE----ALVHRLH-DMTEPPQELTKAQIEALKCIADGDRHAAAAAKLGISESALKARLSSARLRLMSRTTAEAIQRAKDYRLL
>AKJU01000055.1
HMEEHTLNEMSDELKLMLGRFRHEQFVEKLGWRLPSQAGCEWDQYDTEHARYLLAFNEDRAIVGCARLIPTTFPNLLEGVFGHTCAG-APPKHPAIWEMTRFTTREP---------QLAMPLFWRSLKTASLAGADAIVGIVNSTMERYYKINGVHYERLGPVTVHQNEKILAIKLSAHREH------------------------------------------------MYGNYPEDWVQRYQAANYAVIDPTVKHSKVSSSPILWSNELFR--GCPDLWSEANDSNLRYGLAQPSFNTQGRVGMLSLARKDNPIS-QEFEALKLVIKAFAAAVHDKISELESDVFNTDVEFSGRECDVLRWTADGKTSEEIGVIMGVCTDTVNYHHRNIQRKIGASNRVQAVSYAVAMGYI
>FKET01000016.1
EFFLHDYDDLPPALARELYRLRRKTFRDRLDWKVECVEGMEKDQFDSHNTTYLLGMY-DGQLLCGARFINATQPTMISEIFHNYFDN-PIPADVPCCEVSRLFLDKEIRD-SASLHPASKALFLAMNIYCMKNKYHGMYAVASRGMYAIFRHANWKVDVIQRGVSEKGEVIYYIYMPASTSI------------NTQIQSELDAFFEDFKGIVFAYAIMNKK--DPSQMRIINNSP-EWFTIYLEKKYQFIDPVIIRALRCVEDFFWESDVVLGYNLTRIFDESVQYDIYQGQTFPLHDYLNNLVVLSVIS-PKHSGDIEK-YRPHFLRFLVQL-HQKTLNLYSHQQKKNVFLSPRERQILKWVSAGKTYAEISVILSIAERTVKFHMGNIMKKLGVNNARHAIKLGTELRLL
>LFXO01000140.1
-------EHPRWEVENELYRFRNRVFSDRLGWDVESRRGLERDNFDKPDTHWVLIED-KQGLCGCIRLLSCAQDYMLPSIFPTALAGEAPPRGNDVWELTRLAIDADRAPRENGISELTCVIFREVLAFAREQGIRELVAVVSLPVERIFRRLGLPIERLGQAVDLGAVRGVGIRFHLDERF-EYLEHFTLVTDGNRLSELIGRFTLGMGYDYYRFALILPMSMQRPKVVLFNQCPDSWVQAYTLNNMLACDPIIQLARRQTLPIYWNRLDEKQEGSMDVMGLAAEFGLRNGISFPLHGAAGENGILSFITRERAS-DLML-ESSPILSWMSNYIFEAAIRIVRQSMDPQEPLTERETECLFWASEGKTSGEIACILGITERTVNYHLNQVTRKTGSMNRYQAIAKGVSSGIL
>LLLS01000004.1
ELLSESLEGLSAAMIAELGRYRHQVFIEKLGWDVVSTRDQEFDQFDHPQTRYIVAMS-RQGICGCARLLPTTDAYLLKDVFAYLCSE-TPPSDPSVWELSRYAASAA---DD---PQLAMKIFWSSLQCAWYLGASSVVAVTTTAMERYFVRNGVILQRLGPPQKVKGETLVAISFPAYQE--GLRSEMQPIHDSQGVFAVLEKEVRRLGFDYYAYGVRHTIPFTRPKTEVHGTYPKAWLERYQMQNYGAVDPAILNGLRSSEMVVWSDSLFD--QSRMLWNEARDWGLCVGATLPIRAPNNLLSVLSVARDQQNISSFEREEIRLRLRCMIELLTQKLTDLEHPLMSNPVCLSHREREILQWTADGKSSGEIAIILSISESTVNFHHKNIQKKFDAPNKTLAAAYAAALGLI
>CP011319.1
NVITGKTGALPEELLTSLAHYRHKVFVETLGWDLKTKNGEELDQFDRPDTLYVVAKDEQGQINGCARLLPTSQPYLLGEVFPELMQGQPIPCSSDIWELSRFASVDFNGGKTSASSGVAAQLLRESIAIAKAHGAKRLITVSPIGIERLLRHTGVHAHRAGPPMIIGGHPIFACWIEID----EQSEALTNATTEETFFAAIAKAARDLGFEYCAYGLRMPLPVSNPKMLLLSNYSTEWQQRYASENYLAVDPTVAHGIQSAMPVVWSPQLFA--SCPDFWTDASGHGLKHGWAQSSFDAKSNVGMLTLARSQEEIT-TELRENSVQLSWLAQAVHEGGVRLAKRDAEPAIMLTAREVEVLRWTADGKTSGEVAQIMDISERTVNFHITNSLVKLGVVNKTAGVVKAAMLRLL
>NBXF01000005.1
TTLSFTNFHNHGELFANMLRARRELFIVQNKWDLPEAMGMEYDQYDTPASRWVVVHDELGKVLAGNRLTPTTYSYMIRDAQRGLLATDEAPVSETVWESSRLFVSHDVPM--AMRRKVHARLVQEIGNSARELGASSALTLLNANWPRWAGRVGVDMTAMGPVLEIDGIKNQVVSMNFSQN---------------------------------------RF--TA-PLMTFQTYDKAWLDHYTANGYVLRDPMTAWGFSETGSIRWSDPRL--PDPFRLFDEAKHYGLIYGATVSC-GPIRSRTIASMARDDRE---FDLPE-IETFEL-------IVREL-HDMTQPPEELTRAQIEALRCVAGGDRHAAAAAKLGISESALKARLNSARARLMARTTAEAIQRAKDFRLL
>FN598970.1
NITNGTARQLPAELIARLGLFRYKVFVEKMGWPLICEEGLECDEFDDEDTYYVIARDKNGMVCGCARMLSTSKNYLLEQIFPGLMGDIPLPKSNDIWELSRFAINSSDTEASASSHWLTCRLVKQIVLVAQHHEVKRLIAFSAVGNERLLRRMGADVHRVSSAQLIDGKPVVAFWIEINEKTIHYLSLFAEAKTEEEFLLLLEKIIRSFEFEQYSLGLRFPLPISSPKFHLSSNYSPAWESAYIDNNYFSIDQTVKHGLTEHRPLCWSADAFT--EHLHFWEDAKYYQLVHGWCTPSRAKHDTMGMLSLVRSASPITSLEFNEKETKLLWISHIAHSTMLNFIAPNPEIAATLTVREVETLKWSATGKTYTETGLILSIDERTVKFHLVNAMRKLHSSNKVEAAMKAYALGML
>KP123645.2
QTYVHEAGRLSPQLAADLGSYRYRVFVEQLGWQLPSEDKYERDQFDRDDTVYVVGRDTSGEICGCARLLPTTRPYLLHEVFPHLLSDIAAPRSPEVWELSRFAATPEDGADAGSLAWSVRPMLAAAVECAARRGARQLIGVTFCSIERLFRRIGVHAHRAGPPVSIDGRMVVACWIDIDAQTLDAYHQFNAAANEQQLFQQISAYSKRLGFEYCCYGIRVPQPGTQPVVEIFDTYPAGWMAHYQARNYIEVDPTVRDGAMSPNMIIWPDVDTA--EDPSLWRDARDFGMSVGVAQSAWAARGVFGLLTIARRSDRLTPAEINSLTLQANWLANLSHSLMGKFLVPSPAASVTLTKREREVLSWTSEGRTASEIGEQLNISERTVTFHINNILAKLGATNKVQAVVKAIGMGLI
>BBPI01000030.1
------PRPLEHPVLRRMFAARKAVFVDLLGWEVTVVDGREVDQFDDGDARYLVVTDAAGAHRASARLLPTTRPHLLGTLFPGLCAD-APPTGPAIFEITRFCLDRSLDAR--ARRTARDALVVALVDHGLTHGIARYTAMAGLGWARQILAFGWRSRPLGPAKAIGGEQVMALEIAIEADTRELMDLVDAARDADDLAGAMRRITRHLGFDHFALAHHVDLRAAQGEAILLHDYPPEWVDYYEANRLGVSDPVHRASHVTSVGFQWSRIPAMTAADRRTLALGREQGIGDGFTVPANVPGEAHGSCSFARCAG-Q--SIAPEALPLAQLAGAFAFEAARRLWMARTEPSPSLTDRQRDCVLWIARGKTDWETSRILGISEETITCHVRQACERYEVSKRTSLVIRTLFDGTI
>FNAT01000014.1
TTLSFANMHNHGELFANILRARRESFILKNRWDLPETMGMEYDQYDTPVSRWVAVHNDAGQVLAGVRMTPTTASYMIRDAQRGLLESSDAPVKEGTWEVTRGFVARDIPA--AVRQKVRMRLVMQMLRTSREEGIRRMVALLPSNWNRWAGRCQLEMDPAGRVMNMGGIDYQAVWIDFSTQ-----------------------------FF-FALHIRFAL-----PLLSYQTYPEGWTDRYTEEAYALRDPIIAWGFSTTGSTRWSEIEI--PDPFDILGQAREFGMVYGLAVSC-GPMKSRTIASASREDR-----EFTDDIEAFKSLIS-------HL-HDITEPPKSLTNAQIEALRLIAEGDRHAAAAAKLHISESALKARLASARTTLLARTTAEAIQRARDYRLL
>LDWC01000037.1
QTFVHEEGRLPHELAADLGRYRRRVFVEQLGWALPSANEFERDQFDRDDTVYVFARNADGDMCGCARLLPTTRPYLLKSLFADLVEDMPLPQSTAVWELSRFAATDDEGGPG-NAEWPVRPMLAAVVECAAQLGARQLIGVTFASMERLFRRIGIHAHRAGPPKQVDGRLVVACWIDIDPQTFDAYQQFSAAEDEQQLFQRIAAYSKRLGFEYCCYGIRVPLPVSKPAVAIFNTYPDGWMAHYQAQNYIEIDSTVRDGALSTNMIVWPDVDRI--DPCPLWQDARDFGLSVGVAQSSWAARGAFGLLSIARHADRLTPAEINMLTLQTNWLANLSHSLMSRFMVPSPAAGVTLTAREREVLCWTAEGKTACEIGQILSISERTVNFHVNNILEKLGATNKVQAVVKAISAGLI
>FOAE01000001.1
TVISRHESQLSPALRDDLGRYRHAVFIKQLGWRLPSSAGQELDQFDHADTRYTLALDSEEKVHGCARLLPTTQPYLLADVFGFLCDR-PLPRQHDTWEISRFAASAL---EG---GKLPMRVFWHTLHTAWTLGANSVVAVTTPALERYFLRHGVALTRLGQPQRVNRDHLLALDFAAYQ---DLRMEMLKQQESAQVFALLEREVRSLGFDFYAYGVRHSIPFTRPKIDIYGSYPQAWVERYQQQNYAAIDPTILNGLRSTEMVVWSDALFG--KGSVLWGEAREWGLRVGATLPIHTPDSALSVLSVARECTAISAVELEEIRLRLRCIIELATMRLGELGHPSQAEQLELSAREREILQWTADGKSSGEIALILGISVNTVNFHLKVIQKKFGAANKTLAAAYAAVLGLI
>LQBQ01000001.1
---------ETDAELRAAQRLRYDVFVRELGAMVDHVAGLERDRFDPFFDHMLAIDDSTGQVIGVYRLLPGDRAEEIGQFYSEGEYDLGVLSGRKLLELGRSCVHPDYRG-----GTAMYHLWNGLADYVSENGIEVLFGVAS----------------------------------------EYLHFLSYTKTLEELWDAHCRQMEKYGFVRLLYGHTQYRTEDPEDFVILTNHCQEYLDGFLHSGLYFHAPMLKWALKHEGAASWRLIGEMTSQERKVYEFNKSMGVTSGYTVSFNSVSRSKGAISLCAENDTPQDAMWEEHGQDILLMNNMAHLKILTL-P-YNAPNRSLTKRQREALQWVGDGKTTQDIALLMGLTPATVEKHLRLAREALSVETTAQAVLKASL----
>AWGE01000008.1
RVVSYKDISYNHDLFIGQHQLRHREFIDRQNYQVKSIDGLEFDAYDHIAAVYLVYSDDGRHVLGVSRLTPVRYGCMLADHFSHLVDDATVFRDDNVWESTRFCIDHRLPAE--KRQAICHALVAANIEFGMARDIDRIIGLMPTMILRVFERSGVVLDRLGPVQRVGGTKIQAASISISKAQWNFITASRRAKSVDALFETFIEAMRSLGFDLINFSVIAAYDISSWGFGRINTYPSAWRQYYEANDCRRIDPVARCATSTFRPFYWSELDRITARQRRFLRDAQKAGLHNGVGIPFKGPMSQVAGIALAT-SAPV-VKEL-PPLDLIVAYCNQFFDVFRTMVAPTVPKSAILSDRECQVLEGIVMSLTDSQIAEMLGIKPSTIDSHLRSIFRKLKVRNRTAAVISAQKMGLI
>LLMO01000006.1
IVQIGRREEFDKKLLGEMHKLRAQVFKERKGWDVSVIDEMEIDGYDALSPYYMLIQEDEAQVFGCWRILDTTGPYMLKNTFPELLHGKEAPCSPHIWELSRFAINSGQKG-SLGFSDCTLEAMRALARYSLQNDIQTLVTVTTVGVEKMMIRAGLDVSRFGPHLKIGIERAVALRIELNAKTQDGFLELERSSGKLEWSAILQKMASDLGFSKILFGLLPKDSQDYENAFIVGNYPAAWREHYDRAGYARVDPTVSHCTQSVLPIFWEPSIYQTRKQHEFFEEASAAGLVYGLAMPLHGARGELGALSLSVEAENRAANRFESVLPTLWMLKDYALQSGAGLFEHPVSKPVVLTSREKEVLQWCAIGKTSWEISVICNCSEANVNFHMGNIRRKFGVTSRRVAAIMAVNLGLI
>MKRZ01000135.1
KILKTSDREVCPELFTQMFRGRASVFQERLQWPVSVENGLEVDFYDRLDPIYILDVDDAGEVRGSLRLLPTTCTTMIQREFLEFFDEPVDVIDPNMWECTKFCVHSG----D---NRTSIRLLVALHDLCISSGIERIMGLYEFQMERVYARLGWKPERLAKPG-Y--GNLAVGIWTVEATALDALDELAKVQTLPELSHYVGVLRDAYDVANVAFHLVAAPEAIEKNPLLLVTYEEQWVERYLAQDYFRVDPIVLVGSSGFLPLDWNSVDRSSPRMRKLFAEAESYGVGHGLTVPIRGPNREKSLVTVTTYESDREMQRRLPLLRDLHVLAHFFHDRCLTLADRSLPSRPRLSRREIQCMEALARGRAPKQIAYDLDLSISAVRLYICSAKVKLGASNTNQAIAMAVQDEHI
>FOTW01000007.1
NVISGKAETLSAALMADMASYRYKVFIETLGWELETRNRQEVDQFDHDDTLYVVSKDEAGHINGCARLLPTSSPYLLGEVFPQLMNGAPVPCSPDVWELSRFAAVDFEQQASSASAGFSIQLLHQAIACAKAHGARRLITVSPIGIERLLRRGGIHAHRAGPPMIVGGHPIFACWIELGD---LSMQALLSAGSETELFAVLSKTAEELGFQYCAYGMRMPLPLTNPKTVLLNNYSRAWQERYASQNYLAIDPTVSHGMSSVLPLVWSDDLFT--SSRQFWEDARAHGLRVGWAQSSFDAKGVAGMLTLARSDDDLSAAEISANSLRMSWLAQAAHESLARLIAKSNEQPVVLTAREVDVLRWTADGKTSGDVGQIMNISERTVNFHVNNAVEKLGAANKTAAVIKAALLRLL
>AEAD01000327.1
----ASYTTMPVTLLETLYSMRKKIFSDRLEWKVRVSHAFEFDEYDNANTTYLVGSW-NGVPLAGLRLINTCDPYMLEGPFRSFFDC-PAPKNAAMAESSRFFVDTARARSLDIHAPLTEMLLFSMHNHAALSGLQSIITVVSKAMARIVRKSGWEHRVLSE--ASPGETVLLLEMPVTADNH-------------QLIEDFENDLHHIGDFTYAYF-STPKTRNV-KPVILSNYPDSWLKSYVASNYHLIDPIIKHAWHSITPFFWREARNAGVETDDFLKRSAKYQLSSGATFTLHDASGLFAALSLCNARQQKDDQRIREKAADIQMSLIRFHDRLIKTRAPPQPAQCKLSTRETGVLKWVAMGKSYSEIAEIFSISERTVKFHMSNVSSKLEVRTAKQA----------
>LLSG01000012.1
IVQIGRREEFDKKLLGEMHKLRAQVFKERKGWDVSVIDEMEIDGYDALSPYYMLIQEDEAQVFGCWRILDTTGPYMLKNTFPELLHGKEAPCSPHIWELSRFAINSGQKG-SLGFSDCTLEAMRALARYSLQNDIQTLVTVTTVGVEKMMIRAGLDVSRFGPHLKIGIERAVALRIELNAKTQDGFLELERSSGKLEWSAILQKMASDLGFSKILFGLLPKDSQDYENAFIVGNYPAAWREHYDRAGYARVDPTVSHCTQSVLPIFWEPSIYQTRKQHEFFEEASAAGLVYGLTMPLHGARGELGALSLSVEAENRAANRFESVLPTLWMLKDYALQSGAGLFEHPVSKPVVLTSREKEVLQWCAIDKTSWEISVICNCSEANVNFHMGNIRRKFGVTSRRVAAIMAVNLGLI
>AXPP01000006.1
ELLSESLEGLSAAMIAELGRYRHQVFIEKLGWDVVSTRDQEFDQFDHPQTRYIVAMS-RQGICGCARLLPTTDAYLLKEVFAYLCSE-TPPSDPSVWELSRYAASAA---DD---PQLAMKIFWSSLQCAWYLGASSVVAVTTTAMERYFVRNGVILQRLGPPQKVKGETLVAISFPAYQE--GLRSEMQPIHDSQAVFAVLEKEVRRLGFDYYAYGVRHTIPFTRPKTEVHGTYPKAWLERYQMQNYGAVDPAILNGLRSSEMVVWSDSLFD--QSRMLWNEARDWGLCVGATLPIRAPNNLLSVLSVARDQQNISSFEREEIRLRLRCMIELLTQKLTDLEHPLMSNPVCLSHREREILQWTADGKSSGEIAIILSISESTVNFHHKNIQKKFDAPNKTLAAAYAAALGLI
>CP012160.1
--FELSHVHQHGSAFFDYLSLRKKFFVDELHWQIPHNADVEMDQYDNPMARYSLVLDDDGRVLAGARAMSTDHTYMLKDAMSNLLD--DVIDSPKVWECTRLVISPEVKS-MRVRIQCLDLIVGGLIDMANKEGADTLISLSNLWLLRALKRLGYGAELLGYQNDDDGHKYAVMSIEARH----------------------YYIALRVGFAF-------P-------QEEVNALPTPWVDHYTTHRFMLHDPVIRWSYANTGAVAWSGIDL--PDPMRVLQQAQTFGLRYGVAVACFDGNGQRSFGTFARPD-----REFEQDE----M--NALHAYVSKLHR-EKAPPTNLTNAELEALKMVKEGQRLKQIAHTLGVSEGAVKQRLRNAKTKLGAQTSAQAAAMVREFGLI
>LJRE01000353.1
----ASYTTMPVTLLETLYSMRKKIFSDRLEWKVRVSHAFEFDEYDNAATTYLVGSW-KGVPLAGLRLINTCDPYMLEGPFRSFFDC-AAPKNAAMAESSRFFVDTARARSLGLHAPLTEMLLFSMHNHAALSDLQSIITVVSKAMARIVRKSGWEHHVLSE--ASPGETVLLLEMPVTADNH-------------QLIEDFENDLHHIGDFTYAYF-STPKTRNV-KPVILSNYPDSWLKSYVASNYHLIDPIIKHAWHSITPFFWREARNAGVETDDFLKRSAKYQLSSGATFTLHDASGLFAALSLCNARQQNDDQRIREKAADIQMSLIRFHDRLIKTRAPPQPAQCKLSTRETGVLKWVAMGKSYSEIAEIFSISERTVKFHMSNVSSKLEVRTAKQAVYKAINMGMV
>LOYZ01000025.1
RTFVHEEGRLPHELAADIGRYRHRVFVEQLGWSLPSANEFERDQFDRDDTVYVFARNGHGEMCGCARLLPTTRPYLLKSLFADLIEDMPLPQSAAVWELSRFAATGDEGT-AENAAWAVRPMLAAVVECAAQLGAQRLIGVTFASMERLFRRIGVHAHRAGPPKMIDGRMVVACWIDIDPQTFDAYQQFSAAEDEHQLFQRIAAYSKRLGFEYCCYGIRVPLPVSKPTVAIFDTYPDGWMAHYQANNYIEIDSTVRDGALSTNMIVWPDVDKI--GPSPLWQDARDYGLSVGVAQSSWAARGAFGLLSIARHADPLTPAEINMLTLQTNWLANLSHSLMSRFMVASPEASVALTAREREVLCWTAEGKTACEIGQILSISERTVNFHVNNVLEKLGATNKVQAVVKAISAGLI
>LLVU01000023.1
TTLSFANMHNHGELFANIFRARRQSFIVQNRWELPEALGMEFDQYDTPQSRWIAVHD-DGQVHAGVRLTPSTASYMIRDAQKGTLGGSPAPVDPQVWESSRVFVSHEIPMQD--RRKVHFQLVEAMVRSARDQGATRLLAISAASWPRWYRRCGLVAQAIGPVMFIGDGDYQCVSIDLMA--------------------CLREIGRVATDGYFIGL-HIRF--AA-PIMQFQTYPEAWTDHYTRQAYALRDPTIAWGFSEEGACRWSEFTL--PDPFNILGEARRFGLNYGVTVSC-GPVTSRTIASFTLRD-----REFRDD--EIDL----ISQQIRRLH-DLAQPPEGLTKAQIEALRCIAAGDRHAAAAAKLGITQSAFKARLLSARERLMARTTAEAIQRAKEYRLL
>FWFJ01000002.1
-TIDALNKHRFPRILDDMFRLRARVFGDRLGWEVNIENGREFDHFDALDPAYVVGLDDEGEVVSCVRALQTNGPHMLADVFSAILDGEPPLRSATIWESTRFCVDTSRLDRGNSISYATSELMLASLEYARDSGITDIITVIDPIMDRVLRRSDAPYDYVGKKTDMGKVPALAALLDCTDERI----------NVGKLDTYLHQICDTFGVDNVAYAGMNPI--NR-SVCGHVTYCDDWKRHYAENGFHEIDPTLKGAQRSIAPVDWTRLEHN-EDYNRVFNAARDFGIVQGITIPVRGPYGDMGGLSVTSSLPEAQKSLKKEFLPQLQAVAVHIHDMVITSDASNLLRTPTLSRREIEILQWTAAGKSHQDIGDILSISHRTVEVHLRSARHKLYALTTAQAVGRAISSGLI
>ASXZ01000006.1
--IQAHEYQKYTVLLDQSFRLRKRVFADRLGWDVSVSGHRERDRYDELHPAYLLWCDERRQLYGSVRLMPTTGPTLLYDVFRETFPDVCDLIAPGIWEGTRMCIDEDAIERDMRPDRAFSLLLLALCEAALASAIHTMISNYEPHMRRVYQKAGAELDELGRSDGYGRFPVCCGAFEVSHRVLNLSLKIQNAPSVDDALRILEAAY-GIEFSTYHLALT-VADVVD-TPYVRTTYRDAWVARYLLRGYVKVDPIVREGLIRQMPFDWREVEVP-QAAHDFLLDAQEHGVGNGYSIPIVDKK-RRALLSLNS-RKP--ASEWSNLVEWLDL-AFLIHRKAVFELHGEHDPIPQLGPREKECLYWSALGKTNDEIAEILGLSMHTTQRYLMSARHKLGAASTTSATALAIQLRLI
>JHOV01000013.1
NIIAGFQNNFSEGLYTKFKSYRYRVFVEYLGWELNCPNNEELDQFDKVDTAYVVAQDRESNIIGCARLLPTTQPYLLGEIFPQLLNGMPIPCSPEIWELSRFSAVDPSSSSQAVSSPVSIAILQEAINFAREQGAKQLITTSPLGVERLLRAAGFRAHRAGPPITIDGYSMFACLIDI-----DLLSAFLVVKNEYQLFEIVKSTASRLGFDYCAYGMQSPLSIAEPKTIMLNNYPEAWQKRYVERQYVKIDPTVQHCMVSLQPLVWSSQSAKTQAEKDFWEEARSYGLNVGWAQSSRDFIGTRGMLTLARSNDQLSEKEQKAQYTNMYWLTQTVHSSIAKIVNDVEFANLYLTNREKEALRWTAEGKTSAEIAQILVVTERTVNFHLSNSMQKLNVNNKISAAIRAVMLGLL
>FQVJ01000023.1
-TLSNADRAERPALFDQMFQSRAAVFHDRLGWDVTVENGREMDWYDRQDPVYLLAVDDGQRVLGSLRLLATTGPTMLQSEFKHFFDDDVDVAAPTIWECTRFCVPPVADGAAPNVSNVSAELLIGLCELCLNSGIEFILGVYETPMTRLYARIGWCPEKLARPE-IGD--IQAGIWEANPEVL-IVTQIGAANSLAQMQDVAAGICKAYHLANIAYHAYLPGAQIF-NPILVLTYEPEWIERYKSNDYFKIDPVVVSGTKGFLPLDWTHLDRGNHIARDFFAEADRFAVRQGMTWPVRGAGGERALFTITANMSVPEEERRVSYKREFQMIAHYMHDRIVEIYR-DAKPKPSLSRREIACLELAAQGATPKQTGAKLKISDRAVRLFLSSACTKLDCANTQQAIGKMVSLEML
>MIIP01000062.1
-------EHPRWEVENELYRFRNRVFSDRLGWDVESHRGLEQDSFDTPDTHWVLIED-EEGLCGCIRLLSCAQDYMLPSIFPTALAGEAPPRSSDVWELTRLAIDANRARMGNGVSELTCVIFREVYAFARAKGIRELVAVVSLPVERIFRRLGLPIERLGQAVDLGAVRGVGIRFHLDERFAEYLEHFTSVTDGDRLAELIGRFTLGMGYDYYRFALIIPMSMQRPKVVLFNQCPDSWVQAYTANHMLACDPIIQLARKQTLPIYWNRLDERQEGSLDVMGLAAEFGLRNGISFPLHGAAGENGILSFITAERAS-DLLL-ESSPILSWMSNYIFEAAIRIVRREDDPQEALTDRETECLFWASEGKTSGEIACILGITERTVNYHLNQVTRKTGSMNRYQAIAKGVSSGIL
>MLFN01000064.1
KIVQTQLKDMPSSLLAELGSYRYSVFARGEGWSIPSTPGQEYDRYDRSDVTWLIAWNARNGISGCARLMPWFEPEQSEGIV-------LPFSHEKVWEMSRFSARLEVD------PELPLNILWHAVQLAELNGMEYIISSATPMLEKMFEQHQVVYEPLTPGLILSEDNLFAIRIPVVQPALETEEKFQALTLSSELKTLLQQFTEALGFDYFAFLIQHPVPFSRPRIHLHSTYPAYWVKHYEANNYYAVDPVLERCQRPGKGMVWASELFT--EAGNLWSEAREHGLQSGFSCSAMAPNRVIGILSISS-QQPLPDERRIELEVKLHFLAELSLDTLERFSDDMMVLKKEFSQRELEILKWTAEGKTAVEISLILSISEHTVNFHQKNMQKRFNVSNKTQIACYAAAIGLI
>FOVE01000008.1
ELIYGKTMTISPEAERSIAAYRHKVFIELLGWDMPVQDGFERDQFDHEDTVYVMARNDSGAVCGCARLLPTTSPYLLSEVFPQLLNGVTPPCSPEVWELSRFATVDFSAQTTNASSEICVELLHASIHCAYQHGAKRLITVSPLGIERLLRRMGVHAHRAGPPMTIDGHHIYACWIEIDEITISHIQMLLEGESEQALFEHLQTMTRALGFEYCAYGFRVPFPLTNPNIVTFNNYPEAWQLCYQERGYLAVDPTVKHALRSSLPLLWSDDVFG--SSRDFWEEARSFGLEIGWAQPYHGPQGTIGLLTLARSSETLGEKELRDKMQKMAWLSQVAHIGMSRCLLPKPETGVMLTSREIEVLRWTAEGKTSIEIADILRVSKRTVDFHVNNAIEKLGVNNKTSAAIRAAMLGFL
>AYVW01000024.1
--------AEFSDELEQMHRLRYRVFRDRLDWDVSFSGGFEVDPFDALRPHYLLLRAPAGRIDGCVRLLPTTGPTMLRDSFFALLADRPTPEDPRVWESSRFALDLPPSAKQAGIAIGTYELFAGMVEFGLSRGLRSIVTVTDLRIERILRRAGWPLERLSNPQTIGNTRAVAGYLDVSRESLRFVEQIADSADATDLRNALGEIASSLDLPSFAYLF--PSSGKGRKVRLISTYPQSWTSHYLHSRYEKIDPVIHQARGGQEPFNWDAHGADSTQQRQLMDEATQFGIHCGFTIPIHDSTGNFAALTFASDERRPPFRLINRYDRALELIAIFFHLHACRLADGRTVDGVTLSRREMECLKWAARGKTAWEIGRILGISRSTAAYHRDNARKKLGVKTAIQAAVR-------
>CP016904.1
------GGRLPEAVDAALAHYRHQIFVGQLGWQLPMADGRERDQYDRDDTVYVVARDADGAICGCARLLPTTRPYLLKDVFAPLMRGVPAPESPGVWELSRFAARSGASRRGARPDWAVRPMLASVVQCAAQRGARRLIGVTFVSMVRLFRRIGVRAHHAGPVRCIGGRPVVACWIDIDASTCDAYHAFHTAQDERQLFRQIASVVRQLGFDYCCYGIRVPLPVSKPAVAIFDTYPAGWMEHYQASGFLEIDPTVRTGASSSDLIIWPVSIR--DEAARLWSDARDFGLNIGVARSSWTAHGAFGLLTLARRADPLTAAELEQLSATTNWLANLAHALMSPFLMPVPESSAALTAREREVLCWTGEGKTAYEIGQILRISERTVNFHVNNVLLKLAATNKVQAVVKAIAIGLI
>LOVJ01000035.1
RTFVHEEGRLPHELAADIGRYRRRVFVEQLGWALPSANECERDQFDRDDTVYVFARNGNGEMCGCARLLPTTSPYLLNTLFADLLAGVTPPQSAAVWELSRFAATGEAGS-AEAAAWAVRPMLAAVVECAAQLGARQLIGVTFASMERLFRRIGVHAHRAGPPKMIDGRMVVACWIDIDPQTFDAYHQFSAAEDEQQLFQRIAAYSKRLGFEYCCYGIRVPLPVSKPVVAIFDTYPDGWMEHYQEQNYIDIDSTVRDGALSTNLIVWPDADKA--GASPLWADARASGLAVGVAQSSWAARGAFGLLSIARHADRLTSAEINMLTLQTNWLANLSHALMSGFMVPAPEANVVLTAREREVLCWTAEGKTACEIGQILNISERTVNFHVNNILEKLGATNKVQAVVKAISAGLI
>FR717658.1
----ASYTTMPVTLLETLYSMRKKIFSDRLEWKVRVSHAFEFDEYDNATTTYLVGSW-KGVPLAGLRLINTCDPYMLEGPFRSFFDC-AAPKNAAMAESSRFFVDTARARSLGLHAPLTEMLLFSMHNHAALSDLQSIITVVSKAMARIVRKSGWEHHVLSE--ASPGETVLLLEMPVTADNH-------------QLIEDFENDLHHIGDFTYAYF-STPKTRNV-KPVISSNYPDSWLKSYVASNYHLIDPIIKHAWHSITPFFWREARNAGVETDDFLKRSAKYQLSSGATFTLHDASGLFAALSLCNARQQNDDQRIREKAADIQMSLIRFHDRLIKTRAPPQPAQCKLSTRETGVLKWMAMGKSYSEIAEIFSISERTVKFHMSNVSSKLEVRTAKQAVYKAINMGMV
>LPLY01000033.1
RTFVHEEGRLPHELAADIGRYRRRVFVEQLGWALPSANECERDQFDRDDTVYVFARNGNGEMCGCARLLPTTSPYLLNTLFADLLAGVTPPQSAAVWELSRFAATGEAGS-AEAAAWAVRPMLAAVVECAAQLGVRQLIGVTFASMERLFRRIGVHAHRAGPPKMIDGRMVVACWIDIDPQTLDAYHQFSAAEDEQQLFQRIAAYSKRLGFEYCCYGIRVPLPVSKPAVAIFDTYPDGWMEHYQEQNYIDIDSTVRDGALSTNLIVWPDADKA--GASPLWADARASGLAVGVAQSSWAARGAFGLLSIARHADRLTSAEINMLTLQTNWLANLSHALMSGFMVPAPEANVVLTAREREVLCWTAEGKTACEIGQILNISERTVNFHVNNILEKLGATNKVQAVVKAISAGLI
>LYSR01000022.1
-------DHPRNAVENELYQFRNRVFSDRLGWDVESYHGLERDRFDTPDTHWVLVED-EQGVCACIRLLSCASAYMLPSIFPTALAGENAPRTPEIWELTRLAIDATRAPMTNGVSELTCVLLREAYAFATANGIKEFVGVASLPAERIFRRLGIPMARLGQAVDLGAVKGVGLRFYLDERF-EYLEHFTSVTDGDRLAGLIGRFTVDMGYDYYGFTLIIPMSMQRPKVVLFNQCPISWVQTYTDNNMLACDPVIQLARKQTLPIYWNRLDERQEGSMDVMGLAAEFGLRNGISFPLHGAAGENGILSFITSERAS-DLLL-ESSPILSWMANYIFEAAIRVVRRDSDQQAALTDRETECLFWASEGKTSGEIACILGITERTVNYHLNQVTRKTGSMNRYQAIAKGISSGIL
>LPGK01000095.1
RTFVHEEGRLPHELAADIGRYRRRVFVEQLGWALPSANECERDQFDRDDTVYVFARNGNGEMCGCARLLPTTSPYLLNTLFADLLAGVTPPQSAAVWELSRFAATGEAGS-AEAAAWAVRPMLAAVVECAAQLGARQLIGVTFASMERLFRRIGVHAHRAGPPKMIDGRMVVACWIDIDPQTFDAYHQFSAAEDEQQLFQRIAAYSKRLGFEYCCYGIRVPLPVSKPAVAIFDTYPAGWMEHYQEQNYIDIDSTVRDGALSTNLIVWPDADKA--GASPLWADARASGLAVGVAQSSWAARGAFGLLSIARHADRLTSAEINMLTLQTNWLANLSHALMSGFMVPAPEANVVLTAREREVLCWTAEGKTACEIGQILNISERTVNFHVNNILEKLGATNKVQAVVKAISAGLI
>AALZ01000017.1
---------------------------------------------------------------------------MLSDVFPEVMGDSGIVRHPLIWESSRFCVDTDAARDADGINIITRQVLAGLFQTMHEAGIRNVISVYDVFVERILRRAGCSFDRLGPVVKYDDLRTVGGLFEVSESVV------AKSTPELDLETTLNDLSTLYGLKNITYFSASIPYANDDEHILITTYSTTWVEHYFSLKYQDVDPVLHAGSRSLLPVDWGHLSTTGETSRNFFGEAKEYGIGEGLTIPVRGMLGEEAMISLNSDLRARDELFCREMISDFTYFAHLLHDSVTRSRHQHETDHPQLTKREAQVLRWAARGKTAWETGIILGLTEKTVSFYLGNACAKLKVATKTQAVAFAVKERLI
>JUJO01000006.1
EIFDVNHTLLSETKSEELFTLRKETFKDRLNWAVQCTDGMEFDQYDNNNTTYLFGIK-DNTVICSLRFIETKYPNMITGTFFPYFKEINIPEG-NYLESSRFFVDKSRAKDG-NEYPISSMLFLSMINYSRDKGYDGIYTIVSHPMLTILKRSGWGIRVVELS--EKEERVYLVFLPVDDENQ--------------------------KFSF-MVL-NKKN---PSEMIIISSYPDEWVNLYKENKYQHIDPVVLASFNKISPFSWEKSLVIRLQLAKIFDLSKKYNIINGYTFVLHDHGDNLAMLSIIVDSSYPDDTFIEEKKDTFQMLLIDAYEKIISLCREQLNNKEIFSQRENEILYWASMGKTYLEVAIILGIKTSTVKFHIGNVVKKLGVLNAKHAIRLGVELQLI
>JWLL01000006.1
-----------DADLQDAQRLRYDVFVRELGGLVDHEAGLERDRFDPFFDHLLLHDDAVGQVVAVYRMLRPEQAEAAGQFYSEDEYDLAPLTGRRLLELGRSCVHADYRG-----GPAMFHLWNGLADYIDRHGIEILFGVAS----------------------------------------SYLHRLSNCQTIEELWEAHTRKMEEYGFDRLIYGFTRYRSGDPEDFIILTNHAKEYTDTFLGEQHYVHAPMVNWALNNEGACSWGILRQMTRSEQRVLEFNFSMGVTAGYTISFKSVSGAI-ALTARAGTSQEDDAIWAEHGRDIHLMNNVAHLKILTL-P-YSAPNRSLTKRQREALEWVGDGKTMQDIAVLMGLTSATVEKHLRLAREALAVETTAQAVLKAA-----
>ALJF01000023.1
-TILGANTHDYADIMEQVWAFRHRQFVERLGWEARRADQREIDQFDGDEAIHLPLIV-GGDVVGYSRLLPTLKPHLLSDVYPHLMDGAEWPRGPRVYEWTRCIAEVSDRS--IAGVPISNILMTGVMEYCLVAGIGTLVVETHPKLVNLLLTTGWDVMPLAAPSMLDGSLIVPIT--------DFITESSRARDNDEVLACLGKVAGAFGMDCYAVSGPLPGERID-PYFMLNAWPEGWFERYVEENYVHVDPVIYRTKMSNEAFVWSEALADSRSAKRVMNEATEFGMLDGYSVPLHSVGGFQAIVTFGA--RKVESSEQ---RGALHIVSIYAHNRLRAFLERSAAVAAKVTPREREVILWCAAGKTNWEIGQILGISEKTVQHEIAAASRKLNSVNRAQLIAESIRLGII
>FOQR01000004.1
RIFSGNGKALGSQLKQDIASYRYKVFVEKLGWPLDCPDQLELDEFDRDDTLYLAAKDETGAIVGTARLLPTTRPYLLSEVFPDLLGSDQPPSQTHVWELSRFAAVSLDKETNAYSSSQSMSLLLEAFEYAKSLGARKLLTVSPSAIARLLIKRKFNIRRLGPSRLSEGLSIMALEIDLSAA--DLLMITDLKLSEAQIVKRIQDAATTLEFEYCAYGLQ-VI-FPEEKVVMFNNYPRQWQRRYDTENYLATDPVVAQGRQSQAPIIWEDAVFR--EAPVFWEEARAAGLKVGWSQSSTNAAGAASMLSLSRSSQPIT-QELDANEIKMRWLVSVAHITLSNRISTANPYEVKLTSREKEVLKWTGSGKTSFEISCLLAISENTVNFHIKNSILKLSAANKTAAVVQAFLTGLL
>FOSM01000007.1
HYIYADDLHFFPLMRDTMFRDRADQFKRRLGWAVSVNRGEERDEYDDMNPLYVIWQKADGTHGGSMRFLPTTGDTMVNDHFSHLTDGVK-IVSPLIWECTRFCLAPKA---D---RRVAAALTVAAGELMDEFKLEHFVGVFDPRMERIYRLMGLSPEVIGRAS-HDGEDIGVGLWEMHADAF---------------------------------------------RFGVGTYSSEWVDRYLVKDYLRLDPVLFGCFQRFTPVNWKQLDWSSRSARTFFLDALEYGVGQGFSVPVRGPNGQFALFTLNDDATDVQEKFIHSMERTLVVCAHEFNKKALQLETAATAVSQPLSPREVEAITCLAKGLNRSQTAQQMGISEHTLRVYIEAARHKLGAMNTTHAV---------
>CP003041.1
SIITRRHHELSATLEDDLGRYRHEVFIQQLGWQLDSTHQREFDQFDHADARHILALDAEHQVCGCARLLPTTQPYLLAQVFGFLCDQ-PTPRSSDTWEVSRFAARALE---E---GTLPMRVWWNSLNHAWSQGANRVVAVTTPALERYFLRHGVQLSRLGSPQRVNKDHVVALSFPAWQK--CLRIEMCKQQDETQVLALLEREVLQLGFEYYAYGVRHLTPFTRPRTEICGSYPASWLAHYEKQNYAAVDPSILSGLRSTEMVVWNDALFD--NSRTLWQEARDWGLCIGATLPIRSHDRSLRVLSVARRQDII-QAENNEIQVRLRCILERVTLRLTDLYSERAHQLVCLSRREREILQWTADGKSSGEIALILTISVNTVNFHLKAIQKKFGAGNKTLAAAYAAAQGLI
>CTEP01000011.1
EIFDVSYKILTDGLASELFLLRKNVFKDRLNWAVNCENGMEYDEYDNIHTTYLFGVH-DKQVICSLRFIEIKHPNMITGVFKSYFKKIELPDG-DYLEASRLFIVKNRVKKLKQHYPISSMLFLAMINYTRHQGYKGIYAIISHPMLTILKRSGWLISVVEQGMSEENKIIYFVYMPVDDHN-------------TTVKKQLERKLKKYSNVKYAYAIMNKR--NPANFMVISN-RRKWFEFYTKNNFQFIDPVIITASHRVTPFSWDENIMIGLKLPKIFDVAKEYDVINGYTFVLHDQNYNLTVLSLMTDKDCDEEDKIANDKANIQLLLMIIHEKLISFYKDKMNRNEIFTKRENEIIYWASVGKSYPEIALILGIQPTTVKHHMGKVVRKLGVTNAKHAISLAVELQLI
>LOSS01000107.1
RTFVHGDGRLPSDLAADLGLYRHRVFVEQLGWKLPSSEGFERDQYDRDDTVYVVARDDDGEICGCARLLPTTRPYLLEELFPTLVDDMPLPQLATVWELSRFAANAEDPAGGGNPAWAVRPMLAAVVECAVRLGAKQLIGVTFLSMERLFRRIGVHAHRAGPAQQIDGRMVVACWIDLDSQTLDAYLQFSAAENEQQLFRQIAAYSKRLGFEYCCYGIRVPLPISKPAVAIFDTYPNGWMERYQEMNYLEVDPTVRDGALSTNMIVWPEASR--SDETTLWNDARDHGLAVGVAQSSWAPRGVFGLLTIARHTDRLT-AEINQLTLQANWLANMSHSLMSRFLVPKPESGVALTHREREVLCWTGEGKTACEIGQILSISERTVNFHVNNILDKLGATNKVQAVVKAIAMGLI
>CP004013.1
-----DRETLKPVAVSNLGRYRYKVFVERLKWHLPCEAGHEFDQFDRSDTKHLIALGQGEDIVGCARLLPTTRPYLLESVFPTLLNGQPPPSSPEVWELSRFAAVDFSEDTPQFSVRAAVELLRISMACAKHCGAKKLVTVSPMGVERLLAWAGFSWVRAGHPLRFGDDLVVAGYIDV-----DLLDIFSDAQSTSDVFEHIEAAALALGFEHVAYGFKAPLPLSEPKVVLLNNYPQAWRARYLEAGYLHVDPSVAQACRSQAPIVWSDRLFQ--DVPALWDEAKAHGLRVGWAQSSLDSLGVGGMLSLSRSCEPLSARELAENTRRMQWLAHMAHVALSRLLRADVASDDNLTNREVEVMKWTADGKSAQDIADILAISKNTVDFHVKNAVKKLHAVNKTAAVVRAAMLGYL
>MRXZ01000005.1
SIITRRHHELSATLEDDLGRYRHEVFIQQLGWQLDSTHQREFDQFDHADARHILALDAEHQVCGCARLLPTTQPYLLAQVFGFLCDQ-PTPRSSDTWEVSRFAARALE---E---GTLPMRVWWNSLNHAWSQGANRVVAVTTPALERYFLRHGVQLSRLGSPQRVNKDHVVALSFPAWQK--CLRIEMCKQQDETQVLALLEREVLQLGFEYYAYGVRHLTPFTRPRTEICGSYPASWLAHYEKQNYAAVDPSILSGLRSTEMVVWNDALFD--NSRTLWQEARDWGLCIGATLPIRSHDRSLRVLSVARRQDII-QAENNEIQVRLRCILERVTLRLTDLGDEHAHQSVCLSRREREILQWTADGKSSGEIALILTISVNTVNFHLKAIQKKFGAGNKTLAAAYAAAQGLI
>AZUA01000001.1
EFFLHEYDDLPSALARELYRLRRKTFRDRLDWKVECVEDMEKDQFDNPNTTYLLGMY-EGELLCGARFINSTHPTMISEIFHNYFSETIFPADVPCCEISRLFLDKERRDSASQGVPASKALFLAMNMYCIKKKYHGMYAVASRGMYAIFRHANWKVEVIQRGVSEKGEVIYYIYMPASTSI---------------IQSELDAFFEDFKGIVFAYAIMNKK--DPSQMRIINNSP-EWFDIYLDRKYQFIDPVIIRALRCVEDFFWESDVILGYNLTRIFNESVQYDIYQGQTFPLHDYLNNLVVLSVIS-PKHSGDIEK-YRPQFLSFLVQL-HQKTLNLYSHQQKKNVFLSPRERQILKWVSAGKTYAEISVILSIAERTVKFHMGNVMKKLGVNNARHAIKLGTELRLL
>FMZV01000001.1
---------EDPDEIRAAQALRYDVFVRELGAMVDHALGLEQDRFDPFFDHMICIHNQTRQVIGVYRLLRCEQAKVVGQFYSEDEYDLSVNSGRRLLELGRSCVHPDYRG-----GMAMYHLWNGLAQYVAAHEIEVLFGVAS----------------------------------------SYLEFLSYVKTLEELWDAHAKQMAYFGFDRLLYGYTSYRTADPEDFVILTNHDKSYIDGFLHSGLYFHAPMLHWALEHEGAGSWKMIADMTPQEHRVYDFNASHGVTAGYTVSFTSAR-TKGAISLCARKGMTQDEVWEKHGRDILLMNNVAHLKILTL-P-YVAPNRALTRRQREALQWVGDGKTTQDIAILMGLTTATVEKHLRLAREALSVETTAQAVLKAALHNQI
>CP009429.1
-VVDQTNRAREHAVLRSMFEARKRVFIDLLKWDVPVLAGRELDQFDDAYATYLLVAGRDNAHRASARLLMTTRPSLLGSLYPALVDG-EMPEGDDILEITRFCLSPDIGA--AMRREARDALLIGLVDFALSNGISAYVGVAELGWFRKIQTFGWDCRMLGAPQGAGEGALVALRIDIDAQTL------MTVRTEAGLLDLMGAAAARLGCDYFALSHHVDFLLSPRQGIRVHNYPDSWARRFDEQRLGPSDPIHRASQRTSAAFLWQEAPRWRAGDDLVLGEARRHGIRDGLTIPSHVPGEAHGSVSFAWHRGG---PTV-RDLPFAGMFGPFAFEAARQIAGPPEANRPRLTDRQRDIVIWAARGKSDWAIGQILALRPGTVVEHLRNARGRYDAPSRTVLAIRALWDGTI
>MIAL01000006.1
SVIDHSNRAHEHQLLRAMFEARKRVFIDLLKWDLPVADRFEIDHFDDPHATYLIVGDQDGGHLASARLLPTTRPALLDGLFPGLVDG-IPPSGPDIFEITRFCLSPGIGARQ--RRTARDTLLVGLVDYALANGIRSYTGVAELDWFAQIRTFGWDCKALGEPGIYDGRALTSLRIEIDADTPAFALDVTRVKDAAGLADLLEEACARMGCSWFALSHHVDFLAAPDRGVRVHNYPEDWARWFDERGLGITDPVHRASHRSLEGFFWRNMKPLRPEDELVLSEAQRHGIGDGLTIPAHIPGEAHGSVSFAWTPG-I--AANDMALLFARMIGGPAFEAARLLANELAQVGPRLTDRQRECLILSAKGNSTPKVGRILDLSPDTVREHLRNARQRYEANGGITLTVRALYAGDL
>FNAH01000012.1
--------VRDWDLVAKFLAFRKEIFVDHKGWPIFHTDELEFDNYDGFDPVYIVAHR-GRDVVGGLRLKRTTYSYMIRDAWLGLLPGVEPPVSTSVWEMTRFVAARE--------PEVVEALLLAANDFLFTESADECLFLGSRAFPRLARMLGWDVQLMGEVVGNDDGKFVAFRCPVMD---------------------VQDYLYSVGSTGWILGLNVDF--IN-AEHLLNRFPESWNKIYVEHNYIFRDPIVAWASSREGALRWSEVPID--DIGGLFEAARAYGLTYGAVLAKKV-NGRRSFLTVARNDREL-----TDA----EL-ATL-NVKFSSWLD-ILYNFATLTPGELDVLKAQRDGMSYKEAARALGISPATVKVRLERSKTKLGAASATNAVAIAMARHYF
>LWDM01000059.1
RIIDQASRLRYRETLDKHFRFRHDIFVKECGWDFDLDGEREQDRYDDEHAVYGVALTGTDRVVGCMRFYPSTQPHMLSDTFAYLVEG-QVPAQDDIVELSRLAVARDKRD-----GYTYCELFAGLQEYCLEEGYVGVTAVIRAYRVPVVQGAGLTVHPLGLPRDVGGEKLVAVMYEVNEATLSFIERFKQSESITALTRTILEAASTFGYRNFSII-AGPQRTDFEERIMLMHWPDDWLRQYVHENFQDHDPVVRHARSQAHSFFWTQAPYEHTKRSRVMDAARDYNMPQGLCVPIYGMHGYEGSVNFGG--PDI-DSSM-SARAAMELMAMYAVNSLSRLRAADKEAAAVLSIREKEVLTWAAVGKTAWDTGRILQISTDTVNKHIASAMRKLDSFSKTQAVAESLRRGEI
>LPJK01000070.1
RTFVHEEGRLPHELAADLGRYRRRVFVEQLGWALPSANEFERDQFDRDDTVYVFARNAGGEVCGCARLLPTTRPYLLKSLFADLIDDVALPQSAAVWELSRFAATGDEGGAG-NAEWAVRPMLAAVVECAAQLGARQLIGVTFASMERLFRRIGVHAHRAGPPKQVDGRLVVACWIDIDPQTFDAYQQFSAAEDEQQLFQRIAAYSKRLGFEYCCYGIRVPLPVSKPAVAIFNTYPDGWMAHYQAQNYIEIDSTVRDGALSTNMIVWPDVDRI--DPCPLWQDARDYGLAVGVAQSSWAARGAFGLLSIARHADRLTPAEINMLTLQTNWLANLSHSLMSRFMVPSPESSVTLTAREREVLCWTAEGKTACEIGQILSISERTVNFHVNNILEKLGATNKVQAVVKAIAAGLI
>CP006973.1
--------GHAQQLLIEQFKLRKHLFVDKLKWHLKTINGLEADQYDTLHASYCLTEK-DGKLISSARIIPTTSTYMIRDAAQNLCTGYAPPCSEKIWEATRLTVHPDLPKTE--KRTAIASTIDRMMIEARRNAITHYIAIGGIDLALGVRTAGYNAERLTDFQEVGSGRVAI----------------------EDLMSKLHNIADNGVAIGFGFS--ESG--Q--PTEHICTYPQAWQNHYWEHNLIFDDPVISFGVRNLGAVRWDDVSKG--TKGNAVQQAKDFGMNNGIVISIQV-DGERAIAGLATSKNPS-DAEISEA----RI----ILAALQAA-K-TGKPQIILTPRQRDILRLIADGATAEDAAHELNIEPSTVNFHKRQALHRKHAKNFTSLLIKAVRDAA-
>CGBN01000008.1
KLFNVNFNNMPERKLDEVFSLRKITFKDRLDWKVTCIDGKESDQYDDENTNYILGTI-DDTIVCSVRFVEMKYPTMITGPFSPYFADIDLPID-GFIESSRFFVEKALARDMGNNSSLSTILFLAMVNYAKDHGYKGILTVVSRGMFVLLKRSGWNITVVNQGESEKNEVIYLLHLGVDVDSQ---DYFDNESINEDIRNYIQRRIKSYGDLRYSYLVMNKK--TPLHPTIISNYPLDWVKKYKKNSYHLIDPVILTAKDKVAPFAWDDNSVIKSTDSAVFKLAREYNIINGYTFVLHDNSNNMATLSISNGSDDIYDESIETNKEKIQMLLILTHEKMLGLYHNSTEKNESFSPRENEILYWASVGKTYSEISIILGIKRSTVKFHIGNVVRKLGVLNAKHAIRLGIELKLI
>LOHU01000071.1
-------------------AVRKAEFVDRLGWDLVHTSQVEWDEYDLPNAQFIVAYK-DGKCIGGARLMRTDSSYMLADFFDPAVMKAELQPSADLWEMTRFVGSPH----------ITRVILARANEYLAEVGAESVLTLSPRLMPLALRRLGYKVSVLSKPVTFDGLEYVALRTNIRRD---------------------------FG---CAIGILFNN--GH-PKYSHFTYPPTFLEAYHEKDMALRDATLRYGLTCNGRIGWSELERQ-GWDAASFELARSFGIEDGVCFALEIEG-HKTIASISHRKGCPPDATLERCM---DA---LSLATLSSL---EERRTLKLSQGTLDYLSAISQGGKLNDVAEILGLTYSGARARRVNALDEIGANTDAQAVVIAIREGAF
>LGLI01000039.1
----ASYTTMPVTLLETLYSMRKKIFSDRLEWKVRVSHAFEFDEYDNAATTYLVGSW-KGVPLAGLRLINTCDPYMLEGPFRSFFDC-AAPKNAAMAESSRFFVDTARARSLGLHAPLTEMLLFSMHNHAALSGLQSIITVVSKAMARIVRKSGWEHRVLSE--ASPGETVLLLEMPVTADNH-------------QLIEDFENDLHHIGDFTYAYF-STPKTRNV-KPVILSNYPDSWLKSYVASNYHLIDPIIKHAWHSITPFFWREARNAGVETDDFLKRSAQYQLSSGATFTLHDASGLFAALSLCNARQQNDDQRIREKAADIQMSLIRFHDRLIKTRAPPQPAQCKLSTRETGVLKWVAMGKSYSEIAEIFSISERTVKFHMSNVSSKLEVRTAKQAVYKAINMGMV
>CP011427.1
KIIQTQLKDMPSSLLAELGTYRYSVFARGEGWSIPSTPGQEYDRFDRSDVTWLIAWNARQGICGCARLLPWHEPEVPEGIV---L---PF-DQNKVWEMSRFSARLEVD------AELPLNILWHSVQMAELNGMDFLISSATPMLEKMFERHQVVYEPLSPGLIQSEDNLFAIRIPVQQPALDTENEFQALTEVLQLKALLQKHIEALGFDSFAFLVQHPVPFTRPRVFLFSTYPESWVKRYESENYYTVDPVLLLCQRPGRGVEWTRDLFT--GAGNLWAEANAAGLNSGFSCSAMASNRAIGILSIASSIHSQTHLRV-QLEVKLHFLAELSLRVLERLNDSSMALSNDFSQRELEILKWTAEGKTSAEISLILAISEHTVNFHQKNMQKRFNVSNKTQIACYAAAIGLI
>FMXM01000041.1
HVVNAQNKHLYENEFDEFLRRRHDFFVHQKHWRPPSPDGRELDQFDTDAATYLLGIE-GGRVVTSARLSPTSEPHMVSEIFPHMCEKSGVPRRADWAEWTRTFVVPDKRSTG--LRGTLTQLCCAVMEYALNEGLSAVGGVQETYFMPHHGALKWRAEPMGMALEENGEWYIVAYIEVNEAALDFVERCRNHATAGSLLSDLLNAAKKLGFEHLILSGV-PLGQKLAPMIELNGWPRGWFERYVEAEHAAVDGVCIYSAKTLKPFLWSEVPAKTEASRRVAGEATEFGIRSGFAVPMLSVHHWQSVLSFASSAKSC-ELPRRQQ-AQLVTMAIYAGMIVQALSDDDKDGDGPLTDREKEVLLWAAAGKTSSETSQILGLAERTVKWHAARAREAFGVATTTQAIVEAVRRRLI
>CP019668.1
-IFAGSFDDMPTMMHRRLGVFRYDVFVGRLGWQLPGADATEWDQFDRGRTIHVVSVDQAQHICGCARLIPTTQPYLLQTLCAPSAAL-DLPRAPTVWELSRFAARCGANP--IMRASTGMQLFPSILAIAASLGATCVIGAMTRAVARLYQRCGLALQVVNTVETAGRPAYLIGAIELTRSTF-----FLNTVDLSSLLKLFGDVSASLGFPRFAISRVSRRHTMA-VETLCARYPDHWVAHYAQRDYGPVDPVHRMAFARATPYRWADIRG-NRIEQRVLGEARDAGLTSGVSIPLRETNGDILLVNLASPSPEI-KTEVHM--RLASSIGALFHQELHRLMKPRPEPAIELSPRQQECLAWVARGKSSWAIASIVGISPHTVDYHIAEAMKILGINSRTAAAVHAVTTGLI
>AAXZ01000001.1
RYLTAQSLAQYPYLQDSMFKDRAHQFSTRLKWDVSVDNGWEQDNYDTDTAIYAIWQRKDGRHGGSMRFLPTTGATMINDHFVHVAGH-K-IVDKNIWETTRFCLAPDAP------GKVTAALMLAGAELGLAMGLSHSVGVFDKRMIRIYRTLQWSPKVLGTAG-KGRDAISAGLWTFDKI--------QQAKTLDDLQNVILGIRDLYDVEHLVYHSVKS---TG-EQYGVLTYTDEWTQHYVEQNYERIDPVVLGCFQSFQPVTWKELDWSSKGSRRFLGEALDNGVGQGLSVPIRGPAGQFALFTVNDNCKDGCKFTA-EHHRQMILIAHYLNNKALEIEHKLMSPVKALSPRESDSLTLLAMGYSRAHAADTLKISEHTLRVYIEAARFKLGSANTTHAVAAALSRGLI
>CQER01000011.1
KLFNVNFNNMPERKLDEIFSLRKITFKDRLDWKVTCIDGKESDQYDDENTNYILGTI-DDTIVCSVRFIDMKYPTMITGPFAPYFSDVNLPID-GFIESSRFFVEKTLARDMGNNSSLSTILFLAMVNYARDRGHKGILTVVSRGMFILLKRSGWNITVLNQGESEKNEVIYLLHLGIDNNSQ---DYFDNESINEDIKNYIQRRIKAYGDLRYSYLVMNKK--TPLHPTIISNYPLEWVKKYKKNSYHLIDPVILTAKDKVAPFSWDDNSVIKSTDSAVFKLAREYNIVNGYTFVLHDNSNNMATLNISNVSDDISDERIEINKEKIQMLLIFTHEKMLGLYQSNNDKNDNFSPRENEILYWASVGKTYAEISIILGIKRSTVKFHIGNVVRKLGVLNAKHAIRLGIELKLI
>MCGG01000017.1
-CFNYETAHLYGDALALQFRLRHRVFIERQAYNVPSHKGMEYDQFDNPAAQYFVWRDNRGVARGVARLAPTSVNYMLEEVWPHMVQDIGLPKSDRIWEGTRFGVDRDLDPK--QRNTIVKELVCAYIEYAILNGIDDIIGVMPVGIWRVFARNGWKSETIGPVWREDGIDLVAAKLPCSLEVLKFIEDTLAADDPAQLFSSYLHALEQIGVDRVMYSALRNTHHEVKIPGISHCYPDDWVSYYMEHNYVQLDPVRQHCLATRNGFMWDEMLRSTSAQKKLMNQGTEAGLHTGLAIPFHGPYGEVYGVGLACSTK-VPLSRF---LRQIEIMSVQFHVVFSSLHDQRNAVGKSLTPRETEVIKWCAVGKSNWAIGEILNISEHGVDFHIRNILRKLDCDTRISAVVKALHGGLI
>HM594177.1
-MEEHTLSEMSDELKLMLGRFRYEQFVEKLGWRLPHPGLCEWDQYDTEQARYVLAINQRGAIVGCSRLIPSTFPTLLEGVFSQTCSG-TPPRDPAVWEMTRFTTNEP---------QLAMPLFWRSLRIASQAGADSIVGVVNRTMERYYQINGVHYQRLGPPAVHQNEKIIAIQLSAHREH-YFYSIFSQASDTEEFKGIAMGALQELDFDFFAYGTCSVTPFMRPKTSIYSNYPEPWVQRYQAQNYALIDPTVKHSKLSSAPILWGNELFR--ECPQLWSEARDSNLCHGLAQPSFNAQGRVGLLSLARRNKAISAEEFEALKPVTKAFAMAAHEKLSELENDSLNVQVEFSGRECDVLRWTADGKTSEEIGVIMGVCTDTVNYHHRNIQRKIGASNRVQAVSYAVALGYI
>MPZR01000001.1
-TFEFSQLHRFGTAFYDFLRLRKEVFVDTLGWDVPHNDEVEMDQYDTPLAHYSLVLK-DGQVVGGARVMSTAATYMLRDAHPEILPT--EIASERVWECTRLVISDALTT-QAERSTCLRLIVDGLVERAKERGADELICLSSLALMRALRQLGYDVSRMGYRNDEDGRQYAALRMPAEYSTQ---------------------------------------------EAELNRLNSDWVDMYTQHGLVVQDPSMHWVYHNVGYVRWVDLK---DDPRDVVGMARRMGLTYAATISYNTPSGRRSHAVLFRSDR-----DF----TDAEL-HE-AFDMLKAL-H-VDASQRSLTDAEIEAIRFRADGLLIKQIAAELAISESGVKARLSSASRKLGARNAIEMLAIATSRRLI
>FTPD01000013.1
----TQELMERPDLWEAVHRLRYKIFVEEMGWDLQRPDGLEIDQFDHDEAVHQLVIR-NGELAGYQRMLPTTRAHLLTEVLADLYEG-TPPSGPNVWELTRYAVAPGFRDGKRGVSTVGTELIAGFVEWGLKRNVNQVIIEFEPMWVLRALQLHFLAKPLGYQRTYGNQQVVATLLTFNEHTLEFIDQLQHADTAAAVCQKLLGITSEFGLTALMAGT-VPQPGQQKDHVLLCEWPGEWLERYVARNYVDHDPVVSHMKQLQAPFQWREASQADESSGEVMGDAGEFKLRDGLAFPLITLDGQIVMVSLGGEAVEL---SG-ADFGLVSLVATYAIGRAMQIHTAKNIDHVELTPRERECMQWAAVGKSEWEISQILGISEHTSEKHLLNAKSKLGAVNRVQAVAEAIRRGYI
>FOGR01000008.1
RIVNPSQKDKHRDELDQMHRIRAAVFHERLGWDVTVVDGREVDHFDDEDPVYVLSIDPTGAVQGSVRLLMTTGPNMLRDVFPQLLPQGQVVDSPIIWESSRFSIDPQLANRNKRLNIVTLELLCGIVEVCQAAGIQFVVSVYDARMARIFKAANCAAEIIGEPQRIGKVMTYAGLFATDDEML-----VEKVRAEDEIAELFSKISILYDLKNIAYLAVNIPGMPINDPYLAVTYSSEWVKHYRKNRYVEIDPTIRKGFSEMLPFDWHHLPTSSPRLEHFFGEASDFGVRQGLTVPVRGQLGERAIFSIAS-DLPL--RAWENVMRDFQVLATHFHQMMLRLQ-GIERDEAMLARREIECLFWTSEGKSAEECAMILGLSARTVRAYLENARRKLDVVTTTQAVAKALKLDLL
>LASC01000004.1
RTFVHEEGRLPHELAADLGRYRRRVFVEQLGWALPSANEFERDQFDRDDTVYVFARNAGGDMCGCARLLPTTRPYLLKSLFADLIEDMPLPQSAAVWELSRFAATDDEGGPG-NAEWAVRPMLAAVVECAAQLGARQLIGVTFASMERLFRRIGIHAHRAGPPKQVDGRLVVACWIDIDPQTFDAYQQFSAAEDEQQLFQRIAAYSKRLGFEYCCYGIRVPLPVSKPAVAIFDTYPDGWMAHYQAQNYIEIDSTVRDGALSTNMIVWPDVDRI--EPCPLWQDARDFGLSVGVAQSSWAPRGAFGLLSIARRADRLTPAEINMLTLQTNWLANLSHSLMSRFMVPKPAAGVTLTAREREVLCWTAEGKTACEIGQILSISERTVNFHVNNILEKLGATNKVQAVVKAISAGLI
>FOQM01000011.1
EAFSVATAHHFHDALASQARLRYDVFVRRRKLDHSSWCGLEFDEFDTPAATYLVWRDQERVVRGLARLLRTTGPYMLRSYWPHLVENGELPASPKIFEVTRVCVDKSVDP--IIRQTIFPELLCAIQEFLQLDQGVGMIGVTREHLLAHFVRSGI--KWLGQPHRIEGEMERAFFVPTQ----EFIERTQEANSDLELKNLFLATMRDVGYENAVFARAQH---KRLISIPWSEFPPGYLDTYRSMQWDKIDPVVQHVQTARGPFRWSDACIPRKSQRTFFEECRELGVHSGITIPMRGPARETDLISLSFREKGA-PNAD-RSV-YVYMVSVQYWLKYCELIDRRRTDAIVLTSQEIECLKWCKEGKTNWEIGEILDISQKTVEFHIGNTMKKLGASNRITAVIMGIKNGII
>FNEK01000084.1
---DMSSMHEHGDAFYGFLRLRKRLFVDTLSWDIPHNDVVEMDQYDNPSAHFSLVVQ-DGEIVGGARTMPIQHTSMIQDAMNGLLHGIPSDFAPDVWECTRLVISDKLTT-PQQRTECLDLIVNGLAEIAAAHGATTLVCLTRPSLQQALRKLGHDVERIGYKCENDGRSYSMLSMPAL--------------------KAVLEALAPAGFHV-AVRVGFAF---P--EYEWNTLPRAWVYIYTRDALMLYDPVTRWIYENTGFVRWSEIEL--EDPRSVLALAAQQGLNYGTAICVVDEH-EPGIRTFGTFAR-S-DQEFSHHE----M-ATL-MDHLLQL-HQQEPVRDILTEAEIETLNMIRDGQLTKQIAYELDISESAVKQRLKSAKTKLEAKNTVHAVTIAERRGLF
>LOTY01000127.1
RTFVHEEGRLPHELAADLGRYRRRVFVEQLGWALPSANEFERDQFDRDDTVYVFARNASGDMCGCARLLPTTRPYLLKSLFADLIEDMPLPQSAAVWELSRFAATDDEGGPG-NAEWAVRPMLAAVVECAAQLGARQLIGVTFASMERLFRRIGIHAHRAGPPKQVDGRLVVACWIDIDPQTFDAYQQFSAAEDEQQLFQRIAAYSKRLGFEYCCYGIRVPLPVSKPSVAIFDTYPDGWMAHYQAHNYIEIDSTVRDGALSTNMIVWPDVDQI--APCPLWQDARDFGLSVGVAQSSWAARGAFGLLSIARHADRLTPAEINMLTLQTNWLANLSHSLMSRFMVPSPAAGVTLTAREREVLCWTAEGKTACEIGQILSISERTVNFHVNNILEKLGATNKVQAVVKAISAGLI
>CHFD01000006.1
-IIAGRLNELPPHVQTDLGAYRYDVFVRRLGWTIAGHEHAEWDEFDGPSTIHVVALDDAREICGYARLLPTTGPYLLRDVFAHLLGSSPAPQSPAVWEMSRFAASRRRRS-ATEREPLGMAFFPSVLTVAASLGATRVVGVMTPSIERLYRRSGIALHRLGNAMPGAGGSLSACSIDLPR--------LPESRDVRTLVETFRQAALQIGYQHHAIVELSGASHPASIDVVSLHYPSEWVEHYTRNDYFAIDPVHRAAFRYSTLFSWNDVATANLRERHLLMEAEDAGLDNGISIPLHQPLGRVLLVSLSGTAPTHDDAKWRNA-YLLGMQFNLQFQSMRTC-R-PIPPSVHLTDREQMCLTWVARGKSSWVIANMLDISKYTVDFHIENAMEKLNTRSRTFAAVKATRQGLI
>FWFW01000003.1
TTLSFANLHNHGDLFANMLRARHETFIQQAKWDLPQADGMEYDQYDTPASRWIAVHD-FGEVLAGIRLTPTTYSYMIRDAQRGLLDSSEAPVAQHIWESSRIFVSHRVPAK--SRMRVQMNLINEMTLSARELGATSVIGLIPEKGPRWGRRVGLDIDVIGRVMDIGGTNNACIRINLSNK----------MSSTSELNRLFAQLRAAAPVGYTAGLHI-RF--AT-PLVYQSTYDPKWLEHYTLNAYALRDPMIAWGLSTEGQTRWSEIEL--PDPFKIWRQAAEFGLNYGMAVSC-GPVQSRSIVGCSRSDR-----EFTDAE----I-AKI--ATIVRTLHEVSEPQTDLTQAQLQALRCIAGGDRHAAAAARLGISESALKARLVSARERLMARTTSEAIQKAKEIKLL
>CP015121.1
NIIAGFQNNFSEGLYTKFKSYRYRVFVEYLGWELNCPNDEELDQFDKIDTAYVVAQDRESNIIGCARLLPTTQPYLLGAIFPQLLNGMPIPCSPEIWELSRFSAVDPSSSSQAVSSPVSIAILQEAINFAREQGAKQLITTSPLGVERLLRAAGFRAHRAGPPMTIDGYSMFACLIDI-----DLLSAFLVVKNEYQLFEIVKSTASRLGFDYCAYGMQSPLSIAEPKTIMLNNYPEAWQKRYVERQYVKIDPTVQHCMASLQPLVWSSQSAKTQAEKDFWEEARSYGLNVGWAQSSRDFIGTRGMLTLARSNDQLSEKEQKAQYTNMYWLTQTVHSSIAKIVNDVEFANLYLTNREKEALRWTAEGKTSAEIAQILGVTERTVNFHLSNSMQKLNVNNKISAAIRAVMLGLL
>JFKD01000002.1
--LYGDQLAKYPHLARTMFEDRADQFKTRLGWDVTVNHGQERDEYDDLNPLYVIWETATGVHGGSMRFLPTTGRTMVNDHFLELTEG-VPFQSPFIWECTRFCLSRHAE------PGTAAALMLAGGEVMQGFGVKHFVGVFDARMVRIYNRIGAAPEVLGTQG-EGRQSISVGLWEFSAAAQDVIARLECAARLEELQSIIEWLRDYYAVDDMVYHWVSSN---G-TQYGCGTYDPKWVARYLEKGYLRVDPVVIGCYQRFHPVDWKRLDWSGKAARAFMTDAMAHGIGQGYSIPIRGPNGQFALFTVSHTCADDEARFTELNRRDLILLAHYFNQTALKLEPGKPEATQPLSPREVETMTLLAVGYSRAQVADTLSISEHTLRVYIESARFKLGALNTTHAVARAMARGQI
>LPAC01000039.1
RTFVHEEGRLPHELAADIGRYRHRVFVEQLGWSLPSANEFERDQFDRDDTVYVFARNGHGEMCGCARLLPTTRPYLLKSLFADLIEDMPLPQSAAVWELSRFAATGDEGT-AENAAWAVRPMLAAVVECAAQLGAQRLIGVTFASMERLFRRIGVHAHRAGPPKMIDGRMVVACWIDIDPQTFDAYQQFSAAEDEHQLFQRIAAYSKRLGFEYCCYGIRVPLPVSKPTVAIFDTYPDGWMAHYQANNYIEIDSTVRDGALSTNMIVWPDVDKI--GPSPLWQDARDYGLSVGVAQSSWAARGAFGLLSIARHADPLTPAEINMLTLQTNWLANLSHSLMSRFMVASPEASVALTAHEREVLCWTAEGKTACEIGQILSISERTVNFHVNNVLEKLGATNKVQAVVKAISAGLI
>CAFJ01000124.1
HVVRKDNRALYEKYFDPYYRLRHEIYVKQRKWDLDRPDGREIDQFDTEDAVYLFCIE-NGRLIGSMRAVPTLLPTLMSDIFPYLNLR-GPVQRADVYELSRIFVIPERRG-EHAGPRIDMLLLTAIMEYGISIGLTGFSIVLESWWLPRFEKCGWKARPLGVPHMMDGMSVLAVLVDCNETTWDYVDAIEASETSANVLSQFEKMIGDLGFHAYIMAVPAPGQSL-QQTLLANGWPREWFSMYAREEFHRWDPIPRHCVSTLNPFAWSEAPYDEPGAHQVMTRARDFRLNEGFCVPIHYDD-AVGAVSIAGEDPNL---AP-DARGALHLISIFTHSRLRALARAAGNQGRRLSRIEAEVLSWAARGKTAWETARILGVSERNVRWHLEEAQRKLATKNKTATVATALVNGEI
>FM178380.1
--------TIPMHEYNGILSLRYQVFKQRLQWDLLSENDLESDQYDNSEAAYIYACDDAEKVNGCWRLIPTTGDYMLKTVFPELLGDQAAPNDPSVVELSRFAVGKHSSKMNESASEITMKLFEAIYIHAISHGITEYVTVTSTAIERFLKRIKVPCHRIGQVHLLGETKSVVLSMPINEQFKEIINKIRLSQTNNDMSLCLQELTKILHCEYYLLAIISQKTMIKSDIKILDNYPLYWRNYYDEANLIKDDPIVDYSFSHHSPINWSIFEKQMSNQINVIEEAKISGLYSGFSFPIHTKDGGFGMISFASSQKEKYDNLFLNACMSVPLILPELLDSNQRITKEDQQVHTKLTKREKECLIWSCEGKSRWEISKILGCSERTVTFHLANSQLKLGANNRCQSISKAILTRAM
>CP021127.1
RILTKDMLETDRRAFDEMFRARAAVFRDRLGWQVDVRDQWERDRYDEEDPVYLVTQRPSGTLTGSLRLLPTTGATMLKSEFRHFFDQPIDVDSPTTWECTRFCLHPHAGH-MEQSRAVATELLSGLCDLALDTGIESIVGVYDAAMVAVYRRIGWRPMPLARPE-IGK--LYVGLWDVTADNC-CLDRISASPTLQDLEAALDEVRHIYAISHMVLHVTRSSGATVSNPLLMLTYPPEWVKQYRARDYFSIDPVVRLGRRGFLPVEWSASKWDSGKAYGFFKEAMAYGVRQGVTLPVRGPQGERSLFTVTSNHPDTYRQFRMDSMRDLQFLAHHLHDRAMVLAGREIADVPHLSRRELQCLEMTASGFLAKQISARLCISISAVQLYLASARRKLTVATTSEAVAKATALELI
>LSNC01000094.1
HVITNENRARYKDLIDLHHQVRHDIFVGEKGWELRKPDGRDVDAYDDEHAVYLLAVD-GSKLVGGQRLYPTTRPHMISEVFPHLVHGRGIPSGPDVMEWTRYFVVRERRY-----GRTDCRLLAAMQQYCLDEGIETVTAVAETWWLPRVHSVGFKTKPLGVPQMIDGQPTIAVKVPISEDSLDFVEGLDDCHDHDQVAHSVERILAEFGFEHFVITGLPNPNDRLDQVLLIRRLPAGWFEHYARHNYMYLDPVFRNCRATTSPFDWGEAPYDEPGAIEVMQRATDFGMARGFSVPIHGPEGCEACFSMSGRNPD---LTG-RTKPAVHMIAMYAFERARQVGRRAKPPSNPLTQREQEVLTWAALGKSSRDTAEIMQITERTALAHAINATHKLGAANRTQAVVRAMQSKFI
>AP014685.1
HAISAVNRHLYEDVIEQHFRLRHDIFVEERHWELRRPDGREVDSYDDEDTVYLLALE-GRRVVGGHRLYPTTKPSMMSEVFPHLAAVRGCPSDPLIWEWSRYFVVRDRRD-----GALNLQLMAAVQEFCLDQGIAQVSAIMETWWLPRFHEAGFVVTPLGLPALVENAWTMAATVDIRRQTLDFIEGLGVYRKVPDAMNALEAAFGRFGFETIIVTGLPNPDQRFAQMVLAKRWPAGWFNLYTQNNYDRFDPVVRLCRQSVNPFEWSEAPYDEPSAAEVMNRAGDFRMSRGFIVPIHGLTGYEAAVSLGGVHLD---LNP-RSKPALHLMAMYGFDHIRRLLDPTPYPSTRLTPREREVISWASQGKSAWEIGEILHITQRTAEEHLATAARKLGAVNRTHAVALAIRHKII
>LQXO02000053.1
----RKYDELTERQKYEMHTLRYNVFVRRLRWSLNTENQLDIDEYDRPDAKFIIIEY-QDKVVACWRLIHADTPYMLKHTFPELLQGESFDEH-NVIELSRFAVDREVSK-QASHINFTELLFYLVVQYGFEQGLTAFITPTTTGIERIMRHVGIPNQRIGKIRMLEHTKSVALRVPINGA--------------EDLSGKLAEVTEVIGFEHYLFAVSVPVTVMRAENVVLTNQPLAWRQFYEDNEVMYFDQVVLHCRNSMLPLQWRSLLANIPDDKNVIKLASDFGLGDGITIPLRANHGCLGLISFSNRKGTRKESTILSTY-VGSLVADYIN-DIRNHVCEKGQVKSSLTLREQICLAWVAEGKSSWEVAQIIGCSERTVNFHIQNASEKLNAFSRTQAVSKALLTGSI
>AXRS01000013.1
ELLSESLEGLSAAMIAELGRYRHQVFIEKLGWDVVSTRDQEFDQFDHPQTRYIVAMS-RQGICGCARLLPTTDAYLLKEVFAYLCSE-TPPSDPSVWELSRYAASAA---DD---PQLAMKIFWSSLQCAWYLGASSVVAVTTTAMERYFVRNGVILQRLGPPQKVKGETLVAISFPAYQE--GLRSEMQPIHDSQGVFAVLEKEVRRLGFDYYAYGVRHTIPFTRPKTEVHGTYPKAWLERYQMQNYGAVDPAILNGLRSSEMVVWSDSLFD--QSRMLWNEARDWGLCVGATLPIRAPNNLLSVLSVARDQQNISSFEREEIRLRLRCMIELLTQKLTDLEHPLMSNPVCLSHREREILQWTADGKSSGEIAIILSISESTVNFHHKNIQKKFDAPNKTLAAAYAAALGLI
>NAEY01000153.1
HAISAVNRHLYEDVLDQHFRLRHDIFVEERRWELRRPDCREIDSYDDEDTVYLLALE-GRRVIGGHRLYPTTKPSMMSEVFPHLAAVRGYPVDPLVWEWSRYFVVRDRRD-----GALNLQLMAAVQEFCLGQGIAQVSAIMETWWLPRFHEAGFVVTPLGLPALVENAWTMAATIDILRETLDFIEGLGAYRKVPDAMNALESAFGRFGFETIIVTGLPNPDQQFAQMVLAKRWPAGWFGLYTENNYDRFDPVVRLCRQSVNPFEWSEAPYDEPNAAEVMNRATDFRMTRGFIVPIHGLTGYEAAVSLGGVHLD---LNP-RSKPALHLMAMYGFDHIRRLLDPAPYPSARLTPREREVIAWASQGKSAWEIGEILHITQRTAEEHLATAGRKLGAVNRTHAVALAIRNKII
>AXRC01000001.1
ELLSESLEGLSAAMIAELGRYRHQVFIEKLGWDVVSTRDQEFDQFDHPQTRYIVAMG-RQGICGCARLLPTTDAYLLKEVFAYLCSE-TPPSDPSVWELSRYAASAA---DD---PQLAMKIFWSSLQCAWYLGASSVVAVTTTAMERYFVRNGVILQRLGPPQKVKGETLVAISFPAYQE--GLRSEMQPIHDSQGVFAVLEKEVRRLGFDYYAYGVRHTIPFTRPKTEVHGTYPKAWLERYQMQNYGAVDPAILNGLRSSEMVVWSDSLFD--QSRMLWNEARDWGLCVGATLPIRAPNNLLSVLSVARDQQNISSFEREEIRLRLRCMIELLTQKLTDLEHPLMSNPVCLSHREREILQWTADGKSSGEIAIILSISESTVNFHHKNISGRLPA----------------
>AYIP01000013.1
EFFLHDYDDLPSALARELFRLRRKTFRDRLDWKVECVEDMEKDQFDNPNTTYLLGMY-EGELICGARFINSTHPTMISEIFHNYFAETILPTDVPCCEISRLFLDKERRDSSSQGVPASKALFLAMNIYCIKNKYHGMYAVVSRGMYAIFRHANWKVEVIQRGLSEKGEVIYYIFMPAS------------------IQSELDAFFEDFKGIVFAYAIMNKK--DPSQMRIINNSP-EWFDIYLDRKYQFIDPVIIRALRCVEDFFWESDVILGYNLTRIFNESVQYDIYQGQTFPLHDYLNNLVVLSVIS-PKHSGDIEK-YRPQFLSFLVQL-HQKTLNLYSHQQKKNVFLSPRERQILKWVSAGKTYAEISVILSIAERTVKFHMGNVMKKLGVNNARHAIKLGTELRLL
>FJ656229.1
--------------------------------------------------TYLLGMH-NGKLLCGARFIDSTQPTMMSEIFHEYFEGSGLPTDIPCCEISRLFLDKDRRD-SAGLHPASKVLFLAMIFYCMKRNYRGMYAVASRGMYAIFRHANWKIEVIQKGLSEKGEVIYYIFMPASM---------------------------------YAYAIMNKK--DPSQMRIINNNP-EWFDIYLERKYQFIDPVIIQSLRCVEDFFWENNVILGYNLTRIFNESFQYNIFQGQTFPLHDYLNNLALLSIISQKD-SGDMEKNRS-KIVSFLINL-HQKTLNLYSHNQKKNVFLSPRERQILKWVGAGKTYAEVAVILSIAERTVKFHMGNVMKKLGVNNATHAVKLGTELRLL
>FKBB01000003.1
EFFLHDYDDLPSALARELYRLRRKTFRDRLDWKVECVEGMEKDQFDSHNTTYLLGMY-DGQLLCGARFINATQPTMISEIFHNYFDN-PIPADVPCCEVSRLFLDKEIRDY-ASLHPASKALFLAMNIYCMKNKYHGMYAVASRGMYAIFRHANWKVDVIQRGVSEKGEVIYYIYMPASTSI------------NTQIQSELDAFFEDFKGIVFAYAIMNKK--DPSQMRIINNSP-EWFTIYLEKKYQFIDPVIIRALRCVEDFFWESDVVLGYNLTRIFDESVQYDIYQGQTFPLHDYLNNLVVLSVIS-PKHSGDIEK-YRPHFLRFLVQL-HQKTLNLYSHQQKKNVFLSPRERQILKWVSAGKTYAEISVILSIAERTVKFHMGNIMKKLGVNNARHAIKLGTELRLL
>FTPD01000010.1
QLITPELYGEFPNELNEMHGLRHRVFKERLDWEVQTESEMETDAFDSLNPVYLLLKGSDWRICGCVRLLPTTGPTMLRDTFPMLLGETAAPASARIWESSRFALDPSAPK-SGGLAQATYELFAGMIEFGLANNLTRIVTVTDTRMERILRLATWPLSRIGQPKPVGKTEAVAGFLEISHASLNFVEQLSASVDAVDLHEAMASAAAGFDFPLFAYF-SYPS-VSGQTPRLISNYPSSWTSHYLQLRYHSHDPVILRGLQGWDTFDWGVDRPRPASQQEILEKAAHFGIRGGLTMSMHDHRGRFAALTFASDQSRPPLRSLTRYEKALQLVAINFHIHARRKLADCVVDGITLTPREFESLKWAARGKSAWDISQILGVSKRTVTFHLENAKAKLGVRTINQGVARLTA----
>JNOV01000076.1
RTFVHGDGRLPSDLAADLGLYRHGVFVEQLGWKLPSSEGFERDQYDRDDTVYVFARDDDGEICGCARLLPTTRPYLLKELFPTLVADMPLPQSAAVWELSRFAANAEDPAGGGNPAWAVRPMLAAVVECAARLGAKQLIGVTFLSMERLFRRIGVHAHRAGPAQQIDGRMVVACWIDLDAQTLDAYLQFSAAENEQQLFQQIAAYTKRLGFEYCCYGIRVPLPISKPVVAIFDTYPNGWMERYQEMNYLEVDPTVREGALSSNMIVWPEASA--SDATTLWSDARDHGLAVGVAQSSWASRGVFGLLTIARHTDRLT-AEINHLTLQANWLANMSHSLMSRFLVPKPESGVALTHREREVLCWTGEGKTACEIGQILSISERTVNFHVNNILDKLGATNKVQAVVKAIAMGLI
>LLKW01000064.1
IVQIGRREEFDKKLLGEMHKLRAQVFKERKGWDVSVIDEMEIDGYDALSPYYMLIQEDEAQVFGCWRILDTTGPYMLKNTFPELLHGKEAPCSPHIWELSRFAINSGQKG-SLGFSDCTLEAMRALARYSLQNDIQTLVTVTTVGVEKMMIRAGLDVSRFGPHLKIGIERAVALRIELNAKTQDGFLELERSSGKLEWSAILQKMASDLGFSKILFGLLPKDSQDYENAFIVGNYPAAWREHYDRAGYARVDPTVSHCTQSVLPIFWEPSIYQTRKQHEFFEEASAAGLVYGLTMPLHGARGELGALSLSVEAENRAANRFESVLPTLWMLKDYALQSGAGLFEHPVSKPVVLTSREKEVLQWCAIGKTSWEISVICNYSEANVNFHMGNIRRKFGVTSRRVAAIMAVNLGLI
>LWHQ01000039.1
HVVTAANRDRYAAEMEEVWRLRHRVFVEEKGWTLRRPDGREIDQFDTPHAAHFLAIE-DGEVIGYSRLLPTTRPHLLSDVLPHLCEG-DRPSGPQIWEWTRQAVAPSRRTRG-KTHPVSLEVMTGIVEWGLENGVTGFLAQMPIVYLLHVLQLHFRAVPLGVPAEIDGERIIAVEARFDARTLAFLRSLDRTASAQDVSELLLKLLDRFGIEHALAGTAKPR--QQYEHALLDAMPSDWKARYLSRGYLFRDATVRHLAGTSTPFAWSEIAPRDPAALRVMNEAGEHGLRAGVTVPLLTLDGQLAGFSFSG--GRI-EVSP-EDLGTLQLVATYAFAQLVLLRS-EAGAEIRLSPREREVLQWVAEGKTNWEVGEILSISSKGVEHHLRSARTKLGTLNSTQSVAVALRRGLI
>LMQU01000014.1
HIVRGPVSDRHAALLEDNYRLRHRIFVEQQGWQLRRSDGRDVDAFDNADATHILLTK-SDQLVGGSRVTPLDRPNLLQTVFSGLVQD-DLPADPSLADWTRFYVRPDRRE-GRRRTPESAALFCAMMEYALNEGFTFITFVSSLSMVEHGNAVGWRITPLGEPALVDGKATVAAWIEVSEHALNRIELLQRQEDADGIHKVVSDTIGHYGFERFIISGLPDRGVDVRPFVLLSGWDDEWYKRYTNLGYVHLDPVARNCFATTLPFDWSDAPYDDPQARRVMDEAHDFGMNEGLCVPVHLEGGMQGVVSLVGRTDWL--SEQQ-RL-ELHMLALYAHGRLRFLNTQTDRRRRAISPREAEVLKWVASGKTAADIAEITGLSARTVNQHCENAQRRLGTNNRLHTVVEAIRHKLI
>LIHS01000018.1
----ASYSKVPVTLLETLYALRKKIFSDRLEWKVRVSQAFEFDDYDSAAATYLIGSW-NGVPLAGLRLINTCDPYMLDGPFRSFFDY-PAPRNAGMAESSRFFVDTERARSLGLHAPLTEMLLFSMHNHAASAGLESIITVVSKAMARIVRKSGWEHRVLAE--ASPGETVLLLDMPVNADNH-------------QLIEDFENDLHRIGDFTYAYF-SSPKTRTV-KPVILSNYPDSWLKSYIASNYHLIDPIIKHAWHSITPFFWREARHAGVETDDFLKRSAKYQLSSGATFTLHDASGLFAALSLCNARQQTDDQRIRDKAADIQMSLIRFHDRLTKTQAPPQPTRCKLSSREIGVLKWVAMGKAYSEIAEIFSISERTVKFHMSNVSSKLEVRTAKQAVYKAINMGMV
>LMCO01000023.1
RILNGRTRGQHPQSIDEMFKLRKRVFHDFLKWDVQTDGEWEIDNYDKSNPLYILSYSETGKLRGSLRLLPTLGPNMLDDTFPILLGDNPEIRSASIWESSRFCIDPEISQASNQVTVAAAELMCGVGELGLASGISHIVTVTDVFLERMFRRMGCPGERIADPHRIGSVYAVAVAWEVTPSLL-----------------------RTFRIAHLLYLEAEPYADELKICRLHHTFGAYAAELYLTRELYRIDPILKLALGGVRPVEWTTARHRFPECEPLFKTAEEIGLSEGVALPLPSPAGRTALLAINVNMSAAESIYRRNHLRDFQLAANLFHAGMLENAAMLNTRDTRLTGRETEVLTWSAAGKSYWEIATILGISERTVRFFMTNARRKLNVVSNTQAVAQAVRHALI
>APOO01000007.1
NIIAGFQNNFSEGLYTKFKSYRYKVFVEHLGWELNCPHNEELDQFDKVDTAYVVAQDRESNIIGCARLLPTTQPYLLGEIFPQLMNGMPIPCSPEIWELSRFSAVDPTTATQAVSSPVSIAILQEAINFAREQGAKQLITTSPLGVERLLRAAGFRAHRAGPPMTIDGYAMFACLIEV-----DLLSAFLIVQDEYQLFEVVKSTASKLGFDYCAYGMQSPLSIAEPKTIMLNNYPQAWQQRYVEQQYVKVDPTVQHCMVSLKPLVWSSQYTHTQAEKDFWEEARSYGLNVGWAQSSRDFIGTRGMLTLARSSDQLSEKEQKAQYTNMYWLTQTVHSSIAKIVNDVEFSNLYLTNREKEVLRWTAEGKTSAEIAQILGVSERTINFHLSNSMQKLNVNNKISAAIRAVMLGLL
>FOIG01000001.1
RTFVHEEGRLPHELAADLGRYRRRVFVEQLGWALPSANEFERDQFDRDDTVYVFARNAGGDMCGCARLLPTTRPYLLKSLFADLIEDMPLPQSAAVWELSRFAATDDEGGPG-NAEWAVRPMLAAVVECAAQLGARQLIGVTFASMERLFRRIGIHAHRAGPPKQVDGRLVVACWIDIDPQTFDAYQQFSAAEDEQQLFQRIAAYSKRLGFEYCCYGIRVPLPVSKPSVAIFDTYPDGWMAHYQAHNYIEIDSTVRDGALSTNMIVWPDVDQI--EPCPLWQDARDFGLSVGVAQSSWAARGAFGLLSIARHADRLTPAEINMLTLQTNWLANLSHSLMSRFMVPSPAAGVTLTAREREVLCWTAEGKTACEIGQILSISERTVNFHVNNILEKLGATNKVQAVVKAISAGLI
>LEDH01000069.1
EFFLHDYDDLPSALARELFRLRRKTFRDRLDWKVECVEDMEKDQFDNPNTTYLLGMY-EGELLCGARFINSTHPTMISEIFHNYFAETILPTDVPCCEISRLFLDKERRDSSSQGVPASKALFLAMNIYCIKNKYHGMYAVVSRGMYAIFRHANWKVEVIQRGLSEKGEVIYYIFMPAS------------------IQSELDAFFEDFKGIVFAYAIMNKK--DPSQMRIINNSP-EWFDIYLDRKYQFIDPVIIRALRCVEDFFWESDVILGYNLTRIFDESVQYDIYQGQTFPLHDYLNNLVVLSVIS-PKHSGDIEK-YRPQFLSFLVQL-HQKTLNLYSHQQKKNVFLSPRERQILKWVSAGKTYAEISVILSIAERTVKFHMGNVMKKLGVNNARHAIKLGTELRLL
>CP002159.1
-IKVASRKEFASKDLWEMHRLRAKVFNDRMGWEIPIMSGMEIDGYDALDPYYLMVREYEKGLRGCMRVLPTEGPYMLKDTFPELLHGQQAPADPKVWELSRFAIEVDDVY-GFGFSELTMDVTREIVAFGDKMGIERFVTVTTTSIERMMRRAGLAVTRFGPSIKIGVENAVALDFDIGEQTH--FSDLISCSSQEIWRNRVFKLGCDLGYEQTRLAIL-PDPIEAEHAFQQSNYSADWLNKYTAEKLHHVDPTFSHCISKSTPLIWSPKIFSAQKQKEMYEEACGYGVKSGVTLPIHGAKGELGIVCFVSDTKPDKHRDANHHLPELACFRDFILESSLQFMKPQVENPISVTHRELECLKWSASGKSSWEIGHILNCTEATVNFHFSNIRRKFSTTSRQQAIVKAISLGLI
>ASJH01000012.1
ELFDVSYEELQTTRSEELYKLRKKTFSDRLGWEVVCSQGMESDEFDGPGTRYILGIC-EGQLVCSVRFTCLDRPNMITHTFRHCFDDVPLPAY--GTESSRFFVDKARARELGEHYPVSQVLFLAMVNWAQNNAYTHIYTIVSRAMLKILKRSGWQISVVKEAFLTEKERIYLLTLPAGEAD--------NQTITDTLQTYIQRKLSSFGSPEYAYTVVSK-K-NPSNVLIISSYPDEWVRLYRANNFQLTDPVILTAFKRTSPFAWDENITLDLRFTKIFSLSKQYNIVNGFTYVLHDHMNNLALLSVIIKGNDQAEQRLASEQGTMQMLLIDFNEQMYRLAGNQNADKTIFSSRENEVLYWASMGKTYSEIAAITGISVSTVKFHIKNVVVKLGVSNARQAIRLGVELDLI
>AVSS01000023.1
--------------LAELGTYRYSVFARGEGWSIPSTPGQEYDRFDRSDVTWLIAWTARQGICGCARLLPWHEPEVPEGMV---L---PF-DQQKVWEMSRYSARLEVD------AELPLNILWHSVQLAELSGMEYLISSATPMLEKMFEQHQVVYEPLSPGLIQSEDNLFAIRIPVQQPALETEKEFQALSEVLQLKSLLQKHVEALGFDAFAFLVQHPVPFTRPRIFLFSTYPQSWVKRYESENYYAVDPVLMLCQQPGRGVEWTRDLFT--GAGNLWAEANAAGLVSGFSCSAMALNRAIGILSIAS-QQPSQQHRRVELEVQLHFLAELSLRVLDRLNDGSMVLSNDFSQRELEILKWTAEGKTSAEISLILAISEHTVNFHQKNMQKRFNVSNKTQIACYAAAIGLI
>LYTP01000009.1
-----QELMARPDLWEAVHRLRYKIFVEEMGWDLDRPDGLEIDQFDHDEAEHHLVIR-NGELAGYQRMLPTTRPHLLTDVLTDLYEG-TPPSGPRVWELTRYAVALGFRDGKRGVSTVGTELIAGFVEWGLKRNVNQVIIEFEPMWVLRALQLHFLATPLGYQRTYGNQQVVATLLTFSEHTLEYIDQLQHANTAAAVCERLLGVTSSFGLTALMAGT-VPQPGQQKDHVLLCDWPGEWLERYVARNYVDHDPVVSHMKQLQAPFQWREASQADKSSDEVMGDAREFKLRDGLAFPLVTLDGQIVMVSLGGESVELSDVEF----GMVSLVSTYAIGRAMQLHTGKVVDHIELTPRERECLQWAAVGKSEWEISQILGISEHTSEKHLLNAKSKLGAANRVQAVAEAIRRGYI
>CP011997.1
------GGRLPEAVDAALAHYRHQIFVGQLGWQLPMADGRERDQYDRDDTVYVVARDADGAICGCARLLPTTRPYLLKDVFAPLMRGVPAPESPGVWELSRFAARSGASRRGARPDWAVRPMLASVVQCAAQRGARRLIGVTFVSMVRLFRRIGVRAHHAGPVRCIGGRPVVACWIDIDASTCDAYHAFHTAQDERQLFRQIASVVRQLGFDYCCYGIRVPLPVSKPAVAIFDTYPAGWMEHYQASGFLEIDPTVRTGASSSDLIIWPVSIR--DEAARLWSDARDFGLNIGVARSNWTAHGAFGLLTLARRADPLTAAELEQLSATTNWLANLAHALMSPFLMPVPESSAALTAREREVLCWTGEGKTAYEIGQILRISERTVNFHVNNVLLKLAATNKVQAVVKAIAIGLI
>FPBU01000001.1
KVIQTQLKDMPSSLLAELGTYRYSVFARGEGWSIPSTPGQEYDRFDRSDVTWLIAWNARQGICGCARLLPWHEPEVPE-GF--VL----PFDQEKVWEMSRFSARLEVD------AELPLSILWHSVQLAELSGMEYLISSATPMLEKMFEQHQVVYEPLSPGLIQSEDNLFAIRIPVDQPALEMENEFLALTQVAHLKSLLQQQIEKLGFDYFAFLVQHPVPFTRPRLFLFSTYPESWVKRYESENYYAVDPVLLLCQRPGRGVEWTRDLFT--GAGNLWVEANAAGLMSGFSCSAMAPNRTIGILSIASTLHSKTHLRV-QLEVKLHLLAELSLRVLERLNDDSMVLSNDFSQRELEILKWTAEGKTSAEISLILAISEHTVNFHQKNMQKRFNVSNKTQIACYAAAVGLI
>FOEJ01000004.1
TTLSFANLHNHGELFANILRARRESFIVRNNWKLPESMGMEFDQYDTPASRWLAVHDVDGRVLAGVRLTPTTASYMIRDAQNGLLSSGAAPVDSGTWEVTRGFIVHDLPAAQ--RQRVRIRLVNQMLRTARTEGIGRMIALLPSNWGRWAGRCHLTMEPAGRNMNMGGIDYQAVWIGFARQ--------------------------------YALHFRFA----L-PLMHYHSYPRDWTDRYTERAYALRDPVILWGFGNSGTARWSDIQL--PDPENIIGQAREFGMNYGFVVATGSIK-SRTIASAARADR-----EFT-Q-SEITQFAKT-IETMHRLV----EPPGSLSAAQIEALALIAGGDRHAAAAAKLGISESALKARLAAARTNLKARTTVEAIQRARNYKLL
>FWFM01000004.1
---YADQLAREPALQHEMFRDRADQFGRRLGWNVTVDQGEERDAYDGEHPLYVLWQSADGGHGGSMRFLPTTGRTMVNDHFSHLTGG-GRIESPLIWECTRFCLSQG---AG---GQVAAALMLAGGEIMRNFGLRHFVGVFDARMVRIYRRIGASPEVLGSAG-TGRKRVSVGLWEFSEAARMVLRRLEQSDALEALQDFITELRDAFGVNHLVYHWV-NG--NG-DQYGCGTYDPAWVQRYLDQGYLRIDPVVLGCFQRFHPVDWKQLDWSSKAARAFQKEAIAYGVGQGYSIPIRGPNGQFALFTVSHSCDDEAAEFCVSSRRDLILVAHFFNQKALEFEPGLPEQGHALSPREVDAMTLLAVGYSRAQAAKALEISEHTLRVYIESARFKLGALNTTHAVARALSRGLI
>CP013636.1
-IIQAHEYQKYAAVLDQMFRLRKKVFADTLGWDVPVVGPYERDSYDALAPAYLVWCNDRTRLYGGMRLMPTTGPTLLYDVFHETFPDAADLIAPGIWEGTRMCIDEEAIARDFDAGRAFSMMLLALCECALDHGIHTMISNYEPYLKRVYKRAGAEVEELGRADGYGKYPVCCGAFEVSDRVLPAFEQIKAAANVDAAIRILQ---AEYSLDFVTYHLAQTIASKIDSPFVRTTYPDAWVSRYLLNSYVKVDPIVKQGFERQLPFDWSEVEPT-PEAYAMLVDAQKHGIGNGYSIPVADKAQRRALLSVNA-RIPVDWNELRRCRNEWIEIAHLIHRKVYEL-HGENDPVPALSPREIECLHWTALGKDYKDISVILGISEHTTRDYLKTARFKLGCATISAAASRAVQLRII
>MKRV01000211.1
QLITFDRCGEFLDQLAEMHRLRYRVFKQRLDWDVQASGDMEVDEFDSLAPCYLLQRSANGAVTGCVRLLPTTGPTMLRDTFAALLDGGAAPASPLIWESSRFGLDPDHAGASQGIAKATYELFAGMIEFGLSRGLTDIVTVTDVRMERILRRASWPLRRLGQPKAFGRSLAVAGYLEVSTDSLTFIDSLAASSDERALRLTMEAAAAAVDLACFAYL-ALPRAAGS-GARLISNYPTAWTTHYLQSHYERLDPVIAQALSNPEPFEWGPGVTSSPQQLELLDDAAFFGIRYGFTIPIHDGRGPIAAITYASQERGPVQRCIERNGRVLQLMALYFHAHARRKVTDRLVDGVALSPRELECLEWAARGKSAWDIGQILGITRRTAAFHLDNAKAKLGVHSICQAVARLAA----
>CCNC01000129.1
-------YGDFADELHEMHRLRHRVFKQRLDWDVDTSGGYEIDRFDALKPHYLVLRGAGAEVCGCVRLLASTGPTMLGDIFPALLDGQPTPQDSRIWESSRFALDLPPSAGSGGIAVGTYALFAGMIEFGLWRGLSRIVTVTDLRMERILRRADWPLERLGEPRAIGPTKALAGYLEVSSERLTFLEQLSESVDETDFRNAMARAAAAFDLVKFAYLWLPP-RAPG-KPRLISNYPPRWTAHYLSNHYHAIDPVIARAQGGQCPFLWGLHYSRSDFERKLFDEAAAFGIRCGLTIPILDKRGNVAAMSFAADGLDPAVAER-YQ-EAFRFMATCFHICVRRKLSDRVVNGVQLTPREYECLEWAAQGKSARDIASIVGIRRRTASFHLENARKKLGLRTRMQAVAQAARTG--
>LT629699.1
---EHTLSAMDDELKLMLGRFRHEQFVEKLGWRLPHQAGYEWDQYDNEHARYLLAFNEQRSIVGCARLIPTTFPNLLEGVFSHACAG-TPPRHPAIWEMTRFTTREP---------QLAMPLFWKTLKTASLAGADAIVGIVNSTMERYYKINGVKYERLGSVIEHQGENILAIKLSAHREH-YFYSIFAQTMNMEEFTVVALRALRELRFDFFAYGMCSVTPFMRPKTYMYGNYPEHWLQRYQAANYATIDPTVKHSKVSSAPILWSNDLFR--DCSDLWSEANDSSLCHGLAQPSFNTQGRVGVLSLARKDNAIS-QEFEALKPVTKAFAAAALEKISALETDAFNTDVEFSERECGVLRWTADGKTSEEIGVIMGVCTDTVNYHHRNIQRKIGASNRVQAVSYAVALGYI
>LT670818.1
RIVTNDNAEHHVSNLYQMHRIRKAVFKDRLGWDVTVKGELEVDEYDALRPSYLLSIDRYGIINGCVRLLPTTGPNMLRDIFPSFVTRARVPRSDRVWEASRFAVSGNATPAEAGLSQTTYDLLIGVLRFGLSSGITTIACVVDVRMERILRRAGWHLERLGPARRIGNTIAMAGQLDVSAQILKFIQDLSMLDNTAEIERLLRRTLDQYGFPCFAYLSFAPGGDDD-DPLAMTTYPSSWVQQYCANRYDRIDPVIARSIATTLPFAWSADRFETNKQKWLLEEASEFGIRHGVTIPIHDRQGKVATLTLAACEPRLPNVRVEQYRHQLHLIAIYLYAQLRNVTPAISPLRPCLTQRERSCLQWAARGKSALDTAEIISVSRRTVVFHTENAKRKLGVATVQQAVAKGLMYDII
>CP020896.1
-IIQAHEYQKYAAVLDQMFRLRKKVFADTLGWDVPVIGPYERDSYDALAPAYLVWCNDRTRLYGGMRLMPTTGPTLLYDVFRETFPAAADLVAPGIWEGTRMCIDEEAIAKDFDAGRAFSMMLLALCECALDHGIHTMISNYEPYLKRVYKRAGAEVEELGRADGYGKYPVCCGAFEVSDRVL-A---FEQIKAAPNVDAAIRILQAEYGLDFVTYHLAQTIASKIDSPFVRTTYPDAWVSRYLLNSYVKVDPIVKQGFERQLPFDWSEVEPT-PEAYAMLVDAQKHGIGNGYSIPVADKAQRRALLSMNARIPADDAELVRRCRNEWIEIAHLIHQAVYELYG-EHDPVPALSPREIECLHWTALGKDYKDISVILGISEHTTRDYLKTARFKLGCATISAAASRAVQLRII
>CP015448.1
-------EHPRNEVENELYRFRNRVFSDRLGWDVESHRGLERDSFDTPDTHWVLIED-EQGLCGCIRLLNCADAYMLPTIFPTALAGESAPRTPDVWELTRLAIDAQRARMSNGVSELTCVIFREVYAFAHAHGIRELVAVVSLPVERIFRRLGLPIERLGQAVDLGVVRGVGIRFHLDERFAEYLEHFTSVTDGNRLAELIGRFTLGMGYDYYRFALIIPMSMQRPKVVLFNQCPDSWVQAYTENNMLACDPVIRLARKQTLPIYWNRLDERQEGTMDVMGLAAEFGLRNGISFPLHGAAGENGILSFITSERAS-DLLL-ESSPILSWMANYIFEAAIRVVRMDSAGKDPLTERETECLFWASEGKTSSEIACILGITERTVNYHLNQVTRKTGSMNRYQAIAKGVSTGLL
>JRWI01000005.1
ELFDVSYEELQTTRSEELYKLRKKTFSDRLGWEVICSQGMESDEFDGPGTRYILGIC-EGQLVCSVRFTSLDRPNMITHTFQHCFSDVTLPAY--GTESSRFFVDKARARALGEHYPISQVLFLAMVNWAQNNAYGNIYTIVSRAMLKILTRSGWQIKVIKEAFLTEKERIYLLTLPAGQDD--------NQTITDTLQTYIQRKLSPLGSPDYAYTVVSK-K-NPSNVLIISSYPDEWIRLYRANNFQLTDPVILTAFKRTSPFAWDENITLDLRFTKIFSLSKQYNIVNGFTYVLHDHMNNLALLSVIIKGNDQAEQRLAAEQGTMQMLLIDFNEQMYRLLN-QSADKTIFSSRENEVLYWASMGKTYAEIAAITGISVSTVKFHIKNVVVKLGVSNARQAIRLGVELDLI
>LRSF01000013.1
ELLSESLEGLSAAMIAELGRYRHQVFIEKLGWDVVSTRDQEFDQFDHPQTRYIVAMG-RQGICGCARLLPTTDAYLLKEVFAYLCSE-TPPSDPSVWELSRYAASAA---DD---PQLAMKIFWSSLQCAWYLGASSVVAVTTTAMERYFVRNGVILQRLGPPQKVKGETLVAISFPAYQE--GLRSEMQPIHDSQGVFAVLEKEVRRLGFDYYAYGVRHTIPFTRPKTEVHGTYPKAWLERYQMQNYGAVDPAILNGLRSSEMVVWSDSLFD--QSRMLWNEARDWGLCVGATLPIRAPNNLLSVLSVARDQQNISSFERKEIRLRLRCMIELLTQKLTDLEHPLMSNPVCLSHREREILQWTADGKSSGEIAIILSISESTVNFHHKNIQKKFDAPNKTLAAAYAAALGLI
>FJ656238.1
--------------------------------------------------TYLLGMH-NGKLLCGARFIDSTQPTMMSEIFHEYFEGSGLPTDIPCCEISRLFLDKERRD-SAGLHPASKVLFLAMIFYCMKRNYRGMYAVASRGMYAIFRHANWKIEVIQKGLSEKGEVIYYIFMPASM---------------------------------YAYAIMNKK--DPSQMRIINNNP-EWFDIYLERKYQFIDPVIIQSLRCVEDFFWENNVILGYNLTRIFNESFQYNIFQGQTFPLHDYLNNLALLSIISQKD-SGDMEKNRS-EIVSFLTKL-HQKTLNLYSHHQKKNVFLSPRERQILKWVGAGKTYAEVAVILSIAERTVKFHMGNVMKKLGVNNATHAVKLGTELRLL
>AF210630.1
-IIQAHEYQKYAAVLDQMFRLRKKVFADTLCWDVPVIGPYERDSYDSLAPAYLVWCNDRTRLYGGMRLMPTTGPTLLYDVFRETFPDAADLIAPGIWEGTRMCIDEEAIAKDFDAGRAFSMMLLALCECALDHGIHTMISNYEPYLKRVYKRAGAEVEELGRADGYGKYPVCCGAFEVSDRVLSAFEQIKAAANVDAAIRILQ---AEYNLDFVTYHLAQTIASKIDSPFVRTTYPDAWVSRYLLNSYVKVDPIVKQGFERQLPFDWSEVEPT-PEAYAMLVDAQKHGIGNGYSIPVADKAQRRALLSLNARIP---ADEWTRCRNEWIEIAHLIHRKVYEL-HGENDPVPALSPREIECLHWTALGKDYKDISVILGISEHTTRDYLKTARFKLGCATISAAASRAVQLRII
>AF296284.1
TLLSGRSADLNRETMYQLAKYRHKVFIQELGWTLPTDNGIEFDNFDHADTLYVIARDRNGEIVGCGRLLPTDEPYLLGDVFPTLMGDAALPHAPDVWELSRFAMSMPRGESAEESWQNTRAMMSEIVRVAHAHGANRLIAFSVLGNERLLKRMGVNVHRAAPPQMIEGKPTLPFWIEIDEQTRKYLNGFATAKSEADVFLEFSADVRALGFDHCSFGLRIPLPISKPQFMLQSNYPQTWVERYVSQNYFAVDPTVRHGLSRMSPLIWRADSQ--TQCVQFWEEAGQHGLRHGWCMPSVSRTGAIGLITMVRSGEPIE-RELAEKGYQMSWLANTANYAMSMHLRLVPEYTVELTVREREALQWSAAGKTYAEIGKIMHVDDRTVKFHLVNAMRKLNAANKTEAAVKATMLGLL
>AKZF01000348.1
---IGRREEFDKKLLGEMHKLRAQVFKERKGWDVSVIDEMEIDGYDALSPYYMLIQEDEAQVFGCWRILDTTGPYMLKNTFPELLHGKEAPCSPHIWELSRFAINSGQKG-SLGFSDCTLEAMRALARYSLQNDIQTLVTVTTVGVEKMMIRAGLDVSRFGPHLKIGIERAVALRIELNAKTQDGFLELERSSGKLEWSAILQKMASDLGFSKILFGLLPKDSQDYENAFIVGNYPAAWREHYDRAGYARVDPTVSHCTQSVLPIFWEPSIYQTRKQHEFFEEASAAGLVYGLTMPLHGARGELGALSLSVEAENRAANRFESVLPTLWMLKDYALQSGAGLFEHPVSKPVVLTSREKEVLQWCAIGKTSWEISVICNCSEANVNFHMGNIRRKFGVTSRRVAAIMAVNLDLI
>LNJP01000004.1
QTFVHEEGRLPHELAADLGRYRRRVFVEQLGWALPSANEFERDQFDRDDTVYVFARNAAGDMCGCARLLPTTRPYLLKSLFADLVEDMPLPQSAAVWELSRFAATDDEGGPG-NAEWAVRPMLAAVVECAAQLGARQLIGVTFASMERLFRRIGIHAHRAGPPKQVDGRLVVACWIDIDPQTFDAYQQFSAAEDEQQLFQRIAAYSKRLGFEYCCYGIRVPLPVSKPAVAIFNTYPDGWMAHYQARNYIEIDSTVRDGALSTNMIVWPDVDNI--DPCPLWQDARDFGLSVGVAQSSWAARGAFGLLSIARHADRLTPAEINMLTLQTNWLANLSHSLMSRFMVPSPAAGVTLTAREREVLCWTAEGKTACEIGQILSISERTVNFHVNNILEKLGATNKVQAVVKAISAGLI
>LSTR01000082.1
-----------DIVLRSMYEARKRVFVDLLGWDVPVLAGREMDQFDGPSTIYLIAAEPDGTHLGSMRLLPTSGPYLLGNVFPELCDQ-PMPATDSVWEISRFCLSRDLRAAE--RRQVRDYLVTMAASYALTNGIEAYCCVADMPWFSQILSFGWECRPLGLPRTLACGMLGAMQIIITEDTPKFVNSCGEVQDEFALKELLAEVTPSLGFDQFALVSHVDLVGPPRDAMVITSYHEGWIERSLLRNYYADDPVHAASTKTVTAFLWSVIPAMTKRQQQILEEAKPFGLREGLTIPVQAPGEYRGTCSFGGKN-SVTDAD---LRGAAQLVGMFAFEAARRLQRAQVPEIPTLSQRELDCIALVACGKGNSEIGGILKISPNTVRQYIDEAMRKYDVYKRTELVVRALFDGQI
>CP020600.1
----------------RLGVFRYDVFVGRLGWQLPGADATEWDQFDRGRTIHVVSVDQAQHICGCARLIPTTQPYLLQTLCAPSAAL-DLPCAPTVWELSRFAARCGANP--IMRASTGMQLFPSILAVAASLGATCVIGAMTRAVARLYQRCGLALQVVNTVETAGRPAYLIGAIELTRSTF-----------------------------------------------LCARYPDHWVAHYAQRDYGPVDPVHRMAFARATPYRWADIRG-NRIEQRVLGEARDAGLTSGVSIPLRETNGDILLVNLASPSPEI-KTEVH--MRLASLIGALFHQELHRLMKPRPEPALELSPRQQECLAWVARGKSSWAIASIVGISPHTVDYHIAEAMKILGINSRTAAAVHAVTTGLI
>FQYZ01000006.1
TTLSFSNIHEHGALFSNVLRARHENFITRNQWDLPQADGMEFDQYDTPASRWVAVHY-NGQVMAGVRLTPTTHSYMIKDAQDGLLETETAPIGPHIWESSRVFVSRHVPARE--RMIVQMKLGCEMVNAAREVGATSLLGIVPDASRRLSRRFGIVCDPAGPIMDFDGVDCVCVNIALA---------------------------------------R--F--AS-PLYKFSTYPEAWQTIYDENAYGLRDPLVFWGVGVLGSARWSEIAM--PDPFDILGKAKGHGLIYGAVGSF-GKITSRSLMGIARDDREC-----SDS----EI-AEA-MRILQRM-HELAAPPQELTPAMLSALILMGQGYRHTAAAAELGISESALKARLSSARTRLDARTTAEAVRKAREYGFL
>CP020015.1
NVIAGFQNNFSEGLYTKFKNYRYRVFVEYLGWELNCPNHEELDQFDKVDTAYVVAQDEEFNIIGCARLLPTTQPYLLGEIFPQLLNGMPIPCSPEIWELSRFSAMDPSSANQAVSSPVSIAILQEAINFARKQGAKQLITTSPLGVERLLRAAGFRAHRAGPPMVIDGYSMFACLIEV-----DLLSASLIVQNEYQLFEIVKSTALKLGFDYCAYGMQSPLSIAEPKTIMLNNYPQEWQKRYVEQQYIKVDPTVQHCMVSLQPLIWSSQSAKTQEQKEFWEEASSYGLNVGWAQSSRDFIGTRGMLTLARSSEQLSEKEQKAQYTNMYWLTQTVHSSIAKIVNDTEQFNLYLTYREKEVLRWTAEGKTSAEIAQIIGVTERTVNFHLCNAMQKLNVNNKISAAIRAVMLGIL
>FXAH01000002.1
-ITIGAQKHFDLDVLADMYRLRAKVFGERMGWEVAILSGMEIDGYDALSPHYLLVHDEKNTLCGCWRLLPTVGPYMLRDTFGQLLHGQSAPSSPDVWELSRFAIVSPTKG-GFGFAALVLDTMREVVRFADRMGIARYVTVTTTAVERMLRMAGIETHRFGPPIRIGVENAVGLTIELGAQTH-----LWRATDEKTWFRALSALGSRLGFDQTLFAVVPRPGMPYSDVYLRSDYPSGWRQAYDEHAFVHIDPTVAHCTTQVSPFVWSSASFIDRRQKEMYEEARHHGLSAGIALPIHGPKQEVGMLCFVSGERSREKSQAQRHLSTLTLLRDVAFDTARHFIADAQSLIPRLTPREYECLKWTAQGKSTWEIARIFGCSEATVNFHMTNIRAKFGVSSRSAAAVKATRMGLI
>LLXZ01000113.1
--------GRHRELLAAMYRLRRRVFKDRLDWSVSVSGEFELDVYDTLGPTYLILMSDGGEPVGSVRLLPTIGPTMLADTFPVLLGGTLAPHDERILESSRFCVDTRLIAAPNSLNRATLILFSAMIEAARGASAESIVTVTDTRMERILRRAGWPLRRIAAPQQVGSTMAVAGFLDTSEQALEFIDSIQTASSAAEFERVATRLTQELGFQRFAYL-RLTG---D-TPMLISSYPKSWTSRYFQLGYQQLDPVVRRARVERAMFSWGGEGSANREQRRFFDEAATFGIRSGVTVPIRVGFGRMAAFTLATDDGDVRERLVADWKDLVHIVGLYFHSHVAARLDVPSAAGSELTQRERQCLAWTAQGKTVADIAVLVQIAPRTVVFHLENARRKLGAASIAQCVAEALRRGLL
>BANW01000012.1
EIFAVDYQSLSRTTSTELFSLRKGTFKDRLNWAVNCSDGMEFDEYDSEHTTYLLGVK-DNDVVCSVRLIETRYHNMIVGTFCQYFAKAEIPASSQFFESSRFFVDKRRARTLANQYPLCHLLFLAMINYTLSSGHQGIYTIVSHPMLRILTRSGWDVSVVEKGTSEKDQAIYLVYLPADAEN------------AQDIKRFIDQSLSYYGQLQFAYLLLNK-KN-PTEITIISNYPDEWVTLYKEHHYQQIDPVVIYALRRVSPFLWDEKITVKLNLSKIFSLAKKYQVNKGYTFVLHDADNQLAMLSLMVDDHSLS-VEQ-N-QGALQMLLINAHERFMTGQRQSNNMENIFSARENEILYWASMGKTYQEIALILGIKSGTVKFHIGNVVKKLGVLNAKHAIRLGVELQLI
>LIHZ01000077.1
----ASYTTMPVTLLETLYSMRKKIFSDRLEWKVRVSHAFEFDEYDNATTTYLVGSW-KGVPLAGLRLINTCDPYMLEGPFRSFFDC-AAPKNAAMAESSRFFVDTARARSLGLHAPLTEMLLFSMHNHAALSDLQSIITVVSKAMARIVRKSGWEHHVLSE--ASPGETVLLLEMPVTADNH-------------QLIEDFENDLHHIGDFTYAYF-STPKTRNV-KPVILSNYPDSWLKSYVASNYHLIDPIIKHAWHSITPFFWREARNAGVETDDFLKRSAKYQLSSGATFTLHDASGLFAALSLCNARQQNDDQRIREKAADIQMSLIRFHDRLIKTRAPPQPAQCKLSTRETGVLKWVAMGKSYSEIAEIFSISERTVKFHMSNVSSKLEVRTAKQAVYKAINMGMV
>FRBN01000011.1
-VIDALNRDRFQSVIDDMFQLRARVFQDRMGWDVTVEDGREFDIFDNLDPVYLVALDDSYNVIGCNRMLQTTGPHMLTDVFQDILMGEPPLRSATVWENTRFCIDTDRLKQPRSVSATACELMAGIAEYAYESGISDVISVVDPAMDRILKRCDNAPHYLGQTVQMGKTKALAALSDITEERIDLIDLASTPECQRDYVGHLNKLCDTLGVEHATYFAANPI---SGKMHGFTTYPDDWKSHYVANRLQEYDPTLNSASRSVAPVDWQRLMRD-PNYDRVFKDAHDFKLR-GVTVPIRGMFGEIGLLCACSSVP---QAEWIKLKRDLNN-AVHLHDAVMNSD-PKTLRQPKLSSREIEILQWVAAGKSQQDIGDILMISSRTVEVHVRSTREKLCTISTAQAVGRAVSLGLI
>MAWZ01000013.1
-IIQAHEYQKYAAVLDQMFRLRKKVFADTLGWDVPVVGPYERDSYDALAPAYLVWCNDRTRLYGGMRLMPTTGPTLLYDVFRETFPDAADLIAPGIWEGTRMCIDEEAIARDFDAGRAFSMMLLALCECALDHGIHTMISNYEPYLKRVYKRAGAEVEELGRADGYGKYPVCCGAFEVSDRVL----AFEQIKAAANVDAAIRILQAEYGLDFVTYHLAQTIASKIDSPFVRTTYPDAWVSRYLLNSYVKVDPIVKQGFERQLPFDWSEVEPT-PEAYAMLVDAQKHGIGNGYSIPVADKAQRRALLSVNA-RIPV--DEWNELVNEWIEIAHLIHRKVYEL-HGENDPVPTLSPREIECLHWTALGKDYKDISVILGISEHTTRDYLKTARFKLGCATISAAASRAVQLRII
>JJOA01000022.1
RTFVHEEGRLPHELAADLGRYRRRVFVEQLGWALPSANEFERDQFDRDDTVYVFARNAGGDMCGCARLLPTTRPYLLKSLFADLIEDMSLPQSAAVWELSRFAATDDEGGPG-NAEWAVRPMLAAVVECAAQLGARQLIGVTFASMERLFRRIGIHAHRAGPPKQVDGRLVVACWIDIDPQTFDAYQQFSAAEDEQQLFQRIAAYSRRLGFEYCCYGIRVPLPVSKPSVAIFNTYPDGWMAHYQAQNYIEIDSTVRDGALSTNMIVWPDVDRI--DPCPLWQDARDFGLSVGVAQSSWAARGAFGLLSIARHADRLTPAEINMLTLQTNWLANLSHSLMSRFMVPSPAAGVTLTAREREVLCWTAEGKTACEIGQILSISERTVNFHVNNILEKLGATNKVQAVVKAISAGLI
>FNTG01000002.1
-----MRQEFDNEDINEMYRLRARVFHGRLGWDIPTIAGMEIDGYDALGPHYMLIQGDNRQVRGCWRLMPTEGPNMLKDTFPQLLHGAAAPVGRHIWELSRFAIETGGEEQSFGFADVTMQAIHELVTFADQMGITRYVTVTTTPIERLLRKTGIEISRLGSPLQIGVERAVALDIAVSPKTR------LNAADEAEWFGAISGLAETWGFDKLLIAMLPRPTIRLEDAYVRSTYAPVWRRTYDEQGLVHIDPTVSHCATRAAPLIWSPDIFTTAPQLSMYEEARAHGLRAGVTLPIHGPNQEAGMICFVNDSNPND-EFWNVALPNLVLLRDLVIDTSQRHLNTAQTLLPKLTPRERECLKWTARGKSTWEISHILNCSEAVVNFHMKNIRTKFGVNSRRAAAVIAAQLGLI
>FNWK01000001.1
HIIAGLGEPHEQPLLNSMFEARKRLFVDLLDWDLDVVDEFEIDRFDDAYATYIIVANDAGLHRASMRLLPSVRPHLLGSMFERLCTD-GVPVGPDIFEITRLCLPATELAS--ERRLLRNGLIRAMVDHALEHGIRRFTGVVTARFREQVLAMGWQGEALGPGQDMGGGRLGAFAIDICEDTPDFIVAVRAATCLGEIEDLLEGAARFMDFRHYAMIHHDDARSRSPGLIHMQNYPAVYAERYIAEQLYRNDPVVLACLAADACFAWDQIGELDRRHRRFIEAGAREGVSDGVTVPSFVLGERSGSCHFSGPRD-PDARC---FVGPAHLVGSYAFQAARRIMLGREFRVARLTPRQRDCIVLIGRGLSNKMIARKLGISDFTVKTYIQRASELYEAHTRTQLVISAVLDG--
>FNYZ01000018.1
--------RVPDALMADMYRDRKRVFIDLLGWDLPTLDKYEIDQFDGPNTIYLIVGRPDGTHLGSMRLLPTNRPTIIGDFFHHLCDV-GAPRSPAVWELSRLCLSPRIRAAE--RRGVRNRLLTSAVQFALQNTISAFCCVTHAWYMPEVMAYGWQCKAMGLPQMDPGGMVGALEIAINEETPEFMDACRAISDESGLRDVLRDMTEKLGFNQYALLHHVDLAHPPAHSITLISYEDSWMERIIKNRYFKDDPILAASNRRLTGFGWREVPEISRRQRRILHEARAHGLRDGFTVPAQLAGEYRGTCSFAA-DRTI-ELTP-DVVGCAQLVGMFCFEVARRITNQAPAEIPELTQRQLDCLVHVGSGKTNWETSVILGVSEDTVDKHVLGAMRRYGVGKRTLLIVRALFDGQL
>JWLC01000025.1
---------ETEAELRAAQALRYEVFVRELGEMVDHEAGLECDRFDPFFDHMLVTDETAGQVAGVYRLLRDDQAARAGQFYSEDEYDLSVASGRKLLELGRSCLHADYRG-----GIAMFHLWSGLAEYVETHGIEVLFGVAS----------------------------------------------CGAESLEQLWHGHVQQMAEFGFDRLIYGYTRYKTEDPDDFVILSNHESEYLNGFLHKGLYFHAPMLRWALDNEGAGSWRIVQEMTPQAKKVHEFNQKLDMNAGYTVSFYSASNYKGAISLAAKPGVSEDALWEEKGSDIVLMNNVAHLKILTL-P-YTAPNRSLTKRQREVLQWVGDGKTTQDIALLMGLTPATIEKHLRLARESLSVETTAQAVLKAALH---
>CQCV01000010.1
KLFNVNFNNMPERKLDEIFSLRKITFKDRLDWKVTCIDGKESDQYDDENTNYILGTI-DDTIVCSVRFIDMKYPTMITGPFAPYFSDVSLPID-GFIESSRFFVEKALARDMGNNSSLSTVLFLAMVNYARDRGHKGILTVVSRGMFILLKRSGWNITVLNQGESEKNEVIYLLHLGIDNDSQ---DYFDNESINEDIKNYIQRRIKAYGDLRYSYLVMNKK--TPLHPTIISNYPLDWVKKYKKNSYHLIDPVILTAKDKVAPFAWDDNSVIKSTDSAVFKLAREYNIVNGYTFVLHDNSNNMATLNISNGSDDISDESIEINKEKIQMLLILTHEKMLGLYQSNSDERDIFSPRENEILYWASVGKTYAEISIILGIKRSTVKFHIGNVVRKLGVLNAKHAIRLGIELKLI
>JOJU01000008.1
------EREQCLPVYEKMLGARKKFFENYPEWHQAFQPCPVEDEYDRRSPFYIVGMEDEGEAVAAVRIMPTTGPTMLRQEFAPYFQGCPDIISSDIWELSYFSTTADTSS--LLGRNLLLDVLKTAYARGFANGIKQIVGTYPKSKLRLYRRLECLPFPICEGE-INGQDFAVGVWDVNPLALGLVSAITRAQSLEELSAALQTLPEKCNMNNVVYYFAGSGKLNP-DGFTCTTYPREWQERYYNQNYLLIDPVVQRGLHNGLPFEWRDLKIEGTQAYSMLMEGLDYSLGNALSIPLLGTDGSRGLFAITSNDSNKFGLARVSYVRDYQMLANYVHEAYLRITAFQTNGVMDLSREEKDCLKLAAEGLLGHEIAHKLKLSEPVVRLCLRVARHKLGAATTDIAILNANQFGVI
>LXBY01000019.1
-TIAGRLNELPPHVQTDLGAYRYDVFVRRLGWTIAGHEHAEWDEFDGPSTIHVVALDDAREICGYARLLPTTGPYLLRDVFAHLLGSSPAPQSPAVWEMSRFAASRRRRS-ATEREPLGMAFFPSVLTVAASLGATRVVGVMTPSIERLYRRSGIALHRLGNAMPGAGGSLSACSIDLPR--------LPESRDVRTLVETFRQAALQIGYQHHAIVELSGASHPASIDVVSLHYPSEWVEHYTRNDYFAIDPVHRAAFRYSTPFSWNDVATANLRERHLLMEAEDAGLDNGISIPLHQPLGRVLLVSLSGTAPTHDDAKWRNA-YLLGMQFNLQFQSMRTC-R-PIPPSVHLTDREQMCLTWVARGKSSWVIANMLDISKYTVDFHIENAMEKLNTRSRTFAAVKATRQGLI
>FNZJ01000031.1
HIVTGTADTLSAEMLFDMAHYRHQVFVEKLGWDLSVRGRLELDQFDRRDTLYVLAPKREGGLRGVARLLPTDRPYLLAEVFPQLLGGLPAPRSARTWELSRFAAVDLAASQPEGASSAALSLLAAAMQVAAKAGAEELVTVSPLGVERILQRAGIVARRFAAPVRIGDQRLFACRIDLM------------VEGLDAIFEAITLGARRLGFERCAYGLRIKVPFTRPETIIISNYDARWQQRYRDANYLDTDPTVAHGARSGEPIIWSDDVFK--HTPQLWSEARDCGLRVGWAQSCFGAKGMVGMLSLVRSHEALSSAEIAQHDPFLRCLANIAHLALSAGFADHPAWHPKLTAREIEVLQWTADGKNTEDVAQLLHISVNTVKFHIKNVIEKLDVPNKPAAVARATALGFL
>FPJM01000002.1
KIVQTQLKDMPSSLLAELGSYRYSVFARGEGWSIPSTPGQEYDRFDRSDVTWLIAWSVRNGISGCARLMPWTEPEQTEGIV-------LPFNHEKVWEMSRFSARLEVD------PELPLTILWHAVQLAEINGIEFIISSATPMLEKMFEQHQVVYQPLTPGLIQSEDNLFAIRIPVSQPALETENHFQALATTQQLKGLLQDYIQSLGFDYFAFFIQHRVPFTRPRVYLHDTYPKLWIKRYKEQNYYAIDPVLQLCLRSGKGVEWTPELFS--SAKEMWQDACNFGLLSGFSCSAMASNRAVGILSIGSKRPFITSRRV-ELEVKLHFLAEQSLSLLERLNDELMVQGNDFSQRELEILRWTAEGKTSQEISLILSISEHTVNFYQKNMKKRFNVSNKTQIACYAAAIGLI
>JZZX01000009.1
EFFLHDYDDLPPALARELYRLRRKTFRDRLDWKVECVEGMEMDQFDSHNTTYLLGMY-DGQLLCGARFINATQPTMISEIFHNYFDN-PIPADVPCCEVSRLFLDKEIRD-SASLHPASKALFLAMNIYCMKNKYYGMYAVASRGMYAIFRHANWKVEVIQRGVSEKGEVIYYIYIPASTSI------------NTQIQSELDAFFEDFKGIVFAYAIMNKK--DPSQMRIINNSP-EWFTIYLEKKYQFIDPVIIRALRCVEDFFWESDVVLGYNLTRIFDESVQYDIYQGQTFPLHDYLNNLVVLSVIS-PKHSGDIEK-YRPHFLRFLVQL-HQKTLNLYSHQQKKNVFLSPRERQILKWVSAGKTYAEISVILSIAERTVKFHMGNIMKKLGVNNARHAIKLGTELRLL
>CP004386.1
-IIAGRLNELPPHVQTDLGAYRYDVFVRRLGWTIAHDGHAEWDEFDGPSTIHVVALDDAREVCGYARLLPTTGPYLLRDVFPHLLGSSPAPQSPAVWEMSRFAASRRRRR-ATEREPLGMDFFPSVLTVAASLGATRVVGVMTLSIERLYRRSGIALHRLGSAMPSAGGSLSACSVEL----------LPESRDVRTLIETFRQAALQIGYQHHAIVELSGTSHPASIDVVSLHYPSEWVEHYTRNDYFTIDPVHRAAFRYSTPFPWNDIATSNLRERHLLMEAEDAGLDNGISIPLHQPLGRVLLVSLSGTAPTHDDAKWRNA-YLLGMQFNLQLQSMRTC-R-PIPPSVHLTDREQMCLTWVARGKSSWVIANMLDISKYTVDFHIENAMEKLNTRSRTFAAVKATRQGLI
>LNSJ01000022.1
------------AALRGMFAARKQVFIDQLKWDLPVLDGRELDQFDTPDARYLILLDDDLRHRASARLLPTTAPHLLGDIYPHLCAD-GAPTSKGVWEISRFCLDPAQTP--VERRDARNQLVTALADYALNNGISDYVGIAEAGWYHSISKFGWACRTLGPVHRDDACRIVALNISIDEDTLELAQEISGADKEDQLFAALANAAGRMGFDHFALAFDRR-GTGDPASILVHNYPDAWAKVYVGFDLSGTDPIRRASERSLTGFEWRHVDRYSRGDRQLLCVARESGVGDGFTVPRHLPGEASGTCSFAVGPHAA-PAEM---LHAAEILGAIAIASARELIGSPLRPRPTLTERQRECVLWSARGKTAGEIADILGISEETVVRHLKMARDRYSVHCRSMLILCALFDGLI
>FNPR01000001.1
-FLYGDSLADHSRLAQSMFRDRAKQFSERLGWEVSVDDGEERDQYDALNPLYVIWQRPDGLHGGSMRFLPTTGRCMTHEHFLHLSSG-TPVQSPFIWECTRFCLSESA---S---PTTAARLMLAGVALMEGQRLEHFLGVFDAPMERIYRQIGASPEILGSVG-QGRTKTSLGLWAYTPAA--MLEALEQASELCELQAISERLRDYFQVDHLVYHWV-SG--AG-TQYGCGTYSPEWVALYIERDYIRTDPVVLGCYQRFHPVDWKMLDWSSKAAQAFQAEALAHGVGQGFSVPIRGPSGQFALFTVSHHCDDATACRIEAARRELILVGHYFNEKALEFEPDRPEAARALSPREVDAMTFLAMGYSRAQVANTLSISEHTLRVYIESARFKLGAANTTHAVARALQHGLI
>BBSY01000003.1
QIITRDNRRLFHHALMEMHRQRKQVFIDRMHWRLSESMGLEIDEFDSEEAMYLIDVDANGDVQQSARLLPTLSPHLMSEVFAKLCDD-GPPRSARVWEASRFCPAPTIAK-GAPRRDLLARMIAGILETSILFGIEKVSFVAGAALAPLADQAGWNVRALGPKQRMGRERLVAMLADVTSDGLDFVQKCRAAASAEDIARFLFAEMEACGIRYVACASHVDPLKPPTGAVAIVNYPHPWLVWFSDKKYANRDPIFFGAHNALLPFWWEEFVVQARDQRRILNEAAECGLRKGLTIPIHSPGALPASCSLVPGPDGI--DPL--IVPDLQLMAFHAHEEARLRATGETRKPVVLTKRQKECLALAARGKSDPLIADILGIKTATAKHTIEHARARYGVSSRIQAIMFAYLDGTL
>FOOF01000032.1
--------GLSKQLFSEMGCYRNKVFVETLGWDLQLQDGQELDQFDRPDTLYVVSQDDDGRVNGCARLLPTNRPYLLGEVFPQLMNGQPVPCSADVWELSRFASVDFAAGTSQFSASVAAQLLHESIRYAAAHGAKRLITVSPIGIERLLRRTGVHAHRAGPPMIVNGHPIFACWIEIDSA--RHVDAFAAARTEKEFFEALSRAARELGFDHCAYGMRLPLPLSNPKIILVNDYSEQWQRRYAEQNYLAVDPTVAHGVRSVLPVIWTESLFE--NCMGFWEDARAHQLKVGWAQSSYDANGAVGMLTLARGGEPLTESELKENSMRMAWLVQAAQEGMTRLHPNPVIPVAALTAREVEVLRWTADGKTSGEVGMIMSITERTVNFHINNALEKLGAVNKTAGVIKAAMLRLL
>JFYY01000016.1
---------VPDALMADMYRDRKRVFIDLLGWDLPALDGYEIDQFDGPDTIYLIVGLPDGTHLGSMRLLPTNRPTIIGDFFDHLCDT-GAPSSQAVWELSRLCLSPRIRAV--ERRGVRNRLLTSAVQFALHNGISAFCCVTHAWYMREVMAYGWQCKVLGLPQMDPGGMVGALEIAINKDTPEFIDGCREITDEAGLREMLREMTKALGFNQYALLHHVDLARPPAHAITLMGYEDGWMEQILQNRYFQDDPILTASHRRLTGFSWREVPNINRRHRRILHQARAHGLRDGFTVPVPLAGEYRGTCSFAS-DRPVE--TS-DLIGSAQLIATFCFEVARRITNQSAPRMPQLTQRQLDCIVLVGTGKTSWEIGKIIGLSEDTIDDHLSNAMRKCDVSRRIQLVVRALFE---
>CP015418.1
TTLSFENIHNHGELFANMLRARRDLFIERNKWDLPEALGMEYDQYDTPASRWVVVHDELGHVLAGNRLTPTTASYMIRDAQKGLLDTDEAPVGETVWESSRGFVTQKVPLH--QRRPIYFNLVQELARAARSLGASQCLALLNANWPLWNKRVGIDMTAMGPVMEIDGIRNQVISMNF----------------------------------------RFT----S-PLIAFQTYAAEWLAHYTEHGYLLRDPTVAWGFSTTGATRWSNDRI--PDPFGIFLNAARFGLKYGATISW-GPITSRTIASVARADR-----EFEDA----EI-AQV-EALVRRL-HDMTEPPQELTKAQIEALKCIADGDRHAAAACKLGISESALKARLSSARQRLMARTTAEAIQRAKDYRLL
>CCNB01000002.1
HVVNAQNRHLYENEFDEFLRRRHDFFVHQKRWRPPSPDGRELDQFDTDAATYLLGME-EGRVVTSARLIPTSEPHMVSEVFPHMCEKSGVPRRPDWAEWTRTFVVPEKRSTG--LRGTLTQLCCAVMEYALDEGLSAVGGVQETYFMPHHGALKWHAKPLGMAREENGEWYIVAYIEVNEAALDFVERCRKHTATGPLLCDLLGTVTKLGFEHLILSGV-PLGQKLAPMVELNGWPEGWFERYVEAEHAAVDGVCIYSAKTLKPFLWSDVPARTEASRRVAGEATEFGIWSGFAVPMLSVHHWQSVLSFASSQKTC-NLSARQQVQLVTM-AVYAGMTIQSFSNDAGDGEGPLTDREKEVLLWAAAGKTSSETSQILGLTERTVKWHATRAREAFGVATTTQAVVEAVRRRLI
>CTKN01000007.1
KLFNVNFNNMPERKLDEIFSLRKITFKDRLDWKVTCIDGKESDQYDDENTNYILGTI-DDTIVCSVRFIDMKYPTMITGPFAPYFSDVSLPID-GFIESSRFFVEKALARDMGNNSSLSTILFLAMMNYARDRGHKGILTVVSRGMFILLKRSGWNITVLNQGESEKNEVIYLLHLGIDNDSQ---DYFDNESINEDIKNYIQRRIKAYGDLRYSYLVMNKK--TPLHPTIISNYPLDWVRKYKKNSYHLIDPVILTAKDKVAPFAWDDNSVIKSTDSAVFKLAREYNIVNGYTFVLHDNSNNMATLNISNGSDDISDESIEINKEKIQMLLILTHEKMLGLYQSNSDERDIFSPRENEILYWASVGKTYAEISIILGIKRSTVKFHIGNVVRKLGVLNAKHAIRLGIELKLI
>AYXA01000002.1
HVVNAHNKHLYENEFEEFLRRRHDFFVHQKHWRPASPDGRELDQFDTEAATYLLGIE-DGRVVTSARLIPTSEPHMVSEVFSHMCEKSGVPRRPDWAEWTRTFVVPDKRSTG--LRGTLTQLCCAVMEYALDEGLSAVGGIQETYFMPHHGALKWRAEPMGMAREESGEWYIVAYIEVNEAALDFVERCRKHTATGPLLNDLLETVRNLGFEHLILSGV-PLGQKLAPMVELNGWPAGWFQRYVEAEHAAVDGVCIYSAKTLKPFLWADVPAKTEGSRRVASEATEFGILSGFAVPMLSVHHWQSVLSFASSAKSC-TLSPRQQVQLVTM-AVYAGMSIQALSNDDDGDEGMLSDREKEVLLWAAAGKTSSETSQILGVTERTVKWHATRAREAFGVASTTQAVVEAVRRRLI
>FNYE01000003.1
----GTRQEFDNDNINEMYRLRARVFRDRMGWDVPTIAGMEIDGYDALGPYYMLIQNGDRHVCGCWRLMPTEGPNMLKDTFPQLLDGQAAPIGRHIWELSRFAIETDGAQ-TFGFADLTMHAIQELVTFADRMGITRYVTVTTTAIERLLRRAGIEVTRLGPPVKIGVERTIALDITVDAI--------LQAENDVAWFREVARLADGWGFDRVLVGILPRPGIRLEDAFIRSTYSPTWRQFYNAHGFAHIDPTVAHCMTRSSPLIWSPDLFSTYPQQTMYEEARAYGLRAGVSLPIHGPRQESGLICFVNDRNPTDWSHLDVVLPNLVLLRDLVIDTSQPHLDATQALVPKLTPREQECLKWTARGKSTWEISHILNCSEAVVNFHLKNIRAKFGVNSRRAAAVIATQLGLI
>CP013556.1
RILTKDMLETDRRAFDEMFRARAAVFRDRLGWQVDVRDQWERDRYDEEDPVYLVTQQPSGTLTGSLRLLPTTGATMLKSEFRHFFDQPIDVDSPTTWECTRFCLHPHAGD-MKQSRAVATELLSGLCDLALDTGIENIVGVYDVAMVAVYRRIGWRPTPLARPE-IGK--LYVGLWDVTADNC-CLDRISASPTLQDLETTLDEVRHIYAISHMVLHVTRFAGATDSNPLLMLTYPPEWVKQYRDRDYFSIDPVVRLGRRGFLPVEWSASGWDSGRAYGFFKEAMAFGVRQGVTLPVRGPQGERSLFTVTSNHPDAYRQFRMDSMRDLQFLAHHLHDRAMVLSGRKVADLPRLSRRELQCLEMTANGLLAKQICARLSISVSAVQLYLASARRKLTVATTSEAVARATALELI
>LOVB01000054.1
RTFVHEEGRLPHELAADIGRYRRRVFVEQLGWALPSANECERDQFDRDDTVYVFARNGNGEMCGCARLLPTTSPYLLESLFADLLAGVTPPRSAAVWELSRFAATGEAGS-AEAAAWAVRPMLAAVVECAAQLGARQLIGVTFASMERLFRRIGVHAHRAGPPKMIDGRMVVACWIDIDPQTFDAYHQFSAAEDEQQLFQRIAAYSKRLGFEYCCYGIRVPLPVSKPVVAIFDTYPDGWMEHYQEQNYIDIDSTVRDGALSTNLIVWPDADKA--GASPLWADARASGLAVGVAQSSWAARGAFGLLSIARHADRLTSAEINMLTLQTNWLANLSHALMSGFMVPAPEANVVLTAREREVLCWTAEGKTACEIGQILNISERTVNFHVNNILEKLGATNKVQAVVKAISAGLI
>LWSN01000010.1
NIIAGFQNNFSEGLYTKFKSYRYRVFVEYLGWELNCPNNEELDQFDKIDTAYVVAQDRESNIIGCARLLPTTQPYLLGEIFPQLLNGMPIPCSPEIWELSRFSAVDPSSSSQAVSSPVSIAILQEAINFAREQGAKQLITTSPLGVERLLRAAGFRAHRAGPPMTIDGYSMFACLIDI-----DLLSAFLVVKNEYQLFEIVKSTASRLGFDYCAYGMQSPLSIAEPKTIMLNNYPEAWQKRYVERQYVKIDPTVQHCMVSLQPLVWSSQSAKTQAEKDFWEEARSYGLNVGWAQSSRDFIGTRGMLTLARSNDQLSEKEQKAQYTNMYWLTQTVHSSIAKIVNDVEFANLYLTNREKEALRWTAEGKTSAEIAQILGVTERTVNFHLSNSMQKLNVNNKISAAIRAVMLGLL
>LPCZ01000075.1
RTFVHEEGRLPHELAADLGRYRRRVFVEQLGWALPSANEFERDQFDRDDTVYVFARNASGDMCGCARLLPTTRPYLLKSLFADLIEDMPLPQSAAVWELSRFAATDDEGGPG-NAEWAVRPMLAAVVECAAQLGARQLIGVTFASMERLFRRIGIHAHRAGPPKQVDGRLVVACWIDIDPQTFDAYQQFSAAEDEQQLFQRIAAYSKRLGFEYCCYGIRVPLPVSKPSVAIFDTYPDGWMAHYQAHNYIEIDSTVRDGALSTNMIVWPDVDQI--ALCPLWQDARDFGLSVGVAQSSWAARGAFGLLSIARHADRLTPAEINMLTLQTNWLANLSHSLMSRFMVPSPAAGVTLTAREREVLCWTAEGKTACEIGQILSISERTVNFHVNNILEKLGATNKVQAVVKAISAGLI
>AKKA01000032.1
------HEADDPELMEKVWSFRHQRFVEQLGWELRRKDGRERDQYDTADAIHAVLIC-RGKIVGYSRLLPTTRPHFAGSLCGHISA--RMPSGPSIFEWSRCATVLDAPLIG--AQAASDLLMTGVLECLVQLNARAIIFVTYAPLVKMMRRRGYPVQCLDI-------------------------------------AALERATRRLGMEHFAATFL-PLAHRLDSYFIWENWPGQWFDRYLKLNYFHSDPVVRLVRRSGRSVIWSQSLKLPSKSKRIMDEASDFGLVDGLTIPLHSQNGMDGVFSVAGRRAKL--TPA--EVTLLEIVATRAHRRLLDLAPSPPREDCTVTKAESECLTWCVSGKTDREIAAMTGRSPRTIQTHIGNLQRKLGAANRAQLVAEAFRRGL-
>FNAG01000008.1
----AGEGALSAGLLDSMFRLRAEVFHQRLGWDVRVEQGREHDWFDLVGPRYLVAHS-LGRALGCCRLLPSQGPNMLRDVFPELLDGAPAPAAPDVLEVSRFAVAENCTEAGIGFSAVPAAMVAAVLQDSAARGASAVVGVTSAAFERMLLGLGIELRRLGRARRIGRVVSLAFELPLTAGNL-ALRALSNVGSPEQLSQELGRVLERLGVDHWVYAINLPLVNDRQNQYTLGDYPMAWVEHYLANDYLKIDPVVAHCHDNSTPFLWSEAQLRHQLVKRMFEEAEGYGLGAGVSIPLHGPGACWGLMSFAG-PRER-TAEIERRLPELMLVAHYAHEAARPFARSRATSTPELTRRERECLHWAAEGKTSWEVGRLIGVSERTAIYHLQNAAKKLEVSGRQAAVARAISLGLI
>FOEB01000006.1
HAIDRTSRGAYADALAQHHALRRAAFEEGRCRALRSVDAAGRDRFDTEATRYLLAIDGDGRVAGGTRLLPSDGPTLLNAVFPHLADIRGLPREPGTWECTRLFSSTRYRE-ERPLSRAAGIVSAGMIEHCLEQGIPYLSLVVETYWIPQLAEIGWRPRPLGLPVACEGVSLCAVSIAMSEEALDLIDGLDGLSDPLDVQKTIFDLVARCGFSYFAIT-RLPQERIG-PNLLLSVWPEGWLAHYDRVGHYRYDPVVRHCFRTTEPFSWNEAPLDAPQARRVMEEAREHGMGAGYCVPIHDAHGFQGGISLAGERVEM-TPRV---RRAVHLLGLYAWSAAARTTARRKPGGRLLSARERDVLSCAAQGRTQEETADFLGVSVETVSTYLRNARTKIGTRNTTHTVIEALRLREI
>LDRL01000084.1
HAIDRTSRGAYADALAQHHALRRAAFEEGRCRALRSVDAAGRDRFDTEATRYLLAIDRDGRVAGGTRLLPSDGPTLLSEVFPHLADIRGFAREPGTWECTRLFASARYRE-ERPLSRAAGIVSAGMIEHCLEQGIPHLNLVVETYWIPQLAEIGWRPRPLGLPVACEGVSLCAVSIAMTEEALDLIDGLDGLSDPLDVQKTIFDLVARCGFSYFAIT-RLPQERIG-PNLLLSVWPDGWLAHYDRVGHYRYDPVVRHCFRTTEPFAWNEAPLEASQARRVMEEAREHGMGAGYCVPIHDAHGFQGGISLAGERVEM-TPRV---RRAVHLLGLYAWSAAARTTARRKPGGRLLSARERDVLSCAAQGRTQEETADFLGVSIDTVATHLRNARTKIGTRNTTHTVIEALRLREI
>MDEQ01000025.1
QTFVHEEGRLPHELAADIGRYRRRVFVEQLGWALPSANEFERDQFDRDDTVYVFARNAGGDMCGCARLLPTTRPYLLKSLFADLIEDMPLPQSAAVWELSRFAATDDEGGPG-NAEWAVRPMLAAVVECAAQLGARQLIGVTFASMERLFRRIGIHAHRAGPPKQVDGRLVVACWIDIDPQTFDAYQQFSAAEDEQQLFQRIAAYSKRLGFEYCCYGIRVPMPVSKPAVAIFNTYPDGWMAHYQAQNYIEIDSTVRDGARSTNMIVWPDADRI--DPCPLWQDAHEFGLSVGVAQSSWAARGAFGLLSIARHADRLTSAEINMLTLQTNWLANLSHSLMSRFMVPSPAAGVALTAREREVLCWTAEGKTACEIGQILSISERTVNFHVNNILEKLGATNKVQAVVKAISAGLI
>CQEJ01000014.1
KLFNVNFNNMPDRKLDEIFTLRKITFKDRLDWKVTCIDGRESDQYDDENTNYILGTI-EDTIVCSVRFIEMRYPTMITGPFAPYFSDLDLPVE-GFIESSRFFVEKALARDG-NNSSLSTILFLAMVNYARSRGYKGILTVVSRGMYILLKRSGWNITVLNESE--KNEVIYLLNLGIDIDSQ---DYFDNESINEDINNYIQRRIKSYGDLRYSYLVINKK--TPLHPAIISNYPLDWVKKYKKNSYHLIDPVILTAKDKVAPFAWDDNSVIKSTDSAVFNLAREYNIINGYTFVLHDNNNNMATLNISNGSDDIYDESIEVNKEKIQMLLILTHDKMLGLYNKKENAREIFSPRENEILYWASVGKTYSEISIILGIKRSTVKFHIGNVVRKLGVLNAKHAIRLGIELQLI
>MEAV01000374.1
RTFVHEEGRLPHELAADIGRYRRRVFVEQLGWALPSANEYERDQFDRDDTVYVFARNGNGEMCGCARLLPTTSPYLLNTLFADLLADVTPPQSAAVWELSRFAATGEAGS-AEAAAWAVRPMLAAVVECAAQLGARQLIGVTFASMERLFRRIGVHAHRAGPPKMIDGRMVVACWIDIDPQTLDAYHQFSAAEDEQQLFQRIAAYSKRLGFEYCCYGIRVPLPVSKPAVAIFDTYPDGWMEHYQEQNYIDIDSTVRDGALSTNLIVWPDADKA--GASPLWADARASGLAVGVAQSSWAARGAFGLLSIARHADRLTSAEINMLTLQTNWLANLSHALMSGFMVPAPEANVVLTAREREVLCWTAEGKTACEIGQILNISERTVNFHVNNILEKLGATNKVQAVVKAISAGLI
>FJ919305.1
ELFDVSYEELKVTHSNELYRLRKKTFSDRLGWDVACNLGMEFDEFDNPRTRYILGLC-QGQLVCSVRFIALSQPNMITHTFCSCFDSVHIPFE--GIESSRFFVDKARARQLGEQYPVSQALFLAMINWGHHHERNGIHTIVSRAMLRILQRSGWKISVLKEAFLTERERIYLVFLPTGSEDQ--------QTITETLRDHIDRKLSSLGSPEYAYTVVRK-K-NPSDVLIISSYPDEWVDLYRANNFQLTDPVILTAFKRTSPFAWDENITLDLKFTKIFSLSKQYNTINGFTFVLHDHMNNLALLSVIIASNGQEEKRLSSERGAMQMLLIDINEQMYRLYH-TDADKPIFTPRENEVLYWASMGKTYGEIAAIAGISVSTVKFHMGNIVVKLGVSNARQAIRLGVELELI
>NAFD01000164.1
QLIAPEYYGQFTDDLTEMHRLRCRVFKGRLDWSVRISGDMELDEFDILRPVHLLYRSAMGRIEGCVRLLPSTGPTMLRDTFPILLDGAPAPRSRSIWESSRFALDLAPDKTTSGLAAATYELFAAMMEFGLSLALTEIVTVTDARMERILRRAGWPLRPIGKARPLGDTRAVAGYLEVSTDALQFIEQLVESSDPISARQSMADFSAALDLHCFAYL-ALPHEPGT-SPNLISTYPSSWTALYFRRGYESIDPVVRQAIQQSEPFRWGLGFDPPDAERELFEDAAAFGIRCGFTFPIHD-NGAVAALTFATDAPRPVERSLDKYVQSLRLISMIFHTHARRFWTDRVVGGVVLSPRELECLGWSSRGKSAGEIGIILGISERTASFHLDNARAKLGVRSLRQAVALLA-----
>ABLC01000003.1
TLLSGRSADLSRETMNRLAEFRHKVFIQELGWSLPTGDGIEFDDFDHADTLYVVARDRNGEIVGCGRLLPTDEPYLLGEVFPDLMGGASLPCARNVWELSRFAMSMPRGESAEESWQNTRALMSEIVRVAHAHGANRLIAFSVLGNERLLKRMGVNVHRAAPPQMIDGKPTLPFWIEIDEQTRKYLNGYATAKSEADVFLEFTADVRALGFEYCSFGLRIPLPVSKPQFMLQSNYPQTWVDRYVSQNYFAVDPTVRHGLSQMSPLIWRADSQ--TQSVEFWDEAEHHGLRHGWCMPSISRTGAIGLVTMVRSGEPIDERELAEKGYQMSWLANMANYAMSMHLLAVPEYAVELTARERETLQWSAAGKTYAEIGKIMHVDDRTVKFHLVNAMRKLNATNKTEAAVKAAMLGLL
>LJHS01000055.1
-TLQAHQYSQFPELVDHMFRLRKEVFADRLGWSVPVCGDHERDCYDDLFPVYLVWCNNQGRLYGSMRLMPTTGPTLLYDVFHATLPTDVNLVAPGIWEGTRMCIDETAIAEDFSPADAFSRLLLALCECALHHGIGMMLSNYEPHMRRVYRRAGVAVDELGRAEGYGRLPVCCGAFEVSGAVL---------QNAPDVETSIQAIREVYQLAHVTYHMAQTVASKIDAPFVRTTYPPVWVSRYLLQGYVNVDPVAIEGVTRTLPFFWSELTAG-PAAMRMFEDAGRHGLSAGYSMPIIDRAGRRAIVSLNADLAPEPALQVFANRHWLEL-AHLLHSKLVELYG-EDDPAPPLGPRERECLHWAALGKDHKDIAIILGISDHTARGYLKSARFKLACANIPQAIAKAIKLRLI
>FOVB01000002.1
TTLSYANLHNHGELFANFFRARHQTFIGWKQWDLPQVDGMEFDQYDTAASRWVAVHD-RSRVLAGVRLTPTTHSYMIRDAQKGLLESKEAPVAEHIWECSRIFVSEHVAARD--RLKVQFQLIHEMVISARQFGASKVLGLIPGSAPRLARRVGLDCVPNGPVLDIGGDHV-CVEIS----------------------------LSPLGFTV-GLHIRHA----S-PLLYHSTFPDAWVAFYNENAFYLRDPLVFWGIGMTGVTRWSEISL--PDPFDVIGQAATYGLRFGASTSC-GPISSRSMVGIGRGDR-----EFSDQ-EMLRL-----QDIAMRL-HEENTPSDGLTKPQVEALICISNGDRHAAAAAKLGISESALKARLKSARIRLEARTTSEAVRKAREYRLL
>CP012193.1
-----MRQEFDNEDINEMYRLRARVFHGRLGWDIPTIAGMEIDGYDALGPHYMLIQGDDRRVRGCWRLMPTEGPNMLKDTFPQLLHGAAAPVGRHIWELSRFAIDTSGEEKSFGFADVTMQAIHELVTFADRMGITRYVTVTTTPIERLLRKTGIEISRLGSPLQIGVERAVALDIAVSPKTR---APLLDAADEAAWFGAVADLAETWGFDRLLIAMLPRPTIRLEDAYVRSTYAPAWRRTYDEQGLVHIDPTVAHCATRSTPLVWSPEIFITAPQQSMYEEARAHGLRAGVTLPIHGPNQEAGMMCFVNDANPT-DTFWRVVLPNLVLLRDLVIDTSQRHLHTTQTLLPKLTPRERECLQWTARGKSTWEISHILNCSEAVVNFHMKNIRTKLGVNSRRAAAVIATQLGLI
>CP013051.1
RIVNGNARGKHPQAIDEMFRLRKRVFHDFLKWDVRTEGNWEIDHYDKANPLYVMSYSETGKLRGSLRLLPTLGPNMLDDTFPVLLGGNPEIRSASVWESSRFCIDPDISQSSNQVTVAAAELMCGVGELGLASGISHIVTVTDVFLERMFRRMGCPGERIAEPHRIGNVHAVAVAWEVSRSLL-------------QFFALM---RRTFDIAHLLYLEAEPTAEGLKVCRLHHTFGAYAEELYLSRGLHRIDPILRLALGGVRPVEWAPARRRFPECEPLFEAAEDIGLSEGVALPLPSPAGRMALLAISANMSPTESEYRRCHLRDFQLAANLFHASMLERADAIDERDTRLTSRETEVLTWSAAGKSYWEIATILGISERTVRFFMSNARRKLNVVSNTQAVAQAVRHALI
>CP016044.1
EIFDVDYQSLSRTTSTELFSLRKGTFKDRLNWAVTCSDGMEFDEYDSEHTTYLLGVK-DNDVVCSVRLIETCHHNMIVGTFFRYFEKGEIPASSQFFESSRFFVDKRRARTLGNQYPLCHLLFLAMINYTMASGHRGIYTIVSHSMLRILTRSGWNITVVERGVSEKAQDIYLVYLPTDAAN------------TREIKQFIDRSLVAYGHTQFAYLLLNK-K-NPSDIIIISNYPDEWVTLYKEHHYQHIDPVVISALRRVSPFLWDEKITVKLNLSKIFNLSKKYQVSRGYTFVLHDADNQLAMLSLMVDDRGL--AEIERSRGVLQMLLIDAHERFMNYCSKKEPIENIFSTRENEILYWASMGKTYQEIALILGIKTGTVKFHIGNVVKKLGVLNAKHAIRLGVELQLI
>CP007450.1
ELFDVSYDELKVTHSNELYRLRKKTFSDRLGWNVVCNADMEFDEFDNPETRYILGLY-NGQLVCSVRFTGLEQPNMITHTFRACFDTVPLPLG--GIESSRFFVDKDRAQQLGRRYPVSQILFLAMINWARHNERDGIHTIVSRPMLTILKRSGWQIRTLKEAFLSERERIYLVFLPTAVEER--------QTITETLREYIDRKLSSFGQLEYSYMVVSK-K-NPSDVLIISTYPDEWVELYRTNNFQLTDPVILSAFRRTSPFSWDENITLDLKFTKIFSLAKHYSIANGFTFVLHDHMNNLALLSVIIASNGQ-EARLSSERGEIQILLIDINEQMYRLRHNVDTVKPIFTLRENEVLYWSSMGKTYGEIAAIAGISVSTVKFHMGNIVSKLCVNNARQAIRLGVELGLI
>LPUY01000074.1
---------ETEEDLRAAQALRYEVFVRELGALVDHEAGLERDRFDPFFDHMLVYDNTTRDVIGVYRLLRCDQAAKLGQFYSEDEYDLTAQSGRKLLELGRSCLHRDYRG-----GMAMFYLWNGLASYVAKHKIEVLFGVAS----------------------------------------EYLHRVTQFRSIADLWGAHVAQMGRYGFDRLLYG-YTLFKTDPDDFVVLSNHSPEYLKGYISDGLYSDAPMLRWALDNEGVASWRIAQDMDPRAQATFDFNMRMGVRAGYTISFHSATQRFGAIALAARPESSQEDIWAEHGQDIVLMNNVAHLKILTL-P-YEAPNRVLTKRQREVLQWVGDGKTIQDIALLMGLTNATIEKHLRLARANLSVETTAQAVLKASL----
>CAGT01000179.1
---------LPEGIDAALAHYRHQVFVGRLGWQLPMADGFERDQYDRDDTVYVVARDEGGTICGCARLLPTTRPYLLKDVFASLMHGMPPPESPEVWELSRFAARSGAPR-SGRADWAVRPMLASVVQCAAQRGARRLIGATFVSMVRLFRRIGVRAHRAGPVRCIGGRPVVACWIDIDASTCDAYHAFRTAEDEHQLFREIAAIARQLGFDYCCYGARMPLPVSKPAVAIFDTYPAGWMQHYQASGFLDIDPTVRAGASSSDLIVWPVSIR--DDAARLWSDARDAGLNIGVARSSWTAHGAFGLLTLARHADPLT-AELGQLSIATHWLANLAHTLMSPFLVPVPESNAVLTTREREVLCWTGEGKTAYEIGQILRISERTVNFHVNNVLLKLAATNKVQAVVKAIATGLI
>LWEG01000070.1
---------LADPALRVMFEARKRIFVDLLKWDVPIEDTYEIDQFDTPTAVYLVLTGENGQHRASARLLRSDGPHILRDLYPQLCDQ-PVPQDEAFREITRFCIDPTLPRAD--RRDVRNQLVSALADFALSEGISGYSAVAPMPWFRQIAQFGWRCQQLGPSVLIDGQQLVALRIDIEQDTREFATELINVRSDTELDGALKLVSRRLGFDHFALSLEMRSTSYDAPGLLLHDYPDEWAKVYIAFDLAGQDPVRRACDKTITGFAWDWLDELTRGDRQMLGVGRECGIGNGYTVPRHLPGVGRGTCTFAVRPE-R-ELPS-GRLAVVEMIGALALSCALGLNSESNKTVPALTDRQRECLLWVARGKTAAETAMILEISTETVIQHLKMARERYHVHCKQSLVVAALFDGLI
>LHZY01000026.1
---SYDERDQYLSVYEKMLGSRKKFFENYPEWSRAFHPCPVEDDYDRRSPFYIVGLQDGGDAVASVRIMPTTGPTMLRDEFAPYFQGCPDIISSDIWELSYFSTTADTSS--LAGRNLMLDVLKTVYARAFANGIKQIIGTYPRSKLRLYRRLECLPSPICEGE-INGQEFGVGVWDVSPLAV-----------------------------------------NP-DGFTCTTYPREWQERYYNQNYLLIDPVVKRGLHNGLPFEWRDLKIETPGYS-MLMEGLDYSLGHALSIPLLGTDGSRGLFAITSDD-PR-KFEGLARVRDYQMLANYVHEAYLRITAFQANGVQDLSAEEKACLKLAAEGLLGHEIARKLKLSDPVVRLCLRVARHKLGAATTDMAILNANQLGVI
>LPJZ01000026.1
QTFVHEGRQLPIAQATELARYRHRVFVEQLGWTLPSADGIDRDAFDHDDTVYVVARDGSGEMCGCARLLPTTRPYLLETLFADLIADLPLPRSAAVWELSRFAASDADGG-ASGADWAVRPMLAAVVACAAERGARQLIGVTFASMERLFRRIGVHAHRAGPPKQVDGRLVVACWIDLDPQTFDAYDEFSAAEDEQQLFQRIAAYSKRLGFEYCCYGIRVPLPVSKPAVAIFDTYPDGWMAHYQAQNYIEIDSTVRDGALSTNMIVWPDVDKI--EPCPLWRDARDFGLSVGVAQSSWAARGAFGLLSIARHADRLTPAEINMLTLQTNWLANLSHSLMSRFMVPSPEARVALTAREREVLCWTAEGKTACEIGQILCISERTVNFHVNNILEKLGATNKVQAVVKAISAGLI
>FOJV01000001.1
--FLLDRDELPSGFATELYRLRNRTFRERLNWKVECTDGLEKDQFDNENTTYLLGMH-EGEILCGARFIDATQPTMISEIFHEYFDNITLPTDIPCCEVSRLFLDKERRDSGNRGMPASKALFLAMIVYCMKKQYRGMFAVASRGMYAIFRHANWKIDVIQKGLSEKGETIYYIFMPASESAI--------------IQNELNAFIKDYKNTIYAYAIMNKK--DPSQMQIINNNP-EWFNIYLERKYQFIDPVIIRALSSVEDFFWENKVLLGYNLTRIFSESSEHNIYQGQTFPLHDYLNNLVVLSIISQKD-SGEMEACRA-HFMHFLIQL-HQKTLNLYSKHQKKNVFLSPRERQILKWVSAGKTYAEVSVILSIAERTVKFHMSNAMKKLGVNNARHAVKLGMELRLL
>CP000138.1
RILTKDMLETDRRAFDEMFRARAAVFRDRLGWQVDVRDQWERDRYDEEDPVYLVTQRPSGTLTGSLRLLPTTGATMLKSEFRHFFDQPIDVDSPTTWECTRFCLHPHAGH-MEQSRAVATELLSGLCDLALDTGIESIVGVYDAAMVAVYRRIGWRPMPLARPE-IGK--LYVGLWDVTADNC-CLDRISASPTLQDLETALDEVRHIYAISHMVLHVTRSSGATVSNPLLMLTYPPEWVKQYRDRDYFSIDPVVRLGRRGFLPVEWSASKWDSGRAYGFFKEAMAFGVRQGVTLPVRGPQGERSLFTVTSNHPDAYRQFRMDCMRDLQFLAHHLHDRAMVLAGREIADVAHLSRRELQCLEMTASGFLAKQISARLCISISAVQLYLASARRKLTVATTSEAVAKATALELI
>LAXI01000011.1
--VHAHDLGRFPRLADTMFRDRADQFATRLGWEVSVDRGHERDAYDDLNPLYVIWEGEDGQHQGSLRLLPTTGPTMIDDHFQHLLGG-RRMNDPRVWECTRFCLSRGA---A---SRVAAALMLGGGEVMTRLGVDHFAGVFDARMIRIYRAIGASPQVLGGKG-EGRERISVGLWTFSATARRILNCLERASDPGDLQSVIVELRGHFRIDHLVYHWVSA---DG-DQYGCGTYPPEWVSRYLQKDYLRIDPVVLGCYQRFHPVEWKRLDWSGKAVRAFAEDARAHGIGQGFSVPLRGPNGQFALFTANHDCDDDTRDFTQSHCRELILIAHDFNRKALEFEPKEAGNTLSLSPREVDALTLLALGYGRAQVAETLSISEHTLRVYIESARFKLGAINTVHAVARALSRGLI
>FAOS01000001.1
-----------------MHTLRAKVFKDRLGWEVPIMSGMEIDGYDALEPLYMMIREPGGPLRGCWRLLPTEGPYMLKDSFAQLLHGQEAPQNARIWELSRFAIETDGNQ-HFGFSDITMESIGEIISHGHHAGLDQYVTVTTTAIERLLRRAGVLTTRFGDPVQIGVERAVALYIDIA--------TLLKSDQENGWSSALFSLAYDQGFDQVLYGAVGSKHVKLETAFLHSNYAPAWRTRYDADKLHYVDPTVSHCLTSSLPIVWEPDTFHAPGQREMYEEACGYGIRSGITFPIHGPSGEFGVVSFASDAPPNEDSTISQLMPSLSLIRDYAFESSLKFVAPGAEPIPRLTKRELEVLNWVMVGKSSWEISKIVLCSEATVNFHIGNIRVKFNVNTRQQALVKAISLGII
>FXBQ01000001.1
TTLSFANLHNHGELFANLLRARRQSFIVQNNWDLPEAMGMEFDQYDTPASRWVAVHD-FGRVYAGIRLTPTTATYMIRDAQRGLLDSEEAPVAENVWESSRVFVAHDTPQ--KLRRVVHLHLIEEMTKAARDLGATRVLGLIPANWPRWARRRGLDAEAAGRVMHIDGIDNQVVSINLSEK----LK---TMGRNQNIDEFLVDLGDQAPSGYYLAL-HVRF--AA-PLMMFQTYDPRWIDHYTQNAYALRDPIVAWGISRTGATRWSEIDL--PDPFGIMIEARQFGLVYGVCISC-GPMKSRTIASVARADR-----EFS-DE-E--I-ATI-TGIVLRLHH-ETEPPDNLTPAEIEALRIVASGERYAAGAARLGISESALKARLASARRKLFARTSAEAIQRAKDYRLL
>LJRK01000078.1
EILAGSASELGDSVYQSLIRFRYEVFIRKLRWRLPLDQRVETDQFDTPHARYIVGLE-DGQVVSCARLLPTLKPYLLGEVFAWISDA-PLPVDPHVWEVSRFAAAKQ---AG---PDVGAALFRHALLEAGASGADTVVAVTTVQLERYFRRHGIWHERMGPTHRHENDTLVALRFQAGQQ--DVMREISAAHEIENLVSILHREAIECGFEHVGLALQAPTPFTRRKTLIMGTYPLEWQERYDEQSYGAIDPVIEHSMAKADVLNWSDVQAS--CHRRFFAEAAQFGLVHGMTYSALATSRDTHVISFARGRRRVS-IEQLELGVKLRCLSDASRQALARWNL-SAVERCVLSDREVEILRWTADGKCVSDIAQILCISDNTVNFHIKKIVGKFGSPNKAHAAAHAVALNLI
>AEGG01000023.1
----ASYTTMPVTLLETLYSMSKKIFSDRLEWKVRVSHAFEFDEYDNAATTYLVGSW-KGVPLAGLRLINTCDPYMLEGPFRSFFDC-AAPKNAAMAESSRFFVDTARARSLGLHAPLTEMLLFSMHNHAALSGLQSIITVVSKAMARIVRKSGWEHRVLSE--ASPGETVLLLEMPVTADNH------------------------------------------------MSNYPDSWLKSYVASNYHLIDPIIKHAWHSITPFFWREARNAGVETDDFLKRSAKYQLSSGATFTLHDASGLFAALSLCNARQQNDDQRIREKAADIQMSLIRFHDRLIKTRAPPQPAQCKLSTRETGVLKWVAMGKSYSEIAEIFSISERTVKFHMSNVSSKLEVRTAKQAVYKAINIGMV
>FOBJ01000021.1
EIIAGRVDSFSAGLLFDMARYRHHVFVEKLGWQLHTRARFELDEFDRKDTIYLIARNPKGEIVGTSRLLPTHRPYLLATVFPQLLGDVPAPCSPQIWELSRFAAVDGAHLGGSEVSPLALEMLGVAMQVVAREGGQRLISASPMGIERILRRAGLYVHRIAPPMLVEGQYLFACFIDVDSA--EVLGRLIEASEPSQVLEQISMAARHLGFEQCAYGLRTFVPFTRPQTRMLSTYDARWSHRYLEAGYLQIDPTVAHGLRSAAPVIWNDQVFR--RTPQMWDEARSFGLRIGWAQSVFEPDARVGMLSLSRSSEPLT-AEMRAKDHWLQWLVNTAHRALMDHLGSPLAGSEPLTSRQVEVLRWTADGKTSAEIAVILGMSKSTVNYHLRNAIAKLHANNKNSAVALSSRLGVL
>CYPS01000036.1
--VYADELHKYPKLAEGMFRDRADQFKTRLGWDVLVNDGEERDQYDDLNPIYVIWEEPDGSHGGSMCVMPTTGPVMVNEVFGHLTGG-KPINSPLIWEVTRFCLSRTAS------PHTAGAIMLSGGEMMEGFGLTHITGVFDARMIRIYRLIRSSPIVLGTEG-KGREQISVGMWPYSADDCQVLEDLENTSSLDELSEVAIRLRDRLQIENLIYHWV-DG--AG-DQYGYTTYPDVWAERYRERNYHRIDPVILGCFQRFHPVDWKTLDWSGKVAKTFLTDALEHGVGQGYSIPIRGPNGQFALFTVNHTCDDETQKFIETHGRELILIAHYFNRKALEFESDRPESSRGLSPREVDAMTLLALGYSRAQVAHSLSISEHTLRVYIESARAKLGAQNTTHAIATALSRGLI
>LOWD01000040.1
-IIAGRLNELPPHVQADLGAYRYDVFVRRLGWTIARDDHAEWDEFDGPSTIHVVALDDARRVCGYARLLPTTGPYLLRDVFPHLLGSAPAPQSPTVWEMSRFAASRRRRR-ATGHQPLGMDFFPSVLSVAASLGATRVVGVMSLSIERLYRRSGFALQRLGNAAPYAGGSISACSVELPR-------ALPESRDVRTLIETFRQAALQIGYQYHAIVELSGKSHSASVNVVSLHYPTEWIEHYTRNDYFDIDPVPRAAFRYSTPFSWSDVATSNLCERNLLMEAEDAGLDNGISIPLHQPLGHVLLINLSGTAPTHDEAKWRNA-YLLSMQFHLQFQSMRTS-R-PIPPSVHLTDREQICLTWVARGKSSWVIANMLDISKYTVDFHIENAMEKLNTRSRTFAAVKATRQGLI
>LPXO01000014.1
RYIYGNDLHKFPQLARSMFRDRADQFRTRLGWAVEVDNGYERDAYDGENPLYVIWEEEDGRHGGSMRLLPTTGRTMVNEHFSHLTDGVE-IRSPLIWECTRFCLSRGAR------PGVAAALMLAGGEVMQHFGVAHYVGVFDARMVRIYRRIGACPEVLGSDG-TGRAQVSVGLWEFSAEAQGLLERLECAEGLEDLQIAIEDLRDSYGVDHMVYHWVSSS---G-EQYGCGTYPLDWINRYVEKGYLRIDPVVSGCYQRFHPVDWKRLDWSSKAARAFLQDAIGHGVGQGFSIPIRGPNGQFALFTLSTTCSDAEEEFTETNRRDLILLAHYFNQKALEFEPGAPDPAQPLSPREIEAMTLLAIGYNRAQAADTLSISEHTLRVYVESARFKLGALNTTHAVARALSRGLI
>LLNG01000001.1
ELLSESLEGLSAAMIAELGRYRHQVFIEKLGWDVVSTRDQEFDQFDHPQTRYIVAMG-RQGICGCARLLPTTDAYLLKEVFAYLCSE-TPPSDPSVWELSRYAASAA---DD---PQLAMKIFWSSLQCAWYLGASSVVAVTTTAMERYFVRNGVILQRLGPPQKVKGETLVAISFPAYQE--GLRSEMQPIHDSQGVFAVLEKEVRRLGFDYYAYGVRHTIPFTRPKTEVHGTYPKAWLERYQMQNYGAVDPAILNGLRSSEMVVWSDSLFD--QSRMLWNEARDWGLCVGATLPIRAPNNLLSVLSVARDQQNISSFEREEIRLRLRCMIELLTQKLTDLEHPLMSNPVCLSHREREILQWTADGKSSGEIAIILSISESTVNFHHKNIQKKFDVPNKTLAAAYAAALGLI
>AY394723.2
ELFDVSYEELKVTHSNELYRLRKKTFSDRLGWDVACNLDMEFDEFDNPRTRYILGLC-QGQLVCSVRFIALSQPNMITHTFCSCFDSVHIPFE--GIESSRFFVDKARARQLGEQYPVSQALFLAMINWGHHHERNGIHTIVSRAMLRILQRSGWKISVLKEAFLTERERIYLVFLPTGSEDQ--------QTITETLRDHIDRKLSSLGSPEYAYTVVRK-K-NPSDVLIISSYPDEWVDLYRANNFQLTDPVILTAFKRTSPFAWDENITLDLKFTKIFSLSKQYNIINGFTFVLHDHMNNLALLSVIIASNGQEEKRLSSERGAMQMLLIDINEQMYRLYH-TDADKPIFTPRENEVLYWASMGKTYGEIAAIAGISVSTVKFHMGNIVVKLGVSNARQAIRLGVELELI
>FJ919306.1
EIFDVNYNLMSDNRSKELFSLRKKTFKDRLDWIVKCENNMEFDEYDSEHATYLFGTY-KEIVVCSLRFIEIKYPNMITGTFKSYFNKIELPEG-NFVEASRLFIDKERVQAQLQKKPISSILFLSMINYARNYGYQGIYAIISHPMLIIFQRSGWEISVIEQGQSEKNQRIYLIYMPVDDRN-------------TSIKNMLEAKLSEYSNVKYAYAIVNKR--NPANFAIISNR-TEWFKFYTENNYQFIDPVLITASRRITPFSWDENLMIGLKLPRIFDMARNYNIVNGYTFVLHDHNHNLVVLSIMIDKHCDDEGEIAANQDKLQMLLITTHDKTTELYKEKMNNKEIFSKRENEIIYWASMGKSYQEIALILGIKLTTIKYHIGNAVKKLGVTNAKHAIRLGVELQLI
>DS999531.1
----ADELHKFPVLAEGMFRDRADQFKTRLGWDVKVNDGEERDQYDDLNPLYVIWEEADGSHGGSMRVLPTTGPVMVNDIFGHLTGG-SPICSPRIWEVTRFCLSRTA---S---AHTAGAIMLSGGEMMEGFGLTHIAGVFDARMIRIYRMIGSSPVVLGAEG-TGRDRISVGLWPYSADDCQILEDLENTNTLDELTSVSVQLRDRLQIDHITYHWV-DG--AG-DQYGFTTYSDAWDARYREKNYHRIDPVILGCFQRFHAVDWKQLNWSGKAVRAFLQDAQDHGVGQGYSIPLRGPSGQFALFTVNSTCDDVAQAFITNYGRDLILVAYFLNRKALEFAQNRQETTRALSPREIDAMTLLALGYSRAQVAHSLSISEHTLRAYIESARSKLGAQNTTHAIATALSRGLI
>LHCD01000006.1
HVVTPANAHRYGDAMEQAWRLRHQIFVEEKGWDLARPDGREIDQFDTPHAVHFLAME-GDTVIGYSRLLPTTRPHLLSDVYPQLCEG-ERPVGPHLWEWTRQGVARSHRARGRVVNPVSIALLTGIVEWGREHGLTALLLQMPTLYMIHVIQLHFRAQPLGLPIQIGGEEIMAATAAFDDRTLNILRDLDRAATPHEIAGLLVGAFKDHGVSYVMAGIV-PEPLPTAGYVLASTMPEEWARRYVTRGYALHDPTVRRLCTTASPFDWSAVQPDTPVAGRVMNEASEFGIRAGLTIPFVTLDGEPGGISFSG--AAI-EIEAADR-IAVNLVATYAVGQLLLMNAPVPGEPVRLSPRERETLQWAAEGKTDAEIGVVMGITASGVDYHLRSARTKLDTVNKAHTVAQALRAGLI
>AXPH01000002.1
ELLSESLEGLSAAMIAELGRYRHQVFIEKLGWDVVSTRDQEFDQFDHPQTRYIVAMG-RQGICGCARLLPTTDAYLLKEVFAYLCSE-TPPSDPSVWELSRYAASAA---DD---PQLAMKIFWSSLQCAWYLGASSVVAVTTTAMERYFIRNGVILQRLGPPQKVKGETLVAISFPAYQE--GLRSEMQPIHDSQGVFAVLEKEVRRLGFDYYAYGVRHTIPFTRPKTEVHGTYPKAWLERYQMQNYGAVDPAILNGLRSSEMVVWSDSLFD--QSRMLWNEARDWGLCVGATLPIRAPNNLLSVLSVARDQQNISSFEREEIRLRLRCMIELLTQKLTDLEHPLMSNPVCLSHREREILQWTADGKSSGEIAIILSISESTVNFHHKNIQKKFDAPNKTLAAAYAAALGLI
>FNTH01000001.1
-----TREELDPAHVGAMLRLRKRLFVDHCGWLLSTTGDVERDQFDSWYTEHCLLFA-GAELVGGFRAIRTDYPYLTKSVFPQLAVR-RFPSRRDAWEISRFGVLPGVAR-----SRTARVNYALMFRFAELREAAALVALADLSYERFLTRMDIRTRRYGPPQVIGNDRM------------DAISTIEASDTIDELSSSLHRVIQNYGFSGFAFVDAGRP-DLD-LPYHVGTFPDAWKRAYVQNEFVHADPALARSRRTNTPFSWSSLKLPRAPEAKTMDAAREFGFKDGFVVPFHYRD-RLGAVHSS--S----------------------------------------------------------------------------------------------------
>CP010423.1
EFLSGSTNSLPGGLENELAAYRYKVFVEKLGWELDTPVGYERDQFDKPETIYVVARNSKKEIIGCSRLLPTSEPYLLSEIFPELLNGTPPPHSPFIWEISRFSAMDLKATAGSSSSAIAVGLLRESINYIKQFNATTVITVSPLAVERLIKREGYKVHRGGAPMLVDGHPVIACVIDI-----KTYENLSKAKDKDAFFNTLEKAVNNLGFEYCAYGVRHTYPISSNKPQVINNYPDDWNSTYSSNSYIEIDPTVQHCAQTTQVLFWQAEVFK--NVPYFWEEARSFGIHHGISQSQKDNHGRMGMLTFASANQNHTKTLL-LQAPSLIWLSQLAHNHLAEYLMPTATLDYQLTKREKDILRWTAEGKTSNEISILMSISDRTVNFHVNNILKKLSVSNKTAATVKAMVLNLL
>FWFZ01000011.1
-----RDLHEYGNAYYEYLALRKRFFVDSLGWAIPHDDQVEMDQYDNPKARYSLVIGDEGQVLAGARALPTTATYMLRDAQAGQISGIPAIVSKSMWECTRLVISPDMRG-MKARIDCLDLICRGLVDVAEEQGATELMSLSNLWLLRALKSLGFDASLMSYVNADDGHKYAVMKIP--------------------------------GFAF-------P-------MEEINNLPPDWVEHYTTQRFMLSDPVIRWIYANVGAVRWSDIDL--EDHNRVLAQARTFGLRFGLAVSVFDNNGQRSFGSFARAD-----REFT--EPEIRLLTAY----VTRRHH-EKAPPRNITNAEIEALRMVKDGLRLKQIAHELGVSEGAVKQRLKNAKKKLGAQTGAHAAALAADYGLI
>JH603161.1
-IIAGRLDDLPSNIHHRLGTFRHKVFVQRLHWELPHDATSEWDEFDGGSTVHLVALSADNEVCGCARLMPTTGPYLLRNVFPELAGPGCLPSSPSIWEMSRFAGSGLPDH--RTGSTSGMSLFPYAMALALSFGAIRVIGVVSRPIARLYRRFGLDLRNIGVRTAPAPIDIVACSIDLDPGTF----RLACATDIPSLVESFGHAAGKLGFPHYVISRVTRSRRRTALEMIGARYPQEWVRHYQHRDYASTDPVHRAAFLQSAPYRWHDIIGLSKAERRLLDEAREAGLPAGLSVPLHQSDGSILLFNLSGPLHSV-NDAINS--RLAYLISAQFHFELHRLASMPSRAAHLLTARQLECLTWVARGKTSAEIGEILGRSHYTVDYHIKEAMEALNIRSRTAAAVHATVHGII
>FOTK01000066.1
--LDDDNIARHGDLLEKIYRFRHRLFVERLNWEARRPDGREIDQFDGPGCIHLAHLE-GGEVTAYSRLLPTTRPHLLTEVYPHLAQRGPAPRGATIYEWTRCGTLPARRE-GRHIDPATAGIFIAAAEVARARGLDGLLAQTHPILVNRLMSCGWDVEPLGLPTQYQGHSIMAVYARLTLD--EIVARLKEASKISDILREMRAAGASFGYDVFIIT-NLPAEHSTQNCALVPSWPEGWRKRYFERDYLRIDPVANHVKRTTEPFLWSEAPYREAGAARVMDEATEFGLSQGFCVPIHHLTGPGGGVSFGA--SRL-DLSE-DAKAALHLVSIYAYQRAETLIREPARKAPRLTAREIECLRWTAAGKTSWEASEILSTSQRTVEFHLRNAARKLDAVNRVQCVAEAMRQGII
>ARYJ01000002.1
KIITPDNRGEYRDLIHAMHEMRYRIVVEEWGWHIPGIRGYDKDQFDTDATVYVLVLSRDGDVLASSRLNPTTRPHMMSELFADYCDLQSYPVGSDVWECSRFVTDRKRMRDPVEDFRTRCRLGLGLTVWCLDHGVSRLSWLTHQKFYNLVQR-VWSTEPLGLPRRDGDDWA------------EAIRDIQATTTGTDAIERLAEFSEPYGFNRVFLGQLNPLNVPLKDILYLSNWPEELKTRRLSRLAILHDPIALCAIRSKRPFSWAEAHAHSRIGRMVVDMVHDYGITDGMMFPMHALASISGGVSLGGDRMP---DLSRTQIAELEIVCQTAYYHLEELMGPPYQKLAELSPREAECVQFAAAGKSNWEIAHILGIREDSVKKTLQRACRKLDAVNRAHLVSSAIAHGQI
>CVJX01000001.1
KLFNVNFDSMPERKLDEIFTLRKITFKDRLDWKVTCTDGRESDQYDDENTNYILGII-EDTIVCSVRFIEMKYPTMVTGPFAPYFSDIDLPVD-GFIESSRFFVEKKLARDMGNNSPLSLLLFLAMVNYARSRNYNGILTVVSRGMYILLKRSGWNITVLNQGESEKNEVIYLLHLGVDIDSQ-----FDNDSINEDIKNYIQRRIKAYGDLRYSYLVMNKK--TPLHPTIISNYPMDWVQTYKRNNYHLIDPVILTAKDKVAPFAWDDNSVIKSTDSAVFNLAREYNIINGYTFVLHDNNNNMATLNISNGSDDISDESIETNKEKIQMLLILTHDKMLGLYHKNSNKNNELSPRENEILYWASVGKTYSEVSIILGIKRSTVKFHIGNVVRKLGVLNAKHAIRLGIELKLI
>CM002278.1
----------EMSDLVDMYRFRARVFSDRMGWEVNRFGDLEVDAYDGLSPHYMLIRDESEQVRGCWRLLPTEGPYMLKDTFPQLLHGQDAPQAPDVWELSRFALDSSGNESAFGFTDFAMEAIREIIAFGERRGLRQYVTVTTTAVERLLRRTGIEIHRFGPPVRVGKENAVALTVVLGEQTH-----LSNAGGEDAWADALTEIGAQHGFDYTLFAILPRPGLGFKDIFLKSNYPKEWRETYDKQGLAAIDPTVKHIFGQSRPLIWHEKTFATDCERELYDGAASHGLRSGIIFPIHGPQHETGMLGFATSDAPGT-QGLSERLPMLGMLRDAAFESAQAFLSHVASVVPKVTRREKECLKWMACGKSIWEMSKILTCSEATINFHMTNLRNKFGVTSRAALVYKAARMGLL
>CP000489.1
TTLSFANLHNHGELFANIFRARKQSFIVQKRWNLPQTDDMEFDQYDTPMSRWVAIHE-NGRVLAGVRLTPTTASYMIRDAQLDLLGGEPAPVEAGTWEASRLFVDHTIPQR--ERRRVHFNLVAEMTNSARELGASRLVCLVASTWPRWLVPCGLDAQAMGPVVWIDDGYFQCVSINLAA------------SSRAEINAALAKLKKLAPAGYFIGLHI-RF--AA-PLMQFQTYNKEWAQRYSERAYALRDPTIAWGFSTTGACRWSVLPI--PDPFSILQDAADHGLHYGLV-VAHGPIKSRTIAAFAHDK-----REFTDDE--IDV----ISATLRRL-HEITEPPESLTKAQQEALRCIAEGDRHAAAAAKLGITESAFKARLISARERLMARTTAEALQRAKDYRLL
>LOTR01000047.1
QTFVHEEGRLPHELAADLGRYRRRVFVEQLGWALPSANEFERDQFDRDDTVYVFARNADGDMCGCARLLPTTRPYLLKSLFADLVEDMPLPQSAAVWELSRFAATDAEGGPG-NAEWAVRPMLAAVVECAAQLGARQLIGVTFASMERLFRRIGIHAHRAGPPKQVDGRLVVACWIDIDPQTFDAYQQFSAAEDEQQLFQRIAAYSKRLGFEYCCYGIRVPLPVSKPAVAIFDTYPDGWMAHYQAQNYIEIDSTVRDGALSTNMIVWPDVDNI--EPCPLWQDARDFGLSVGVAQSSWAARGAFGLLSIARHADRLTPAEINMLTLQTNWLANLSHSLMSRFMVPSPAAGVTLTAREREVLCWTAEGKTACEIGQILSISERTVNFHVNNILEKLGATNKVQAVVKAISAGLI
>AOGE01000076.1
--VQAHEYQKHRDLLDQSFRLRKKVFADKLGWEVSVSGLRERDRYDDLHPAYLLWCDEKRRLFGSVRLMPTTGPTLLYDVFRDTFPDACDLVAPGIWEGTRMCIDEDAIAPEIRPDRAFCLLLLALCEVALDSGIHTMISNYEPHMKRVYQKAGAELDELGRSDGYGRLPVCCGAFEVSNRVL-----MLEVEEADSVQDALQIFHLVYGVDFSTYHLAFTIVDVVDTPYVRTTYDAAWISRYLLRDYVKIDPILREGLVRQLPFDWREVDVP-PTAHAFLLDAQRHDIGNGYSIPIVDKS-RRALLSLNSRLTGDDIAQ--YQEEWLELAFLIHHKAIFELYG-AHDPIPQLSAREIECLHWRALGKDSGDIAVLLKLSEHTTRAYLKSARNKLGGGSITYAIARAIQLRLI
>LOWL01000022.1
RTFVHEEGRLPSELAAELGRYRRRVFIEQLGWALPSANEFEHDQFDRDDTVYVFARDAGGDVCGCARLLPTTRPYLLESLFADLIADVALPQSAAVWELSRFAATGDEGGAG-NADWAVRPMLAAVVECAAQLGARQLIGVTFASMERLFRRIGVHAHRAGPPKQVDGRLVVACWIDIDPQTFDAYQQFSAAEDEQQLFQRIAAYSKRLGFEYCCYGIRVPLPVSKPAVAIFDTYPDGWMAHYQARNYIEIDSTVREGALSTNMIVWPDVDRI--DPCPLWEDARDFGLAVGVAQSSWAARGAFGLLSIARHADRLTPAEINMLTLQTNWLANLSHSLMSRFMLPSPAAGVTLTAREREVLCWTAEGKTACEIGQILSISERTVNFHVNNILEKLAATNKVQAVVKAIAAGLI
>MLFO01000032.1
KIIQTQLKDMPSSLLAELGSYRYSVFARGEGWSIPSTPGQEYDRFDRSDVTWLIAWHVRFGICGCARLMQWQEPGNIE-GF-----SVPFDRKEAVWEMSRFSARLDVD------HELPLTILWHAVQLAELSGIDYLVSAATPMLEQMFEQHNVGFEPLTPGLIQSEDNLFAVKIPVKQQGLEVEAQFFLLNNTKELTKALQQQIEALGLDHFALFIRHPVPFTRPKTFLFTTYPPCWIKRYENENYYAVDPILQECSLPGKFIAWGDAVSD--KNEIFWREAKAYGLTSGFSCSLMASNRATGILSVVS-KKALNSHMLPEQQLRLQYLLDLSLQSLLRLDDVSMRLDITLSSRELEILKWTAEGKTAAEISLILSISPYTVNFHQKNLQKRFNAPNKTQVASYAAAIGLL
>JQFM01000038.1
-IIAGRLNELPPHVQTDLGAYRYDVFVRRLGWTIAGHEHAEWDEFDGPSTIHVVALDDAREICGYARLLPTTGPYLLRDVFAHLLGSSPAPQSPAVWEMSRFAASRRRRS-ATEREPLGMAFFPSVLTVAASLGATRVVGVMTPSIERLYRRSGIALHRLGNAMPDAGGSLSACSIDLPR--------LPESRDVRTLVETFRQAALQIGYQHHAIVELSGASHPASIDVVSLHYPSEWVEHYTRNDYFAIDPVHRAAFRYSTPFSWNDVATANLRERHLLMEAEDAGLDNGISIPLHQPLGRVLLVSLSGTAPTHDDAKWRNA-YLLGMQFNLQFQSMRTC-R-PIPPSVHLTDREQMCLTWVARGKSSWVIANMLDISKYTVDFHIENAMEKLNTRSRTFAAVKATRQGLI
>JSWJ01000012.1
--VYAHDLHQHRELAHSMFVDRADQFKTRLGWDVSVDQGEERDEYDALDPLYVIWEQADGRHGGSMRFLPSTGPIMVNDVFPELTGG-DAICSPLIWECTRFCLSRDVS------GNVAGALTLAGLEIMRNFNIAHFAGVFDRRMVRIYRSLGFSPDVIGTM-GKGRDRICLGLWDYSSETY--LEVLDATTSVDGLQEIIQRVCDTFEVDHAMYHWVDSA---G-DHYHFGTYSQGWVERYQEKAYVRVDPVIIGCYQRFHPVDWRRLDWSSKPAREFLQDALAHDVGQGYSIPIRGPNGQFALFTVSHNCDDDTTRFTDKHSRDLILIGHYFNRKALEFEPDRSPEVQPLSPREIDALTLLAMGYSRAQVAKTLTISEHTLRVYIESARFKLGAINTTHAIARALSLGLI
>LMJY01000005.1
------EHALSGRVFRSMFEERKRVFVDLLGWDVPVARRYEIDQFDDDEALYIVITDETGEHAGSARLLQTDRPHILDTIFPNLCDG-VPPTGPTVREITRFCLARRLKARE--RLATRNRLVSALVEYALSNGILTYTGVAEWAWFQQILAFGWECLPLGLPDNNDPRGLTAMRINIAPDTPAFCTVARAASTPYTLLQAVEGITAAMGFRYFALVHHIDLLNPGSTAVRLVNYPRNWVDAFEEGRLYAADPIHRASHTTTIGFAWSKVAAMNPRDHAVLATARSAGLGEGFTIPAHVPGEVNGSCSFAMRTGE--ELNA-EQLPLVQLVGSFAFEAARKIARAPIAAAPQLTERQIECVALVAQGKTDWEIAKILGVGAETVTQHLKDARDRYGVTKRTMLAIRALFDGAI
>MSXS01000014.1
HVVTKANRSIYQAQMEEQFRIRHDIYVKQRKWALDRPDGREIDQFDNDDATYLLMLE-DNRVIGGSRFVPTTKPHLMSEVFAFLANVRGVPRGHDIVEWTRIFIIPEKRT-----AFNLKKIYAGVLEYCLDEGYNKITIVMETWWIPRFLELGWDVIPLGEPMMHDNMEIVAVMVNIEQEKYSFIDHLKKVTSREALLGQFTTFLDGFGYSSWLITGIPPEGHDLSSRIILNGWKTEWYRLYLKENFIDIDPCAKHALQSVNAFRWSEAPFQKKSQQRVMDLAASFGMRQGICVPVHSLDGFQAAVTVAG-SQP--DSSF-KALSCLGLVAMFVHSRAVSFGN-IKKKTKPLSVREREVLSWTSLGMNAQEIGDKIGISVDCVEMYVKRASVKLNTRGRMRTVIEAYKNGEI
>FN545254.1
-------NLLTEKKSKELFTLRKETFKDRLNWAVNCINGMEFDEYDNDKTNYLFGVR-NNTIICSVRFIEMQFPNMITGTFAPFFKHLNLPKG-NYIESSRFFVAKDRTKELNDKYPVFFILCLAMINYAQKGDYDGILTIISHAMLKVVERSGWEVSIIEQGLSEKNEKVYLLLLPIDSRNQ--------DTINNVIKNYLDRELAVFGEFRYAYIILNKR-N-PAELFAITNYPDQWVEIYKERNYQQIDPVVIFALNRVSPFEWDESLSINVDFSKIFDISKDYNVVNGYTFVLHDYNNRLAMLSIMMVSSEVEKKKIKEHKNDLHMLLLDVHEKITSLYREPASGKECFSPRENEILYWASMGKTYSEIATILGIKLGTVKFHIGSVVKKLGVMNAKHAIRLGVELQLI
>LRZX01000002.1
IVQIGRREEFDKKLLGEMHKLRAQVFKERKGWDVSVIDEMEIDGYDALSPYYMLIQEDEAQVFGCWRILDTTGPYMLKNTFPELLHGKEAPCSPHIWELSRFAINSGQKG-SLGFSDCTLEAMRALARYSLQNDIQTLVTVTTVGVEKMMIRAGLDVSRFGPHLKIGIERAVALRIELNAKTQDGFLELERSSGKLEWSAILQKMASDLGFSKILFGLLPKDSQDYENAFIVGNYPAAWREHYDRAGYARVDPTVSHCTQSVLPIFWEPSIYQTRKQHEFFEEASAAGLVYGLTMPLHGARGELGALSLSVEAENRAANRFESVLPTLWMLKDYLQSGAGPAFEHPVSKPVVLTSREKEVLQWCAIGKTSWEISVICNCSEANVNFHMGNIRRKFGVTSRRVAAIMAVNLGLI
>FWFO01000001.1
---------ETADELLAAQRLRYDVFVRELGEMVDHDRGLEQDRFDPFFDHMLVSDDTTGEVVGVYRLLRGEQARALGQFYSEDEYDLTVNSGRKLLELGRSCLHPDYRG-----GMAMFHLWNGLAAYVAEHEVEVLFGVAS----------------------------------------EYLNHVSCAKTLEELWAAHTTKMADFGFDRLLYGYTRYKTEDPEDFVILSNHSQDYIDGFLHSGLYFHAPMLHWALEHEGAKSWQMINQITDEQRQVYQFNLSKGVTAGYTVSFNSVSRSKGAISLCAKEGMTQDRVWAAHGEDILLMNNVAHLKILTL-P-YTAPNRSLTKRQREALEWVGDGKTTQDIAILMGLTSATVEKHLRLAREALSVETTAQAVLKAALH---
>LLKP01000085.1
IVQIGRREEFDKKLLGEMHKLRAQVFKERKGWDVSVIDEMEIDGYDALSPYYMLIQEDEAQVFGCWRILDTTGPYMLKNTFPELLHGKEAPCSPHIWELSRFAINSGQKG-SLGFSDCTLEAMRALARYSLQNDIQTLVTVTTVGVEKMMIRAGLDVSRFGPHLKIGIERAVALRIELNAKTQDGFLELERSSGKLEWSAILQKMASDLGFSKILFGLLPKDSQDYENAFIVGNYPAAWREHYDKAGYARVDPTVSHCTQSVLPIFWEPSIYQTRKQHEFFEEASAAGLVYGLTMPLHGARGELGALSLSVEAESRVANRFESVLPTLWMLKDYALQSGAGLFEHPVNKPVVLTSREKEVLQWCAIGKTSWDISVICNCSEANVNFHMGNIRRKFGVTSRRVAAIMAVNLGLI
>JACT01000001.1
---------QEETVLRSMYEARKRVFVDLLGWDIPVADRYEIDQFDGPSTVYLIAAERDGTHLGSMRLLPTNGPYLLGDIFPELCEK-APPASGKIWEISRFCLSRDLRAAE--RRQVRDHLVTMAASFALEQGIGGYCCVADMPWFSQILSFGWECRPLGLPRTLACGMLGAMQIIITEDTPQFVSSCGEVKDEFALKELLAEITPSLGFDQFALVSHVDLMKAKREAMVITSYHEGWIERSLLGNYYVDDPVHAASMRTVTAFLWSFIPTMTRRQRQILEEAKPYGLAEGLTIPVQAPGEYRGSCSFGG-SKAV-ELTV-DLLGAAQLIGMFAFEAARRLQRAEQPEVPALSQRELDCIDLVACGKTDPEIGVILGISRYTVRQYVDEAMRKYDVYKRTELVVRALFDGQI
>AAMY01000001.1
HIVTAENIGAYQDEMEQAYRLRHNVFVDEMGWDLRKPDGREIDQFDDGRALHMLYIE-NDRVLGYQRMLPSMRPHLLTEVLPHLCEG-DFPVGPHIWEWTRYCVTREHRDRGRILSPAGNQLLSSIVEWGLASGVNKIIIEMNPLWLLRLVQLNFRVTPLGLPQQIGKDSIIAVTAAFDRRTL--------------------------------------------SNVVLHRWPKAWSERYFTQGYLFDDPTIQRVNTSTEPFLWSELEPSTPAPTRVMGEAREFNLGCGFTVPMITLDGQAAGFSLASERADV-PPKV---RRQLQLIAMHAFARALAQ--KYNPAPVNLTPREMDILQWMAEGKSDWEIGVILKVSEHFVDKIARQLRAKLNATNRTQTAATALRHNLI
>CQBG01000007.1
EIFDVKYDELTDIRSEDLYKLRKKTFKDRLNWAVNCSNGMEFDEYDNPDTRYLLGIY-QGQLICSVRFIDLHLPNMITHTFTTLFEDIALPGK-GYIESSRFFVDKTRAKF-GGTYPISYVFFLSIINYSRHHGYTGIYTIVSRAMLTILKRSGWQVEVIKEAYVTENEPIYLLCLPTDQYNQ--------EEIIETLRDYIDRKLIDYDRPRYTYMVINKK-D-PVDIFIVTSYPNEWADIYTTHNYQLIDPVVLTAFRRFSPFSWDENITVELKLSKIFALSKKYNIVNGFTFVLHDTMNNLAMLSLIMDD-DVQEVEGRNDRDRLQMVLIETHEKMLTLSQNKSSSKTLLSPRENEVLHWASMGKTYQEIALITGITSRTVKYHIGNVVKKLGVINAKQAIRLGVELELI
>LPFB01000040.1
RTFVHEEGRLPHELAADIGRYRRRVFVEQLGWALPSANEYERDQFDRDDTVYVFARNGNGEMCGCARLLPTTSPYLLNTLFADLLAGVTQPQSAAVWELSRFAATGEAGS-AEAAAWAVRPMLAAVVECAAQLGARQLIGVTFASMERLFRRIGVHAHRAGPPKMIDGRMVVACWIDIDPQTLDAYHQFSAAEDEQQLFQRIAAYSKRLGFEYCCYGIRVPLPVSKPAVAIFDTYPDGWMEHYQEQNYIDIDSTVRDGALSTNLIVWPDADKA--GASPLWADARASGLAVGVAQSSWAARGAFGLLSIARHADRLTSAEINMLTLQTNWLANLSHALMSGFMVPAPEANVVLTAREREVLCWTAEGKTACEIGQILNISERTVNFHVNNILEKLGATNKVQAVVKAISAGLI
>LIHT01000076.1
----ASYSKVPVTLLETLYALRKKIFSDRLEWKVRVSQAFEFDDYDSAAATYLIGSW-NEVPLAGLRLINTCDPYMLDGPFRSFFDY-PAPRNAGMAESSRFFVDTERARSLGLHAPLTEMLLFSMHNHAASAGLESIITVVSKAMARIVRKSGWEHRVLAE--ASPGETVLLLDMPVNADNH-------------QLIEDFENDLHRIGDFTYAYF-SSPKTRTV-KPVILSNYPDSWLKSYIASNYHLIDPIIKHAWHSITPFFWREARHAGVETDDFLKRSAKYQLSSGATFTLHDASGLFAALSLCNARQQTDDQRIRDKAADIQMSLIRFHDRLTKTQAPPQPTRCKLSSREIGVLKWVAMGKAYSEIAEIFSISERTVKFHMSNVSSKLEVRTAKQAVYKAINMGMV
>FNEE01000011.1
QLITPDCYAEFASELREMHGLRYRVFKKRLDWEVQTEGEMETDPFDSLNPVYLLLKGSDWRTCGCVRLLPTTGPTMLRDTFPALLDEMVVPASADIWESSRFALDLPATAAAGGLAQATYELFAGIIEFGLANNLSGIVTVTDTRIERILRLATWPLSRIGQPQQVGNTEAVAGFLEISYASLTLVEQLSASVDAVDLHEAMASAAAGFDFPFFAYF-TYPSASGD-TPRLISNYPSSWTSHYLQLRYHSVDPVILRGLRGWDTFDWGVDRDHPTSQQEVLEKAAEFGIRGGLTMSMHDHRGRFAALTFASNEAHPPLRSLTRYEKAMQLVAINVHIHARRLAEDCVVDGITLTPREFECLKWAACGKSAWDISQILGVSKRTVTFHQENAKAKLGVRTINQAIVRMAA----
>LZTH01000023.1
---TTQELMERPDLWEAVHRLRYQIFVEEMGWDLRRPDGFEVDQFDHDEAVHQIVLR-GNEVAGYQRMLPTTRPHLLTEVLTDLSEG-TPPSGPNIWELTRYAVAPGFRDGRRGVSTVGTELIAGFVEWGLKRGVDKVIIEFEPMWVLRALQLHFLATPLGYQRTYGNQQVVATLLSFNEHTLEYIDQLQHAGTAAAVCEKLLGITSDFGLTALMAGT-VPQSGQQKQHVLLCDWPVEWLERYVARNYVDHDPVVSHMKQLQAPFQWREAAQGDKSSGEVMGDAGAFKLRDGLAFPLITLDGQIVMVSLGGEAVQLSAAEF----GLVSLVSTYAVGRAMQLHTTKTIDHIELTPRERECLQWAAVGKSEWEISQILGISEHTSEKHLLNAKSKLGAVNRVQAVAEAIRRGYI
>APQY01000009.1
NIIAGFQNNFSEGLYTKFKSYRYRVFVEYLGWELNCPNDEELDQFDKIDTAYVVAQDRESNIIGCARLLPTTQPYLLGEIFPQLLNGMPIPCSPEIWELSRFSAVDPSSSSQAVSSPVSIAILQEAINFAREQGVKQLITTSPLGVERLLRAAGFRAHRVGPPMTIDGYSMFACLIDI-----DLLSAFLVVKNEYQLFEIVKSTASRLGFDYCAYGMQSPLSIAEPKTIMLNNYPEAWQKRYVERQYVKIDPTVQHCMVSLQPLVWSSQSAKTQAEKDFWEEARSYGLNVGWAQSSRDFIGTRGMLTLARSNDQLSEKEQKAQYTNMYWLTQTVHSSIAKIVNDVEFANLYLTNREKEALRWTAEGKTSAEIAQILGVTERTVNFHLSNSMQKLNVNNKISAAIRAVMLGLL
>CP002581.1
--------DDLAELFRPLAEYRHAVFVEKLGWPLAVRDGLELDQFDGAGTRYLIGRDGNGAICGCARLLPTRGAYLLSDVFASLLDGAAPPHDDRVWELSRFAVTHPADA-GRAVDAATRAMLGASVRLAAECGAERLITVSPLGIERLLLRMGVDAHRAGRPQRIGGKPIFACWIELNRQTANWLDEFSRCKSYDEVLAVLTRAASALGFEYAAHGMRKPFPIHNRQTVMISNYPDTWRERYVHARYVEVDPVVRAALGSNEPVVWSAGSG--LSAAEFWGEASSFGIVEGWSAASRGANGTVGLLTLSRSDD-LIDAEQASYRGVVLWLAQTAHAVVAPFLPGGNVAGSPLTQREIDVLKWTADGKTAHEISMILSIAESTVNFHVKNIVAKLDVTNKIQAVAKAALTGLL
>MUUU01000089.1
QTFVHEEGRLPHELAADLGRYRRRVFVEQLGWALPSANEFERDQFDRDDTVYVFARNADGDMCGCARLLPTTRPYLLKSLFADLVEDMPLPQSAAVWELSRFAATDDEGGPG-NAEWAVRPMLAAVVECAAQLGARQLIGVTFASMERLFRRIGIHAHRAGPPKQVDGRLVVACWIDIDPQTFDAYQQFSAAEDEQQLFQRIAAYSKRLGFEYCCYGIRVPLPVSKPAVAIFDTYPDGWMAHCQAQNYIEIDSTVRDGALNTNMIVWPDVDRI--DPCPLWQDARDFGLSVGVAQSSWAARGAFGLLSIARHADRLTPAEINMLTLQTNWLANLSHSLMSRFMVPSPAAGVTLTAREREVLCWTAEGKTACEIGQILSISERTVNFHVNNILEKLGATNKVQAVVKAISAGLI
>FQYJ01000002.1
IVIDGLNQHEFKDILDEMFKLRARVFGDRLGWEVNIQDGRERDHFDDLHPAHVVSLNDEGEVVGCMRLLQTTGPHMLADVFNSILDGEPPIRSAQVWEATRFCVDTKKLGRGNSVSYVTSEVMIGSFEYAMDAGVRDAVAVIDPVMNRVLQRSGAPYDYVGTAKPMGKVVAMAALMDCSEERI---------HGERSAYDIINSVCNELGFDYASYATTHPV--KG-DVQGYANYPDEWKLHYGSQGYHHLDPTLYQAALSIAPVDWSRFNH-DEKFNAVFRDAHDFGITDGLTVPVRGPYGECGMLSVTKDCSDTEKKLKRHVMGDLQMAAVQAHDTVMQSLA-KALYLPSLSRREREILQWVAEGKSQQDIGDILSISHRTVEVHLRSGREKLGALTTAQAIGRAIGLGL-
>KU365918.1
TVVSRHESQLSPTLRDDLGRYRHAVFIKQLGWRLPAQCGHEVDQFDHADTRYTLALDSEEKVHGCARLLPTTRPYLLADVFGFLCDR-PLPRQHDTWEISRFAASALE---N---GKLPMRVFWHTLHTAWTLGANSVVAVTTPALERYFLRHGVALSRLGQPQRVNRDHLLALDFAAYQ---DLRMEILKQQESAQVFALLEREVRSLGFDFYAYGVRHSIPFTRPKIDIYGSYPQAWIERYQQQNYAAIDPTILNGLRSTEMVVWSDALFG--KGSVLWGEAREWGLRVGATLPIHTPDSALSVLSVARECTAISAVELGEIRLRLRCIIELATTRLGELGHPSQVEQLELSAREREILQWTADGKSSGEIALILGISVNTVNFHLKVIQKKFGAANKTLAAAYAAVLGLI
>LJSR01000005.1
-IIQAHEYQKYAAVLDQMFRLRKKVFADTLGWDVPVIGPYERDSYDALAPAYLVWCNDRTRLYGGMRLMPTTGPTLLYDVFRETFPDAADLIAPGIWEGTRMCIDEEAIARDFDAGRAFSMMLLALCECALDHGIHTMISNYEPYLKRVYKRAGAEVEELGRADGYGKYPVCCGAFEVSDRVLPAFE---QIKAAANVDAAIRILQAEYGLDFVTYHLAQTIASKIDSPFVRTTYPDAWVSRYLLNSYVKVDPIVKQGFERQLPFDWSEVEPT-PEAYAMLVDAQKHGIGNGYSIPVADKAQRRALLSVNA-RIPVEWTELRRCRNEWIEIAHLIHRKVYEL-HGENDPVPALSPREIECLHWTALGKDYKDISVILGISEHTTRDYLKTARFKLGCATISAAASRAVQLRII
>JNGI01000154.1
----ANFSSLSQEKSEEFFMLRKNIFKDRLQWAVSCTDEKEFDCFDNETANYICGII-NGMIICGTRIIDMKYHNMLDDTFSAFFEDVELPSG-NFLESTRFFVDKERTSLLGKRYPVTLVLFLSLINYAQRHHYDGVLAVASHPMMRIIRKSGWNVDVLKTGMSEKNEPVYLLLGHADPASQ--------------IREKLETALNALGELTWAYVVLSK-KNMS-CIFGVTNYPDEWVTQYREKGLQYTDPVVITALNKLTPFPWDETLLSDFNFGKLFNQASQFGLINGYTFPLHDYNNNLVTLSFIVPSVKRAMQTLAQHKGDIAILLASVHETYLTLISETTDGMNQFTSRENEILYWTSVGKTYQETGMILGIKVRTVKFHMSNIVKKMGVANARHAVRLGVELQLI
>AYXC01000012.1
----TQQLMERPDLWEAVHRLRYKVFVDEMRWDLDRPDGLEIDQFDHNEAEHHLVIR-NGELAGYHRMLPTTRPHLLSDVMPELCEG-KRPSGPNVWELTRYAVAPGFRDGKRGVSTVGTELIAGFVEWGLARNVDQVIIEVEPVWVLRTLQLHFLATPLGYQRTYGNQQVVATLLTFNEHTLEYIDRVQRADTSAAVCEQLLSVTSNFGLTALIAA-TVPQSSQTKDHVLLCDWPSEWLERYLSRNYVDHDPVVSHLKQFRAPFQWRDAVQSDKSSAEVMRDARQFKLRDGLAFPLITLEGQIALVSLGGEAVELSEAEF----AMVSLASTYAIGRAMQLQTTKSIDHIELTPRERECLQWAAVGKSEWEISQILGISEHTSEKHLLNAKSKLGAANRVQAVAEAVRHGYI
>LWEP01000512.1
----------TDADVQAAQRLRYDVFVQELGPMVDHTAGLEQDRFDPYFDHLLLTDLRNGKLAGVYRVMRGDMAARAGGFYSETEYDLTPNSGRKLLELGRSCLDPAYRG-----GMAMHHLWAALGRYVAEHEIEVLFGVAS----------------------------------------DYLHQIAHSPTIEELWDAHTRQMADYGFDRLIYGFRTPTSLDPADFVILSNQSPEYLNGYLHSGLYFNAPMLRWALNNEGACSWGALPEISESEKRVVDFNARMEVTAGYTISFRSISASKGALTARRGLTQDEDAIWDEHGADIQLMNEIAHLKILSL-P-YSSPNRSLTRRQLEVLQWVGDGKTTQDIALLMGLTAPTVEKHLRLAREALSVETTAQAVLKAA-----
>ARYZ02000134.1
-------EHPRWEVENELYRFRNRVFSDRLGWDVESHRGLEQDSFDTPDTHWVLIED-EEGLCGCIRLLSCAQDYMLPSIFPTALAGEAPPRSSDVWELTRLAIDANRARMGNGVSELTCVIFREVYAFARAKGIRELVAVVSLPVERIFRRLGLPIERLGQAVDLGAVRGVGIRFHLDERFAEYLEHFTSVTDGDRLAELIGRFTLGMGYDYYRFALIIPMSMQRPKVVLFNQCPDSWVQAYTANHMLACDPIIQVARKQTLPIYWNRLDERQEGSLDVMGLAAEFGLRNGISFPLHGAAGENGILSFITAERAS-DLLL-ESSPILSWMSNYIFEAAIRIVRREDDPQEALTDRETECLFWASEGKTSGEIACILGITERTVNYHLNQVTRKTGSMNRYQAIAKGVSSGIL
>JEZC01000010.1
NIIAGFQNNFSEGLYTKFKSYRYRVFVEYLGWELNCPNNEELDQFDKVDTAYVVAQDRESNIIGCARLLPTTQPYLLGEIFPQLLNGMPIPCSPEIWELSRFSAVDPSSSSQAVSSPVSIAILQEAINFAREQGAKQLITTSPLGVERLLRAAGFRAHRAGPPMTIDGYSMFACLIDI-----DLLSAFLVVKNEYQLFEIVKSTASRLGFDYCAYGMQSPLSIAEPKTIMLNNYPEAWQKRYVERQYVKIDPTVQHCMVSLQPLVWSSQSAKTQAEKDFWEEARSYGLNVGWAQSSRDFIGTRGMLTLARSNYQLSEKEQKAQYTNMYWLTQTVHSSIAKIVNDVEFANLYLTNREKEALRWTAEGKTSAEIAQILGVTERTVNFHLSNSMQKLNVNNKISAAIRAVMLGLL
>LKAE01000027.1
IVQIGRREEFDKKLLGEMHKLRAQVFKERKGWDVSVIDEMEIDGYDALSPYYMLIQEDEAQVFGCWRILDTTGPYMLKNTFPELLHGKEAPCSPHIWELSRFAINSGQKG-SLGFSDCTLEAMRALARYSLQNDIQTLVTVTTVGVEKMMIRAGLDVSRFGPHLKIGIERAVALRIELNAKTQDGFLELERSSGKLEWSAILQKMASDLGFSKILFGLLPKDSQDYENAFIVGNYPAAWREHYDRAGYARVDPTVSHCTQSVLPIFWEPSIYQTRKQHEFFEEASAAGLVYGPTMPLHGARGELGALSLSVEAENRAANRFESVLPTLWMLKDYALQSGAGLFEHPVSKPVVLTSREKEVLQWCAIGKTSWEISVICNCSEANVNFHMGNIRRKFGVTSRRVAAIMAVNLGLI
>JRUP01000002.1
KVIQTQLKDMPSSLLAELGTYRYSVFARGEGWSIPSTPGQEYDRFDRSDVTWMIAWNARQGICGCARLLPWHEPEVPEGMV-------LPFDQEKVWEMSRFSARLEVD------AELPLTILWHAVQLAELSGMEYLISSATPMLEKMFEQHHVVYEPLSPGLIQSEDNLFAIRIPVHQPALETENEFQALTEVIQVKTLLQKHIEAMGFDSFAFLVQHPVPFTRPRVFLFSTYPESWVKRYESENYYAVDPVLLLCQRPGRGVEWTRDLFT--GAGNLWAEANAAGLNSGFSCSAMAPNRAIGILSIASSLHSQTHLRV-QLEVKLHLLAELSLRVLERLNDSSMALSNDFSQRELEILKWTAEGKTSAEISLILAISEHTVNFHQKNMQKRFNVSNKTQIACYAAAIGLI
>LDTD01000001.1
QLIRHTARPLEHPVLRRMFAARKAVFVDLLGWDVPVIDGRELDQFDDGDARYLVVTDAAGAHRASARLLPTIRPHLLDTLFPGLCTD-GPPTGPAIFEITRFCLDRSLGAR--NRRTARDALVLALVDHGLAHGIACYTAIAGLGWSRQILAFGWRCHALGPAQVIGGEQIMALEIAIEPDTRELMDLVDAARDADDLAAAMMRITRHLGFDHFALAHHVDLRAARGEAILLHDYPPEWVDYYEANRLGVSDPVHRASHVTSVGFQWSRIPAMTAVDRRTLALGREQGIGDGFTVPANVPGEAHGSCSFALGTGH---AMAPEALPLAQLAGAFAFEAARRLWGARTDPAPSLTDRQRDCVLWIARGKTDWETSRILGISEETITCHVRQACERYEVNKRTSLVIRTLFDGTI
>LLQP01000057.1
ELLSESLEGLSASMIAELGRYRHEVFIEKLGWDVESTRGQEFDQFDHPQTRYIIARSPREGICGCARLLPTTEAYLLKDVFAYLCSE-TPPSDPSVWELSRYAAGAA---DD---PQLAMKVFWSSLQCAWYLGASSVVAVTTTAMERYFIRNGVVLERLGPPQKSKGESLVAISFPAYQE--GLRSEMQPIHDSQGVFAVLEKEVRRLGFDYYAYGVRHTIPFTRPKTEVHGTYPKAWLERYQMQNYGAVDPAILNGLRSSEMVVWSDSLFD--QSRMLWNEARDWGLCVGATLPIRAPNNLLSVLSVARDQQNISSFEREEIRLRLRCMIELLTQKLTDLEHPLMSNPVCLSHREREILQWTADGKSSGEIAIILSISESTVNFHHKNIQKKFDAPNKTLAAAYAAALGLI
>JRKT01000043.1
TTLSFTNLHNYGELFANFFRARRQSFIIQRNWDLPQVDGMEFDQYDTPQSRWVAVHD-GGKVLAGMRLTPTTASYMIRDAQRGILGGGEAPVDDHTWEATRLFVSHDTPQ--SIRRRVHAQLVDTMVSCARGVGATRLLSLNGEAWPRVFSRCKIEAEAIGRLCWIDDGYYQCTAIN---------------SSRAEITATLARLRKLAPMGYFIGLHIRY---AA-PIMQFQAYPKAWTDHYAERGYALRDPTIAWGFSTTGSIRWSVLPI--PDPFGIIAEGARFGLNYGVIVSCGALK-SRTIAGCAHDK-----REFTDDE--IEA----ISTLVRRL-HDATEPPESLTKAQQEALRCIAEGDRHAAAAAKLGITESAFKARLISVRERLMAKTTAEALQRAKDFRLL
>FWFT01000002.1
---YGSQLDAYPKLSDTMFRDRAAQFRDRLKWDVAVDQGYERDEYDACDPLYVIWQQPDGSHGGSMRFLPTTGPTMVNDHFSDLMDG-DRVQSPHIWESTRFCLSCD---SN---SRVAAALVLGGIEIGRGFGITQCVGVFDARMVRIYRMIGASPDVLGSTG-EGRAKISVGLWTFDP---RHLATLEQATELSALQTCTEALRDHYGVAHLGYHWVSA---DG-EQYGCGTYSIEWITRYVQNDYVRIDPVIIGCFQRFHPVDWKELDWSSKPAIAFRKEAIEAGVGQGYSIPIRGPSGQFALFSLSHNATDEDADFTETHRRDLILCAHSFNQKALEIEDKRPEPVKPLSGREVDVLTYLAMGYSRGQVAQTLNLSEHTLRAYIESARFKLSASNTMHAIARAVSEGHI
>LXJZ01000119.1
------RQEFDNADINEMYRLRARVFHGRLGWDIPTIAGMEIDGYDALGPHYMLIQGEDRRVRGCWRLMPTEGPNMLKDTFPQLLHGADAPVGRHIWELSRFAIETGGEEQSFGFADVTMQAIHELVTFADRMGITRYVTVTTTPIERLLRKTGIEISRLGSPLQIGVERAVALDIAVSPKTR------LDAADEAEWFGAIAGLAENWGFDKLLVAVLPRPTMRLEDAYVRSTYSPVWRRTYDEQGLVHIDPTVTHCATRASPLIWSPDVFATAPQQSMYEEARSHGLRAGITLPIHGPNQQAGMMCFVNDSNPTD-EFWNVALPNLVLLRDLVIDTSQRHLDTAQTLLPKLTPRERECLKWTARGKSTWEISHILNCSEAVVNFHMKNIRTKFGVNSRRAAAVIATQLGLI
>CP012097.1
EIFDVNYNLMSDNRSKELFSLRKKTFKDRLDWIVKCENNMEFDEYDSEHATYLFGTY-KEIVVCSLRFIEIKYPNMITGTFKSYFNKIELPEG-NFVEASRLFIDKERVQAQLQKKPISSILFLSMINYARNYGYQGIYAIISHPMLIIFQRSGWEISVIEQGQSEKNQRIYLIYMPVDDRN------------------------SEYSNVKYAYAIMNKR--NPANFAIISNR-TEWFKFYTENNYQFIDPVLITASRRITPFSWDENLMIGLKLPRIFDMAKNYNIVNGYTFVLHDHNHNLVVLSIMIDKHCDDEGEIAANQDKLQMLLITTHDKTTELYKEKMNNKEIFSKRENEIIYWASMGKSYQEIALILGIKLTTIKYHIGNAVKKLGVTNAKHAIRLGVELQLI
>AUTA01000101.1
RILNGKTRAQHPRAVDDMFRLRKRVFHDFLKWDVQTDGAWEIDNYDTANPLYVLSYAPDGRLRGSLRLLPTLGPNMLDDTFPILLGDNPEIRSASVWESSRFCIEPEISQASNQVTIAAAELMCGVGELGLASGISHIVTVTDVFLERMFRRMGCPGERIAEPHRIGSVFAVAVAWEVTNDLL-----------------------RTFRIAHLLYLEAEPYADELKICRLHHTFGAYAAEIYRSRGLHRIDPILKLALGGVRPVEWTMARHRFPECEPLFQAAQEIGISEGVALPLPSPAGRTALLAINVNMPADETAYRRQHLRDFQLAANLFHAAMLEHGAMLSARDMRLTGRETEVLTWAAAGKSYWEIATILGISERTVRFFMTNARRKLNVVSNTQAVAQAVRHALI
>CP018820.1
------PESAHTLALETMFADRKAQFVDFFAWDVPVVDGREIDQFDTAAAVYILALGPDGRHEASLRMLPSWLPHLLGDIFPHLCIG-GAPVGPRIWESTRLCLPSRHGT--ARRRELRNELISAMADFALARGIDEITGVIPDGFRREVLAMGWRAEPLGPAVRMEGGPIGAFRIAVTPDMR--------------------------------------------GMVDIRHYPEGASRRIIDKCRFRRDVIMRGCLLIETAATWSQLYERLDSADRIIELGRRENLIEGVTVPCAKLGFCFGSCTFAGFTNAR-RAEL-A-VGPAQTFGLFAFQRARQLSGSLLAPRPRLKPGQRDCIVLSGRGHRNKEIAYRLGLTERTVESYLRDACRAYGVRTAKELRVAAVLAGEI
>LPAB01000084.1
RTFVHEEGRLPHELAADIGRYRRRVFVEQLGWALPSANECEHDQFDRDDTVYVFARNGNGEMCGCARLLPTTSPYLLNTLFADLLAGVTPPQSAAVWELSRFAATGEAGS-AEAAAWAVRPMLAAVVECAAQLGARQLIGVTFASMERLFRRIGVHAHRAGPPKMIDGRMVVACWIDIDPQTFDAYHQFSAAEDEQQLFQRIAAYSKRLGFEYCCYGIRVPLPVSKPAVAIFDTYPAGWMEHYQEQNYIDIDSTVRDGALSTNLIVWPDADKA--GASPLWADARASGLAVGVAQSSWAARGAFGLLSIARHADRLTSAEINMLTLQTNWLANLSHSLMSGFMVPAPEANVVLTAREREVLCWTAEGKTACEIGQILNISERTVNFHVNNILEKLGATNKVQAVVKAISAGLI
>JTDQ01000008.1
QTFVHEAGRLPAHIAAELGSYRYRVFVEQLGWQLPSEDEFERDQYDRDDTVYVLGRDANGEICGCARLLPTTRPYLLQEVFPHLLADHPAPRSAHVWELSRFAATPEEGADAGSLAWSVRPMLAAAVECAARRGARQLIGVTFCSIERLFRRIGVHAHRAGAPVSIDGRMVVACWIDIDAQTLDAYHQFNTAENEQQLFHQVSAYSKRLGFEYCCYGIRVPQPGSQPLVEIFDTYPPGWMAHYQARNYIEIDPTVRDGAASPNMIIWPDADAA--EQPSLWRDARDFGMSVGVAQSSWAARGVFGLLTIARRSDRLTPAEINSLTLQANWLANLSHSLMGRFLVPSPAASISLTKREREVLSWTSEGRTASEIGEQLNISERTVTFHINNILAKLGAANKVQAVVKAIGMGLI
>AYWH01000005.1
----TQQLMERPDLWEAVHRLRYKVFVDEMRWDLDRPDGLEIDQFDHDEAEHHLVIR-NGELAGYHRMLPTTRPHLLSDVMPELCEG-KRPSGPNVWELTRYAVAPGFRDGKRGVSTVGTELIAGFVEWGLARNVDQVIIEVEPVWVLRTLQLHFLATPLGYQRTYGNQQVVATLLTFNEHTLEYIDRVQRADTSAAVCEQLLSVTSNFGLTALIAA-TVPQSSQTKDHVLLCDWPSEWLERYLSRNYVDHDPVVSHLKQFRAPFQWRDAVQSDKSSAEVMRDARQFKLRDGLAFPLITLEGQIALVSLGGEAVELSEAEF----AMVSLASTYAIGRAMQLQTTKSIDHIELTPRERECLQWAAVGKSEWEISQILGISEHTSEKHLLNAKSKLGAANRVQAVAEAVRHGYI
>LPBS01000013.1
RTFVHEEGRLPPELAADLGRYRRRVFVEQLGWALPSANEFERDQFDRDDTVYVFARNAGGEVCGCARLLPTTRPYLLKSLFADLIDDVALPQSAAVWELSRFAATGDEGGAG-NAEWAVRPMLAAVVECAAQLGARQLIGVTFASMERLFRRIGVHAHRAGPPKQVDGRLVVACWIDIDPQTFDAYQQFSAAEDEQQLFQRIAAYSKRLGFEYCCYGIRVPLPVSKPAVAIFNTYPDGWMAHYQAQNYIEIDSTVRDGALSTNMIVWPDVDRI--DPCPLWQDARDYGLAVGVAQSSWAARGAFGLLSIARHADRLTPAEINMLTLQTNWLANLSHSLMSRFMVPSPESSVTLTAREREVLCWTAEGKTACEIGQILSISERTVNFHVNNILEKLGATNKVQAVVKAIAAGLI
>LWFD01000047.1
---------QTEADVQAAQRLRYDVFVRELGPMVDHAAGLERDRFDPYFDHLLLTDRRCGKLAGVYRVMRGDMAARAG-GFYSAAEYDLAPSGRKLLELGRSCLDPAYRG-----GTAMHHLWAALAGYVAEYEIEVLFGVAS----------------------------------------------------EELWDAHTRQMADYGFDRLIYGFRTPTSLDPADFVILSNQSTEYLNGYVHSGLYFNAPMLRWALNNEGACSWGSLAEISETEKRVIDFNASMDVTAGYTISFRSISGAI-ALTARRGLSQDEDAIWATHGADIQLMNEIAHLKILSL-P-YSSPNRSLTRRQLEVLQWVGDGKTTQDIALLMGLTAPTVEKHLRLAREALSVETTAQAVLKAA-----
>FPCB01000016.1
HVIDRASRGAYADALAQHHALRRAAAEESGCRTLRAVDAAGRDRFDGEATCYLLAIDGDGQVAAGTRLLPSDAPTLLSEIFPYLADIRGFARGPGTWECTRFFASARFRE-DRPLSRAAGVVAAGMIEHCLEHGIPRLNLVTETYWIPQMAEIGWNPRPLGLPAVSAGVSLCAVTIAMTEEALDLIDGLDGMSDPLDVQKTIFDLVARCGFSYFVIT-RLPQERIG-PNLLLSVWPEGWLAHYDRAGHYRHDPVVHHCLRTTEPFAWSEVPYAAPQARRVMEEAREHGMGAGYCVPVHDAGGFQGGISLAGERVEM---TP-RVRRAIHLLGLYAWSAAART-T---------------------------------------------------------------------
>LPUX01000050.1
RIVNGNARGQHPRAIDEMFRLRKRVFHDFLKWDVKTEGNWEIDHYDKANPLYVMSYSETGKLRGSLRLLPTLGPNMLDDTFPILLGGNPEIRSASVWESSRFCIDPDISQSSNQVTVAAAELMCGVGELGLASGISHIVTVTDVFLERMFRRMGCPGERIAEPQRIGNVYAVAVAWEVTWSLL------------QQFFALMRRT---FDIAHLLYLEAESTPEGLKVCRLHHTFGAYAEELYLSRGLHRIDPILRLALGGVRPVEWATARRRFPECEPLFQAAEDIGLSEGVALPLPSPAGRMALLAISANMPPAESEYRRCHLRDFQLAANLFHASMLEQSDAIDERDTRLTGRETEVLTWSAAGKSYWEIATILGISERTVRFFMSNARRKLNVVSNTQAVAQAVRHALI
>CAAF010000067.1
----TQELMERPDLWEAVHRLRYKIFVEEMGWDLKRPDGLEIDQFDHDEAVHQLVIR-NGELAGYQRMLPTTRAHLLTDVLADLYEG-TPPSGPNVWELTRYAVAPGFRDGKRGVSTVGTELIAGFVEWGLKRNVNQVIIEFEPMWVLRALQLHFLATPLGYQRTYGNQQVVATLLTFNDHTLEFIDQLQHANTPALVCEKLLGITSEFGLTALMAGT-VPQPGQQKDHVLLCEWPVEWLERYVSRNYVDHDPVVSHMKQLQAPFQWREAAQGDKSSGEVMGDAGEFKLRDGLAFPLITLDGQIVMVSLGGEAVELSGAEF----GLVSLVSTYAIGRAMQLHTNKTIDHIELTPRERECMQWAAVGKSEWEISQILGISEHTSEKHLLNAKSKLGAVNRVQAVAEAIRRGYI
>LXBC01000178.1
----HRGGRMPSDLAADLGLYRHRVFVEQLGWKLPSSEGFERDQYDRDDTVYVFARDDDGEICGCARLLPTTRPYLLKELFPTLVADMPLPQSAAVWELSRFAANAEDPAGGGNPAWAVRPMLAAVVECAARLGAKQLIGVTFLSMERLFRRIGVHAHRAGPAQQIDGRMVVACWIDLDAQTLDAYLQFSAAENEQQLFQQIAAYTKRLGFEYCCYGIRVPLPISKPVVAIFDTYPNGWMERYQEMNYLEVDPTVREGALSSNMIVWPEASA--SDATTLWSDARDHGLAVGVAQSSWASRGVFGLLTIARHTDRLT-AEINHLTLQANWLANMSHSLMSRFLVPKPESGVALTHREREVLCWTGEGKTACEIGQILSISERTVNFHVNNILDKLGATNKVQAVVKAIAMGLI
>LZQF01000012.1
IVQIGRREEFDKKLLGEMHKLRAQVFKERKGWDVSVIDEMEIDGYDALSPYYMLIQEDEAQVFGCWRILDTTGPYMLKNTFPELLHGKEAPCSPHIWELSRFAINSGQKG-SLGFSDCTLEAMRALARYSLQNDIQTLVTVTTVGVEKMMIRAGLDVSRFGPHLKIGIERAVALRIELNAKTQDGFLELERSSGKLEWSAILQKMASDLGFSKILFGLLPKDSQDYENAFIVGNYPAAWREHYDRAGYARVDPTVSHCTQSVLPIFWEPSIYQTRKQHEFFEEASAAGLVYGLTMPLHGARGELGALSLSVEAENRAANRFESVLPTLWMLKDYALQSGAGLFEHPVSKPVVLTSREKEVLQWCAIGKTSWEISVICNCSEANVNFHMGNIRRKFGVTARRVAAIMAVNLGLI
>LPCU01000065.1
RTFVHEEGRLPSELAAELGRYRRRVFIEQLGWALPSANEFEHDQFDRDDTVYVFARDAGGDVCGCARLLPTTRPYLLESLFADLIADVALPQSAAVWELSRFAATGDEGGAG-NADWAVRPMLAAVVQCAAQLGARQLIGVTFASMERLFRRIGVHAHRAGPPKQVDGRLVVACWIDIDPQTFDAYQQFSAAEDEQQLFQRIAAYSKRLGFEYCCYGIRVPLPVSKPAVAIFDTYPDGWMAHYQARNYIEIDSTVREGALSTNMIVWPDVDRI--DPCPLWEDARDFGLAVGVAQSSWAARGAFGLLSISRHADRLTPAEINMLTLQTNWLANLSHSLMSRFMLPSPAAGVTLTAREREVLCWTAEGKTACEIGQILSISERTVNFHVNNILEKLAATNKVQAVVKAIAAGLI
>EU402441.1
---TTQELMERPDLWEAVHRLRYKIFVEEMGWDLRRPDGLERDQFDHDEAIHQIVIR-GDEVAGYQRMLPTTRPHLLTEVLTDLSEG-IPPSGPNIWELTRYAVAPGFRDGRRGVSTVGTELIAGFVEWGLKRGVDKVIIEFEPMWVLRALQLHFLATPLGYQRTYGNQQVVATLLTFNEHTLEFIDQLQHAATAAAVCERLLGITADFGLTALMAGT-VPQPGQQKQHVLLCDWPGEWLERYVARNYVDHDPVVSHMKQLQAPFQWREASQSDKSSGEVMGDAGAFKLRDGLAFPLVTLDGQIVMVSLGGEAVELSAAEF----GQVSLVSTYAVGRAMQLHTSKSIDHIVLTPRERECLQWAAVGKSEWEISQILGISEHTSEKHLLNAKSKLGAVNRVQAVAEAIRRGYI
>JYLN01000001.1
YITTGTRLTLPTELWQALLLYRYRVFVEKLGWHLDCAVGEELDQFDRDDTVYVIARQ-GPHIVGVARLLPTHKPYLLKEVFPQVLGGRALPHSAHIWEISRFAAVDLQQQTHSLSSPNAVALLHEVLKVAACHKVRQLITVSPPGITRLLRNAGFDAHCEGKLTVIDGHKIMANWISVP----DVLDTIDNARTEAELLARIVSTAKHLGFDYCAYGIRIPIPVTRPKIVMSNNFLPSWRQRYAHCKYIAVDPTVQHCTKSTIPIVWDEQMTR--QNPQMWEEARGAGLAHGWAQSCLDGRGSGGMLTLARSNDPITAQELAANQKYMRFLVHVAHQGFLRVLTPQLPQEKTLSQRECEVLKWAADGKTAHEIGLILSLSRETIKFHLRNAGSKLGVHNCTATVVRATSLGLL
>LLOW01000001.1
IVQIGRREEFDKKLLGEMHKLRAQVFKERKGWDVSVIDEMEIDGYDALSPYYMLIQEDEAQVFGCWRILDTTGPYMLKNTFPELLHGKEAPCSPHIWELSRFAINSGQKG-SLGFSDCTLEAMRALARYSLQNDIQTLVTVTTVGVEKMMIRAGLDVSRFGPHLKIGIERAVALRIELNAKTQDGFLELERSSGKLEWSAILQKMASDLGFSKILFGLLPKDSQDYENAFIVGNYPAAWREHYDRAGYARVDPTVSHCTQSVLPIFWEPSIYQTRKQHEFFEEASAAGLVYGLTMPLHGARGELGALSLSVEAENRAANRFESVLPTLWMLKDYALQSGAGLFEHPVSKPVVLTSREKEVLQWCAIGKTSWEISVICNCSEANVNFHMGNIRRKFSVTSRRVAAIMAVNLGLI
>MEDA01000005.1
ELFDVDYNLLPDNRSKELFSLRKKTFKDRLDWLVNCENNMEFDEYDNRHATYIFGTY-QDHVICSLRFIETKYPNMISDVFDNYFNDIKLPEG-NYVEASRLFIDKARIQALQHQAPISTMLFLSMINYARSCGYEGIYAIISHPMRIIFQRSGWHISVVKTGCSEKNKNIYLIYLPIDDANR--------ETINASIKEELERGLSKYNNIKYAYAIMNKR--NPTSFSIISNR-TEWFEFYIKNNYQFIDPVLITASHRITPFTWDKDLEIGLKLPKIFDMAKNYNIINGYTFVLHDHHHNLVVLSIMLDKHCDDEQQIDNNKAEIQMLLITMHGKMTALYQEKMNQREFFSKRENEIIYWASLGKSYQEIALILGIKLTTVKYHIGNAVKKLGVTNAKHAIRLGVELQLI
>LOWE01000076.1
-IIAGRLNELPPHVQADLGAYRYDVFVRRLGWTIARDDHAEWDEFDGPSTIHVVALDDARRVCGYARLLPTTGPYLLRDVFPHLLGSAPAPQSPTVWEMSRFAASRRRRR-ATEHQPLGMDFFPSVLSVAASLGATRVVGVMSLSIERLYRRSGFALQRLGNAAPFAGSSISACSVELPR-------ALPESRDVRTLTETFRQAALQIGYQYHAIVELSGTSHSASVNVVSLHYPSEWVEHYTRNDYFDIDPVPRAAFRYSTPFSWSDVATSNLRERNLLMEAEDAGLDNGISIPLHQPLGHVLLINLSGTAPTHDEAKWRNA-YLLSMQFHLQFQSMRTS-R-PIPPSVHLTDREQICLTWVARGKSSWVIANMLDISKYTVDFHIENAMEKLNTRSRTFAAVKATRQGLI
>CP017622.1
TTLSFANLHNHGELFVNILRARRESFIIRRQWDLPEAMGMEFDQYDTPASRWVAVHDDTGRVMAGVRLTPSTATYMIHDAQRGLLETETAPIETGVWEVSRGFVSNDLPA-G-LRARARVQLVQQMMTAARSEGISKMVALLPSNWNRWAARCGLKMSAAGRNMNMGGIDYQAVWIDFAD---------------------------------------------------YQSFPRGWTERYTEEAFALRDPIIAWGFSTIGTARWSEIDL--PDPFNIMGQAREFGMIYGLSVSV-GPMKSRTIASATRG-----DREFSDDE----I-AQF-SGLISRLH-DFTEPPRSLTEAQIEALRCIAEGDRHAAAAARLNISESALKARLTAARTALLARTTAEAIQRARDYRLL
>DQ398101.1
-------EHPRWEVENELYRFRNRVFSDRLGWDVESHRGLEQDSFDTPDTHWVLIED-DSGLCGCIRLLSCAQDYMLPSIFPTALAGEAPPRSNDVWELTRLAIDAERAPLGNGVSELTCVIFREVYAFARAKGIRELVAVVSLPVERIFRRLGLPIERLGQAVDLGAVRGVGIRFHLDERFAEYLEHFTSVTDGDRLAELIGRFTLGMGYDYYRFALIIPMSMQRPKVVLFNQCPDSWVQAYTANHMLACDPIIQLARKQTLPIYWNRLDERQEGSLDVMGLAAEFGLRNGISFPLHGAAGENGILSFITAERAS-DLLL-ESSPVLSWMSNYIFEAAIRIVRRDDDPQEALTDRETECLFWASEGKTSSEIACILGITERTVNYHLNQVTRKTGSMNRYQAIAKGVSSGIL
>MDHY01000032.1
NVIAGFQNNFSEGLYTKFKNYRYRVFVEYLGWELNCPNNEELDQFDKVDTAYVVAQDRESNIIGCARLLPTTQPYLLGEIFPQLLNGMPIPCSPEIWELSRFSAVDPSSASQAVSSPVSIAILQESINFAREQGAKQLITTSPLGVERLLRAAGFRAHRAGPPMVIDGYAMFACLIDV-----DLLSAFLVVQDEYQLFEIVKSTASKLGFDYCAYGMQSPLSIAEPKTIMLNNYPEAWQKRYVEQQYVKVDPTVQHCMVSLQPLVWSSQSAKTQEEKDFWEEARSYGLNVGWAQSSRDFIGTRGMLTLARSSDQLSEKEQKAQYTNMYWLTQIVHSSIAKIVNDVEFSNLYLTNREKEVLRWTAEGKTSAEIAQILGVTERTVNFHLCNSMQKLNVNNKISAAIRAVMLGLL
>FR854067.1
--------RLPEGVDAALAHYRHQIFVGQLGWQLPMADGMERDQYDRDDTVYVVARDANGTICGCARLLPTTRPYPLKDVFAPLMKGMPAPESPGVWELSRFAARSGVPRARGLPGWAVRPMLASVVQCAARRGARQLIGVTFVSMVRLFRRIGVRAHHAGPVRCIGGRPVVACWIDLDASTCDAYHAFRTAQDERQLFREIASIARQLGFDYCCYGVRMPLPVSKPAVAIFDTYPAGWMQHYQASGFLEIDPTVRAGASSSDLIIWPVSIR--DEAMRLWSDARDFGLNIGVARSSWTARGAFGLLTLARHADPLTAAELDRLSATTNWLANLAHTLMSPFLMPVPEANAVLTAREREVLCWTGEGKTAYEIGQILRISERTVNFHVNNVLLKLAATNKVQAVVKAIVIGLI
>LOXQ01000098.1
RTFVHGDGRLPSDLAADLGLYRHRVFVEQLGWKLPSSEGFERDQYDRDDTVYVFARDDDGEICGCARLLPTTRPYLLQELFPSLVNDMPLPQAAAVWELSRFAANAEDPAGSGNPAWAVRPMLAAVVECAVRRGAKQLIGVTFLSMERLFRRIGVHAHRAGPAQQIDGRMVVACWIDLDAQTLDAYLQFSAAENEQQLFQQIAAYSKRLGFEYCCYGIRVPLPISKPAVAIFDTYPNGWMERYQEMNYLEVDPTVRDGALCSNMIVWPEASS--VDETTLWRDARDHGLAVGVAQSSWAPRGVFGLLTIARHTDRLTPAEINQLTLQANWLANMSHSLMSRFLVPKPESGVSLTHREREVLCWTGEGKTACEIGQILNISERTVNFHVNNILDKLGATNKVQAVVKAIAMGLI
>CYSC01000007.1
VIVDALNRHLFTEMLDDMFKLRKRVFHDRLGWEVDITDGKEVDLFDDLHPAYLIALDDSGEVVGCMRILQTTGPHMLADVFYDIMDGEPPVRSAQLWEVTRFCVDTDRLKAGNSISYVTSELFVAATEYGKNNGILDAVAVIDPIMNRVMIRSNTPYDYLGKTVQMGKVKAMAGLLDCTDERI-------DFESDENYTDFLTRLGDALGFDHASYATT-S--LITGDIHGFTSYPEEWELHYAKMGMQRFDPTLRAAMLSVAPVDWQRLAKT-DDFTRVFFDAHDFGITDGLSVPIRGPYGDFGLLSVTRDCSKEERKFLPTVIGDLQMAAVNLHDNVLNVLP-KALARPSLSKREQEILQWVAHGKSQQDIGDILSISHRTVEVHIRSGREKLGALTTAQAVGRAIRLGII
>FMTS01000001.1
-LLSFTTISKQGDLFISQFQLRQREFIERQNYDVHSVDGMEFDKYDTLASKYLVYTLDGKTVLGASRLTPIGFGCMLQDHFDEFVDDKTVFSTPDVWEGTRFCIDSRLPPEQ--RRLICQTLVCGYLEFGIQRGVDRIIGLMPTMILRVFERNGIALERLGAARSGDSVKLQAASIAVSQMQLSFIAATRRIKTVEALFEFFTETMTGLGYDLMNFSIISAYDIAELGFGLINTYPLSWQRYYDTHNCRQIDPVAQCATSTFRPFHWHELERLSPRQRRFLREAQAAGLHHGVGIPFKGPMSQVAGIALAT-SDPH-AKDL-PSLDVLVAYCNQFFEVFRSFVTKRPPRGQVLSLRERQVLEGVGRSLYDAEIADILGIKSSTVDSHLRHAFTKLKVKTRTGAVLTAMKMGLI
>FWFS01000008.1
TTLSFTNLHNHGDLFANMLRARHETFIQQAKWDLPQADGMEYDQYDTPASRWIAVHE-FGEVLAGIRLTPTTYTYMIRDAQRGLLDSEEAPVAEHIWESSRIFVSHRVPS--NLRMRVQMNLINEMTISARELGATAVLGLIPENGPRWGRRVGLDIDVVGPVMDIGGSKNACIRINLSNK--------------TELTRLFSALRTQSPGGYSAGL-HIRF--AA-PLVSESTYSPQWLGHYTANAYALRDPLIAWGLSCEGSIRWSELEL--PDPFNILRQAAEFGLKYGVALSC-GPVQSRTIVGAARVDR-----EFSDA--EIERLLQI-VRTLHE----IAEPKTELTTAQIQALRCIAGGDRHAAAAAKLGISESALKARLVSARERLMARTTSEAIQKAKEIRLL
>CTEP01000003.1
KLFNVNFNSMPERKLDEIFTLRKITFKDRLDWKVTCIDGRESDQYDDENTNYILGTI-EDTIVCSVRFIEMKYPTMITGPFSPYFNDVNLPID-GFIESSRFFVEKALVRDVGNDSSLSTILFLAMVNYARSRGYKGILTVVSRGMYILLKRSGWNMTVLNQGESEKNEVIYLLNLGVDIDSQ---DYFDNESINEDIKNYIQRRIKAYGDLRYSYLVMNKK--TPLHPAIISNYPLDWIKKYKKNSYHLIDPVILTAKDKVAPFAWDDNSVIKSTDSAVFNLAREYNIINGYTFVLHDNNNNMATLNISNGNDSIYDESIEVNKEKIQMLLILTHDKMLGLYQKAPNGREIFSPRENEILYWASVGKTYSEIAIILGIKRSTVKFHIGNVVRKLGVLNAKHAIRLGIELKLI
>CANU01000119.1
NYLSATATELSNRHREELFRYRYNVFVNHLCWNLEIENSFEIDQFDNKTTVYVISKNKHDEITGCARLLPTTSPYLLETVFPELLHDMNAPKSEDIWELSRFACVDDHSSNAKITSQFSVELLKETLNVAKEKGAKHLVSVSPISIERLLKKEGFNVIRIGSPVPIGDYILVACWIDL-----DSIKGLMVANTVSDVKCQLHKLANLLEFDNFAFGIKVNNLTGIPTIDMINTYSDQWNDIYKKNNFISKDPIVLEGSATSNPIIWEESLK---PTHEIFEIANDFNLNIGWSKPSHKPNGVSSLFSFSRSSESLTAELW-KQTPYLLWVANIAEQAFERVYH-GYSLVEVLTPREIEILKWSAEGKTASETSMILSISERTVTFHITNAVKKLNTCNKTSAVIKAVTLGLV
>LGZB01000030.1
--VQAHQYTRYKPLMDQAFRLRKRVFHDQLGWAVTIDDDCEHDEYDALRPAYLMWCNDADRLYGTLRLMPTTGPTLLYDVFRDTFAGASL-IAPGIYEGTRMCLDEETLSEDFETGKAFGMLLLALCECGLSHGIETLVSNYEPQLARVYRRAGLAVEEVGRADGYGRSPVCCGVFEVSEEVR-----------TGSVTEALHLIQSAYRVDFITYHLASTVVGDFDAPFVRTTYPDAWVSTYLLKGYVTIDPVAREGFLRQVPFDWRELEVA-PEMLMFLEDAIRHGIGRGFSIPISDKAGRRAILSLNSNASAEDEDLVDAHRSEWVDLADLVHQMAVFELHGASDPIPVLSPRERECLYWSALGKDYKDIALILGLSHHTTRSYIKSARTKLGCATISAAATLALKLRVI
>LOZR01000083.1
---VISAARLDSTVKAALGNYRRAIFIEKLGWPLPLVDGLEIDQFDRPDTIYVVGKTESGDICGCARLLPTTRPYLLGEVFPDLMGDAAPPCSAHVWEISRFSSSILSGGALRQAHRNTRILLAKIVRFAQAAGVKRLITVSPLAVERLLNRLKVHIHRAGPPRLIEGKPVFACWIEVDDITLFWLNEFSRSENPKHVISVLTRAAATLGYEYAAYGMRRPFPISNPQILMVSNYPARWQERYIEARFANVDGAVKAALGSDRPVTWSAPAN--ASKSAFWAEALSFGIAHGWSSASRGADGAIGVLSLSRTQGPIDAEKL-RNESIVHWLANVAHASMAPFLPAADEFDPDLTRRETDVLKWTADGKTAYEIALILSISESTVNFHVKNIVSKLGSTNKIQAVAKAALMGML
>CP012831.1
-----SYSKIPLKTLEQILSIRKLAFIDRKKWDIESYQGYEWDEYDDPDAVYIYAHE-NDRVTGCVRLRPSSKPTLMSGPLSFILPTKTRPHLGHCWEATRFALSTNNFSTGK-LTRATAALFLSMIKFAQQQKIHAYEIVVDTLMEKILKRSGWPIERLNTALGSKGEHIIYGTLPCTFKTY------------------------------------------------------------------------------------------------------------------------------------------------------------------LVQSGLSLSSRETEVCVGLLAGRTAPELAEQLNLKVNTVESYLKRAAIKMGIGGRRSLI---------
>CP003864.1
-------QEFDNEDINEMYRLRARVFHGRLGWDIPTIAGMEIDGYDALGPHYMLIQGDDRRVRGCWRLMPTEGPNMLKDTFPQLLHGAAAPVGRHIWELSRFAIDTSGEEKSFGFADLTMQAIHELVTFADRMGITRYVTVTTTPIERLLRKTGIEIDRLGSPLQIGVERAVALDIAVSPKTR-------------------------------------------EDAYVRSTYAPEWRRTYDEQGLVHIDPTVAHCATRSTPLVWSPEIFTTAPQQSMYEEARAHGLRAGVTLPIHGPNQEAGMMCFVNDASPT-DTFWRHVLPNLVLLRDLVIDTSQRHLNTAQTLLPKLTPRERECLQWTARGKSTWEISHILNCSEAVVNFHMKNIRTKLGVNSRRAAAVIATQLGLI
>CAFK01000319.1
HVVRRDNRHLYERYFDPYFRMRHDIYVKQRKWALDRPDGREIDQFDTEDAVYLFCID-QGQLIGAMRAVPTLLPTLMSEIFPYLNIR-GPIQRPDVYELSRIFVIPERRG-EHAGPRIDMLLLTAIMEYGISIGLTGFSIVLESWWLPRFERCGWKARPLGLPHMMDGMSVLAVLVDCDDTTWDFVDALESSTTSASVITQFERLIGEIGFRSYIIAGI-PTSTQLDQLMLANGWPAGWFEFYTRENLHMADPIPRHCLGTLNPFMWSEAPYDDRSAHEVMMRARDFGLQEGFCIPIHYDD-AVGAISLAGERPHL-DTESK---SAVHLISIFTYGRLRALGRSPTKQGRRLSEIEAEVLRWAARGKTAWETAQILGLSERNVRWHLEEAQRKLMTNNKTATVATALVNGEI
>LEDA01000011.1
EFFLHDYDDLPSALARELFRLRRKTFRDRLDWKVECVEDMEKDQFDNPNTTYLLGMY-EGELLCGARFINSTHPTMISEIFHNYFAETILPTDVPCCEISRLFLDKERRDSSSQGVPASKALFLAMNIYCIKNKYHGMYAVVSRGMYAIFRHANWKVEVIQRGLSEKGEVIYYIFMPAS------------------IQSELDAFFEDFNGIVFAYAIMNKK--DPSQMRIINNSP-EWFDIYLDRKYQFIDPVIIRALRCVEDFFWESDVILGYNLTRIFNESVQYDIYQGQTFPLHDYLNNLVVLSVIS-PKHSGDIEK-YRPQFLSFLVQL-HQKTLNLYSHQQKKNVFLSPRERQILKWVSAGKTYAEISVILSIAERTVKFHMGNVMKKLGVNNARHAIKLGTELRLL
>JUJK01000003.1
EIFDVNHTLLSETKSEELFTLRKETFKDRLNWAVQCTDGMEFDQYDNNNTTYLFGIK-DNTVICSLRFIETKYPNMITGTFFPYFKEINIPEG-NYLESSRFFVDKSRAKDG-NEYPISSMLFLSMINYSRDKGYDGIYTIVSHPMLTILKRSGWGIRVVELS--EKEERVYLVFLPVDDENQ--------------------------KFSF-MVL-NKKN---PSEMIIISSYPDEWVNLYKENKYQHIDPVVLASFNKISPFSWEKSLVIRLQLAKIFDLSKKYNIINGYTFVLHDHGDNLAMLSIIVDSSYPDDTFIEEKKDTFQMLLIDAYEKIISLCREQLSNKEIFSQRENEILYWASMGKTYLEVAIILGIKTSTVKFHIGNVVKKLGVLNAKHAIRLGVELQLI
>CP008761.1
-VVAGRLDDLPSHIRHDLGTFRHQVFIQRLHWEVPRDAISEWDEFDGGSTVHLVALSANDRVCGCARLMPTTGPYLLRDVFPELTGAGSPPSSPSVWEMSRFAGSGLTDHR--TGSASGMSLFPYAMSLARSFGATRLIGVVTRPVARLYRRFGLDLRHIGASSSPGHADIVACAIDLTTATF--LKRLACATDIPSLVESFGHAAGKLGFPHYVISRVTRSRPQTALEMIGSHYPKEWVQHYQRRDYALTDPVHRAAFFQSAPYRWHDIIDLTKADHRFLGEASEAGLPAGLSIPVHQSDGSVLLFNLAGPLHSV-NSEIN-ARRA-CLMSAQFNFELHRLIH-SRRAARLLTPCQIVCLTWVARGKTSAEIGEILGCSHYTVDYHVKKAMEALNIWGRTAAAVQATVQGLI
>CP001004.1
---TGDIDRDLPDLAERIYKFRHSFFVDHLGWEACRPDGRERDQFDSPHSIHIVGEE-HGEIISYARLLPTTRPHLVTDVYPEIMQGARSPAGPRIYEWTRHAVSPKKRE-AKGPSALTRAAFAAVARAVEVLDLDGLLVQTHPVLVDRVMDMGWDVEPLALPTTYDGALLLPIYARLVPQTLDIVHRLRRASTDVDVYSELRRSGAIFGYDVFLIAPRAPHENL-YDCSLISGWPPEWGRRYQERRHMHVDPVIRHIRGTTDPFLWQEAVDATPEGMVVMEEARAFSLNEGFCVPFHQIDGTEAGVSFGGEQVRL---SQ-DERAALHLVAIYAMSTAKAIAEDDGTPPSPLTGREAECLKWSSTGKSAWEIGVILSISTRTVEHHLGSAVRKLNSVTRTQAVAEALRRHII
>APQI01000006.1
NVIVGFQNNFSEGLYTKFKSYRYRVFVEHLGWELNCPNNEELDQFDKVDTAYVVAQDRESNIIGCARLLPTTQPYLLGEVFPQLMNGMPIPCSPEIWELSRFSAVDPSSASQAVSSPVSIAILQEAIKFAREQGAKQLITTSPLGVERLLRAAGFRAHRAGPPMVIDGYAMFACLIEV-----DLLSASLMVKNEYQLFEVVKSTALKLGFDYCAYGMQAPLSIAEPKTIMLNNYPEAWQKRYVKQQYVVVDPTVQHCMLSLQPLVWSSQSANTQSQKDFWEEARSYGLNVGWAQSSRDFIGTRGMLTLARSTDQLSEKEQKAQYTNMFWLSQTVHSSIAKIVNDAEQFNLYLTNREKEVLRWTAEGKTSAEIAQILGVAERTINFHLGNSMQKLNVNNKISAAIRAVMLGIL
>BBIO01000029.1
-----------GSPLDEYHQLRYKLYIEQEGWDVPHIDGREYDQFDTPKASYLLCRNETGRVIGGVRILRTTDPYMLKDIWPDMLDI-PAPEAEDIWEGSRFHADPGLAPE--DRRKALQELSAGLYELTYRFGVNKLFFVMPPRLAKSWFDSGLPFEMLGSEKHFNTGPAVAGWLLC-----RFMERLAECQAPEDAFGALMSASHELGFDACSYTNLRP-WLNAERMLPTFGLPEKWGIRYAEQAYHTIDPILLTCRASGAPLVWSDIEARKRPQKTFMQEAAEFGLREGLSFTIGR--GQPEMIAVAYVSGEPRISRK-DTL-TARSVATIFHLVYDQLTA-PQPCRPALSTRELQCLEWVCRGKSSWAIAEILGLSPKTIDHYLANASRKLETSSRVTAAVRAVQLGLI
>MBEV01000031.1
-LVQAHQYTRYQALMDQAFRLRKRVFHDQLGWAVTIDGDCERDEYDALRPAYLMWSNRADRLYGTLRLMPTTGPTLLYDVFRDTFAGASL-IAPGIYEGTRMCLDEEILSEDFESGKAFGMLLLALCECGLSHGIETLVSNYEPHLARVYRRAGLAVEEVGRADGYGRSPVCCGVFEVSEEVR-----------VTDALHLIQS---VYRVDFITYHLASTIGDFD-APFVRTTYPDAWVSTYLLKGYVTIDPAAREGFLRQLPFDWRELDVT-PEMQVFLEDAIRHGIGRGFSIPISDKAGRRAILSLNSDATAEDEVLVSAHRSEWVDLAYLVHMAVFEL-HGASDPIPVLSPRERECLYWSALGKDYKDIALILGLSHHTTRGYIKSARTKLGCATISAAATLALKLRVI
>CYRX01000007.1
----ATELATFPTLTDTMFRDRATQFRDRLKWDVSVDKGWETDQYDAMNPLYLIWEKSDGTHGGSMRFLPTTGDNMTADVFNHLTDG-VTIRSPLIWECTRFCLAPDAT------PNTAAALMLGAAELGIGMNLSHSVGVFDARMTRIYKRLGWAPDVLGTQDGI-STGLWA----------TFLDSLTQASSLDDLQSSVVRLRDVYEVEHLVYHSVKS---TG-QQYAALTYDPSWVDHYVAEGFEKIDPVVQGCFQRFTPVDWKRLDWSHKSARTLLGDGITAGLGQGFSIPIRGPAGQFALFTVNHKASDEQASFTTEYMHELILAAHYMNERALAMEGDEIKAGQSLSPRETDALTLLAAGMNRSQAAERLKISEHTLRVYIESARFKLGAANTTHAVANALLRGLI
>CP000271.1
-----MRQEFNNADINEMYRLRARVFHGRLGWDIPTIAGMEIDGYDALGPHYMLIQGDDGQVRGCWRLMPTEGPNMLKDTFPQLLHGAAAPVGRHIWELSRFAIETGGEEQSFGFADLTMQAIHELVTFADRMGITRYVTVTTTPIERLLRKTGIEISRLGSPLQIGVERAVALDIAVSPKTR------LNAADEAEWFGTIAGLVETWGFEKLLIAMLPRPTIRLEDAYVRSTYSPIWRRTYDEQGLVHIDPTVSHCATRATPLIWSPDIFTTAPQQSMYEEARAHGLRAGVTLPIHGPNQEAGMMCFVNDSNPNDEFWQNVALPNLVLLRDLVIDTSQRHLNTAQTLLPKLTPRERECLKWTARGKSTWEISHILNCSEAVVNFHMKNIRTKFGVNSRRAAAVIATQLGLI
>LMEM01000013.1
HIVREPADRYSIDLLERNYRLRHKIFVDMQGWEIRRPDERDIDAFDTADSTHLLLLD-DGELVGGSRFTPLDKPNLLQTVFSDLVQG-EFPASPSLADWTRFYVRSDRRE-GRRRAPESAALFCAMMEYALFEGYSFITFVSTIYMLEHGVSVGWHITPLGAPAMIDGKPTIAAWIEVSEQAL-TIEALQQQTDSAGILEIMYDAIEDYGFERFIISGLPDRGVDVRPFVLLSGWNDEWYERYTSLGYVHLDPVARNCFSTTLPFDWSDAPFDDLPARRVMDEARDFGMDEGFCVPIHMEGGMQGVVSLVGDTSEL-DDK--SRL-ELHMLALYAHGQLRFLNRTDLAPRRAITSREGEVLKWVAAGKTASEIAAITGLSQRTVNQHCENAQKRLGTNNRVHTVVEAIRHKLI
>LOTE01000049.1
QTFVHEEGRLPHELAADIGRYRRRVFVEQLGWALPSADEYEHDQFDRDDTVYVFARNGDGEMCGCARLLPTTSPYLLDTLFADLLAELTPPRSAAVWELSRFAATGEAGS-AEAAAWAVRPMLAAVVECAAQLGARQLIGVTFASMERLFRRIGVHAHRAGPPKMIDGRMVVACWIDIDPQTFDAYHQFSAAEDEQQLFQRIAAYSKRLGFEYCCYGIRVPLPVSKPAVAIFDTYPDGWMAHYQEQNYIDIDSTVRDGALSTNLIVWPDADKA--GASPLWADARASGLAVGVAQSSWAARGAFGLLSIARHADRLTSAEINMLTLQTNWLANLSHSLMSGFMVPAPEANVVLTAREREVLCWTAEGKTACEIGQILNISERTVNFHVNNILEKLGATNKVQAVVKAISAGLI
>FJUR01000003.1
--VQAHQYTRYKSLMDQAFRLRKRVFHDQLGWAVTIDGDCERDEYDVLRPAYLMWCNDADRLYGTLRLMPTTGPTLLYDVFYNTFAGANL-IAPGIYEGTRMCLDEEILSEDFETGKAFGMLLLALCECGLSHGIETLVSNYEPHLARVYRRAGLTVEEVGRADGYGRSPVCCGIFEVSEEVR--------TGAVTEALHLIQSFYH-VDFITYHLA-STVIGDFD-APFVRTTYPDAWVSTYLLKGYVTIDPVAREGFLRQLPFDWRELEVA-PEMLMFLEDATRHGIGRGFSIPITDKAGRRAILSLNSNASAEDEDLVDAHRSEWVDLAYLVHQAVFEL-HGASDPIPVLSPRERECLYWSALGKDYKDIALILGLSHHTTRSYIKSARTKLGCATISAAATLALKLRVI
>ASXT01000004.1
-IHSYQFTTVPAQDYRALLKLRYKVFSERLHWELETHQGLESDEYDIPRAHYLYAKGDEGHLIGCWRILPTTQSYMLKDTFPELLGDVQAPQGERIYELSRFAVDKEFSAQSGGVSNVTMKMFQSLYHHAQSQGIERYVTVTSTGVEKLIKRLGIPCERVGQVHMLGDTRSVALLIPMNERYRRLIQENQQITSYEGLENTLSALNNIIDHEYFLFGLSLQPTLTTNETLITDNYPASWRQQYDEAGFMHVDPIVQYSMTNFLPIQWSHLPRLSGKANEMFEEARINGLKEGFSIPVHGLRGEFGMLSFAT--SDIRYELNSEAIQTSQLIIPLLIHNIARC-HKDAAPRAELTARETQCLTWAAEGKSAWEIAKIIDTSERTVKFHISNACKKLGATNRYQAITKAILGGYI
>FOCV01000039.1
------FEHEDPELTERVWAFRHLRFVEQLGWELRRKDRRERDRFDTPSVVHAVLAL-HGEVIGYSRLVPTIAPHFAGEVA-DALRI-NLPKGPQVYEWTRCATALNAPPI--AGVNASDLLMTGVLECLLHLGARQILFVTYTPLVEMMRRRGYLVRALALPL-ERDRPVTLASAEISLN--EFLAAGEKARDKAELAGAVERVTCHLGMNHFAMAFLPLPHERLDSYFIWERWPRGWFERYLALNYIHADPVAHYVRQTGQPALWSKALDNSSKARKIMSEAGEFGLVDGLTIPLYSRVGVNGLFSVAGTREPM--EPL-E-VQLLSIVASTAHARLLGWTAPRILPEIFITKRESEFLSLCAAGKTDREIGEFTGRSQRTVQAHIRNLQKKLSAVNRAQLIAEAFRQG--
>JGZX01000015.1
---IGRREEFDKKLLGEMHKLRAQVFKERKGWDVSVIDEMEIDGYDALSPYYMLIQEDEAQVFGCWRILDTTGPYMLKNTFPELLHGKEAPCSPHIWELSRFAINSGQKG-SLGFSDCTLEAMRALARYSLQNDIQTLVTVTTVGVEKMMIRAGLDVSRFGPHLKIGIERAVALRIELNAKTQDGFLELERSSGKLEWSAILQKMASDLGFSKILFGLLPKDSQDYENAFIVGNYPAAWCEHYDRAGYARVDPTVSHCTQSVLPIFWEPSIYQTRKQHEFFEEASAAGLVYGLTMPLHGARGELGALSLSVEAENRAANRFESVLPTLWMLKDYALQSGAGLFEHPVSKPVVLTSREKEVLQWCAIGKTSWEISVICNCSEANVNFHMGNIRRKFGVTSRRVAAIMAVNLGLI
>FJ656234.1
--------------------------------------------------TYLLGMH-NGKLLCGARFIDSTQPTMMSEIFHEYFEGSGLPTDIPCCEISRLFLDKERRD-SAGLHPASKVLFLAMIFYCMKRNYRGMYAVASRGMYAIFRHANWKIEVIQKGLSEKGEVIYYIFMPASM---------------------------------YAYAIMNKK--DPSQMRIINNNP-EWFDIYLERKYQFIDPVIIQSLRSIEDFFWENNVILGYNLTRIFNESFQYNIFQGQTFPLHDYLNNLALLSIISQKD-SGDMEKNRS-EIVSFLIKL-HQKTLNLYSHHQKKNVFLSPRERQILKWVGAGKTYAEVAVILSIAERTVKFHMGNVMKKLGVNNATHAVKLGTELRLL
>CP001801.1
---YGSKTSLPFGLFEDLSYYRNDVFVRLLGWDLDTPYGVELDQFDRPDTVYVVAKNDEGRINGCARLLPTTSPYLLGEVFPELLNGLCPPSSPDVWELSRFAAVDTS-ARGQLSSPIAITLLRSSLQTAATLGAKSVITVSPIGIERLLRHAGFQAHRAGPPMVVGGHPIFACWIDIAP---DLVSQIQSAENEESAFKKIEDEALALGFENAAYGLRLNLNITNQKVVMMNNYSQNWKRRYTDENYISIDPVVKHGNKSLMPVVWSSNKIT--ENKNFWEDAYSHNLKYGWSQASADQVGRRGLLTLTRGHEPISELELKELQYRLTWLTQISHHCMSEIITTKKMPEITLTMREKDVLRWTAAGKTSGETSTIMNITERTVNFHIANSMQKLNCINKTSATVRAAMLGLL
>MKFU01000024.1
-------DHPRNAVENELYQFRNRVFSDRLGWDVESYHGLERDSFDTPDTHWVLIED-EQGVCACIRLLSCASAYMLPTIFPTALAGESAPRTADVWELTRLAIDAARAPMTNGVSELTCVLLREVYAFATANGIKELVGVASLPAERIFRRLGIPMARLGQAVGLGAVKGVGLRFYLDERFAEYLEHFTSVTDGDRLAGLIGRFTVDMGYDYYGFTLIIPMSMQRPKVVLFNQCPVSWVQTYTDNNMLACDPVIQLARKQTLPIYWNRLDERQEGTMDVMGLAAEFGLRNGISFPLHGAAGETGILSFITSERAS-DLLL-ESSPILSWMANYIFEAAIRVVRRDSDQHAALTDRETECLFWASEGKTSGEIACILGITERTVNYHLNQVTRKTGSMNRYQAIAKGISSGIL
>NAFL01000218.1
HAISSVNRHLYEDVLEQHFRLRHDIFVEERHWELRRPDCREVDSYDDEDTVYLLALE-GRRVVGGHRLYPTTKPSMMSEVFPHLASVRGCPANPLVWEWSRYFVVRDRRD-----GTLNLQLMAAVQEFCLDQGIAQVSAIMETWWLPRFHEAGFVVTPLGLPELVENAWTMAATIDIRRETLDFIEGLGTYRKVPDAMNALEAAFGRFGFETIIVTGLPNPDQRFAQMVLAKRWPAGWFNLYTQNNYDRVDPVVRLCRQSVNPFEWSEAPYDEPSAAEVMNRAGDFRMSRGFIVPIHGLTGYEAAVSLGGVHLD---LNP-RSKPALHLMAMYGFDHIRRLLDPAPHLSTRLTPREREVIAWASQGKSAWEIGEILHITQRTAEEHLATAARKLGAVNRTHAVALAIRNKLI
>MHZT01000003.1
--FDFCDLHRHGSAFVDFLALRKKMFVDTLGWDVPHNERLEMDQYDTPLAHYSVAVM-DGQVVGGARAMATTHTYMLRDAHSGKLPHIPPQASPLVWECTRLVISDDLTT-AAERTECLTLIVDGLVEMARNNGADTLISLSPLPFMRAMRQVGYDVERLGYRNDEDGRLYGVLKMPA-------------------------------GFY-VALRVGFSF---P--EEELNCLPETWVEFYTTQGLVVHDPAMKWVYGHIGAVRFSEMGL--PDPQQVRAHAAVFGLGHGLAISHMTKAGRRSYGLFFRDDRD---FES---V-E--V--GVLQGMLEKL-HAGREEEPTLTAAEVEALKMQSEGLRLKQIAARLGISESAVKARLNNVKRKLGAKTQSQAASIAASRRIL
>CP019437.1
-TFEFSQLHRFGTAFYDFLRLRKEVFVDTLGWDVPHNDEVEMDQYDTPLAHYSLVLK-EGQVVGGARAMSTAATYMLRDAHPEILPT--EIASETVWECTRLVISDALTT-QAERATCLRLIVDGLVERAKERGADELICLSSLALMRALRQLGYDVSRMGYRNDEDGRQYAALRMPAEYSTQ------------------------------------YSF---P--EAELNRLNSDWVDIYTQHGLVVQDPSMHWVYHNVGYVRWADLK---DDPRDVVGMARRMGLLYGATISFNTPR-DVGRRSHAAL------FRSDRDFTDAEL-QE-AFEMLKTL-H-VDASQRSLTAAELEAIRYRADGLLIKQIAAKLAISESGVKARLSSASRKLGARNAIEMLAIATSRRLI
>CP016458.1
--------AESNMAMRAMFAARKQVFVDLLKWDLPVLDRFEIDQFDTPDARYLILIGADGQHRASARLLPTIGPHILGDLYPHLCDG-RVPRGPRILEISRFCLDRNQDA-G-SRLSARNQLVTALVDHAILQGIDCYTGVAELGWLAQILRFGWQCEPLGEPQGKMGSKIGALRIRIDSQTR-------------------------MDFDHFALA-YDRRGLSEPGTLLVHNYPESWATVYKGFDLGKADPVRRAGERALTGFSWQHIEHYTAADRQMLAVGRENGLVDGYTVPRHLVGEASGSCTFVI-RQDRDPQHFL---HTAEIVGATALAAARRISGRPVEPRPVLSERQRECVLWSARGKTAGEIAAILGISEETVTQHLKNARERYDVHGRQMLILCALFDGLI
>CP006986.1
-IIQAHEYQKYAAVLDQMFRLRKKVFADTLGWDVPVIGPYERDSYDALAPAYLVWCNDRTRLYGGMRLMPTTGPTLLYDVFRETFPAAADLVAPGIWEGTRMCIDEEAIA-GDDAGRAFSMMLLALCECALDHGIHTMISNYEPYLKRVYKRAGAEVEELGRADGYGKYPVCCGAFEVSDRVL----AFEQIKAAPHVDAAIRILQAGYGLDFVTYHLAQTIASKIDSPFVRTTYPDAWVSRYLLNSYVKVDPIVKQGFERQLPFDWSEVEPT-PEAYAMLVDAQKHGIGNGYSIPVADKAQRRALLSMNARIPAEEAELVRRCRNEWIEIAHLIHRKVYEL-HGENDPVPALSPREIECLHWTALGKDYKDISVILGISEHTTRDYLKTARFKLGCATISAAASRAVQLRII
>LPIB01000005.1
RTFVHEEGRLPHELAADIGRYRRRVFVEQLGWALPSANEYERDQFDRDDTIYVFARNGNGEMCGCARLLPTTSPYLLNTLFADLLAGVTPPQSAAVWELSRFAATGEAGS-AEAAAWAVRPMLAAVVACAAQLGARQLIGVTFASMERLFRRIGVHAHRAGPPKMIDGRMVVACWIDIDPQTFDAYHQFSAAEDEQQLFQRIAAYSKRLGFEYCCYGIRVPLPVSKPAVAIFDTYPDGWMEHYQEQNYIDIDSTVRDGALSTNLIVWPDADKA--GASPLWADARASGLAVGVAQSSWAARGAFGLLSIARHADRLTSAEINMLTLQTNWLANLSHALMSGFMVPAPEANVVLTAREREVLCWTAEGKTACEIGQILNISERTVNFHVNNILEKLGATNKVQAVVKAISAGLI
>MGPK01000019.1
-----------PEEVDSALRLRHDVFRDELRWVPPTADGLDRDPYDDF-AESIGIFE-HSELVGHVRLIPAPLPYMIEKEFASLLPEEGFSKVPGMSESTRICVRKDRRGDTVASLSLAHLLYKAIYHWSLKNDSRYLITIIEQRYFFYLKRF------------------------------------------------------------------------P-PHIINLNYPMEWLQIYGANQLYNQDPIVLRNLSNPGSQLWDETYS-DGKLSRMFLTSRDFGLNHGVSGGMHNQDSNTTLFSFSGKGD----FKD-HQKKILALLAPHLHQALARIYKTAQSRMGTLSKREWEIVSWVKAGKTNWEISMILSISERTVKFHVQNIERKLEAVNKAHAVAILMEQGHL
>FJ656235.1
--------------------------------------------------TYLLGMH-NGKLLCGARFIDSTQPTMMSEIFHEYFEGSGLPTDIPCCEISRLFLDKERRD-SAGLHPASKVLFLAMIFYCMKRNYRGMYAVASRGMYAIFRHANWKIEVIQKGLSEKGEVIYYIFMPASM---------------------------------YAYAIMNKK--DPSQMRIINNNP-EWFDIYLERKYQFIDPVIIQSLRCIEDFYWENNVILGYNLTRIFNESFQYNIFQGQTFPLHDYLNNLALLSIISQKD-SGDMEKNRS-KIVSFLIKL-HQKTLNLYSHHQKKNVFLSPRERQILKWVGAGKTYAEVAVILSIAERTVKFHMGNVMKKLGVNNATHAVKLGTELRLL
>LRYI01000012.1
ELLSESLEGLSAAMIAELGRYRHQVFIEKLGWDVVSTRDQEFDQFDHPQTRYIVAMG-RQGICGCARLLPTTDAYLLKEVFAYLCSE-TPPSDPSVWELSRYAASAA---DD---PQLAMKIFWSSLQCAWYLGASSVVAVTTTAMERYFVRNGVILQRLGPPQKVKGETLVAISFPAYQE--GLRSEMQPIHDSQGVFAVLEKEVRRLGFDYYAYGVRHTIPFTRPKTEVHGTYPKAWLERYQMQNYGAVDPAILNGLRSSEMVVWSDSLFD--QSRMLWNEARDWGLCVGATLPIRAPNNLLSVLSVARDQQNISSFEREEIRLRLRCMIELLTQKLTDLEHPLMSNPVCLSHREREILQWTADGKSSGEIAIILSISESTMNFHHKNIQKKFDAPNKTLAAAYAAALGLI
>JFHQ01000002.1
QTFVHEGRQLPIAQATELARYRHRVFVEQLGWTLPSADGIDRDAFDHDDTVYVVARDGSGEMCGCARLLPTTRPYLLETLFADLIADLPLPRSAAVWELSRFAASGADGG-ASGADWAVRPMLAAVVACAAERGARQLIGVTFASMERLFRRIGVHAHRAGPPKQVDGRLVVACWIDLDPQTFDAYDEFSAAEDEQQLFQRIAAYSKRLGFEYCCYGIRVPLPVSKPAVAIFDTYPDGWMAHYQAQNYIEIDSTVRDGALSTNMIVWPDVDKI--EPCPLWRDARDFGLSVGVAQSSWAARGAFGLLSIARHADRLTPAEINMLTLQTNWLANLSHSLMSRFMVPSPEARVALTAREREVLCWTAEGKTACEIGQILCISERTVNFHVNNILEKLGATNKVQAVVKAISAGLI
>CBVS010000006.1
KIIQTKLRDMPSSLLAELGSYRYNVFVKSEGWAIPSSPGQEYDRYDCSDVICLIAWTAQYGICGYARLLAGSS--GLKAG---VTPG-TA-ENDTVWEMSRLSARLEID------AELPLNILWHATQLAEQSGIHFLYSAATPMLEKMFDQHQINYQSLMPEVVQSEDNPFAIKIPVNQPFLDIKSAYEKGSGIDHITRLIEQQLRALELDFYSLFIRHPVPFTRPKTFLYSNYPQDWLDHYWREGFYQLDPVLEMCSSPGKIWLWDDKTIS--AGLCVFEHARNYGIFHGLSCSVMASNRSVGILSMSTANSQKLKLTT-ETELKIQYVLELSMAALININDIMATTKLDFSERELEILKWTAEGKTSAEISLILSISQNTVNFHQKKMQKRFNAPNKTQIASYAAAIGLI
>LIIE01000099.1
----ASYTTMPVTLLETLYSMRKKIFSDRLEWKVRVSHAFEFDEYDNATTTYLVGSW-KGVPLAGLRLINTCDPYMLEGPFRSFFDC-AAPKNAAMAESSRFFVDTARARSLGLHAPLTEMLLFSMHNHAALSGLQSIITVVSKAMARIVRKSGWEHHVLSE--ASPGETVLLLEMPVTADNH-------------QLIEDFENDLHHIGDFTYAYF-STPKTRNV-KPVILSNYPDSWLKSYVASNYHLIDPIIKHAWHSITPFFWREARNAGVETDDFLKRSAKYQLSSGATFTLHDASGLFAALSLCNARQQNDDQRIREKAADIQMSLIRFHDRLIKTRAPPQPAQCKLSTRETGVLKWVAMGKSYSEIAEIFSISERTVKFHMSNVSSKLEVRTAKQAVYKAINMGMV
>MUKW01000014.1
----------TEAKLRQLWAFRHRIFREQLQWVPLCEDGFDRDAYDDFSDNLVLCR--DGEVVGAIRLTTGEHPFMLEEEFSRLLAGERIGKGAEYSEITRLAVDREALGA-RESIMAARLLYLGAWLWSQVQGVRWMYFVVEPVFYRRLVMMGFPIVPVGRP-LDGGVMSMTGLLDWRQAKT---------ETEGELKAFLDNILSQAPSDRIILVLNNQNQIQRMEKVLNVSYPSDWLNQYSQENFAQHDPIMRIHLG-QGPVIWEERFSRGSEEKRFIAEASSNGMGSGITFSAASDRNNVSILSIGGKEP-G---RNAALVAMLNCLTPHLHQAAVRIANPASPSNMPLSQREYDIFHWMSRGKTNWEIATILNISERTVKFHVANVIRKLNANNRTHAIVLGMHLAM-
>CP002396.1
KLISYKEISTHSDLFFSQFQLRHREFIDRQSYEVKSIDGMEFDEYDSLAAHYLVFTQDGRTVLGCSRLTPIGLGCMLADHFPDLVEDKSIFTAPRVWEGTRFCIDRRLPAE--TRRVICQSLAVGYVEFGLAYGVDQIIGLMPTLILRVFERAGLTLERLGSPRAIGAHRIQAAAIPIRP---QFIDDTSRVRSVERLFVVFIEAMAHLGFDRVNFSVMRDMDLSAQGFGLISTYPTVWQDYYAHNGLARIDPVVKWAVGSVRPFRWADIEHETRRQRQFLREAEAGGLYNGIGVPFPGPKTLRGGIALATSVR-K-ARPM-ENLDVLAAYCHHFYAVYKRLVPPLSPAAASLTRTEQEVLFRLAHGLSNEIIADRLSIKAGSVDFHVQNIFRKFGVNNRTAAAMKGLMGGYI
>JQHL01000009.1
EIFDVNHTLLSETKSEELFTLRKETFKDRLNWAVQCTDGMEFDQYDNNNTTYLFGIK-DNTVICSLRFIETKYPNMITGTFFSYFKEINIPEG-NYLESSRFFVDKSRAKEG-NEYPISSMLFLSMINYSRDKGYDGIYTIVSHPMLTILKRSGWGISVVELSE--KKERVYLVFLPVDDQNQ--------------------------KFSF-MVL-NKKN---PSQMIIISSYPDEWVDLYKENKYQHIDPVVLASFNKISPFSWEKSLVIRLQLAKIFDLSKKYNIINGYTFVLHDHGDNLAMLSIIVDSSYPDEKFIEEKKDTFQMLLIEAYEEIISLCREQLHNKDIFSQRENEILYWASMGKTYLEVAIILGIKTSTVKFHIGNVVKKLGVLNAKHAIRLGVELQLI
>FOIZ01000001.1
-TFNLSQIHLYGTAFYDFLGLRKQFFVDELGWDIPHDDTVEMDQYDNPKAWYSLVLR-DGEVIGGARAMSTTHTYMLRDAVKGKLIDIPPEAQPDVWECTRLVMSHDVKT-HAERSTCLSLIVGGLVDVAAQQGAISLMSLSPLALMRALRQLGFGAERIGYKNGHDGRRYAVLSMPA-----------------------------------------FAF-----PVEEVNNLPRDWVQHYTQNRLMLFDPVIRWVHANTGYIRWSEMES--DDPRGVMKQAQTFGLRYGAAIAVFDGNGQRSFGSFARQDR-----EY----TELEI--KLLQAYLQRR-HAEMEPPSNLTEAEIQALGMVKNGKRLKEIAHDLGVSEGAVKQRLKNAKSKLEAKTSTQAAAIAAQHGII
>CWJI01000014.1
NIFDLNYKSLSEKNSTELFSLRKDTFKDRLNWAVNCTNGMEFDQYDTQNTHYLFGVA-SDRIICSVRFIETKYPNMITGTFASYFNKIEVPEG-NYIESSRFFVDKNRARDLKGKYPVTNILFLAMINYAIAYRYTGIYTIVSHPMLTILKRSGWQISVVEQGISEKGKYIYLVYLPTDI------------------RGFLDRKISVYGDLKYSYFILNKK--NPSEMDIVSNYPEEWVNIYKGNNYQSIDPVVITALNRVSPFSWDESLVIGLKFSQIFNFSKKYNVVNGFTFVLHDNCNNLVMLSIMMDEHKLE-HMIEVNMSELQMLLISAHEKRTSLYREISKSKDIFSQRENEILYWASNGKTYQEISLILGIKMGTVKFHIGNVVKKLGVLNAKHAIKLGVELQLI
>AOJA01000018.1
SIITRRHHELSATLEDDLGRYRHEVFIQQLGWQLDSTHQREFDQFDHADARHILALDAERQVCGCARLLPTTQPYLLAQVFGFLCDQ-PTPRSSDTWEVSRFAARALE---E---GTLPMRVWWNSLNHAWSQGANRVVAVTTPALERYFLRHGVQLSRLGSPQRVNKDHVVALSFPAWQK--CLRIEMCKQQDETQVLALLEREVLQLGFEYYAYGVRHLTPFTRPRTEICGSYPASWLAHYEKQNYAAVDPSILSGLRSTEMVVWNDALFD--NSRTLWQEARDWGLCIGATLPIRSHDRSLRVLSVARRQDII-QAENNEIQVRLRCILERVTLRLTDLGDERAHQSVCLSRREREILQWTADGKSSGEIALILTISVNTVNFHLKAIQKKFGAGNKTLAAAYAAAQGLI
>LABX01000105.1
SIVTSANIRSFASEMEQAYRLRHQVFVTEMGWDIERQDGREIDQFDDQHAVHMLATD-RGEVLGYQRMLPTTRPYLLTEVLPQLCDG-PAPRAPQIWEWTRYCVKQGHRDRGRMLSPIGSALLTGIVEWGLARGIDQIVIEMNPLWLLRLVQLHFRVTPLGIPQIVGTQETVAVTAAFDERTLDLLSKIKKSTDTAQICSILEDASHIFGYETFVIAE-APLKSNLQDRLMLGRLPAQWSERYEECGYIHHDPVVAHTRRMNGLFRWSEAPVGERLARTIMGEASEIGLRDGYCIPIQDLT-CTRIVSFGGAHLD---LPD-QAVSGLHMLGIYADLAVRDLARVLLPGAPRCSPREIECIKWAAAGKTGWETSEILSLSHRTVESYLNTAAQKLGATNRAHLVAQALRHGLI
>LLDW01000238.1
NVIAGFQNNFSEGLYTKFKNYRYRVFVEYLGWELNCPNNEELDQFDKVDTAYVVAQDRESNIIGCARLLPTTQPYLLGEIFPQLLNGMPIPCSPEIWELSRFSAVDPSSASQAVSSPVSIAILQESINFAREQGAKQLITTSPLGVERLLRAAGFRAHRAGPPMVIDGYTMFACLIDV-----DLLSEFLIVKNEYQLFEIVKSTASKLGFDYCAYGMQSPLSIAEPKTIMLNNYPEAWQKRYVEQQYVKIDPTVQHCMVSLQPLVWSSQFAKTQEEKDFWEEARSYGLNVGWAQSSRDFIGTRGMLTLARSNDQLSEKEQKAQYTNMYWLSQTVHSSIAKVVNEVEQFNLYLTNREKEALRWTAEGKTSAEIAQILGVTERTVNFHLCNSMQKLNVNNKISAAIRAVMLGLL
>AYWW01000004.1
----TQQLMERPDLWEAVHRLRYKVFVDEMRWDLDRPDGLEIDQFDHDEAEHHLVIR-NGELAGYHRMLPTTRPHLLSDVMPELCEG-KRPSGPNVWELTRYAVAPGFRDGKRGVSTVGTELIAGFVEWGLARNVDQVIIEVEPVWVLRTLQLHFLATPLGYQRTYGNQQVVATLLTFNEHTLEYIDRVQRADSSAAVCEQLLSVTSNFGLTALIAA-TVPQSSQTKDHVLLCDWPSEWLERYLSRNYVDHDPVVSHLKQFRAPFQWRDAVQSDKSSAEVMRDARQFKLRDGLAFPLITLEGQIALVSLGGEAVELSEAEF----AMVSLASTYAIGRAMQLQTTKSIDHIELTPRERECLQWAAVGKSEWEISQILGISEHTSEKHLLNAKSKLGAANRVQAVAEAVRHGYI
>AP010904.1
------ARVLQARDVPSAYGLRHKVFAQELRWVPQSDDGLERDVYDAH-ALHFGVFR-DRKILSYLRLVSPEHRYMLEKEFRALVSDHDIRKAPDTREVSRLCVSFDERGT--KVRTVSMLLYRQVYQWCVPNKVRYLYLVVEYKVLRLLKMFGFPCVLVGPTRMPDGVVAAAAIMDWRE----------------------------------------------------INYPVEWLQTYKEKNFSGIDVIVKRNFTSFTPQYWDHTYKAHKPAREFITLASDFNLIHGYTYGARPFCKQASLFSFSGNFKK---YDP-TVIAILQTIVPHLHLASSRIIESRQHNRKLLSGREREVLSWLKHGKSSWDISTILQISECTVNYHIYNIIKKLDVQNRPQAVAVATHLGIL
>CP011459.1
SIYSHTFQSVPQADYVSLLKLRYKVFSQRLQWELKTNREMETDEYDVPEAHYLYAKEEQGHLVGCWRILPTTSRYMLKDTFSELLGVQQAPKAKEIYELSRFAVDKDHSAQLGGVSNVTLQMFQSLYHHAQQYHINAYVTVTSASVEKLIKRMGIPCERLGKVHLLGSTRSVALHIPMNEAYRRLIQENQQITSHDDLENVLNGLNNLIDHEFFLFGLSFQPTLKTSETLVTDNYPNSWRQQYDESGFMHIDPIVKYSITNFLPIRWDDAKRVNDDGRVIFEEARCNGLKAGFSIPIHGLRGEFGMISFATSDT-KSDLNQQ-SIYTSQLIVPLLIGNITRY-HKDAKPRAVLTAREVQCLAWAAEGKSAWEIATIINTSERTVKFHFSNACKKLGATNRYQAITKAILGGYI
>MDHS01000031.1
NVIAGFQNNFSEGLYTKFKNYRYRVFVEYLGWELNCPNNEELDQFDKVDTAYVVAQDRESNIIGCARLLPTTQPYLLGEIFPQLLNGMPIPCSPEIWELSRFSAVDPSSASQAVSSPVSIAILQESINFAREQGAKQLITTSPLGVERLLRAAGFRAHRAGPPMVIDGYAMFACLIDV-----DLLSEFLIVKNEYQLFEIVKSTASKLGFDYCAYGMQSPLSIAEPKTIMLNNYPEAWQKRYVEQHYVKIDPTVQHCMVSLQPLVWSSQSAKTQEEKDFWEEARSYGLNVGWAQSSRDFIGTRGMLTLARSNDQLSEKEQKAQYTNMYWLSQTVHSSIAKVVNEVEQFNLYLTNREKEALRWTAEGKTSAEIAQILGVTERTVNFHLGNSMQKLNVNNKISAAIRAVMLGLL
>JPSO01000067.1
EIFDVNHILLSETKSEELFTLRKETFKDRLNWAVQCTDGMEFDQYDNNNTTYLFGIK-DNTVICSLRFIETKYPNMITGIFFPYFKEINIPDG-NYLESSRFFVDKSRAKDG-NEYPISSMLFLSMVNYSRDKGYDGIYTIVSHPMLTILKRSGWGISVVELS--EKEERVYLVFLPVDDANQ--------------------------KFSF-MVL-NKKN---PSEMIIISSYPDEWVNLYKANKYQHIDPVVLASFNKISPFSWEKSLVIRLQLAKIFDLSKKYNIINGYTFVLHDHGDNLAMLSIIVDSSYPDDTFIEEKKDTFQMLLIDAYEKIISLCREQLNNKEIFSQRENEILYWASMGKTYLEVAIILGIKTSTVKFHIGNVVKKLGVLNAKHAIRLGVELQLI
>LLOY01000068.1
ELLSESLEGLSAAMIAELGRYRHQVFIEKLGWDVVSTRDQEFDQFDHPQTRYIVAMG-RQGICGCARLLPTTDAYLLKEVFAYLCSE-TPPSDPSVWELSRYAASAA---DD---PQLAMKIFWSSLQCAWYLGASSVVAVTTTAMERYFVRNGVILQRLGPPQKVKGETLVAISFPAYQE--GLRSEMQPIHDSQGVFAVLEKEVRRLGFDYYAYGVRHTIPFTRPKTEVHGTYPKAWLERYQMQNYGAVDPAILNGLRSSEMVVWSDSLFD--QSRMLWNEARDWGLCVGATLPIRAPNNLLSVLSVARDQQNISSFEREEIRLRLRCMIELLTQKLTDLEHPMMSNPVCLSHREREILQWTADGKSSGEIAIILSISESTVNFHHKNIQKKFDAPNKTLAAAYAAALGLI
>ARYL01000020.1
KIITPDNRAQNSALIDAMHEMRYRIVVGEWGWDIPDAKGYDKDQFDTDDTVYVIVRSRAGDVVGSSRLNPTIHPHMMSELFADYCDLQPYPVGRDVWECSRFVTDRALMEDAVDDFRVRCRLGLGLTAWSLDNKVSRLSWLTHQKFFNLVQK-VWDTEPLGLPKREGDGWA-------------------ATHSDSAALIALAGFIEAYGFEKIFLGHLNPYSVPLKDILYLSNWPEELKAARKKQAAILHDPVAICAIRSKRPFTWAEARAHTRSGRRIVDLVHGFGLTHGMMFPMHALDSVSGGVSLGG-P--LKDLSP-IQIRELEIVCQAAYYHLESMHGPPYQKVAELTGREAECVTFAASGKSNWEIAHILGIQEDTVKKTLRRASNKLDAVNRTHLVASAIARHQI
>FJ656236.1
--------------------------------------------------TYLLGMH-NGKLLCGARFIDSTQPTMMSEVFHEYFEGSGLPTDIPCCEISRLFLDKERRD-SAGLHPASKVLFLAMIFYCMKRNYRGMYAVASRGMYAIFRHANWKIEVIQKGLSEKGEVIYYIFMPASM---------------------------------YAYAIMNKK--DPSQMRIINNNP-EWFDIYLERKYQFIDPVIIQSLRCVEDFFWENNVILGYNLTRIFNESFQYNIFQGQTFPLHDYLNNLALLSIISQKD-SGDMEKNRS-EIVSFLIKL-HQKTLNLYSHHQKKNVFLSPRERQILKWVGAGKTYAEVAVILSIAERTVKFHMGNVMKKLGVNNATHAVKLGTELRLL
>CU468135.1
KIIQTRIGDMPSSLLAMLGSYRYSVFVREEGWSIPSTPGQEYDRYDCSDVICLIAWSAQHGICGYARLMASPL---VDKGGLEAGKEPGGGENDAAWEMSRLSARLEVD------AELPLSILWHATQLAKESGLQYLYSAATPLLEKILDQHDISYQSLMPGIVQSEDNLFAVKIPVNQPNLDLKSAYDNGSGIAHITRVIEQQLKELELDFYSLFIRHPVPFTRPKTFLYSNYPQNWLEHYWREDFYQLDPVLKICSVPGKVWLWDDEDLS--SGQRVFDDARIHGIYHGISCSVMASNRSVGILSMST-ANALKIVLTPEIELKIQYISELTMAALIDINDIMATTKLDLSERELEVLKWTAEGKTSAEISLILSISQNTVNFHQKKMQKRFNAPNKTQIASYAAAIGLI
>AFWD01000047.1
HYITGTALELNEATKLALYNYRYEVFIDNLKWDVSDIERLEKDQFDTDETLYVIARE-QESVVGCARLLPTSQPYLLKDVFPELLNGMEAPECDDVWELSRFTSFDCENKSTQFSAESTVILLRKTLEVAKSHGARALVSVSPIAVERLLRRENFSSRRLGPPIRVGGQLLIACWIDV-----DYIQQLTSCQSQEDLTVTLSKSAQALGFDNFAYGIRVKHPITSPKIEMVSSYSKQWNSIYQEQGLALQDPIVRMGLRSSHYINWQSLT---DDKLEFWQQARAHGVYRGWSKPTHLPEGSASLLSFSRGMEVIS-AEMMSKTPYLLWLTSVADQGFQKFMTKLLTQVSELTPRETEILKWSADGKTVQEIGMILGLAESTVTFHINNATKKLNTSNKTATVVKAVLYGLI
>MBSP01000010.1
RILNGKTRAQHPQAVDDMFRLRKRVFHDFLKWDVQTDGEWEIDNYDKANPLYVLSYAPDGRLRGSLRLLPTLGPNMLDDTFPILLGDNPEIRSASIWESSRFCIEPEISQASNQVTVAAAELMCGVGELGLASGISHIVTVTDVFLERMFRRMGCPGERIAEPHRIGSVFAVAVAWEVTPNLL-----------------------RTFRIAHLLYLEAEPYADELKVCRLHHTFGAYAAEIYRVRSLHRIDPILKLALGGVRPVEWTMARHRFPECEPLFEAAQEIGISEGVALPLPSPAGRMALLAINVNMPANESSYRRHHLRDFQLAANLFHAAMLEHGAMSAARDMRLTGRETEVLTWAAAGKSYWEIATILGISERTVRFFMTNARRKLNVVSNTQAVAQAVRHALI
>CP001016.1
----GYERDENPELFTEMFRQRRIIFHDQKKWDVKVSDNLEIDEFDRDDTVYLCVMGPSGELFGSVRLLSTITDHMATHVFHNMFPG-LVIRSPTIWEITRFVVFDDQVIQPNGISRTACELILGICQFGLDHGVTQVTSIYESSLHRVWRRCGVNHIVLGRYL-GARPSIFFGLQDID--------------------------------F--YICPSLPGRTIT-DPYILGTYSQEWIEHYRERNYVNLDPVINVGARSLLPIDWAKLPRSSPKIQKFFGEATDFGVRQGLTIPVRGPTNGLALFCMTTDDTQAEQARHYELIRDMVHVAHFIQQRAFEMHHQEGIDINTITKREIEALSWSAEGKTLEDISVLMRISQETVKAHLDSARYKLGALNRIHAVAKAIRAGLI
>CXSU01000012.1
TTLSFQNIHTHGSLFTDLLRARHRTFIEQAQWDLPQADGMEFDQYDTPASRWVAVHE-YGRILAGVRLTPTTHSYMIRDAQKGLLDNEEAPVAAHIWESSRVFVCDDVPA--KIRMRVQMQLIAEMVRAGREVGATSVLGLIPATSPRLARRVGLDCVAAGPVLDIGGSASVCVNISMA----------------------------------------------S-PLYMRSTYPVAWQELYAANNYALRDPLVFWGISKTGVIRWSEINL--PDPFGVMAKAADHGLTYGAVASCGKIT-SRTIVGMSRDDREY---ND-AEMQELSAI----ADALHE----VTEPPTDLTPAMVEALRLVGRGFRHTAAAAELGISESAFKARLSATRERLGAKTTAEALRMAREFRLI
>FNPP01000018.1
-FQAASYSHMPVELLESLYSMRKNIFSDRLEWNVRVSDTFEFDEYDNADATYLVGSW-NGIPLAGLRLINTCDSYMLEGPFRSFFDY-QPPRNVRVVESSRFFVDTIRARSGIAHASLTGMLLFALHNHVASSGLDSVITVVSKAMARIVRKAGWVYRVLAEAT--PGETVLLLEMPVTADNH-------------QLIEDFENDLHHIGDFTYAYF-TTPKARKA-KPIILSNYPDSWLKSYIASNYHLIDPIIKHAWHSITPFFWREARNACVETDDFLKRSAKYQLSSGATFTLHDASGLFAALSLCNAKQQHDDQRIRDKAADIQMSLIRFHDRLIKTRAPPPTANCKLSSRETDILKWVAMGKAYSEIAEIFSISERTVKFHMSNVSSKLEVRTAKQAVYKAIKMGMV
>CWJO01000006.1
EIFDVKYDELTDIRSEDLYKLRKKTFKDRLNWAVNCSNGMEFDEYDNPDTRYLLGIY-QGQLICSVRFIDLHLPNMITHTFTTLFEDIALPGK-GYIESSRFFVDKTRAKF-GGTFPISYVFFLSIINYSRHHGYTGIYTIVSRAMLTILKRSGWQVEVIKEAYVTENEPIYLLCLPTDQYNQ--------EEIIETLRDYIDRKLIDYDRPRYTYMVINKK-D-PVDIFIVTSYPNEWADIYTTHNYQLIDPVVLTAFRRFSPFSWDENITVELKLSKIFALSKKYNIVNGFTFVLHDTMNNLAMLSLIMDD-DVQEVEGRNDRDRLQMVLIETHEKMLTLSQNKISSKTLLSPRENEVLHWASMGKTYQEIALITGITSRTVKYHIGNVVKKLGVINAKQAIRLGVELELI
>CGBP01000029.1
EIFDVRYDELTDIRSEDLYKLRKKTFKDRLNWEVNCSNGMEFDEYDNSDTRYLLGIY-QGQLICSVRFIELHLPNMITHTFNALFDDVVLPKR-GYIESSRFFVDKTRAKLLGSHYPISYLFFLSIINYSRHNGYTGIYTIVSRAMLTILKRSGWQVEVIKEAHITEKERIYLLHLPIDRDNQ--------NEVIETLRDYIDRKLTIYDSPKYTYMVINK-KNPG-DIFIVTSYPNEWAELYTTNNYQNIDPVVLIAFRRFSPFSWDENITVELKLSKIFTLSKKYNIVNGFTFVLHDTMNNLAMLSLIMDDSALNESRVLNDRDRLQMLLIETHEKMLTLSQRNMPGKAILSPRENEVLYWASMGKTYQEIAIITNITPRTVKYHIGNVVKKLGVINAKQAIRLGVELEII
>KY452017.1
KILNSNDRADCPELFNAMFRGRARVFYERLNWPVHVENGLEIDFYDREEPLYILDLDAHGQLRGSLRLLPTTGMTMIHREFLEFFEEPVDIVDPNMWECTKFCVHSGD-------RGTSLRLLIALFNLCQRSGIDRIVGLYEFQMERVYARLGWEPERLATAK-SGYGNLAVGIWTVDPDAL-ALAELAKVDTLPALGQYIGNLREAVGLANMAFHVNAPRTVEM-DPLVLVTYERQWVRQYMDQDYVRIDPIVVQGASSFLPLDWDDVDRSSTRMRELFTEAESYGVRRGLTLPVRGPGGEKSLLTITTYESEREAKRRLSLLRDMHVVAHFIHDRCLSVSR-TNSARPRLSRRELQCMRALALGLAPKQIAFELKISISAVRLYIRSAKSKLGAANTNQAIATAVQ----
>LNRS01000004.1
-IIDHQNRTREHQALRSMFEARKRVFIDLLKWDLPALAGFELDHFDDVDATYLIGTDETGNHLASARLLLTTRPALLDSLFPGLVAG-DIPQGPDVLEITRFCLSPGIGARR--RRIARDALLVGLADFALANGIRTYTGVAELAWFRQIQTFGWDCRPLGEAVLHRGQALLALRIDIDSSTV-FELEFARVKTGANLADLLREACAAMGCAWFALSHHLDFLAAPEKGVRVHNYPEDWAYWFDQNRLGPSDPVHRASQRSRAGFLWHDMRRYRPGDEIVLAEAQRHGIGDGLTVPAHIPGDAHGSVSFAWRPGS--AADP-DALQFARMIGGAAFEAADRIANPRMRVAPRLTERQRECLIWAAKGNPIWRIGRHLELSPDTVREHLRNARQRYGANGGIMLTVRALYDGDI
>CP000959.1
-IFAGSFDDMPTMMHRRLGMFRYDVFVGRLGWQLPGADATEWDQFDRGRTIHVVSIDQAQHICGCARLIPTTQPYLLQTLCAPSAAL-DLPCAPTVWELSRFAARSAANP--TMRASTGMQLFPSILAIAASLGATCVIGAMTRAVARLYQRCGLSLQLLSTAETAGRPAYLIGAIEITRSTF-----FLNTVDLSSLLKLFGDVSASLGFPRFAISRVSRRHAMS-VETLCARYPDHWVAHYAQRDYGPVDPVHRMAFARATPYRWADIRG-NRIEQRVLGEARDAGLTSGVSIPLREANGDILLVNLASPSPEI-KTEVH--MRLASLIGALFHQELHRLMKPRPEPALELSPRQQECLAWVARGKSSWAIAAIVGISPHTVDYHIAEAMKILGINSRTAAAVHAVTTGLI
>JPQY01000013.1
NIYSTNYASMSTEKSADLYVLRKNVFKDRLQWAVNCSDGKELDEFDNDKTNYIFGVK-DNMIVCGTRMIDMKHKNMLNSAFSSFFHDIVIPEG-NFIESTRFFVDKERTQSLGRRFPVTLALFLSLINYARQHGYDGILAVSSHPMLHIIKSSGWNVTLLKTGISEKNEPVHLLLGHVDRQSQ--------------ISKHLEAALGDFGELIWAYVVLSK-KDMS-CIFGVTNYPGEWVKQYKEQGLQYTDPVVITALNRLTPFAWDENLMAGFRFSELFEQAREFGVADGYTFVLHDFNNNLVTLSFTLAAEKAEMQMLNQHKGDISLLLASTHEMYLTLTSARQEKNARFTERENEILYWASVGKTYQEMGMILGIKTCTIKFHMGNIVKKLGVANARHAIRLGMELQLI
>JH600072.1
-------LMRDSELTLGMHRLRGRVFKERLDWDVSVCNGLEIDQYDTFKPTYLLALE-QNDVIGCVRLLPTTGRNMLADTFPVLLDGNPAPKATTIWESSRFCVDTKTVAAENGLRKATFLLLAAMIEWGQQHNLQAIATVTDLRMERILRRAGWHLDRLGTPRQIGATKAVAGLLPITEEALEFVDCLHAAHTEDDFRRVAERAAHALGFRWFAYFGQ-RA---N-GPILISSYPKSWTSHYFREGYHNIDPVLQEPRNTSRVFLWDGREARSAKERRLFDDALSFKIRTGLTIRIPSSQNRFAAFTLAVDERSLDDRFVESSQDMLQMVGLTYHAHVSRT-PRYAQQVCTLTQRERQCLGWISEGKTMQDIAQLLGVRPRGVKFHLDNARRNLAALTLPHAVALALRQGLL
>CCNA01000001.1
---TTQELMERPDLWEAVHRLRYRIFVEEMGWDLDRPDQLEIDQFDHDEAEHHLVIR-NGELAGYQRMLPTTRPHLLTDVLSDLCEG-PSPSGPNIWELTRYAVAPGFRDGKRGVSTVGTELIAGFVEWGLKRNVNQVIIEFEPMWVLRALQLHFLAKPLGYQRTYGNQQVVATLLTFTEHTLEYIDQLQHAGTAAAVCERLLGVTSNFGLTALMAGT-VPQPRQ-KQHVMLCDWPGEWLERYVARNYVDHDPVVSHMKQLQAPFQWRDASKNDKSSDQVMGDAREFKLRDGLAFPLVTLDGQIVMVSLGGESVELSDQEF----GMVSLASTYAIGRAMQLHTEKVIDHIELTARERECLQWAAVGKSEWEISQILGISEHTSEKHLLNAKSKLGAANRVQAVAEAIRRGYI
>JEXC01000041.1
NIIAGFQNNFSEGLYTKFKSYRYRVFVEYLGWELNCPNNEELDQFDKVDTAYVVAQDRESNIIGCARLLPTTQPYLLGEIFPQLLNGMPTPCSPEIWELSRFSAVDPSSSSQAVSSPVSIAILQEAINFAREQGAKQLITTSPLGVERLLRAAGFRAHRAGPPMTIDGYSMFACLIDI-----DLLSAFLVVKNEYQLFEIVKSIASRLGFDYCAYGMQSPLSIAEPKTIMLNNYPEAWQKRYVERQYVKIDPTVQHCMVSLQPLVWSSQSAKTQAEKDFWEEARSYGLNVGWAQSSRDFIGTRGMLTLARSNDQLSEKEQKAQYTNMYWLTQTVHSSIAKIVNDVEFANLYLTNREKEALRWTAEGKTSAEIAQILGVTERTVNFHLSNSMQKLNVNNKISAAIRAVMLGLL
>CP013649.1
RILTKDMFEAERRAFDEMFRARAAVFRDRLGWQVDVKDQWERDRYDAEDPVYLVTQWPSGTLRGSLRLLPTTGATMLTSEFRDFFDQPIDVDSPTCWECTRFCVHPLAGDDQNSSRTVATELLSGLCDLALDTGIESIVGVYDAAMIGVYRRIGWRPTPLARPE-IGN--LYVGLWDVTADNSDCLDRISASPTLQDLETTLDEVRHIYAISHMVLHVTRSATAAD-NPLLMLTYPPEWVKQYIARDYFSIDPVVRLGRRGFLPVEWSASKWDSGRACGFFKEAMAFGIRQGVTLPVRGPQGERALFTVTSTHADSYRQFRMDSMRDLQFLAHHLHDRAMVLSGRKTADFPQLSRRELQCLQMTANGLLAKQICARLCISVSAVQLYLASARRKLTVATTSEAVAKATALELI
>CP013113.1
ELLSESLEGLSAAMIAELGRYRHQVFIEKLGWDVVSTRDQEFDQFDHPQTRYIVAMG-RQGICGCARLLPTTDAYLLKEVFAYLCSE-TPPSDPSVWELSRYAASAA---DD---PQLAMKIFWSSLQCAWYLGASSVVAVTTTAMERYFVRNGVILQRLGPPQKVKGETLVAISFPAYQE--GLRSEMQPIHDSQGVFAVLEKEVRRLGFDYYAYGVRHTIPFTRPKTEVHGTYPKAWLERYQMQNYGAVDPAILNGLRSSEMVVWSDSLFD--QSRMLWNEARDWGLCVGATLPIRAPNNLLSVLSVACDQQNISSFEREEIRLRLRCMIELLTQKLTDLEHPLMSNPVCLSHREREILQWTADGKSSGEIAIILSISESTVNFHHKNIQKKFDAPNKTLAAAYAAALGLI
>FQVK01000004.1
IVIDGINQHKFKDVLDEMFKLRARVFGDRLGWEVNIEDGRERDQFDDLNPAHVVSISDEGDVVGCMRLLQTTGPHMLADVFNSILDGEPPIRSSQVWEATRFCVDTKKLGRGNSVSYVTSEVMIGSFEYAMEAGVKDAVAVIDPVMNRVLQRSGAPYDYVGTAKPMGKVVAMAALMDCSEERI------------------------------------------------YANYPEEWKIHYGTQGYHHLDPTLYQSALSIAPVDWSRFNH-DDKFNAVFRDAHDFGITDGLTVPVRGPYGECGLLSVTMDCSDSEKKLKRHVMGDLQMAAVQAHDTVMQSLA-KALYLPTLSSREKEILQWVAEGKSQQDIGDILCISHRTVEVHLRSGREKLGALTTAQAIGRAIGLGLI
>MEES01000064.1
-----PQDMAQFDLVTSFFKLRKQIFVDRMAWPLHHAEGIEFEQYDTFDTVYVIAHQ-DGRAVGGARLKRTDYSYMIRDAHTNLCHD-EPPVDPQSWELTRFAALPI--------PGLAEAILEAANRHLHQVGATDCLFLGPPAFLRMATRLGWTPRRMGDLVGNNDGKFLAFACAVRQP---------------------------MGFNL-TYR--GP-------EHLLNAYPEAWRAIYEDRNYFFGDPIAMWTMTHDGAARWSEVRI--PDLRGVMQAARKFRLNHGVAISRKVAG-KRSFLTLSHPD-----REFTDE--EIAL-CRAKFQLWTDL----VLNRAALTPAELDVLRCFRDGLGQADTATLLSIAESTVKQRAIKACSKLGAKSRTQAVAIAVARNYL
>MPDA01000004.1
--IYARDLNAHADLAHSMFVDRADQFQTRLGWDVHVDRGEERDQYDALNPLYVIWEMPDGRHGGSMRFLPTTGPVMVNDVFDNLTGG-NPICSPLIWECTRFCLSRE---GG---GNVAGALTLAGLEIMRNLSIPHFAGVFDRRMVRIYRSLGFSPEIIKSAG-VGRDRISLGLWEYDAQAYKILTALDATQTLEGLQSIIECICKVFAIDHAMYHWVDSA---G-DHYYFGTYSEAWTQQYQEKNYTRIDPVVIGCYQRFHPVDWRRLDWSSKPAREFFDAAMEHGVGQGYSIPIRGPNGQFALFSVSHHCDDAADKFCDQNSRDLILIGHYFNRKALEFEPDAPEQAQPLSPRELDALTLLGIGYSRAQVAQTLSISEHTLRVYIESARFKLGALNTTHAIARAVSCGLI
>CGBH01000001.1
KLFNVNFNSMPERKLDEIFTLRKITFKDRLDWKVTCIDGRESDQYDDENTNYILGTI-EDTIVCSVRFIEMKYPTMIAGPFSPYFSDVDLPID-GFIESSRFFVEKALVRDVGNDSSLSTILFLAMVNYARSRGYKGILTVVSRGMYILLKRSGWNITVLNQGESEKNEIIYLLSLGVDIDSQ---DYFDNESINEDIKNYIQRRIKAYGDLRYSYLVMNKK--TPLHPAIISNYPLDWIKEYKKNSYHLIDPVILTAKDKVAPFAWDDNSVIKSTDSAVFNLAREYNIINGYTFVLHDNNHNMATLNISNGNDDIYDESIEINKEKIQMLLILTHDKMLGLYQKSAAEREIFSPRENEILYWASVGKTYSEIAIILGIKRSTVKFHIGNVVRKLGVLNAKHAIRLGIELKLI
>LLMS01000001.1
IVQIGRREEFDKKLLGEMHKLRAQVFKERKGWDVSVIDEMEIDGYDALSPYYMLIQEDEAQVFGCWRILDTTGPYMLKNTFPELLHGKEAPCSPHIWELSRFAINSGQKG-SLGFSDCTLEAMRALARYSLQNDIQTLVTVTTVGVEKMMIRAGLDVSRFGPHLKIGIERAVALRIELNAKTQDGFLELERSSGKMEWSAILQKMASDLGFSKILFGLLPKDSQDYENAFIVGNYPAAWREHYDRAGYARVDPTVSHCTQSVLPIFWEPSIYQTRKQHEFFEEASAAGLVYGLTMPLHGARGELGALSLSVEAENRAANRFESVLPTLWMLKDYALQSGAGLFDHPVSKPVVLTSREKEVLQWCAIGKTSWEISVICNCSEANVNFHMGNNRRKFGVTSRRVAAIMAVNLGLI
>CP018254.1
NIIAGFQNNFSEGLYTKFKSYRYRVFVEYLGWELNCPNNEELDQFDKVDTAYVVAQDRESNIIGCARLLPTTQPYLLGEIFPQLLNGMPIPCSPEIWELSRFSAVDPSSSSQAVSSPVSIAILQEAINFAREQGAKQLITTSPLGVERLLRAAGFRAHRAGPPMTIDGYSMFACLIDI-----DLLSAFLVVKNEYQLFEIVKSTASRLGFDYCAYGMQSPLSIAEPKTIMLNNYPEAWQKRYVERQYVKIDPTVQHCMVSLQPLVWSSQSAKTQAEKDFWEEACSYGLNVGWAQSSRDFIGTRGMLTLARSNDQLSEKEQKAQYTNMYWLTQTVHSSIAKIVNDVEFANLYLTNREKEALRWTAEGKTSAEIAQILGVTERTVNFHLSNAMQKLNVNNKISAAIRAVMLGLL
>FOQN01000001.1
EFFLHDYDDLPPALAHELYRLRRKTFRDRLDWKVECVKGMEKDQFDSHNTTYLLGMY-DGQLLCGARFINSTQPTMISEIFHNYFDN-PFPADVPCCEVSRLFLDKETRDSASQGVPASKALFLAMNIYCIKNKYHGMYAVASRGMYAIFRHANWKVEVIQRGVSEKGEVIYYIYMPASTRII--------------IQSELDAFFEDFRGIVFAYAIMNKK--DPSQMRILNNSP-EWFNIYLERKYQFIDPVIIRALRCVEDFFWESDVVLGYNLTRIFDESVQYDIYQGQTFPLHDYLNNLVVLSVIS-PKHSGDIEK-YRPQFLRFLVQL-HQKTLNLYSHQQKKNVFLSPRERQILKWVSAGKTYAEISVILSIAERTVKFHMGNIMKKLGVNNARHAIKLGTELRLL
>LMMU01000004.1
KVLSGDVEARDPALMDRVYRFRHDFFVDHLKWEACRPDGRERDQFDGPDCLHVVGQQQDGAIVSYSRLLPTTRPHLQTHLYPELLKGAPAPSGPRIYEWTRCAVAPSKRESAKGVDAVSGASFTAVAEVAARFGLDGLLVQTHPVLVTRLMDMGWDVEPLALPCAYGDSLLLPIYARLTPETVDIIHRLRSAGTQRAVYAELRRTGTIFGYDAFLIGGLSPNESLA-DCSMISGWPTGWTQRYQQQNYLHQDPVIRYIRATTEPFLWQEAVTRDRRGLTVMNEARDYGLAEGFCVPFHELDGSEAGVSFGGSEVRL--SE--DARAALHLVAIYAMSRAKAIARRAADATAGLTGREVECLKWAAAGKTAWETSVILSISARTVEHHLACAARKFNAASRVQSVAEAIRRGII
>MSDH01000014.1
--LIDKRENISPRYLEGMHKLRASIFKDKKGWDVSIIADMEIDGYDALAPTYMLLIDNENKVAGCWRILPTTGPYMLKDTFPNLLTTKKPPRAANIWELSRFAISASERG-GFGFSNTAMKAIGHLIRHAHSQHVEKLITVTSVGVEKMLMKAGLELVRLGPPLTIGVERAIAVEVNLSNKTL---------ETLEAWSKVLFALAKEYGFSSVLFGVKPTISTPFSSSTIISNYSRSWRSIYDANAYYEVDPVVFHCLNSSLPLVWTKENFINKPEQQLYEAASASGVCSGLCMPIHGPRGEFGMLNFITDEKSPADVIRSKGLPQFALMRDYLIESFQKIQSKEVEKPPKLTARELECLKWVAAGKTSWEISRILSCAEVTVNYHVTNFMRKFNAESRQHAVISGIRSGLV
>JOTS01000005.1
RTFVHGDGRLPSDLAADLGLYRHRVFVEQLGWKLPSSEGFERDQYDRDDTVYVFARDDDGEICGCARLLPTTRPYLLKELFPTLVADMPLPQSAAVWELSRFAANAEDPAGGGNPAWAVRPMLAAVVECAARLGAKQLIGVTFLSMERLFRRIGVHAHRAGPAQQIDGRMVVACWIDLDAQTL------------------------------------------P-VVAIFDTYPNGWMERYQEMNYLEVDPTVREGALSSNMIVWPEASA--SDATTLWSDARDHGLAVGVAQSSWASRGVFGLLTIARHTDRLT-AEINHLTLQANWLANMSHSLMSRFLVPKPESGVALTHREREVLCWTGEGKTACEIGQILSISERTVNFHVNNILDKLGATNKVQAVVKAIAMGLI
>CP003515.1
------------------------MFIEQLGWALPSANEFEHDQFDRDDTVYVFARDAAGDVCGCARLLPTTRPYLLESLFADLIADVALPQSAAVWELSRFAATGDEGGAG-NADWAVRPMLAAVVECAAQLGARQLIGVTFASMERLFRRIGVHAHRAGPPKQVDGRLVVACWIDIDPQTFDAYQQFSAAEDEQQLFQRIAAYSKRLGFEYCCYGIRVPLPVSKPAVAIFDTYPDGWMAHYQARNYIEIDSTVREGALSTNMIVWPDVDRI--DPCPLWEDARDFGLAVGVAQSSWAARGAFGLLSISRHADRLTPAEINMLTLQTNWLANLSHSLMSRFMLPSPAAGVTLTAREREVLCWTAEGKTACEIGQILSISERTVNFHVNNILEKLAATNKVQAVVKAIAAGLI
>LEEP01000009.1
EFFLHDYDDLPPALARELYRLRRKTFRDRLDWKVECVEDMEKDQFDSHNTTYLLGMY-DGQLLCGARFINATQPTMISEIFHNYFDN-PIPADVPCCEVSRLFLDKEKRD-SASLHPASKALFLAMNIYCMKNKYHGMYAVASRGMYAIFRHANWKVEVIQRGVSEKGEVIYYIYMPASNSII-----------NTQIQSELDAFFEDFKGIVFAYAIMNKK--DPSQMRIINNSP-EWFTIYLEKKYQFIDPVIIRALRCVEDFFWESDVVLGYNLTRIFDESVQYDIYQGQTFPLHDYLNNLVVLSVIS-PKHSGDIEK-YRPHFLRFLVQL-HQKTLNLYSHQQKKNVFLSPRERQILKWVSAGKTYAEISVILSIAERTVKFHMGNIMKKLGVNNARHAIKLGTELRLL
>LAQL01000019.1
-----NHYEHFQPQMKSMFELRYRVFCERLGWVPGE-DQMERDHFDDLTPSYLIKQEPDGTVSACVRLLPSTGANMLRDTFPELLSGKDCPAEENIMESSRFSVDTALLKREMELSKVTHELFISMIEFGLSKGLSKIITVTDLRMERLVKRSCWPYERLGPQRQMDGQKIVAIAGEVSEQAL------KQCEATDDLQSVFSKVIQRLGFQQFAYV-RFTKNCVA-VEVSIYTYSEEWKAIYFEKRYDQIDPVFVEAFNRSEAFFWSACMTETGKHQEFFDEATEYGIFNGITVPLKSDAKAKAILTMAAAKTNENTEESSEKIACATAIAECFHQVAIHIF---KEGNLTLKLRQQQVLTLASYGMSSKEIAATLDKSEAYINELITGVLHKLGTQTRSAAVRRALELGLL
>AYVY01000024.1
-----ECYDDFADGLHAMHRLRFRVFKERLGWDVQDNGGYEIDSFDALRPHYLLLRGFEGRVEGCVRLLPSAGPTMIRDTFPMLLEGRAAPEDPSVWESSRFALDIASSGQKGGIALGTYELFAGMIEFGLSRRLSHVVTVTDLRMERILRRAGWPLERIGNPHTIGATRALAGYLEVSRATLTFLEKLSVSVDEGDFRGALADVASGLDLFTFAYFSL-PPWSNG-KPMLISNYPALWTARYLENRYQNVDPVILRASYGESTFRWGFDLKSSAPQLRFFEEAAQFGIRCGVTIPIIDGRDNFAAMTFAADKPDPAFRVADHYEQGLPFFASCFHTFVRRLSGDRRVGGVLLTPREYECLQWAARGKSARDTGGILEISRYTAEFHLANVRKKLGVTTTRQAITRLAASG--
>FRDL01000004.1
--VYGSDLPAFPRLADSMFRDRAAQFRDRRAWDLRIENGWETDEYDRINPLYCIYELPDGTHGGSGRLAPTTAGCMINDHFSDILGG--TIESPLIWESTRFVVSPRISGGMQAARRISTALMLAGIEVGLRYGLTHYIGCYDPPMRRIWRNAGWPAEDIGAR-GTGRDQIIVGVWEISEQVRTIVDQLPQAVTEEGLRRLLVKVRKLYDLDNAIYYALSLGGDRAAEEFGAMTYSPDWHARYEEAGYRYTDPTVVAMQSGFAPVEWRHLDWSGQANRRLLAEAAEFGVGHGYSIPLHGPMGQFAMFNVSKSCTEREALLIQEISQELLILAHSIHTSMSSLNIETRLPSKTLSPRERDVLTLISQGVRRAQIAEKLQISENTLRVYLESARNKLGAVNTFHAVAKGVKAGII
>LVWS01000033.1
-------------DMIKAYRLRHRVFAERLQWVARNPDELEYDTYDAFATSVGLFDG-GGELRGVFRMVNSSFPFMLESEFRALLQTCEVRKSPDAAEITRLAVDPTVTDKG-LSNRLMQVLFKSVYQWSMHNDVRYLYMVVEKRFLRVLRGMGFTCEAISPAVSL--PPAQAL-----------------------------------------------------NSVINVSYSNDWLYHYGTRGYATVDPVLQSVLSTFQTQVWEQTYKGSPKQLEFVEEARSYGLTHGLTTGMLEPGRNFSFFSFAG-GEP--GNTIRYK-KLLEYLLPHLHRILIANVHTSANRVKGLSPRELMVLEWMKQGKTNWEISRIIGVSERTVRFHVESIFMKLDVGSRTQAVACAIEQGLF
>LWQU01000145.1
DCFTYETAHLFGDALASQFRLRHKVFVEKQQWGVPNWRGMEYDQYDTPAAVYCVWRDDDAVVRGVARLAPTTIPYMIKDLWPELVTNGELPACPDIWESTRLGIDHDLPK-P-LRRRILSELILAYMEASLRHQVKGLIGIYEWCWEHSFNRQGWPVRRLGPNKEIDGLSSYVGLLPVSHAHLDYIEATNQSKSQDDVFALFQSAAASLGYDRMMYRALRNHPDTT-LPCVAKTYPEEWIAHYVAKGYVDTDPVGVRMLVSGLPFLWWEAVQKNRHAGTILNEAEEFGLKDGAAVPIHGPNGECVGIGFASTTGGI---DGRSSLSKLQLMAVQFHTAYSALTQPRQLTAIHLTPREREILLWCGRGKSSWAIGEILHIAENSVEWHLKNIFRKLSVDSRVTAVVKALHLGLI
>MPZP01000004.1
RILTKDMLETDRRAFDEMFRARAAVFRDRLGWQVDVRDQWERDRYDEEDPVYLVTQRPSGTLTGSLRLLPTTGATMLKSEFRHFFDQPIDVDSPTTWECTRFCLHPLAGH-IDQSRTVATELLSGLCDLALDTGIESIVGVYDVAMVGVYRRIGWRPTPLARPE-IGK--LYVGLWDVTADNC-CLDRISASPTLRDLETTLDEVRHIYAISHMVLHVTRSSGATASNPLLMLTYPPEWVKQYLDRDYFSIDPVVRLGLRGFLPVEWSASKWDSGQAYGFFKEAMAFGVRQGVTLPVRGPHGERSLFTVTSNHPDAYRQFRMDSMRDLQFLAHHLHDRAMVLSGRKITDFPQLSRRELQCLEMTANGLLAKQICARLCISTSAVQLYLASARRKLTVATTSEAVAKATALELI
>FTPS01000001.1
-YLYGHDLHQHPELAAAMFRDRTDQFHTRLGWDVTIEQGFERDQYDDLDPLYVIWENADGSHGGSMRFLPTTGPVMVNDVFGHLLGG-GPVVSPLIWECTRFCLARNA---P---SSVAAALMLGGGEIMTNFGIRHFVGVFDARMVRIYRAIGSSPEVLGGEG-EGRERISVGLWEFSPEARQILRDLDATSTLDGLQDIIAALRDGFGVDHMVYHWVDSA---G-DQYGCGTYSDEWVNLYLERNYLRIDPVILGCYQRFHPVDWKRLDWTSKSSREFFSQAVKYGIGQGFSIPIRGPNGQFALFTTSHNCDDDTADFIENHSRDLILIGHYFHRKALEFEPEQSDQPRALSPREVDAMTLIALGYSRAQVAETLAISENTLRVYIESARFKLGALNTTHAVARALSRGLI
>LLUU01000050.1
IVQIGRREEFDKKLLGEMHKLRAQVFKERKGWDVSLIDEMEIDGYDALSPYYMLIQEDEAQVFGCWRILDTTGPYMLKNTFPELLHGKEAPCSPHIWELSRFAINSGQKG-SLGFSDCTLEAMRALARYSLQNDIQTLVTVTTVGVEKMMIRAGLDVSRFGPHLKIGIERAVALRIELNAKTQ------------------------------------------E-NAFIVGNYPAAWREHYDRAGYARVDPTVSHCTQSVLPIFWEPSIYQTRKQHEFFEEASAAGLVYGLTMPLHGARGELGALSLSVEAENRAANRFESVLPTLWMLKDYALQSGAGLFEHPVSKPVVLTSREKEVLQWCAIGKTSWEISVICNCSEANVNFHMGNIRRKFGVTSRRVAAIMAVNLGLI
>CP017781.1
TTLSYTNLHNHGELFANFFRARHETFIGRKRWDLPQVDGMEFDQYDTAASRWVAVHD-RGQVLAGVRLLPTTHSYMIRDAQRGLLGSREAPIGQHIWECSRIFVSEAVPAR--ARLGVQFQLIHEMVLSARDLGASMVLGLIPANAPRLARRVGLDCQPIGEVMQI-GEPHVCVEISLA----------------------LA-QLSPLGFTV-GLHIRFA----T-PLVYHSTFPAGWVRHYNDNAFYLRDPLVFWGIGTTGVTRWSEITL--PDPFEVIKQAGDFGLKYGATSSC-GPITSRSIVGIGRGDR-----EFTDA----EL-AKL-EGIARRL-HEENTPPSELTQAQIEALQCISNGDRHTAAAAKLGISESAFKARLKSARIRLQARTTSEAVRKAREYRLL
>MTJZ01000023.1
QTFVHEEGRLPHELAADIGRYRRRVFVEQLGWALPSADEYERDQFDRDDTVYVFARNSDGEMCGCARLLPTTSPYLLDTLFADLLAELTPPQSAAVWELSRFAATGDAGS-AEAAAWAVRPMLAAVVECAAQLGARQLIGVTFASMERLFRRIGVHAHRAGPPKMIDGRMVVACWIDIDPQTFDAYHQFSAAEDEQQLFQRIAAYSKRLGFEYCCYGIRVPLPVSKPAVAIFDTYPDGWMEHYQEQNYIDIDSTVRDGALSTNLIVWPDADKA--GASPLWADARASGLAVGVAQSSWAARGAFGLLSIARHADRLTSAEINMLTLQTNWLANLSHSLMSGFMVPAPEANVVLTAREREVLCWTAEGKTACEIGQILNISERTVNFHVNNILEKLGATNKVQAVVKAISAGLI
>CP001191.1
-IIQAHEYQKYAAVLDQMFRLRKKVFADTLGWDVPVVGPYERDSYDALAPAYLVWCNDRTRLYGGMRLMPTTGPTLLYDVFRETFPDAADLIAPGIWEGTRMCIDEEAIARDFDAGRAFSMMLLALCECALDHGIHTMISNYEPYLKRVYKRAGAEVEELGRADGYGKHPVCCGAFEVSDRVLSAFEQIKAAANVDAAIRILQAEYG-LGFVTYHLAQT-IASKID-SPFVRTTYPDAWVSRYLLNSYVKVDPIVKQGFERQLPFDWSEVEPT-PEAYAMLVDAQKHGIGNGYSIPVADKAQRRALLSVNA-RIPVEWTELRRCRNEWIEIAHLIHRKVYEL-HGENDPVPALSPREIECLHWTALGKDYKDISVILGISEHTTRDYLKTARFKLGCATISAAASRAVQLRII
>FNYD01000008.1
----ADELSAHPVLADEMFRCRADQFRTRLGWDVSVDQGHERDQYDAHDPLYVIWQQPDGGHGGSMRFLPTTGPVMVNEVFGHLTGR-GPIHSPLIWECTRFCLDRAA---D---SRVASALMLGGSEIMRGFGIRHVAGVFDARMQRIYKAIGWAPEIVGSEG-GGREEISVGLWEYSQRAHRILEDLDATTGLEDLSEIAARLRDALGIWHIVYHWVDSD---G-EQFGCATYSDAWVARYNARNYHRIDPVILGCFQRFHPVDWKRMDWSARAARHFLDDALAHGVGQGYSIPIRGPNGQFALFTANHSCDDDDAAFIAQHGRDLILIAHYFNRKALEIGAKQPEQSRSLSPREVDAMTLLALGYNRAQVAHSLAISEHTLRVYIESARYKLGALNTTHAIARAMSRGLI
>CAPE01000011.1
KIIQTKLRDMPSSLLAELGSYRYNVFVKSEGWDIPSSPGQEYDRYDCSDVICLIAWTAQYGICGYARLLAGSS-GLKAGVTPGTA------ENDIVWEMSRLSARLEID------AELPLNILWHATQLAEQSGIHFLYSAATPMLEKMFDQHQINYQSLMPEFVQSEDNPFAIKIPVNQPFLDIKSAYEKGSGIDHITRLIEQQLRELELDFYSLFIRHPVPFTRPKTFLYSNYQQDWLDHYWREGFYQLDPVLKMCSSPGKIWLWDDKAIS--AGLCVFEHARNYGIFHGLSCSVMASNRSVGILSMSTANSHKINLTT-EMELKIQYVLELSMAALINTNDIMATTKLNFSERELEILKWTAEGKTSAEISLILSISQNTVNFHQKKMQKRFNAPNKTQIASYAAAIGLI
>LLLU01000001.1
IVQIGRREEFDKKLLGEMHKLRAQVFKERKGWDVSVIDEMEIDGYDALSPYYMLIQEDEAQVFGCWRILDTTGPYMLKNTFPELLHGKEAPCSPHIWELSRFAINSGQKG-SLGFSDCTLEAMRALARYSLQNDIQTLVTVTTVGVEKMMIRAGLDVSRFGPHLKIGIERAVALRIELNAKTQDGFLELERSSGKLEWSAILQKMASDLGFSKILFGLLPKDSQDYENAFIVGNYPAAWREHYDKAGYARVDPTVSHCTQSVLPIFWEPSIYQTRKQHEFFEEASAAGLVYGLTMPLHGARGELGALSLSVEAESRVANRFESVLPTLWMLKDYALQSGAGLFEHPVNKPVVLTSREKEVLQWCAIGKTSWEISVICNCSEANVNFHMGNIRRKFGVTSRRVAAIMAVNLGLI
>MEBC01000056.1
RTFVHEEGRLPHELAADIGRYRRRVFVEQLGWALPSANEYERDQFDRDNTVYVFARSGNGEMCGCARLLPTTSPYLLNTLFADLLAGVTPPQSAAVWELSRFAATGEAGS-AEAAAWAVRPMLAAVVECAAQLGARQLIGVTFASMERLFRRIGVHAHRAGPPKMIDGRMVVACWIDIDPQTFDAYHQFSAAEDEQQLFQRIAAYSKRLGFEYCCYGIRVPLPVSKPAVAIFDTYPDGWMEHYQEQNYIDIDSTVRDGALSTNLIVWPDADKA--GASPLWADARASGLAVGVAQSSWAARGAFGLLSIARHADRLTSAEINMLTLQTNWLANLSHALMSGFMVPAPEANVVLTAREREVLCWTAEGKTACEIGQILNISERTVNFHVNNILEKLGATNKVQAVVKAISAGLI
>AZZM01000013.1
---IGRREEFDKKLLGEMHKLRAQVFKERKGWDVSVIDEMEIDGYDALSPYYMLIQEDEAQVFGCWRILDTTGPYMLKNTFPELLHGKEAPCSPHIWELSRFAINSGQKG-SLGFSDCTLEAMRALARYSLQNDIQTLVTVTTVGVEKMMIRAGLDVSRFGPHLKIGIERAVALRIELNAKTQ----------------AILQKMASDLGFSKILFGLLPKDSQDYENAFIVGNYPAAWREHYDRAGYARVDPTVSHCTQSVLPIFWEPSIYQTRKQHEFFEEASAAGLVYGLTMPLHGARGELGALSLSVEAENRAANRFESVLPTLWMLKDYALQSGAGLFEHPVSKPVVLTSREKEVLQWCAIGKTSWEISVICNCSEANVNFHMGNIRRKFGVTSRRVAAIMAVNLGLV
>LMDO01000015.1
-----YKNEFDKQAIISMYKLRADVFKVRKGWAIETIDGMDIDGYDALDPIYMLIKREDNEVQGCWRILPTSGPYMLKHTFSELLNGEEAPCAENIWELSRFAINAENKR-VMNFSDITAEAIKTIIAFGFEQQLESYVTVTTVGVERMLIRSGIHIQRLGPALKIGVERAVALKIHLSEQTR----GILQSSTEKQWFEELTRYAKNLGYTGILFGLKKTGAAPLASAVIHSNYDEAWRRKYDGSGYAFIDPVVEHSFTKVFPIIWLESIYETSQQKNFFEEACVHGLRSGITLPLHGPGGEMGTFSLSLDNIQN-IRHISDTLPQLMLIKELALGSYNPLT-QTISELYPLSKKAIEILKWCAIGKTSWEIARICVCTEANINFHLNKARQILGVNSRKAAVVKAYSLGII
>AJYW02000178.1
QIHSHNLNAIPKHDYINLLKLRYKVFSARLHWDLETSEEMETDQYDVELAHYLYAMEDEGSMVGCWRILPTTTDYMLKNTFPELLGGISAPVDEKVYELSRFAVDKDFSRKAGGVSNITLKMFQSLYYHAQDKQIDSYVTVTSAGVEKLIKRMGIPCSRIGKVHMLGDTKSVALHIPMNNHYRRLIEENREISSHEKLESVLFDLNNIIDHEYFLFGLSLKPTLTTSETLLTDNYPPAWREQYDQSGFMHVDPIVKYSIHNFLPIQWDRIKE-TNSGDEIFEEARCNGLKKGFSIPVHGLRGEFGMISFATSD--VKYSLQNRSIEISQLIVPLLSNNIAKC-HNDAAPRAVLTARETQCLTWAAEGKSAWEIATIIGCSERTTKFHISNACKKLNATNRYQAITKAILGGYI
>LNRZ01000001.1
-IVDQQNRTREHLVLRSMFEARKRVFIDLLKWDLPALAGRELDQFDNEDAIYLIVATEEGDHLASARLLLTTRPALLDTLFPGLVEG-EVPQGPDVLEITRFCLSPGIGAR--ERRNARDALLVGLAEFALANGVRTYTGVAELPWFRQIQTFGWDCRALGEPVLHRGQALAALRIEIDASTIAFALDVSHVKDKAALADLLSEACRALGCSWFALSHHVDFLAAPDRGIRIHNYPEEWAHWFDERKLGVTDPVHRASQRSSAGFLWHDMKPLRREDEMILGEALRHGIGDGLTVPAHIPGDAHGSVSFAWKPG-I-AANA-DALQFARMIGGAAFDAARQIGNPLARIAPRLTDRQRECLIWAAKGEPVWKIGLILGLSPDTVREHLRNARQRYEANGGITLTVRALYDGDI
>JZTI01000045.1
-------EHPRWEVENELYRFRNRVFSDRLGWDVESHRGLEQDSFDTPDTHWVLIED-EEGLCGCIRLLSCAQDYMLPSIFPTALAGEAPPRSSDVWELTRLAIDANRARMGNGVSELTCVIFREVYAFARAKGIRELVAVVSLPVERIFRRLGLPIERLGQAVDLGAVRGVGIRFHLDERFAEYLEHFTSVTDGDRLAELIGRFTLGMGYDYYRFALIIPMSMQRPKVVLFNQCPDSWVQAYTANHMLACDPIIQLARKQTLPIYWNRLDERQEGSLDVMGLAAEFGLRNGISFPLHGAAGENGILSFITAERAS-DLLL-ESSPILSWMSNYIFEAAIRVVRREDDPQEALTDRETECLFWASEGKTSGEIACILGITECTVNYHLNQVTRKTGSMNRYQAIAKGVSSGIL
>LN899827.1
RVLFGDRETLKPVAVSNLGRYRYKVFVERLKWHLPCEAGHEFDQFDRSDTKHLIALGQGEDIVGCARLLPTTRPYLLESVFPALLNGQPPPSSPEVWELSRFAAVDFSEDTPQFSVRAAVELLRISMACAKHCGAKKLVTVSPMGVERLLAWAGFSWVRAGHPLRFGDDLVVAGYIDV-----DLLDIFSDAQSTSDVFEHIEAAALALGFEHVAYGFKAPLPLSEPKVVLLNNYPQAWRARYLEAGYLHVDPSVAQACRSQAPIVWSDRLFQ--DVPALWDEAKAHGLRVGWAQSSLDSLGVGGMLSLSRSCEPLSARELAENTRRMQWLAHMAHVALSRLLRADVASDDNLTNREVEVMKWTADGKSAQDIADILAISKNTVDFHVKNAVKKLHAVNKTAAVVRAAMLGYL
>JFZP01000010.1
NLIDSSNRAMHAETLRSFAELRYEVFVRRLGWALPAADGFEEDEYDTSRAVYVTISNSAGHVIAGARLLDTSDASLLNEIFPHLVKDGDLPRSDRIYEITRFAIDHRRER-LEGSMDLRNRLLWGIQAAALHLELDKMVSVTYTHLEPMLRKAGYRFRRLGDVDCIDGIPTVALEHEVSPDILPFLHQLELCTDIHSLQAVFSKTLSHLGFPMFAYNIRRMSSTVDPQNFIISNFPNKWLTHYFHQKYKEIDPTLKWVGTGQGIAQWSDLLTSDKNQRRLLQEAWDAGLTNGITLPIMTELGEAVAISVVPEPGTG-NERILAALPIVQILAQGYHRKAKGILLGSARRKSFLSPREIDVLHWMARGKTAWEIAEILSISQKSVDFYTDMAKTKLQAMNRTHAVVKAIMLGLV
>CP013630.1
-IIQAHEYQKYAAVLDQMFRLRKKVFADTLGWDVPVVGPYERDSYDALAPAYLVWCNDRTRLYGGMRLMPTTGPTLLYDVFHETFPDAADLIAPGIWEGTRMCIDEEAIARDFDAGRAFSMMLLALCECALDHGIHTMISNYEPYLKRVYKRAGAEVEELGRADGYGKYPVCCGAFEVSDRVL----AFEQIKAAANVDAAIRILQAEYGLDFVTYHLAQTIASKIDSPFVRTTYPDAWVSRYLLNSYVKVDPIVKQGFERQLPFDWSEVEPT-PEAYAMLVDAQKHGIGNGYSIPVADKAQRRALLSVNA-RIPVDWNELRRCRNEWIEIAHLIHRKVYEL-HGENDPVPALSPREIECLHWTALGKDYKDISVILGISEHTTRDYLKTARFKLGCATISAAASRAVQLRII
>LGVV01000011.1
IVIDALNRDRFSDLVKEMFRLRARVFRDRLGWDVTITDEMEMDIYDSLDPAYVVSLDQDGHVVGCMRLLQTTGPHMLADVFADILEGEPPLRSSQIWEATRFCVDTERLSRGNSISYVTSEVMVGAFEYGRDAGVLDAVAVIDPVMNRVMIRSGAPYDYIGKTVDMGKAHALAALLDCSNERI---------HSDDRFARFLDDVCQSLEFDHASYATFNPI---SGAIQGFANYRTDWIMHYTRKGLHRIDPTIHIGRKSIAPVDWNRLERT-PHFQSVFNDAPAFGVARGLTVPVRGPYGDVGLMSVTRDCSDQEHLLKKKVIGNLQVAAVHMHDNVMSSDLMAALNLPVLSTREREILQWVAEGKTQQDIGDILAISHRTVEVHLRSARTKLGALSTPQAIGRAVGLGMI
>CP019915.1
TTISSCYNDMPHHILNEIYRSRKNIFIERKKWDIESYKGLECDQYDEDDSYYIYILD-KSDISGCVRLRPSTSPTLMTGSLKRLKNPLKAKNSKSMWEASRFFITQDSVTNDKGIDTRTYALFISMIEFSMVKGFMSYEVVVDAMMMRILRQCGWPLKIISSDIGSLNEKIYYGTLQCNIKTL--------SKRESEYKDVLSWAFEKIGITYFSYVYVGRRPSEADKAIILGNYPKDWVDLYESHALFRKDPVINHSFRTSTAFFWGQVKGKGNNSEHIFDLSAQYGIEQGFTIPVHDPGCAFGSMHFAASQDDSEFLELIEKHSDLISIISYIAHQQRPVVE-DVETYPRLTEREIECLHWVAMGKSYGEIALILSVSERTIKFHAQNIIKKMNSINIRQAMTKALQLNLI
>FOZY01000001.1
HIVTPANADRYADAMEQAWRLRHDIFVAEKGWELARPDGREIDQFDTPHAIHFLAME-DDTVVGYSRLLPTTRPHLLSDVLPQLCEG-ERPVGPQIWEWTRQGVARSHRAKGRVVNPVSIALLTGIVEWGLAHGVNSLLLQMPTLYMIHVIQLHFRPQPLGLPVQIAGEEIMAATARFDARTLSVLRDLERAASPDEIARLLVDAFTRYGVSYIMAGIV-PERRHA-GFVLASTMPEGWARRYVTQGYALHDPTVRRLCTTATPFDWSAVLPDTPTAGRVMNEAGDFGIRAGITIPFVTLDGEPGGISVSGERIEI--DPA-ER-VALNLVATYAVGQLLLMNSPAGRAPVRLSPRERETLQWAAEGKTDVEIGIVMGITAAGVDYHLRSARAKLDTVNRAHTVAQALRAGLI
>JSXC01000033.1
EIFDVSYTLLSEKKSEELFTLRKETFKDRLNWAVKCINGMEFDQYDDDNATYLFGVE-DDQVICSSRLIETRYPNMITGTFFSYFEKVDIPEG-NYIESSRFFVDKSRSKTLGNAYPVSTMFFLATVNYSRSKGYDGVYTIVSHPMLIILKRSGWKISIVELSE--KQEKVYLLFLPVDKESQ------------RIIKSQFDTALSYYGDIKYSYMVLNKK--KPTDILIISNHHDEWREIYRANNYQHIDPVVIAALNKITPFPWDEDLLVQLKMSKIFNLSKEHNITNGYTFVLHDHSNNLVMLSIMIDESNVSIDEIENNKDKLQMTLMNIHAETISLYRERSNDKDIFSQRENEILYWASMGKTYQEIALILGIKTGTVKFHIGNVVKKLGVLNAKHAIRLGIELQLI
>LODN01000061.1
IVQIGRREEFDKKLLGEMHKLRAQVFKERKGWDVSVIDEMEIDGYDALSPYYMLIQEDEAQVFGCWRILDTTGPYMLKNTFPELLHGKEAPCSPHIWELSRFAINSGQKG-SLGFSDCTLEAMRALARYSLQNDIQTLVTVTTVGVEKMMIRAGLDVSRFGPHLKIGIERAVALRIELNAKTQ-----------------------------------------------MVGNYPAAWREHYDRAGYARVDPTVSHCTQSVLPIFWEPSIYQTRKQHEFFEEASAAGLVYGLTMPLHGARGELGALSLSVEAENRAANRFESVLPTLWMLKDYALQSGAGLFEHPVSKPVVLTSREKEVLQWCAIGKTSWEISVICNCSEANVNFHMGNIRRKFGVTSRRVAAIMAVNLGLI
>AXPG01000003.1
ELLSESLEGLSAAMIAELGRYRHQVFIEKLGWDVVSTRDQEFDQFDHPQTRYIVAMG-RQGICGCARLLPTTDAYLLKDVFAYLCSE-TPPSDPSVWELSRYAASAA---DD---PQLAMKIFWSSLQCAWYLGASSVVAVTTTAMERYFVRNGVILQRLGPPQKVKGETLVAISFPAYQE--GLRSEMQPIHDSQGVFAVLEKEVRRLGFDYYAYGVRHTIPFTRPKTEVHGTYPKAWLERYQMQNYGAVDPAILNGLRSSEMVVWRDSLFD--QSRMLWNEARDWGLCVGATLPIRAPNNLLSVLSVARDQQNISSFEREEIRLRLRCMIELLTQKLTDLEHPLMSNPVCLSHREREILQWTADGKSSGEIAIILSISESTVNFHHKNIQKKFDAPNKTLAAAYAAALGLI
>AXQU01000009.1
---IGRREEFDKKLLGEMHKLRAQVFKERKGWDVSVIDEMEIDGYDALSPYYMLIQEDEAQVFGCWRILDTTGPYMLKNTFPELLHGKEAPCSPHIWELSRFAINSGQKG-SLGFSDCTLEAMRALARYSLQNDIQTLVTVTTVGVEKMMIRAGLDVSRFGPHLKIGIERAVALRIELNAKTQ---------EKKLEWSAILQKMASDLGFSKILFGLLPKDSQDYENAFIVGNYPAAWREHYDRAGYARVDPTVSHCTQSVLPIFWEPSIYQTRKQHEFFEEASAAGLVYGLTMPLHGARGELGALSLSVEAENRAANRFESVLPTLWMLKDYALQSGAGLFEHPVSKPVVLTSREKEVLQWCAIGKTSWEISVICNCSEANVNFHMGNIRRKFGVTSRRVAAIMAVNLGLI
>FQXB01000007.1
---SFSNIHRHGELFGKIMEARKPTQL-PSNWEDTGTGNHDFDQYDTPQSRWLAIQSDDGDVLASLRLTPTTASYMIRDAQKGLLEDEDAPVDEGTWEMTRANLKPGMFG--VDRDVVRYRLLQQLSETAKTEKIAKFVALLPTNWKSWALDHDFKIKPAGRVWRVGGRDLQAHILS--------------------------------GFSY-SLHIRFAM-----PLLSNQTFPQGWTDRYAEEAYALRDPIIAWGFSETGAQRWSAITI--PDPFDILGQAREFNMNYGISISC-GPMKSRTIASAARSDR-----EFTDDE--MDA-----FSKMINHLHDVTQPPEALTDAQIEALRCIAEGDRHAAAAARLNISESALKARLSSARSSLLARTTAEAIQRARDYRLL
>JIEH01000025.1
---IGRREEFDKKLLGEMHKLRAQVFKERKGWDVSVIDEMEIDGYDALSPYYMLIQEDEAQVFGCWRILDTTGPYMLKNTFPELLHGKEAPCSPHIWELSRFAINSGQKG-SLGFSDCTLEAMRALARYSLQNDIQTLVTVTTVGVEKMMIRAGLDVSRFGPHLKIGIERAVALRIELNAKTQDGFLELERSSGKLEWSAILQKMASDLGFSKILFGLLPKDSQDYENAFIVGNYPAAWREHYDRAGYARVDPTVSHYTQSVLPIFWEPSIYQTRKQHEFFEEASAAGLVYGLTMPLHGARGELGALSLSVEAENRAANRFESVLPTLWMLKDYALQSGAGLFEHPVSKPVVLTSREKEVLQWCAIGKTSWEISVICNCSEANVNFHMGNIRRKFGVTSRRVAAIMAVNLGLI
>LVWU01000294.1
-----------DADLQQAYRLRHRVFAETLGWVPSAEDGTEMDMYDLWGVTVGVFAR-DGVLLGMARLLPPSGKFMLENEFGALLPRGAIRKEPDTAEITRLAVSPDIHD-ARRSSRILLGVLKGIYQWAVDNEIRYYYLEVEQRFLRALRMLGFPCEPIGPVVN-------------------ALHYMTEAKTTADVKDALVQFQNLFPFSRVIGGLARLTPFDGFTNVINVSYPDEWIKLYWQNGYFEVDPVFQSALNKPGTQHWGTTYRESLKQQEFMATAREFGLADGITTGSADPACRVAFCSFAS-ADS---VDAARYVPLIEYFGHYVHMALLRTAP-AKAQSKKLTLRELTILNWVKNGKTNWEIAQIMGVTERTIRFHVESIFSKLDVTSRSQAVATAIEHGLP
>AYWJ01000002.1
----TQQLMERPDLWEAVHRLRYKVFVDEMRWDLDRPDGLEIDQFDHDEAEHHLVIR-NGELAGYHRMLPTTRPHLLSDVMPELCEG-KRPSGPNVWELTRYAVAPGFRDGKRGVSTVGTELIAGFVEWGLARNVDQVIIEVEPVWVLRTLQLHFLATPLGYQRTYGNQQVVATLLTFNEHTLEYIDRVQRADTSAAVCEQLLSVTSNFGLTALIAA-TVPQSSQTKDHVLLCDWPSEWLERYLSRNYVDHDPVVSHLKQFRAPFQWRDAVQSDKSSAEVMRDARQFKLRDGLAFPLITLEGQIALVSLGGEAVELSEAEF----AMISLASTYAIGRAMQLQTTKSIDHIELTPRERECLQWAAVGKSEWEISQILGISEHTSEKHLLNAKSKLGAANRVQAVAEAVRHGYI
>MKRV01000305.1
QLITSDSYGTCLDELADMHRLRYRVFKKRLDWDVQASGDMEVDEFDALGPCYLLQRSADGSVTGCVRLLPSTGPTMLRDTFAVLLDGGAAPASQLIWESSRFGLDPDHSGASHGIAKATYELFAGMIEFGLSRGLTDIVTVTDVRMERILRRASWPLRRLGKPKAFGRSLAVAGYLEVSAGSLTFINSLADGADEPAFRAAMARAAAALDLSCFAYL-CLPHRRND-EARLISTYPLAWTAHYLNNHYERLDPVIRRVLQMTEPFEWGNNIESSDAQRQLFEEAARFGIRYGFTIPIHDGRGPVAAVTFASDEQGSTRRCVEAHRRVLQLMALYFHASARRKLRDRVVDGVALSPREYQCLEWSAAGKSAWEIGRILGITQRTATFHLENAKSKLGVSSLHQAIARLA-----
>CP000616.1
------------ELRDELGAFRYDVFVRRLGWSLPENETMEWDHFDGENTIQVVERTSNGPVCGCARLMPTTAPYLLRELLPRSSEL-DFPSSPTVWELSRFAGSG-------------MQLFPYVMAVAALLGATRIIGVATQAIARLYRRFGLDLQYEGHPQ-TATSPFVACSIALTAVAFKILSLFTDAKDISSLSDSLGDAVLPLGFPCYAVTRSRP--SIS-MEAICTHYPNNWVQHYLQHNYGAVDPVHRAAFTSSGPYRWADITDLSQNERHVLAEACDAGLKNGLSIPIREIGGSILLINLSGPSSRIN-TGT--KRQLASVISNLFRLELDRLAPPHPNEFIQLSPRQRQCLSWVAQGKTSSDICMILKISRHTVEYHITEAMRVLNVNSRIAAAVIASNYGLL
>FOQV01000003.1
HIIDASNRRLYADQIEEHFRIRHRIYVEERRWELERPDGREVDQFDTEDAVYLLALK-EGKVIGGSRLVPTLCPHLMSEVFPFLANIRGLQRGPDIVEWTRIFVVPEYRGRE---STVLHSVLAGMLEYCLEQNFSAITVVMETWWMPRFLELGWEVKPLGLPTMIDGMSCIGTMISVTEEAWDFIDVLTRLNDPQTIITSLRDKLASFGFHAFLITGL-PETDRIAPLVLLNGWPDGWFELYVRQNYADDDPIAAHCKTTMNPFVWDEVYRQSARQQEIMRRASDFKMVHGFCVPIHNEDGFKAVVTMAGDRPDL-SRP---SRSAIHLMSLYAHAKAEAAMH--GNRGHCLTVREREVLTWMAVGKSTEGVAEVLNIRAGTVEAHYQNAARKLGARGRTRTVVEAHLRGEI
>LMDA01000024.1
RIFNSRTAKFNPGEIDAMFKLRKRVFHDFLKWDVSVRDEWEIDDYDTANPLYVLSYSDNGRLRGSLRLLPTLGPNMLDDTFPILLDGEPEIRSASIWESSRFCIDPEISQASNQVTIAAAELMCGVGELSLASGLSHIVTVTDVFLERMFRRMGCPGERIGAPHRIGSVFAVAVAWEVTDDLL--------------------------------------------IHRLHSTAPDRIINEWLNRDFSHIAPILNTFTNAVRPVDWLSARKIQIEPHLTAFERRGMNIV-GVTLPLATPMRRLAFLAIQSTLPASEAAYSRCHVRDFQHLANLFHADMRRG-R-SGGVHTELTNRETEVLGWAAAGKSYWEIAHILGITERTVRFFMTNARRKLNVVSNAQAVAQAVRHDLI
>FOAG01000003.1
IVIDALNRHKFPKLLDEMFKLRARVFGDRLGWDVNIVNGRERDHFDDLDPAYVIGLDDDGDVVSCVRALQTTGPHMLADVFSAILDGEPPIRSATIWESTRFCVDTKRLARGNTVSYATCELMLGSLEYAQASGITDIITVIDPLMDRVLKRSDAPYDYVGKIADMGKVPALAALLDCTDERI-----------SEDFVGFLFNIREKFGLDDVAYAGMNPI--NG-SVFGHVTYGDAWKMHYVEHGFHRIDPTLQKARRSIAPVDWSRLERD-QDFRRVFDDARDFGIHQGLTIPVRGPYGDIGGLSVTSSLSRTENKLKSDVIVGLQSVAVHVHDMVIRSDSSNLLKTPNLSQREIEVLQWISAGKSQQDIADILTISNRTVEVHLRSARHKLYALTTAQAVGRAISMGLI
>CP009630.1
RTFVHEEGRLPSELAAELGRYRRRVFIEQLGWALPSANEFEHDQFDRDDTVYVFARDAGGDVCGCARLLPTTRPYLLESLFADLIADVALPQSAAVWELSRFAATGDEGGAG-NADWAVRPMLAAVVECAAQLGARQLIGVTFASMERLFRRIGVHAHRAGPPKQVDGRLVVACWIDIDPQTFDAYQQFSAAEDEQQLFQRIAAYSKRLGFEYCCYGIRVPLPVSKPAVAIFDTYPDGWMAHYQARNYIEIDSTVREGALSTNMIVWPDVDRI--DPCPLWEDARDFGLAVGVAQSSWAARGAFGLLSISRHADRLTPAEINMLTLQTNWLANLSHSLMSRFMLPSPAAGVTLTAREREVPCWTAEGKTACEIGQILSISERTVNFHVNNILEKLAATNKVQAVVKAIAAGLI
>CCMY01000192.1
----TQELMERPDLWEAVHRLRYKIFVEEMGWDLDRPDGLEIDQFDHEEAEHHLVIR-NGELAGYQRMLPTTRAHLLTDVLSDLYEG-TPPSGPHVWELTRYAVAPGFRDGKRGVSTVGTELIAGFVEWGLKRNVNQVIIEFEPMWVLRALQLHFLATPLGYQRTYGNQQVVATLLTFTEHTLEYIGQLQHANTAAAVCERLLAITSNFGLTALMAGT-VPQPGQQKDHVLLCDWPGEWLERYVARNYVDHDPVVSHMKQLQAPFQWREASQADKSSNEVMGDAREFKLRDGLAFPLVTLDGQIVMVSLGGESVDLSEAEF----GMVSLASTYAIGRAMQLHTGKVIDHIELTPRERECLQWAAVGKSEWEISQILGISEHTSEKHLLNAKSKLGAANRVQAVAEAIRRGYI
>LT629793.1
-MEEHTLSEMSDELKLMLGRFRHEQFVEKLGWRLPVQAGCEWDQYDTEHARYVLAFNEHCAIIGCARLIPTTLPNLLEGVFSHTCAG-TPPKHPAIWEMTRFTTREP---------QLAMPLFWKSLKTASLAGADAIVGIVNSTMERYYKINGVNYERLGPVTMHEDEKILAIKLSAHREH-YFYSIFAQTMNMQEFTAVALQALRELRFDFFAYGMCSATPFMRPKTYMYSNYPEDWIRRYQAANYATIDPTVKHSKVSSAPILWSNELFR--SCPHLWSEANDSNLCHGLAQPSFSTQGRVGVLSLARKDNVIS-QEFEALKPVTKAFAAAAHEKISELESDVFNTDVEFSGRECDVLRWTADGKTSEEIGVIMGVCTDTVNYHHRNIQRKIGASNRVQAVSYAVALGYI
>JPPS01000005.1
KLFNVNFNNMPERKLDEVFSLRKITFKDRLDWKVTCIDGKESDQYDDENTNYILGTI-DDTIVCSVRFVEMKYPTMITGPFSPYFADVDLPID-GFIESSRFFVEKALVRDVGNNSSLSLILFLAMVNYAKDHGYKGILTVVSRGMFVLLKRSGWNITVVNQGESEKNEVIYLLHLGVDVDSQ---DYFDNESINEDIRNYIQRRIKSYGDLRYSYLVMNK-Q-TPLHPTIISNYPLDWVKKYKKNSYHLIDPVILTAKDKVAPFAWDDNSVIKSTDSAVFKLAREYNIVNGYTFVLHDNSNNMATLNISNGSDDSYDESIEINKEKIQMLLILTHEKMLGLYHNSAEKNESFSPRENEILYWASVGKTYSEISIILGIKRSTVKFHIGNVVRKLGVLNAKHAIRLGIELKLI
>JRXE01000010.1
KIIQTQLRDMPSSLLAELGSYRYNVFARGEGWSIPSTPGQEYDRFDRSDVTWLIAWSAKHGICGCARLMKWPETQHS----PGVA--MPVDRH-TIWEMSRFSARLDID------SELPLKILWHALQIAAEAGIQYVASAATPMMEKMFEHHQIVFEPLMPGLIHSEDNLFAVKLAVKQPVLELFALFQSATETGQLINFAQQQIECLGYDYFTLLIRHPVPFTRPKIYFFTTYPAFWLQHYQKENYFDIDPIVAMRQSPGQILQWRDELFT--GSEKLWSDAQDSGLVSGYSCSVMGAKRVTGILSLSSRSG-IKEASL-VFEMKLQYLAEVYLATLQRLNDPVSVIDIGFSQRELEIVKWTAEGKTAAEISLILSISEHTVNFHQKNMQKRFNTANKTQIACYAAAVGLL
>CCNE01000022.1
-------YGDFADELHEMHRLRHRVFKQRLDWDVDTSGGYEIDRFDALKPHYLVLRGAGAEVCGCVRLLASTGPTMLGDIFPALLDGQPTPQDSRIWESSRFALDLPPSAGSGGIAVGTYALFAGMIEFGLWRGLDRIVTVTDLRMERILRRADWPLERLGEPRAIGPTRALAGYLEVSSERLTFLEQLSESVDETDFRDAMARAAAAFDLVKFAYLCL-PPQAPG-KPRLISNYPPRWTAHYLSNHYHAIDPVIARAQGGQCPFLWGLHYSRSDFERKLFDEAAAFGIRCGLTIPILDKRGNVAAMSFAADGLSPAVSER-YQ-EAFRFMATCFHICVRRKLSDRVVNGVQLTPREYECLEWAAQGKSARDIASIVGIRRRTAAFHLENARKKLGVRTRMQAVAQAARTG--
>JUJB01000006.1
EIFDASYTELSEKKSEELFTLRKETFKDRLNWAVKCINGMEFDQYDDDNATYLFGVE-DNQVICSSRLIETKYPNMITGTFFPYFDKIDIPEG-NYIESSRFFVDKARSKTLGNTYPVSTMFFLATVNYSRSKGYDGVYTIVSHPMLTILKRSGWKISVVELS--EKQERVYLLFLPVDKESQ-----------SRVIKSQFDTALSHYGDIKYSYMVLNKK--KPTEILIISNHHDEWREIYRANNYQHIDPVVIAALNKITPFPWDEDLLVQLKMSKIFNLSREHNITNGYTFVLHDHSNNLVMLSIMIDESNVSIDEIESNKDKLQMTLMNIHAETISLYRERSNDKDIFSQRENEILYWASMGKTYQEIALILGIKTGTVKFHIGNVVKKLGVLNAKHAIRLGIELQLI
>MUUD01000001.1
QTFVHEEGRLPHELAADLGRYRRRVFVEQLGWALPSANEFERDQFDRDDTVYVFARNADGDMCGCARLLPTTRPYLLKSLFADLVEDMPLPQSAAVWELSRFAATDDEGGSG-NAEWAVRPMLAAVVECAAQLGARQLIGVTFASMERLFRRIGIHAHRAGPPKQVDGRLVVACWIDIDPQTFDAYQQFSAAEDEQQLFQRIAAYSKRLGFEYCCYGIRVPLPVSKPAVAIFNTYPDGWMAHYQAQNYIEIDSTVRDGALSTNMIVWPDVDRI--DPCPLWQDARDFGLSVGVAQSSWAARGAFGLLSIARHADRLTPAEINMLTLQTNWLANLSHSLMSRFMVPSPAAGVTLTAREREVLCWTAEGKTACEIGQILSISERTVNFHVNNILEKLGATNKVQAVVKAISAGLI
>LSAH01000030.1
IVQIGRREEFDKKLLGEMHKLRAQVFKERKGWDVSVIDEMEIDGYDALSPYYMLIQEDEAQVFGCWRILDTTGPYMLKNTFPELLHGKEAPCSPHIWELSRFAINSGQKG-SLGFSDCTLEAMRALARYSLQNDIQTLVTVTTVGVEKMMIRAGLDVSRFGPHLKIGIERAVALRIELNAKTQDGFLELERSSGKLEWSAILQKMASDLGFSKILFGLLPKDSQDYENAFIVGNYPAAWREHYDRAGYARVDPTVSHCCQSVLPIFWEPSIYQTRKQHEFFEEASAAGLVYGLTMPLHGARGELGALSLSVEAENRAANRFESVLPTLWMLKDYALQSGAGLFEHPVSKPVVLTSREKEVLQWCAIGKTSWEISVICNCSEANVNFHMGNIRRKFGVTSRRVAAIMAVNLGLI
>LLUA01000012.1
IVQIGRREEFDKKLLGEMHKLRAQVFKERKGWDVSVIDEMEIDGYDALSPYYMLIQEDEAQVFGCWRILDTTGPYMLKNTFPELLHGKEAPCSPHIWELSRFAINSGQKG-SLGFSDCTLEAMRALARYSLQNDIQTLVTVTTVGVEKMMIRAGLDVSRFGPHLKIGIERAVALRIELNAKTQDGFLELERSSGKLEWSAILQKMASDLGFSKILFGLLPKDSQDYENAFIVGNYPAAWREHYDRAGYARVDPTVSHCTQSVLPIFWEPSIYQTRKQHEFFEEASAAGLVYGLTMPLHGARGELGALSLSVEAENRAANRFESVLPTLWMLKDYASGAGLAFEH-PVSKPVVLTSREKEVLQWCAIGKTSWEISVICNCSEANVNFHMGNIRRKFGVTSRRVAAIMAVNLGLI
>CYGX02000118.1
-----MRQEFDNAVINEMYRLRARVFHGRLGWDIPTIAGMEIDGYDALGPHYMLIQSHDRQVRGCWRLLPTEGPNMLRDTFPQLLHGADAPVGRHIWELSRFAIETGGEEQSFGFADLTMRAIHELVTFADRMGITRYVTVTTTPIERLLRKTGIEINRLGPPLQIGVERAVALDIAVSPKTR------LNAADEAEWFGAITGLAETWGFDKLLVAMLPRPTIRLEDAYVRSTYAPTWRDTYDRQGLVHIDPVVTHCATRATPLIWSPDIFKTAQQKSMYEEARSHGLRAGVTLPIHGPNQEAGMLCFVNDHNPT-DAFWRVALPNMMLLRDLVIDTSQRHLNTAQTLLPKLTPRERECLKWTARGKSTWEISHILNCSEAVVNFHMKNIRTKFGVNSRRAAAVIAAQLGLI
>CVTV01000010.1
---------------TAIGHYRHKVFVEHLGWKLNCTDGLEYDQFDRDDTVYVVARNDDDHIIGTARLLSTTRPYLLSEVFPELLSGETPPNSETVLELSRFAAMDDVRNASQFSSDIAIDLMRETLASAAGQGANKLITVSPLGVERLLRNVGIHASRAGKVTHSDGKKIFASWITV-----DMWNIFEFDICEQSIFKKITATAQQLGFDHCAYGLQLPLPLTAPKVIILDNYPDAWRARYSAAHYVKSDPAVLHGRRTQDPLVWSASSFS--LAPELWEEANAYGIKVGWSQSHIDLIGAGGMLSVSRCAQPL-PSELADIQSKLVWLVSIAHSSLSRAIRHRKEQDPNLTFRELEVLKWTADGKSAGEISDILTVSKNTIDFHIKNAILKLKTCNKTAAVVRAAMLGLL
>AUND01000001.1
-TFEFSELHRFGAAFYDFLRLRKQVFVDELGWDVPHNDEVEMDQYDTPLAHYSLVLR-DGRVVGGARAMSTAATYMLRDAHPEILPD--EIASPEVWECTRLVISETLTT-HAERAACLRMIVDGLVERAIARGASELICLSSLALMRALRQLGYDVSRMGYRNDEDGRRYAALRMPAEYSTA---------------------------------------------ESELNRLDCAWVDRYTQEGLVVQDPSMRWIYGNLGWVRWGDMTL--EDPRGVQQMAREMGLRFGATVSFSDPR-DVGRRSYAVLFRA--DRDF----TDAEL-DE-VFATLRDM-H-LDASGRSLTAAELEAIRFRADGLLIKQIAAELDISESGVKARLTSASRKLGAKNAIEMLAIATSRRLI
>AQQW01000003.1
RYIHASELHRAPRLARSMFEDRADQFHTRLGWEVSVDTGAERDRYDDLNPLYVIWERSDGRHGGSMRLLPTTGETMVNDHFQHLTGG-VRIESPLIWECTRFCLARDTD------PGTAAALMLAGGEVMRGFGVEHYVGVFDARMVRIYRRIGASPEVLGAEG-QGRARIAVGLWAFSAEAQ--------AEGLGDLQALAERIRAEYGVGHVVYHWVNSA---G-QQYGCGTYDPAWVERYLDRNYLRIDPVIQGCYQRFHPVDWKRLDWSGKAARDFLRDAVAFGLGQGYSIPIRGPNGQFALFTVNHDCDDDVAAFTEENRRDLILLAHYFNHQALELEPGTPPEATPLSPREIDALTLLAMGYSRAQVADTLTISEHTLRVYIESARHKLGALNTTHAVARALQRGVI
>FNNK01000005.1
---------ETDEDLRAAQALRYEVFVRELGGSVDHDAGLEQDQFDPYFDHMLVSDDTSGEVVGVYRLLRSDQAERLGRFYSEDEYDLTPQSGRKLLELGRSCLHADYRG-----GMAMFHLWNGLAAYVADHEIDVLFGVAS----------------------------------------EYLHQLTQFKTIEELWHAHVSQMSRYGFDRLLYG-YTLFKTDPDDFVVLSNHSPEYLQGFLVDGLYSHAPMLTWALENEGHASWRAAQDMDCKARKVHEFNQAMNVCAGYTISFNSATDRFGAISLAARPG-LDDQIWAEHGSDIVLMNNVAHLKILTL-P-YHAPNRALTKRQREVLQWVGDGKTTQDIALLMGLTPATIEKHLRLARESLCVETTAQAVLKAALH---
>GU811648.2
-------EHPRWEVENELYRFRNRVFSDRLGWDVESHRGLEQDSFDTPDTHWVLIED-EEGLCGCIRLLSCAQDYMLPSIFPTALAGEAPPRSSDVWELTRLAIDANRARMGNGVSELTCVIFREVYAFARAKGIRELVAVVSLPVERIFRRLGLPIERLGQAVDLGAVRGVGIRFHLDERFAEYLEHFTSVTDGDRLAELIGRFTLGMGYDYYRFALIIPMSMQRPKVVLFNQCPDSWVQAYTANHMLACDPIIQLARKQTLPIYWNRLDERQEGSLDVMRLAAEFGLRNGISFPLHGAAGENGILSFITPER---------------------------------------------------------------------------------------------------
>LZAX01000011.1
NIIAGFQNNFSEGLYTKFKSYRYRVFVEYLGWELNCPNNEELDQFDKVDTAYVVAQDRESNIIGCARLLPTTQPYLLGEIFPQLLNGMPIPCSPEIWELSRFSAVDPSSSSQAVSSPVSIAILQEAINFAREQGTKQLITTSPLGVERLLRAAGFRAHRAGPPMTIDGYSMFACLIDI-----DLLSAFLVVKNEYQLFEIVKSTASRLGFDYCAYGMQSPLSIAEPKTIMLNNYPEAWQKRYVERQYVKIDPTVQHCMVSLQPLVWSSQSAKTQAEKDFWEEARSYGLNVGWAQSSRDFIGTRGMLTLARSNDQLSEKEQKAQYTNMYWLTQTVHSSIAKIVNDVEFANLYLTNREKEALRWTAEGKTSAEIAQILGVTERTVNFHLSNSMQKLNVNNKISAAIRAVMLGLL
>LPXN01000105.1
QIHSPAHDRFSEWQLDELFRFRNRYFNEIRGWNLPLDHGREIDRFDCDPAIHVAAVEEDGTLVGCFRLLPTERPHLLDTHFPALMGEHPVLRGPDVWEISRLAVIPRMKRRRAETMRITAHLLKTLFEVCDDLEIGALTCVTDTQFERLLHIGGFECRRFGDALQIGVESCVAGSLTVNWHN----VELHSLKTVGEFKAQLQGMADLMGFGRIFYVGAKPGSFAE-IPLILCDYPSDWVRHYQTNELARIDPVIADSNATRLPFAWNDYLKRSDPQRRLLGDSIDVGVDKGLSIPIYGAGGDYGLITFVSAGSEGDMSLDPTVLQDCTLVANHFHLTLRSKLGTLVQEELKLTGREIEVMKWVAAGKTQDEIADILAVSMHTVKFHIYNAHNKLNVFSTPHAIAKLVYLGVL
>FPBS01000022.1
-----NDLSRFPLLRDTMFRDRAEQFSKRLGWDVAVNSGEERDQYDELNPLYVIWEMADGRHGGSMRFMPTVGRTMVNEHFSHLTGG-VTVESPLIWECTRFCLSPKA---D---RRASAALALGAGELMSAFQLKHYIGVFDPRMQRIYRLMGLEPEVIGSAG-EGRDEIGVGLWSMDETAFQQLTNLQSATALEDLQAVTEALRDHYAVAHVVYHWVNSV---G-ERFGAGTYSPEWVDRYLEKDYLRMDPVIFGCFQRFTPVIWKDLDWSSKPARAMLQDALDYGLGQGYTIPIRGPSGQFALFTLNNSAEDEGAEFIDRNARDLMIVAHELNKKALEFEQGDAVTTPVLSPRELGAMTCLAKGMNRAQAAADMQISEHTLRVYIESARHKLGALNTTHAVARALSTGVI
>LOUW01000009.1
QTFVHEGGRLPPEHAAELGRYRRRVFVEQLGWALPANDGVERDQFDRDDTVYVFARSGGGRMCGCARLLPTTRPYLLMSLFPDLIADMPLPQSAAVWELSRFAATGDDSG-ADPAEWAVRPMLAAVVSCAARLGARQLIGVTFASVERLFRRIGIHAHRAGPPKQVDGRLVVACWIDIDPQTFDAYDQFSAAEDEQQLFQRIAAYSKRLGFEYCCYGIRVPLPVSKPAVAIFDTYPDGWMAHYQAQNYIEIDSTVRDGALSTNMIVWPDVDKI--EPCPLWRDAHDCGLSVGVAQSSWAARGAFGLLSIARHADPLTPAEINMLTLQTNWLANLSHSLMSRFMVPSPEARVALTAREREVLCWTAEGKTACEIGQILSISERTVNFHVNNILEKLGATNKVQAVVKAISAGLI
>FNZQ01000001.1
----GSQLDEHCDLSSAMFRDRTAQFRDRMGWDVIVDLGWETDEFDALDPLYVIAEDATGGHAGSLRFLPTTGPTMLRDVFPHLTGG-RPIRDRLIWECTRFCLSPSS---D---GTVTRRLLLAASELGLGMGLSHAVGVFDFPMVRIYRRLGWPPEVLRSAD---G--ISAGIWTFSDQT-DMLERLGKTTSLCDLQKTVFDLRDAYEVEHLVYHSVKSS---G-AQWAALTYAPEWVDTYVAENFQTIDPVVLSCFRGFRPIDWKTLDWSGRPARTLLGEGLANGLGQGVSLPIRGPSGQFALFTVNHKTGDDSGRFIRQNMHDLLLAAHYINERALALEGEGHVPHQSLSPRETDALTLLAAGRSRAQAAERLKISEHTLRVYIESARFKLGALNTTHAVASALSRGLI
>AKSE01000160.1
EIFDVRYDELTDIRSEDLYKLRKKTFKDRLNWEVNCSNGMEFDEYDNSDTRYLLGIY-QGQLICSVRFIELHLPNMITHTFNALFDDVALPKR-GYIESSRFFVDKTRAKLG-NHYPISYLFFLSIINYSRHNGYTGIYTIVSRAMLTILKRSGWQGEVIKEAHITEKERIYLLHLPIDRDNQ--------NEVIETLRDYIDRKLTIYDSPKYTYMVINK-KNPG-DIFIVTSYPNEWAELYTNNNYQNIDPVVLIAFRRFSPFSWDENITVELKLSKIFTLSKKYNIVNGFTFVLHDTMNNLAMLSLIMDDSALNESRVLNDRDRLQMLLIETHEKMLTLSQRNMPGKAILSPRENEVLYWASMGKTYQEIAIITNITPRTVKYHIGNVVKKLGVINAKQAIGLGVELEII
>LRZL01000004.1
IVQIGRREEFDKKLLGEMHKLRAQVFKERKGWDVSLIDEMEIDGYDALSPYYMLIQEDEAQVFGCWRILDTTGPYMLKNTFPELLHGKEAPCSPHIWELSRFAINSGQKG-SLGFSDCTLEAMRALARYSLQNDIQTLVTVTTVGVEKMMIRAGLDVSRFGPHLKIGIERAVALRIELNAKTQDGFLELERSSGKLEWSAILQKMASDLGFSKILFGLLPKDSQDYENAFIVGNYPAAWREHYDRAGYARVDPTVSHCTQSVLPIFWEPSIYQTRKQHEFFEEASAAGLVYGLTMPLHGARGELGALSLSVEAENRAANRFESVLPTLWMLKDYALQSGAGLFEHPVSKPVVLTSREKEVLQWCAIGKTSWEISVICNCSEANVNFHMGNIRRKFGVTSRRVAAIMVVNLGLI
>CP019839.1
EFFLHDYDDLPPALARELYRLRRKTFRDRLDWKVECVEGMEKDQFDSHNTTYLLGMY-DGQLLCGARFINATQPTMISEIFHNYFDN-PIPADVPCCEVSRLFLDKDIRD-SASLHPASKALFLAMNIYCMKNKYHGMYAVASRGMYAIFRHANWKVEVIQRGVSEKGEVIYYIYMPASTSI------------NTQIQSELDAFFEDFKGIVFAYAIMNKK--DPSQMRIINNSP-EWFTIYLEKKYQFIDPVIIRALRCVEDFFWESDVVLGYNLTRIFDESVQYDIYQGQTFPLHDYLNNLVVLSVIS-PKHSGDIEK-YRPHFLRFLVQL-HQKTLNLYSHQQKKNVFLSPRERQILKWVSAGKTYAEISVILSIAERTVKFHMGNIMKKLGVNNARHAIKLGTELRLL
>ASJI01000022.1
EFFLRDYDEFPPELSTELYRLRTKTFRERLDWKVECIDGMEKDQFDNENTTYLLGMH-NGKLLCGARFIDSTQPTMMSEIFHEYFEGSGLPTDIPCCEISRLFLDKDRRD-SAGLHPASKVLFLAMIFYCMKRNYRGMYAVASRGMYAIFRHANWKIEVIQKGLSEKGEVIYYIFMPASM-----------------IQNELNAFFEDYKGIIYAYAIMNKK--DPSQMRIINNNP-EWFDIYLERKYQFIDPVIIQSLRCVEDFFWENNVILGYNLTRIFNESFQYNIFQGQTFPLHDYLNNLALLSIISQKD-SGDMEKNRS-KIVSFLIKL-HQKTLNLYSHHQKKNVFLSPRERQILKWVGAGKTYAEVAVILSIAERTVKFHMGNVMKKLGVNNATHAVKLGTELRLL
>MBTP01000013.1
---------------QALFLYRYEVFAKLLGWGVSHTKRQEIDQFDVDDTIYVTASESSGRIVGCARLLPTTSEYLLEEVFPHLVDG-PVPKDSETWEVSRFCSVTFNPQSDAQFGEHTVSIFNEVVKVAKTHNVRRLVSISPKSMLVLLRRNGYRAKSLGNTVDIGGEKIVACLINI-----DTIQRITVSTCKQTMFEELRKGAVELEYDYFAFGYKSRFQCSAPKIEAFNNYPSTWNKRYLDDNLAQVDPLLKLGMQTKNWINWDSVCR--NEHLEFWEEAASYGISHGISKPTHSTDGYSSMFSLARDTP-SDGQEVAPQTNLLYLTAEFAFSRLCKPS-FIFEERPSLTKRELEILKWVSVGKSGVEISIILGIAAKTVAFHMANINRKMGVTNKTAAAIKAVMMGLF
>LLRY01000003.1
ELLSESLEGLSAAMIAELGRYRHQVFIEKLGWDVVSTRDQEFDQFDHPQTRYIVAMG-RQGICGCARLLPTTDAYLLKEVFAYLCSE-TPPSDPSVWELSRYAASAA---DD---PQLAMKIFWSSLQCAWYLGASSVVAVTTTAMERYFVRNGVILQRLGSPQKVKGETLVAISFPAYQE--GLRSEMQPIHDSQGVFAVLEKEVRRLGFDYYAYGVRHTIPFTRPKTEVHGTYPKAWLERYQMQNYGAVDPAILNGLRSSEMVVWSDSLFD--QSRMLWNEARDWGLCVGATLPIRAPNNLLSVLSVARDQQNISSFEREEIRLRLRCMIELLTQKLTDLEHPLMSNPVCLSHREREILQWTADGKSSGEIAIILSISESTVNFHHKNIQKKFDAPNKTLAAAYAAALGLI
>JQDN01000025.1
--TVISATQLDSTVKAALGNYRRAIFIEKLGWPLPLVDGLEIDQFDRPDTIYVVGKTESGDICGCARLLPTTRPYLLGEVFPDLMGDAAPPCSAHVWEISRFSSSILSGGALRQAHRNTRILLAKIVRFAQAAGVKRLITVSPLAVERLLNRLKVHIHRAGPPRLIDGKPVFACWIEVDDITL-WLNEFSRSENPQHVISVLTRAAATLGYEYAAYGMRRPFPISNPPILMVSNYPARWQERYIEARFANIDGAVKAALGSDRPVTWSAPAN--ASKSAFWAEALSFGIAHGWSSASRGADGAIGVLTLSRTQDPIDAEKF-RNESIVHWLANVAHASMAPFLPAADEFDPDLTRRETDVLKWTADGKTAYEIALILSISESTVNFHVKNIVSKLGSTNKIQAVAKAALMGML
>LSEF01000004.1
QLITESSYEAFSCTLASMYKLRYRVFKERLDWSVITSADMEMDEFDLLCPAYLVQTSPDGSVEGTVRLLPTTGPTMVRDTFPMLLAGLPAPLDPQVWESSRFAIDPDQRKGEHGLAKATYELFAGMLEFGLARRLNSIVTVTDVRMERILKRAGWPLSRIAPPCTIGNTLALAGHLEVSADVLRYVDLLSAAEYADGFSEAMAVTATALGLSHFAYL-AMPRRRGK-RPLVISTYPVDWVSHYVRSSYERLDPIITLALESTEPFKWGLDLPKSAAQQRFLHEAAQFGISLGFTVPLHDEDGAVAALTFAANQRRPQERCVDLQAPVLQLMARCFHWQVRRLLQEVTIDGIPLSPRELDCLGWAARGKTTWEIGQILGISRNTAAYYLNSARNKLGVRTVVQAAMRLA-----
>AZZG01000011.1
ELLSESLEGLSAAMIAELGRYRHQVFIEKLGWDVVSTRDQEFDQFDHPQTRYIVAMG-RQGICGCARLLPTTDAYLLKEVFAYLCSE-TPPSDPSVWELSRYAASAV---DD---PQLAMKIFWSSLQCAWYLGASSVVAVTTTAMERYFVRNGVILQRLGPPQKVKGETLVAISFPAYQE--GLRSEMQPIHDSQGVFAVLEKEVRRLGFDYYAYGVRHTIPFTRPKTEVHGTYPKAWLERYQMQNYGAVDPAILNGLRSSEMVVWSDSLFD--QSRMLWNEARDWGLCVGATLPIRAPNNLLSVLSVARDQQNISSFEREEIRLRLRCMIELLTQKLTDLEHPLMSNPVCLSHREREILQWTADGKSSGEIAIILSISESTVNFHHKNIQKKFDAPNKTLAAAYAAALGLI
>CP011971.1
-IVNAENRRFLDSALMQMYRHRKAVFVDELGWNIPHAGGLEMDRYDREDTIYLVARHRERRIQASARLLPTLGPHLMSDVFPHTLHG-GIPRGERIWEASRFCPAPDLGG-RRRRLALLWEVFCGLMETSLLFGIERIVFQAGTALLPLALRCGWDAAVLGPTLPCGNDRVTAVGVDITLQGLSFIEQCERATHTDDLKLAFQHALGRLGFRYFACG-FHVDPLHPRDAIMMLDYPRAWVAIYSEQQLHRIDPVFVRAGRTALPFFWDSREFRRPRQRKMLAEARRFGIAHGYTIPIHSPRSLRASCSVIPDTSSI----HRHSYFAVQLMAGHLFECAARLRNRPAVETPQLSRRQRECLELVGQGKSDWEIAMILGISAHTVHTYITAAMRRFQVSTRQQALVCALAWHQI
>LXKL01000007.1
-------YYRYAGLLEQSFRLRKRVFHDCLGWQVDVHHGLERDAYDELGAVYLVWCDKDHHLYGTVRLMPTTGPTLLHDVFRRTLPAEDL-VSPATWEGTRMCLDVDLLRASQSPSRAFGFLLLALFECAFAHGIKTLVSNYEPPMERVYRRAGLIVEEIGRADGYGRLPVCCGVFAVSEETL-LAKAIETITDAPTVYEALLCVQGIYDVDFVTYHLTATVISDLDAPFVQSTYSPEWIARYFLKRYVQVDPVVQQGFLRQLPFDWREFEM-TPEIAAFFDDARQHGVGEGYSIPITDRVGRRAIFSLSAEHDPKGDRLVAGNMSWIEIAYQIHMKAITEI-HGGEDPVPGLSARERECLSWVARGKDHKDIALILGISEHTARSYLKSGRLKLGCATISSAAVQAMKFRLI
>LT828648.1
----------TESEWCQAYRLRHRVFAERLKWVPERPDRLEADMYDAWSTSIGVFTA-DSILLGLVRMTHAPVPFMLESEFSACLTGTPIRKELDTAEITRLAVDPHVAD-RTVSTRVMQAAIKGAYLWCVANDVRYTYIVVEERLLRGLRLMGWPCQSLGAPVSLPPAQAVAALIDL---------YAAQAETSEDIKGVLELIQTHFPFSRLLGGLARLGSFEGFANVVNVSYPDEWLRLYWQNSFFEVDPVFQKALKAPGTQLWKDTYRSSKKEKEFIRTAEEFGLQSGITTGSAD-Q-ACSIATFCSFAG--EDLEAERYLPLMEYLGYHLHLALMRTEPRLDRCVKKLSVRELTILNWMKNGKTNWEIAQILGVTERTIRFHVESIFSKLDVTSRSQAVATAIEHGLP
>CP007048.1
RILTKDMLETDQPAFDEMFRARAAVFRDRLGWQVDVRDRWERDRYDEEDPVYLVTQRPSGTLTGSLRLLPTAGATMLKSEFRHFFNQPIDVDSPTTWECTRFCVHPFAGH-MEQSRAVATELLSGLCDLALETGIESIVGVYDGAMVGVYRRIGWRPTPLALPE-MG--KLYVGLWDVTADTS--LDRISASPTLGDLETTLDEVRHIYGISHMVLHVTRSSGAATTNPLLMLTYPPEWVKQYLARDYFSIDPVVHLGRRGFLPVEWSASKWDSGQAYGFFKEAMAFGIRQGVTLPVRGPNGERSLFTVTSNHPDAYRQFRMESMRDLQFLAHHLHDRAMILSGRKTTDFPKLSRRELQCLQMTANGFMAKQICARLCISTSAVQLYLASARRKLTVATTSEAVAKATALELI
>LNJU01000005.1
RTFVHEEGRLPHELAADIGRYRRRVFVEQLGWALPSANEYERDQFDRDDTVYVFARNGNGEMCGCARLLPTTSPYLLNTLFADLLADVTPPQSAAVWELSRFAATGEAGS-AEAAAWAVRPMLAAVVECAAQLGARQLIGVTFASMERLFRRIGVHAHRAGPPKMIDGRMVVACWIDIDPQTFDAYHQFSAAEDEQQLFQRIAAYSKRLGFEYCCYGIRVPLPVSKPAVAIFDTYPDGWMEHYQEQNYIDIDSTVRDGALSTNLIVWPDADKA--GASPLWADARASGLAVGVAQSSWAARGAFGLLSIARHADRLTSAEINMLTLQTNWLANLSHALMSGFMVPAPEANVVLTAREREVLCWTAEGKTACEIGQILNISERTVNFHVNNILEKLGATNKVQAVVKAISAGLI
>CP015124.1
--IYGHDLHKHPELARSMFQDRADQFRTRLGWEVSVDNGQERDQYDALDPLYVIWEMPDGSHGGSMRFLPTTGRVMVNEIFGHLTGG-SPITSPLIWECTRFCLSRNA---P---SKVAGALMLGGGEIMRNFGIRHFVGVFDRRMIRIYRAIGSSPEVLGTEG-EGRDQINVGLWEFTPDSYGILEDLDATTTLEGLQKITERVRDAFEIDHIVYHWVDSA---G-EQYGCGTYDDVWVQRYLEQGYLRTDPVIIGCYQRFHPVDWKRLDWSTKSARIFLKDALAHGVGQGYSIPIRGPNGQFALFTVNHNCSDEDEEFTEAHSRELILMAHYFNRKALEFEPDGPEQAQTLSPREIDALTLLAIGYSRAQVAQTLSISEHTLRVYIESARFKLGALNTTHAIARALSCGFI
>FWFL01000011.1
-VIDAINKEKFGGVLDEMFRLRARVFGDRLGWQVNVANGMERDLFDDLDPAYAVGLDDQGEVVSCVRALQTTGPHMLADVFSDILDGEPPLRSATLWESTRFCVDTKRLGRGNSVSYATCELMIASLEAAKQAGVTDIVTVIDPVMDRVLKRSGAPYDYVGKQADMGKVPALAALLDCTDERI-------NAQENDALFTFLHQVREKYELDHAAYAGMNPI---SGTTHGHVTYSSDWTTHYFQNKFHEIDPTLAEARRSIAPVDWGRLGER-DNFRAVFNDAREFGIGCGMTIPVRGPYGDIGGFSVTRDCGEREGLLKQKIIGELQTLAVHMHDMVIRADPSRVLNAPSLSTREVEILQWTAAGKSQQDIGDILSISHRTVEVHLRSARQKLSSLTTPQAIGRAISLGLI
>CP011479.1
HVVNARNKHLYERPFLTFLQRHHEHCAVGDRRSLLSGDGPELDPFDTPQATYLLGML-EDQVISSARLTPTTIANHMSEEFSDMCEH-IRPCHPDWADLSRTCVLPEYRDTG--ANDTFGQMLCAVMEFCLDEGITHTGGVMRQFLLKNWLDLGWNVIPAGLPRLLSGEWHLVAYVDVNEISLEFIERIDKHPSMDALLDDLLQVSNAFGFTHMIYTG-LPVGNAPIPLVKSNRFPTELWNRYISEDYSKTDPVCQQMLSTMMPFAWSEVEPRREGAARVIGESADHGMSDGYIVPVFSRDEWLSAVSFGG-PRRL-ELTARE-RGAINLMAIYASSAIERQQNRQPSSRGKLTFREREVLLWTSAGKSCWDVSVILGVSEQTVRFHTAQIRHKLNASNTTHAVARALQQGEI
>CP011465.1
SIYSHTFQSVPQADYVSLLKLRYKVFSQRLQWELKTNRGMETDEYDVPEAHYLYAKEEQGHLVGCWRILPTTSRYMLKDTFSELLGVQQAPKAKEIYELSRFAVDKDHSAQLGGVSNVTLQMFQSLYHHAQQYHINAYVTVTSASVEKLIKRMGIPCERLGKVHLLGSTRSVALHIPMNEAYRRLIQENQQITSHDDLENVLNGLNNLIDHEFFLFGLSFQPTLKTSETLVTDNYPNSWRQQYDESGFMHIDPIVKYSITNFLPIRWDDAKRVNDDGRVIFEEARCNGLKAGFSIPIHGLRGEFGMISFATSDT-KSDLNQ-QSIHTSQLIVPLLIGNITRY-HKDAKPRAVLTAREVQCLAWAAEGKSAWEIATIINTSERTVKFHFSNACKKLGATNRYQAITKAILGGYI
>FLRC01000055.1
----------------GLARYRHKVFVEMLGWKLPCEGGLEFDQFDRPDTLYVAARCRSGRLVGSARLLPTNRPYLLGEIFPDLMQGIPVPHSEQVWELSRFAAVDFSSPAGQFSSPVAIELLRVALAAAAAQGARRLITVSPLGVERLLRRAGFQARRAAPPIQVDGHALFACWIEVP----ELLALFDETASEQAVFRKIQATARALGFEYCAYGRRGPLPLSKPAVQMINTYPASWQTHYARAGYLAVDPTVAHGRRSTQPLVWNDAIFA--ATPELWADARAAGLRVGWAQSSLDGYGVGGMLSLVRSKEPLG-AELAAKEAAMRWLTQVTHLTMSRAMG-PAPASVSLTPRETEILKWHADGKTAEEISDILLISVDTVKFHTRNAAQKLGAPNKTAAVVRAVMLGLL
>FTOM01000002.1
TTLSFANLHNHGELFANMLRARRELFIVHNKWNLPEAMGMEYDQYDTPASRWVVVHDGTGRVLAGNRLTPTTYSYMIRDAQRGLLDTDEAPVAETVWESSRLFVAHDVPMAE--RRKVHARLVHELGAAARQLGATTCLTLLNANWPRWAGRVGVSMKAMGPVMEIEGVNNQVVAMDFSQN-------------PAAIDLELRKLTRYAQKGYFVGL-HIRF--TS-PLFFFQTYDQAWTDHYSENAYVLRDPATAWGFSTTGWIRWSDEAL--PDPFGIFEEAARFGLTYGVTIACGHIH-SRTIASLARDDREF-----LDE--EIEK-A---EKIIRRL-HEMTEPPGELTRAQIEALRCIAGGDRHAAAAAKLGISESALKARLTSARRRLMARTTAEAIQRAKDARLI
>FJ656246.1
--------------------------------------------------TYLLGMH-NGKLLCGARFIDSTQPTMMSEIFHEYFEGSGLPTDIPCCEISRLFLDKDRRD-SAGLHPASKVLFLAMIFYCMKRNYRGMYAVASRGMYAIFRHANWKIEVIQKGLSEKGEVIYYIFMPASM---------------------------------YAYAIMNKK--DPSQMRIINNNP-EWFDIYLERKYQFIDPVIIQSLRCVEDFFWENNVILGYNLTRIFNESFQYNIFQGQTFPLHDYLNNLALLSIIS-HKDSGDMEKNRS-KIVSFLIKL-HQKTLNLYSHHQKKNVFLSPRERQILKWVXAGKTYAEVAVILSIAERTVKFHMGNVMKKLGVNNATHAVKLGTELRLL
>LN907828.1
ELFDVSYDELTGKHSHELYRLRKKTFSDRLGWDVVCKQDMEFDEFDNPATRYILGFC-QQQLVCSVRFTGLEQPNMITHTFRHCFEEMTLPPD--GIESSRFFVDKTRARTLGERYPVSQALFLAMINWARHNGYAGIHTIVSRPMLTILKRSGWRFTTLKEAFLSEQESIYLLWLPTGEAD-------------DTLRNYIDRKLCLPGSPEYAYTVVNKK--NPSETLIISSYPDEWVDLYRTNNFQLTDPVILNAFRRSSAFAWDENITLDLKFNKIFSLSRQYNIVNGFTFVLHDHFNNLALLSVII-GSPE-QEEL-ENYGVLQLLIDI-NEQMYLLASEENTNRPIFTPRENEVLYWASMGKTYGEIAAIAGISVSTVKFHMGNVVLKLGVSNARQAIRLGVELDLI
>AIMG01000009.1
KIIQYHQYNENYELMNKMFSVRAKIFKERLDWDVIVKDGYEKDVFDELNPLYLVSVDKDNKLQGSLRLLPTTGPNMLRNVFGVLIPDGK-IESPLIWESSRFCINPEITHKNSDVNRVTLELLSGLAEVGLIAGLKFIVTVYDARMARLLKRINCPAQIIGGPIKIGKVMTYASLFEVSENMW----------SFESLKNELYKIVDFYDLKHVSYFSVNDTKSKFKEPIFLTTYTEHWQCYYRDNNLYLHDPVLYQTFNNVLPTDWR--HFNKSKTKSLISIAHDFGVGDGISIPVRGPSVERAVISFTYDGSKSENSFTSDNLKDLIVVAQLIHAAALRTANDKEKQEFKLTLRERHCLYWASQGKTAYETAVIMGLSTNTVRAYIESARHSLSCVSITQAVSKAIQFNLM
>LXVY01000026.1
QFIQGDGATAGDAVMRAMFEARKRVFVDLLGWDLPVLAGREVDQFDDIHARYLILTDGEGRHLASARLLPTERPHLLGNLFADLCDV-PPPSGPSTWEITRFCLDRRLRA-G-ERRRWRDVLVHGIARYALEQGITRYVGVAEPAWREQILAFGWEAHALGPIGTVGGMRLGALRIEIRPDTP---QAALAATTLNELNNLLHAITREMGFQYFALSHHVDMPRAPQPALRLHNYPRDWEAYYDAERFGPSDPVHRASHLTSTGFCWSMLPRLTNRDEDFLARSRRIGLIDGITIPAHVPGEAAGSCTFAVSWGNS---PRPEWLPLLQFVGTTAFESARRLVRRTQADRPRLSDRQRDCLYWAAQGKSDWAIAKILGISHETAIQHLKEARGRYGVGNRTQLAIHAIFDGAL
>LN606600.1
-TFSYAQRHQYADAYNKMMQARGRGGEWYAGSSLL--NRPEEDVFDRENPLYIVSLNEQGEHAASLRVLPTTGPTMLRCDFQACFEPCPDIASAHVWECSCLCGTADSTS-P-AGRATTIETSKTLCRMALENGVQQITGIYGKSMMRLFRRIGWEPNILAPAE---EGALCLGLWDVSSLALDMLTAITQAASLQDLDHVVGTLPQKGGLFHVVYHYLGP-KVAD-LPPGFATYPEEWVTRYLQQDYAQVDPVVRRARESLLPFEWRELNVESADQQKLLNDARDFDLGQALSLPVRGVEGQNALFTITS-TDPGAPNRM-AYVRDYQAIGVYLHEAFVRLTRLAQESALELSQQERNCLKLAADGLLGKDIAHYLKLPEAAVRLYLRIARHKLAATCTGSAVTIARQQGLI
>MRUL01000003.1
KIIQTRQKDMPSSLLAELGSYRYSIFTRDEGWSVPSTPGQEYDRFDRSEVNWLIAWHSQLGICGCARLIPLRKQTGGN---PTVFH--PTGQSPAVWEMSRFSARIEVD------EQLPLHLLWHALQLAEQAGMKELICAATPMLEEMFSRSQVDYEPLTIIQ--SEDNLFAIRIPVNQPR-EVQTAFQSVSEIVQLTKIIARETRWLAFDNFALFIRQPVPFTRPKTFIYSNHNEHFIRHYLKEEYSHFDPVVQACQLPGKILRWEDAFFS--SHHYLHELIKANGIKSGISYSSMAKSRTIGILSMSSANSMKNTISLEEE-LKLPLLTELALSALVRMEDASMVLNMELSDRELEILKWTAEGKTSAEISLILAISENTVNFHQKNMQKRFNAPNKTQIASYAAAIGLI
>CP012700.1
----------GDAALRAMFAARKQVFIDLLKWDLPALDGRELDQFDNPHARYLILLDDDLRHRASARLLPTTAPHLLGDLYPHLCPD-GAPSGEAVWEISRFCLDPAQSAA--ERLDARNQLVSALADHALHNGIREYVGIAEARWFAKISGFGWSCRALGPALPGSAGPILAFGIRIDADTLELAHEISGAGQQEQLFAALANAAERMGFDHFALAFD-RRGGEA-ASMLVHNYPEAWAKIYIGLDLSATDPIRRAGERAVTGFAWRNVEHYSRSDRQLMNVARASGVGDGFTVPRHLPGEAMGSCSFAVGPH-T-DLPC-HMLNVAEIIGAIAIARARDFMGAAPRPRSVLTERQRECVLWSARGKTAGEIADILGISQETVVRHLKMARDRYSVHCRSMLILCALYDGLI
>JFJO01000086.1
-------EHPRWEVENELYRFRNRVFSDRLGWDVESHRGLEQDSFDTPDTHWVLIED-EEGLCGCIRLLSCAQDYMLPSIFPTALAGEAPPRSNDVWELTRLAIDAERAPLGNGISELTCIIFREVYAFTKAQGIRELVAVVSLPVERIFRRLGLPIERLGQAVDLGAVRGVGIRFHLDERFAEYLEHFTSVTDGDRLAELIGRFTLGMGYDYYRFALIIPMSMQRPKVVLFNQCPDSWVQAYTANHMLACDPIIQLARKQTLPIYWNRLDERQEGSLDVMGLAAEFGLRNGISFPLHGAAGENGILSFITAERAS-DLLL-ESSPILSWMSNYIFEAAIRIVRREDDPQEALTDRETECLFWASEGKTSGEIACILGITERTVNYHLNQVTRKTGSMNRYQAIAKGVSSGIL
>AKTS01000359.1
-----------------------------MDWKVTCIDGKESDQYDDENTNYLLGTI-DDTLVCSVRFVEMQYPTMITGPFAPYFRDLDLPID-GFIESSRFFVEKALARDKGNNGSLSAILFLSMVNYARNRGYKGILTVVSRGMYTILKRSGWGITVINQGESEKNEVIYLLHLSIDSNSQ-----FDNESINEDIKNYIQRRIKAYGNIRYSYLLMNK-KVPL-HPAIISNYPLDWVKKYKKNSYHLIDPVILTAKGKVAPFAWDDNSVIKSTDSAVFNLAREYNIVNGYTFVLHDNNNNMATLNVSSGDDDSFDESIEVNKEKIQMLLIFIHDKMLGLYNKKENKREIFSPRENEILYWASVGKTYSEIAIILGIKKSTVKFHIGNIVRKLGVLNAKHAIRLGIELQLI
>FRBR01000007.1
-VIDALNRHRFGPVIDDMFKLRARVFHDRMGWDVTVRNGREFDLFDDLDPAYLVALDDDYNVVGCNRMLQTTGPHMLTDVFQDILCGEPPLRSATIWENTRFCIDTERLKNSRSVSYTACELMAGIAEYAFESGISDVISVVDPAMDRILKRCDAPYGYIGKTVQMGKTKALAALSDITQERIDLIDLASTPDGQRDFVAHLNKLCDTLGVEHATYFAVNPI---SGKMHGFTTYPDEWKAHYVHHGLQQFDPTLRSAARSVAPVDWNRLTND-TNYDRVFRDAHDFGLPQGVTVPIRGMFGETGLLCACTSTTATEARLKREIISLLNN-AVHLHDTVMNS-EPKTLRHPNLSSRELEILQWVAAGKSQQDVGDILSISPRTVEVHLRSSREKLCTISTAQAVGRAVSLGLI
>LOXS01000136.1
-IIAGRLDELPPHVQTDLGAYRYDVFVRRLGWTIAHDDRAEWDEFDGPSTIHVVALDDARGICGYARLLPTTGPYLLRDVFPHLLGSAPAPQSPAVWEMSRFAASRRRRR-TTERQPLGMDFFPSVLAVAASLGATRVVGVMSLSIERLYRRSGIALQRLGAPSADGG--VSACSVDLP-----------ESRDVRTLIETFRQAALQIGYQHHAIVELTGASHPASINVISLHYPSEWVEHYTRNDYFNIDPVHRAAFRYSTPFSWSDIATSNLRERHLLTEAEDAGLDHGISIPLHQPLGRVLLVSLSGTAPTHDEAKWRNA-YLLGMQFNLQFQSMRTS-R-PIPPSVHLTDREQICLTWVARGKSSWVIANMLDISKYTVDFHIENAMDKLNTRSRTFAAVKATRQGLI
>FJ656248.1
--------------------------------------------------TYLLGMH-NGKLLCGARFIDSTQPTMMSEIFHEYFEGRGLPTDIPCCEISRLFLDKERRD-SAGLHPASKVLFLAMIFYCMKRNYRGMYAVASRGMYAIFRHANWKIEVIQKGLSEKGEVIYYIFMPASM---------------------------------YAYAIMNKK--DPSQMRIINNNP-EWFDIYLERKYQFIDPVIIQSLRCVEDFFWENNVILGYNLTRIFNESNQYNIFQGQTFPLHDYLNNLALLSIISQKD-SGDMEKNRS-EIVGFLVNL-HQKTLNLYSQYQKKNVFLSPRERQILKWVGAGKTYAEVAVILSIAERTVKFHMGNVMKKLGVNNATHAVKLGTELRLL
>LQBQ01000037.1
---YADELKNHPKLAEGMFRDRADQFKTRLGWDVHVNRGEERDQYDDLNPLYAIWEEEDGSHGGSMRFLPTTGPVMVNDVFGHLTGG-APIRSPLIWEVTRFCLSRTA---S---PRTAGAIMLCGGEVMEGFGLTHIAGVFDARMVRIYRLIGSSPEILGSEG-TGRDRISVGLWPFSPADCPVLEELDSTSTLEGLEQIAIALRDRLEIRHVVYHWVDSA---G-DQYGCTTYPDAWVQRYQERNYHRIDPVIIGCFQRFHPIDWKSLDWSGKTSKAFLQDALQHGVGQGYSIPIRGPNGQFALFTVNHSCTDEVRQITQAYGRDLILIAHYFNRKALEFES-NRQPSRSLSPREIDVMTLLALGYSRAQVAHSLSISEHTLRVYIESARFKLGALNTTHAIATSMSRGLI
>AY040209.1
ELFDVSYDELKATHSDELYRLRKKTFSDRLGWDVACKLDMEFDEFDNPNTSYILGLC-QGQLICSVRFTALSQPNMITHTFQASFDSVSLPLV--GIESSRFFVDKTRARRLGEQYPVSQALFQAMINWARHHERNGIHTIVSRAMLRILKRSGWQVSVLKEAYLSERERIYLLFLPTGPEDQ--------QTRTETLRGPYRQEVASLGSPAYAYTVVRK-K-NPSDVLIISSYPDEWVDLYRVNNFQLTDPVILTAFKRTSPFTWDENITLDLKFTKIFSLSKRYNIVNGFTFVLHDHMNNLALLSVIIDNNKQGEERLSSERGTMQMLLIDINEQMYRLRHHADEDKPIFTPRENEVLYWASMGKTYGEIATIASISLSTVKFHMGNIVVKLGVSNARQAIRLGVELELI
>AY277257.1
----------------DLLAFRHKIFRENLRWLPVCGNGLDRDEYDAISDNLAICLD--GQVVGSVRFTPGTERYMLEKDFSRLLPDEILYKGGASAEISRFAVDTETLG-RKLTASASRLLYLSLWQWAEWNEIRWMYFVVEPSMYRRLVALGFPIRPVGVPRPDGGVLSMAGYFDWGQ---EWIHMAGHIETENELKAFLDQVLSQAPSERLLLALNNQNQIQRLERVLNVSYPSDWLDQYMKENYAQHDPILRIHLG-QGPVMWEERFNRGAEEKRFIAEATQNGMGSGITFSAASER-NN-IGSI------------------------------LSIAG-REPGNMPLSQREYDIFHWMSRGKTNWEIATILDISERTVKFHVANVIRKLNANNRTHAIVLGMHLA--
>FMZU01000035.1
EILAGTPISLGAELMARMARYRHKVFVERLGWPLPSPEGMEYDQFDRPDTLYLVALRDAITLVGTARLLPTERPYLLGEVFPELMGDAEVPRSPDIWELSRFAADPHA--DGRYSSPLAVALLRAAMSAAAGAGVGRLITVSPLGIERLLRRYRISASRAAAPRFVGEQQVFACWIYT-----DLVTGISRAHGVDDLFAQICKSARSLGFERCAYGLRRPSPFTRPRIFLLNDYDPRWRRRYEEAGYLAVDPTVLHATRSLTPIVWSDALFC--ETPALWAEARSFGLCVGWAQSCFDADGSVGLLSLSRSHERLTEKELRAKDMPLRWLVNVAQISLSSALTIASGEPPRLTRREREVMQWTADGKTSLEVGDILGISVDTVNFHVNNVLVKLGTANKTAAVAR-------
>CP006900.1
-------------------------------------------------------------------------------------------VDTPVWELSRFAWDQPEPNAGREASHGAHELLRAAVFTAWALGARRLIGVTFVSLARLFVRIGVPTHKLGAAYRIDGRWVAAYRIDIDAQTL--RDDCGEVNDANTLFARVNEFAQRIGFEYCSYGFRHPRSATQSEVRVFDSYPAGWMARYSERGYLAVDPTVHAGTQCQYLIKWRDPTLI--PADAFWRDAHDFGLKHGVARSSWGPHGEFGLLSFGRTHDALNDVELKSLRIGVGVLANYTHESMSRLLR-PQHPPDSLSAREREVLLWTAEGKTADEIGDILGISTRTVNFHIRNCLDKTGCRNKVQSAIRLVMW---
>AXQK01000006.1
---IGRREEFDKKLLGEMHKLRAQVFKERKGWDVSVIDEMEIDGYDALSPYYMLIQEDEAQVFGCWRILDTTGPYMLKNTFPELLHGKEAPCSPHIWELSRFAINSGQKG-SLGFSDCTLEAMRALARYSLQNDIQTLVTVTTVGVEKMMIRAGLDVSRFGPHLKIGIERAVALRIELNAKTQDGFLELERSSGKLEWSAILQKMASDLGFSKILFGLLPKDSQDYENAFIVGNYPAAWREHYDRAGYARVDPTVSHCTQSVLPIFWEPSIYQTRKQHEFFEEASAAGLVYGLTMPLHGARGELGALSLSV-EA-----EN-R------------------------------------------------------------------------------------------
>CP006569.1
-LINVEYKDIINDRLEELYLLRKRTFKDRLNWKVTCKGEREFDEYDNENTHYLLGCY-NGELICSVRFISMKYPNMITGPFRDFFHY-TASADDTLLESSRFFVDKDRVKSLETKLPFCHLLFLGMINYTRAIGMKGILTVCSRSMYTILKRSGWNIQVETIGNSEKDEPVYLLRLAIDDDSQ-------------DLLQHEMNIGQPIRFAYFIFN-K-S---QDEKPVIYSNYPKDWVEKYMKNELYKQDPVLLVASQKIMSFPWHKNYFKKRQKSNIFIQSSEYNITRGYTFPLHDYENNLAMLSLYTESDPDLMKCISDHEDRLYLLFLSIHNRFLQTNKLHAKVEKRLTSREIEALHWASIGKTYREIAIIMGITESTVKFHIGNLIVKLDVINAKHAIKKATDLHLL
>CP013601.1
-IIQAHEYQKHAAVLEQMFRLRKKVFADQLGWDVPVIGPYERDSYDSLSPAYLVWCNDRTRLYGGMRLMPTTGPTLLYDVFRETFPAAADLVAPGIWEGTRMCIDEEAIARDFDPGRAFSMMLLALCECALDHGIHTMISNYEPYLKRVYKRAGAEVEELGRADGYGKYPVCCGAFEVSDRVLPAFEQ---IKAATNVDAAIRILQAEYGLDFVTYHLAQTIASKIDSPFVRTTYPDSWVSRYLLNSYVKVDPIVKQGFERQLPFDWSEVEPT-PEAYAMLVDAQKHGIGNGYSIPVADKAQRRALLSLNARIPAEEAELVRRCRNEWIEIAHLIHRKVYEL-HGENDPVPTLSPREIECLHWTALGKDYKDISVILGISEHTTRDYLKTARFKLGCATISAAASRAVQLRII
>FOSR01000001.1
--------RLPAEIDDALARYRYRVFVEQLGWELPVVDGMERDQFDRNDTIYVIARDDSGSICGCARLLPTTRPYLLKELFPFLLAKMLPPEDAGTWELSRFAAHLSGDD----PEWAIRPMLALVVRQALRLGAHRLVAVTFLSMERLFRRIGVHAHRAGPARRIDNRMVVACWLDLDACTLDVYQQLGAARNEHELFFSVAGIARELGFDYCCYGVRVPYPVHKPRTAIFDTYPAGWMDHYRDSGYLDVDPVVQAGLLSNELVVWPQTMR--GEAHRLWADACEYGIRTGVACSSWGQHGVFGLLSLARPHGALASSEIDEVSRSVHWLGNLTHMLMSQFLVPTAAGEVTLTQREHEVLIWTAEGKTAYEIGRILGIAERTVNFHISNVMMKLGVVNKLQAVVKAIMTGLL
>LDCK01000040.1
EFFLHDYDDLPPALARELYRLRRKTFRDRLDWKVECVEGMEKDQFDSHNTTYLLGMY-DGQLLCGARFINATQPTMISEIFHNYFDN-PFPADVPCCEVSRLFLDKEVRDSASQGVPASKALFLAMNIYCMKNKYQGMYAVASRGMYAIFRHANWKIEVIQRGVSEKGEVIYYIYMPASTSI------------NTQIQSELEAFFEDFKGIVFAYAIMNKK--DPSQMRIINNSP-EWFTIYLEKKYQFIDPVIIRALRCVEDFFWESDVVLGYNLTRIFDESVQYDIYQGQTFPLHDYLNNLVVLSVIS-PKHSGDIEK-YRPHFLRFLVQL-HQKTLNLYSHQQKKNVFLSPRERQILKWVSAGKTYAEISVILSIAERTVKFHMGNIMKKLGVNNARHAIKLGTELRLL
>LPMU01000023.1
QTFVHEEGRLPYELAADLGRYRRRVFVEQLGWALPSANEFERDQFDRDDTVYVFARNADGDMCGCARLLPTTRPYLLKSLFADLVEDMPLPQSAAVWELSRFAATDAEGGPG-NAEWAVRPMLAAVVECAAQLGARQLIGVTFASMERLFRRIGIHAHRAGPPKQVDGRLVVACWIDIDPQTFDAYQQFSAAEDEQQLFQRIAAYSKRLGFEYCCYGIRVPLPVSKPAVAIFNTYPDGWMAHYQAQNYIEIDSTVRDGALSTNMIVWPDVDNI--EPCPLWQDARDFGLSVGVAQSSWAARGAFGLLSIARHADRLTPAEINMLTLQTNWLANLSHSLMSRFMVPSPAAGVTLTAREREVLCWTAEGKTACEIGQILSISERTVNFHVNNILEKLGATNKVQAVVKAISAGLI
>LT670817.1
RIVTKDNAERNVRNLYQMHRLRKAVFKDRLGWDVTVSGELEFDQYDALGPSYLLSIDRYGTLNGCVRLLPTTGPNMLRDIFPYFVTKAAVPRGERVWEASRFAVSGNAATVETGLSQTTYDLLIGVLKFGLSNGIGTIACVVDVRMERILRRAGWQLERLGAAHRIGNTIALAGQLAVSAQILQFVQNLSMHDNACEIERLLRRTLDQYGFPCFAYLSFAPRGDDD-DTLAMTTYPSSWVEQYCAKRYDRIDPVISRSIATTLPFAWSADRSDTNKQKRLFEEASEFGIQHGFTIPIHDRQGKVATLTLADCDSRSADARAERYRHQLHLIAIYLHAQLRNVTPAVSPTRPCLTQRERSCLQWAARGKSALDTAKIISVSRRTVVFHTENAKRKLGVATVQQAVAKGLMYDII
>ABID01000003.1
----------TDADVQAAQRLRYEVFVQELGAMVDHAAGLEQDRFDPFFDHLLLTDLRNGKLAGVYRVMRADMAARAGGFYSEAEYDLTVQSGRKLLELGRSCLDPAYRG-----GAAMHHLWGALARYVAEHEIEVLFGVAS----------------------------------------DYLHKIAHSPTIEELWDAHTRQMADYGFNRLIYGFRTPTSLDPADFVILSNQSSEYLKGYLHSGLYFHAPMVRWALNNEGACSWGALREITETESRVIEFNRSMDVTAGYTISFRSIS-ARGAIALTARMSQADDAIWTEHGRDIQLMNEIAHLKILSL-P-YSSPNRSLTRRQLEVLEWVGDGKTTQDIALLMGLTAATVEKHLRLAREALSVETTAQAVLKAA-----
>FMUZ01000034.1
----GRRHKINPQALNNMHKLRARIFKQKKMWDIPLINDMEIDGYDALDPYYMIINREQAYVCGCWRILPTTGPNMLAHTFPELLHGQPAPCCDSIWELSRFAIEMPHDN-RFGFSQGTVQAIHAIVNFALGCGVKQFVTVTTVGVEKMLIRLGLDTSRFGPALQVGVERAVALRIELNDRTT--LIQLSETECFEDWLAGLKTLTRKLGYANFLLG-LKPGAAMNQQVLIHSDYPGAWRKRYDAQGYVAVDPIVQHCLNLNQPLLWNRENYRRPTESAFFEEAAVYGLQRGLALPLHGPRGEAGMLCLKHSEHGARTRAMIETLPLATMLRDYLIERVLKAQA-EHHAPVHVTQREKEVLQWSAAGKTTWEIAMILSCTTSAIDFHFKNIRRKFQVSSRQMAVLKAIQQKSI
>JH692069.1
--TVISAAQLDSTVKAALGNYRRAIFIEKLGWPLPLVDGLEIDQFDRPDTIYVVGKTESGDICGCARLLPTTRPYLLGDVFPDLMGDAAPPCSAHVWEISRFSSSILSGGALRQAHRNTRILLAKIVRFAQAAGVKRLITVSPLAVERLLNRLKVHIHRAGPPRLIDGKPVFACWIEVDDITL-------------------TRAAATLGYEYAAYGMRRPFPISNPQILMVSNYPARWQERYIEARFANVDGAVKAALGSDRPVTWSAPAN--ASKSAFWAEALSFGIAHGWSSASRGADGAIGVLSLSRTQGPIDAEKF-RNESIVHWLANVAHASMAPFLPAADEFDPDLTRRETDVLKWTADGKTAYEIALILSISESTVNFHVKNIVSKLGSTNKIQAVAKAALMGML
>FWFN01000002.1
-IVDGLNRHRYSNLIDEMFALRARVFKDRLGWDVVVEDGKEIDEFDSLDPAYVLGLDDDGHVVACVRALQTTGPHMLSDVFSDILDGEPPLRSPTLWESTRFCVDTDRLSGGNSVSYATCELMAGSLEFARDSGITDIVTVIDPIMNRVLKRSDCPYGYVGSTKPMGKTSAMAALLDCTDERI------KRNAPANDLRQFLDTVCDTHQLDYAAYAGVNPI---AQTVHGFVNYPDEWQQLYVDQNFQHRDPTLLAASRSISPVDWKRLHRE-EAFDTIFHAAHDFGISQGLTIPVRGPYGDIGLFSVTRDCSEREQLLKSSILSDLQAAAVHLHDHVVQSHDMRRLTHPALSQRETDVLQWIAAGKTQQDVGDILTISSRTVEVHLRSSRTKLGALTTAQAVGRAISLGLI
>CYSR01000022.1
HIFSFEQRSGFNAAYQGFLALRKQKLVDELGWGLDHDGTFEQDQYDRPGAVYSIVTQ-GSRVVAGARAASCGGSYMLKDARDGKIQGSAYPETGRTWECTRFVMDETLAD-TAQPSIETKLVVAGLCQAAFSLGASEMMSLSPRSLGLLLRRFGYSVRREAYMCEDDGREYRSFLMAC-----------------------LLRSLDNISESGYSIGVGFDG-V-E-PVFVHSTYAQRWVDRYVDQAYLLVDPTIQFGLSSTGWVTWNDLERLFPSSKTFFEDAANYGLVHGNTLAISA-DGRVSVLSCSG-P------KW-RDE-ELRI-ARAALYALHAL-EYEPSQSITLTAPVKDVLRMMCNGCKDQEIAENLGVKLETVRARRRTAMQALDAKTSAQLISQVIKFGLI
>ADBY01000021.1
EIFDVNYSLLANDVSEELFTLRKETFKDRLDWAVNCNNGMEFDDYDNNNTNYLLGVN-NGSVICSVRFIETKYPNMITGTFFSYFDKIDIPVG-NYLESSRFFVDKKRVKSMDSRFPISSILFLAMINYSINAGYEGIFTIVSHPMLTILKRSGWGISVVELSE--KEKPIYLLFLPTDSQNQ------------DTIKSYLDRKLKMYGDIKYSYLILNKK-N-PAEINIISNYPDEWVNIYKENNYQHIDPVVIIAFNKIAPFSWDENLAISLKLSKIFNLSRKYNIINGFTFVLHDPNNNLAMLSIMLDEEKSNEENIESNKEKLQMLLISAHDKLISLYR-EMSDKEIFSHRENEILYWASMGKTYQEIALILGIKTGTVKFHIGNVVKKLGVLNAKHAIRLGIELQLI
>AYWT01000010.1
---TTQELMERPDLWEAVHRLRYRIFVEEMGWDLRRPDGFEVDQFDHEEAVHQIVIR-GNEVAGYQRMLPTTRPHLLTEVLTDLSEG-TPPAGPNIWELTRYAVAPGYRDGRRGVSTVGTELIAGFVEWGLKRGVDKVIIEFEPMWVLRALQLHFLATPLGYQRTYGSQQVVATLLTFNEHTLEYIDQLQHAGTAAAVCEKLLGVTSEFGLTALMAGT-VPQPGQQKQHVLLCDWPVEWLERYVTRNYVDHDPVVSHMKQLQAPFQWREAAQGDKSSGEVMGDAGAFKLRDGLAFPLITLDGEIVMVSLGGEAVELSAAEF----GLVSLVSTYAVGRAMQLHTTTTIDHIELTPRERECLQWAAVGKSEWEISQILGISEHTSEKHLLNAKSKLGAVNRVQAVAEAIRRGYI
>LNHZ01000018.1
EFFLHDYDELPPGFASELYRLRRRTFRERLDWKVECINGMEKDQFDNEKTTYLLGMH-DGQLLCGARFIDATQPTMISEIFHDYFDDISLPTDIPCCEVSRLFLDKERRDNGNRSMPTSKALFLAMIVYCMKKQYRGMYAVASRGMYAIFRHANWKVEVIQKGLSEKGETIYYIFMPASVSA--------------LIQNELNKFFEDYNGIIYAYAIMNKK--DPSQMRIINNNP-AWFDIYLERKYQFIDPVIIRALRCVEDFFWENKVILGYNLTRIFNESSEHNIYQGQTFPLHDYLNNLVVLSIISQEVS-GDMEKN-RSHFMHFLIQL-HQKTLNLYSKDQKKNVFLSPRERQILKWVSAGKTYAEVSVILSITERTVKFHMSNAMKKLGVNNARHAVKLGMELRLL
>DS995281.1
--VYGHDLQKHADLAHSMFLDRADQFKTRLGWEVQVNNGEERDQYDELDPLYMIWEMPDGRHGGSMRFLPTTGRVMVNEIFLDLCGG-VPICSPLIWECTRFCLSRKA---Q---GRIAAGLMLGSLEIMRNFDIPHYTGVFYRHTARAFRNLGFAPEITGV-QGEGRNPICVGFWEYAEETYRILEALDATETLEGLQLIVEQVCEVFGVDHAMYLWVET---AG-NHYYFGTYSEAWTGRYLDKAYSRVDPVVVGCYQRFHPVDWKRLDWNPKPAREFLKDAMEHGVGQGYAIPIRGPNGQFALFTLSHNCGDAAEKLVAKYNRDFILVAHYFNRKVLELEPSTAEHAQPLSPREVDALTLLAIGYSRAQVAQTLAISEHTLRVYIESARFKLGAINTTHAIARAVSLGLI
>LT629784.1
-LIQGCDRLRHMYEIDRMHTIRAEVFHRRLRWDVHVDDGWEIDEFDSQNPLYMISIDDTGDVRGSVRLLPTTGPNMLRDVFSDLLPQDLQIADPLIWESSRFSIDPEYACKAGPINEVTAELLLGMAEVGTLIRLRQIVSVYDATMARLFQRARCKAETIGTPMRFGRVMTYAGLFKTDDAMIEVIDQLNAIEDSAQAMALLDRIRSSYGLKNVVYFAAQIPELTVREPYLAVTYDDAWVQHYKDRDYVSVDPVLSAGLQRMLPTDWSTFDR-SGPLKTFFGEAEEFGVRQGLTMPIRGVNGEAAMLSITSEESDREIRLRTHYMRDFQLIANVVHEMILRVER-VQTVIPRLTRREIECLKWASEGKTYEEIAIILGIRRGTVQSYMEFSRLKLNAVNTTHSVTRALRLKII
>FNFV01000001.1
--IYADSLDQYPRLAATMFRDRARQFAERLGWQVEVNKGEERDEYDALNPLYVIWERPDGSHGGSMRFLPTVERCMINEHFRHLTGG-VRIESPLIWECTRFCLAPD---SD---ARVSAALMLGGLELGLGFHLAHSIGVFDARMLRVYRRLGWEPTVIGQSG-EGRAALCAGLWEFDPT--ALIERLAEVETVEALTELIHALRDNLDVEHVVYHSVNS---TG-QQYGILTYSDAWVERYLEQDYARIDPVVQGCFRRFHPVDWKSLDWSGKPQRTLLGEAIEAGVRQGLSVPIRGPNGQFALFSVSDNRSDAEARHTAARVRELILVAHYVNQKALELERTDMVPVRSLSPREIDALTLLAMGYSRAQAAESLAISEHTLRVYIESARFKLGASNTTHAVARALTQGLL
>AF110468.1
----ASYTTMPVTLLETLYSMRKKIFSDRLEWKVRVSHAFEFDEYDNAATTYLVGSW-NGVPLAGLRLINTCDPYMLEGPFRSFFDC-PAPKNAAMAESSRFFVDTARARSLGLHAPLTEMLLFSMHNHAALSGLQSIITVVSKAMARIVRKSGWEHHVLSE--ASPGETVLLLEMPVTADNH-------------QLIEDFENDLHHIGDFTYAYF-STPKTRNV-KPVILSNYPDSWLKSYVASNYHLIDPIIKHAWHSITPFFWREAECCGRRTDDFLKRSAKYQLSSGATFTLHDASWLFAALSLCNARQQNDDQRIREKAADIQMSLIRFHDRLIKTRAPPQPAQCKLSTRETGVLKWVAMGKSYSEIAEIFSISERTVKFHMSNVSSKLKVRTAKQAVYKAINMGMV
>AGVZ01000008.1
-------YYRYAGLLEQSFRLRKRIFHDCLGWQVDVHHGLERDAYDELGAVYLVWCDKDHHLYGTVRLMPTTGPTLLHDVFRRTLPAEDL-VSPATWEGTRMCLDVDLLRASQSPSRAFGFLLLALFECAFAHGIKTLVSNYEPPMERVYRRAGLIVEEIGRADGYGRLPVCCGVFAVSNETL-LAKAIETITDAPTVYEALLCVQEIYDVDFVTYHLTATVISDLDAPFVQSTYSPEWIARYFLKRYVQVDPVVQQGFLRQLPFDWREFEM-TPEIAAFFDDARQHGVGEGYSIPITDRVGRRAIFSLSAEYDPKGDRLVANRSDWIEIAYQIHMKAIMEI-HGGEDPVPGLSARERECLSWVARGKDHKDIALILGISEHTARSYLKSGRLKLGCATISSAAVQAMKFRLI
>AY040629.1
TVISRHESQLSPALRDDLGRYRHAVFIKQLGWRLPSSAGQELDQFDHADTRYTLALDSEEKIHGCARLLPTTQPYLLADVFGFLCDR-PLPRQHDTWEISRFAASAL---EG---GKLPMRVFWHTLHTAWTLGANSVVAVTTPALERYFLRHGVALSRLGQPQRVNRDHLLALDFAAYQ---DLRMEMLKQQESAQVFALLEREVRSLGFDFYAYGVRHSIPFTRPKIDIYGSYPQAWVERYQQQNYAAIDPTILNGLRSTEMVVWSDALFG--KSSVLWGEAREWGLRVGATLPIHTPDSALSVLSVARECTAISAVELEEIRLRLRCIIELATMRLGELGHPSQAEQLELSAREREILQWTADGKSSGEIALILGISVNTVNFHLKVIQKKFGAANKTLAAAYAAVLGLI
>CP014608.1
ELFDVSYEELNGVRSDELYRLRKKTFSDRLGWDVVCNKDMEFDEFDNPNTRYILGLY-EGQLVCSVRFVPLDEPNMITHTFQACFSDVPLPAGET--ESSRFFVDKSRARDLGERYPLSQVLFLAMINYARHYGCNGIYTIVSRAMLTILKRSGWQIKPLKEAYLSEDERIYLVYLPTDSASQ------------ETLRDYIDRKLSHLGSPEYAYTVINKK--NPSKLLIISNYPDEWVNLYRTNNLQHIDPVILTGFKRTSPFAWDENITLDLKISKIFSLSKQYNIANGFTFVLHDHLNNLALLSLIIDSNMKEEKKLAAERGNIQMHLIEINEQMYHLVQEIDSDKPIFTLRENEVLYWASMGKTYAEIATIVGISVRTVKFHMGNVVSKLGVSNARQAIRLGVELDLI
>FNUZ01000001.1
-FLYADQLADYPKLLATMFKDRADQFHTRLGWEVTVDNGEERDEYDDLNPLYVIWERPDGTHGGSMRLLPTTGRTMVNEHFTDIIGG-GTIESPLIWECTRFCLARET------CPGTAAALMLAGGEIMKNMNVSHYVGVFDARMVRIYKRIGSSPEVLGS-MGEGRSRISVGLWEFTPEAQTTLSRLELAASAEDLQSIIETLRDQFGVDHIVYHWVNSN---G-EQYGVGTYSEDWVSRYLQKNYLRIDPVVQGCSQRFHPTDWKQLDWSSKAARSFYRDAVEHGIGQGFSIPIRGPNGQFAVFTLSHNCSDTESDFTEQYRRDLILIAHFFNQSALTLEPDQPEAVPNLSPRETDVLTLLATGHSRSQVANTLQISEHTLRAYIESARFKLRALNTTHAVARALHRGLI
>AGZU01000015.1
-----------DTLLRAMFAARKSVFVDLLKWDVPVLAGREVDQFDDPRAQYLILADRDGAHLASARLLPTLHPHILGSFYECLCEQ-EPPQGPDIFEITRFCLDRRLSAS--ERRQARHSLICALVDHGLARNMRQYVAIAEMSWLSQILAFGWECHLLGLPQMIDGQMLGALSIRIDATTPQLTRQVQDAATLEDYREAMAALTQGLNFDYFALTHHVDPRSAGEEAVHLHNYPAQWADYYARHALGICDPIHRASHVAPGGFPWARIGDYTARDRHMLRLGASQGIGDGFTIPIRIEGEMPGSCTFAMRSGRP-DSAW---LALAEIAGRFAFDGARRLIGRQAMLGRILTRRQRDCLLWAFRGKSDWEISQILKVTEGTVKRHILNACARYRVNKRI------------
>CYGY02000065.1
----GTRQEFDNDNINEMYRLRARVFRDRMGWDVPTIAGMEIDGYDALGPYYMLIQDGDRRVCGCWRLMPTEGPNMLKDTFPQLLDGQAAPLGRHIWELSRFAIETDGAQ-TFGFADLTMHAIHELVTFADRMGITRYVTVTTTAIERLLRRAGIEVTRLGPPVKIGVERTIALDITVDAIR-EQMSPLLQAENDVTWFREVARLADGWGFDRVLVGILPRPGIRLEDAFIRSTYSPAWRQFYNAHGFAHIDPTVAHCMTRSSPLIWSPDLFATYPQQTMYEEARAYGLRAGVSLPIHGPRQESGLICFVNDRNPTDWSHLDVVLPNLVLLRDLVIDTSQPHLDATQALVPKLTPREQECLKWTARGKSTWEISHILNCSEAVVNFHLKNIRAKFGVNSRRAAAVIATQLGLI
>JTDI01000008.1
HVIQGGWAAAQGPLLAQMYQERKRVFIDLLRWDLPALDGREIDQFDTPSTIYLIIADTDGKHLGSLRLLPTTQPHVLGDIFPGLCDL-DSPRSPDVWEISRLCLSRGIRAAE--RRIVRDKLATALTLFARDNGIRAYCCVADMPWYTQILSFGWRCEPLGLPQDLPCGMLAALMIHIDDETPEFMLSLGQVRTDADFYDLLLETTRRLGFKQFAFVSHVDLLAAADEAVAISNYPDGWVERIFAERYYLDDPVHAASIGRSTPYAWHAIQKRSKRQLSIMQEGASFGLQDGVTVPVHSPGEYRGTCSFAT-SERVS--TP-RIRGATHIVAGFGFEAARKLVRKSTPSLPRLSPREVDCVGLVATGMGDTQIAHALGLSEATVHQHVTGAMRKCGVFKRTALVFRALFDGHI
>MRDG01000002.1
-------YYRYAGLLEQSFRLRKRVFHDCLGWQVDVHHGLERDAYDELGAVYLVWCDKDHHLYGTVRLMPTTGPTLLHDVFRRTLPAEDL-VSPATWEGTRMCLDVDLLRASQSPSRAFGFLLLALFECAFTHGIKTLVSNYEPLMERVYRRAGLIVEEIGRADGYGRLPVCCGVFAVSEETLKLIDTTSMMKTSRATTELLDHLTQELGFDYFHALTVHHP---GFGNSILSNAPEAWLDQYRQEHFDRIDPILDRSRELMAPFVFDLEHERRGPDQTFYSSADEAGIRAGICMPVMAPFSDLFTLSLFTGDATLPKYQLQPVLNAVALLYRC-VEATAAA-S-IRSPAIELTARQSMVLKWAAEGKTTQEIALLENMTHHTVNFHMKNIRRKLKTVTLPQTTALATKLGLI
>FNTT01000002.1
NIINGTAQQLSSELIAGLGLFRYKIFVEKMGWPLKCEVGLESDEFDRDDTYYVIARDKAGHVCGCARMLTTSNNYLLEQIFPGLMGDIPLPKSNDIWELSRFAVNSEGADASTSGHWLTCRLMKQVVLVAKRHNVKRLIAFSAVGNERLLRRMGADVHRVSCAQLIDGKPVLAFWIEINEQTIHYLSLFMNVTSKEELLTLLEFVTRSFEFDQYSLGIRFPLPISSPQFHLSSNYSPSWENTYKDNNYFSIDQTVKHGLTENQPLCWSADTFK--EHLHFWEDAKHYKLVHGWCTPSRGKHDTIGLFSLIRSASPVTSSELNEKEAKLIWIAHIAHSTMLNFIAPSYEIGASLTAREVETLKWSATGKTYSETGLILSIDERTVKFHLVNAMRKLHSTNKVEASMKAYALGML
>LRJQ01000022.1
EFFLHDYDDLPSALARELFRLRRKTFRDRLDWKVECVEDMEKDQFDNPNTTYLLGMY-EGELLCGARFINSTHPTMISEIFHNYFAETILPTDVPCCEISRLFLDKERRDSLSQGVPASKALFLAMNIYCIKNKYHGMYAVVSRGMYAIFRHANWKVEVIQRGLSEKGEVIYYIFMPAS------------------IQSELDAFFEDFKGIVFAYAIMNKK--DPSQMRIINNSP-EWFDIYLDRKYQFIDPVIIRALRCVEDFFWESDVILGYNLTRIFNESVQYDIYQGQTFPLHDYLNNLVVLSVIS-PKHSGDIEK-YRPQFLSFLVQL-HQKTLNLYSHQQKKNVFLSPRERQILKWVSAGKTYAEISVILSIAERTVKFHMGNIMKKLGVNNARHAIKLGTELRLL
>CP020947.1
-IIQAHEYQKYAAVLDQMFRLRKKVFADTLGWDVPVVGPYERDSYDALAPAYLVWCNDRTRLYGGMRLMPTTGPTLLYDVFRETFPAAADLIAPGIWEGTRMCIDEEAIARDFDAGRAFSMMLLALCECALDHGIHTMISNYEPYLKRVYKRAGAEVEELGRADGYGKYPVCCGAFEVSDRVL----AFEQIKAAANVDGAIRILQAEYGLDFVTYHLAQTIASKIDSPFVRTTYPDAWVSRYLLNSYVKVDPIVKQGFERQLPFDWSEVEPT-PEAYAMLVDAQKHGIGNGYSIPVADKAQRRALLSVNA-RIPV--DEWTELVNEWIEIAHLIHRKVYEL-HGENDPVPALSPREIECLHWTALGKDYKDISVILGISEHTTRDYLKTARFKLGCATISAAASRAVQLRII
>CP014868.1
---EHTLSAMDDELKLMLGRFRHEQFVEKLGWRLPHQAGYEWDQYDNEHARYLLAFNEHRSIVGCARLIPTTFPNLLEGVFSLACEG-TPPRHPAIWEMTRFTTREP---------QLAMPLFWKTLKTASLAGADAIVGIVNSTMERYYKINGVKYERLGSVIEHQGEKILAIKLSAHREH-YFYSIFAKAMNMEEFTVVALRALRELRFDFFAYGMCSVTPFMRPKTYMYGNYPEHWLQRYQAANYALIDPTVKHSKISSAPILWSNELFR--DCPDLWSEANDSRLCHGLAQPSFNTQGRVGVLSLARKDNAIS-QEFEALKPVTKAFAAAALEKISALETDAFNTDVEFSERECDVLRWTADGKTSEEIGVIMGVCTDTVNYHHRNIQRKIGASNRVQAVSYAVALGYI
>FMAC01000003.1
QILTRRDRNAASSYFTQMFRARALVFRDRMGWDVNVEGGLEIDRFDDEDPIYLAVKEEDDELTGSLRLLPTTSETMLSSEFQHFFNEDLDICSPSIWECTRFCVHPPIEAGRASSQTAAVELLSGLCRLSLKSGIEHIMGVYDASMIGVYRKIGWSPTPLARPE-IGN--LYVGLWEVNEESDHCLSEIAQANDIDELRQFLFKFCSLYGLANAVFHVTQIAALSQQNPLLLLTYPPEWVETYIAHDYFAIDPVVQAGRNGFLPFDWSTLDLKSPKSISFFREAEAFDVGYGLTLVVRGPHGERSLFTVTSNQKSGDEQLRNSIIGDLQVIAYYLHEQSLIVLR-EQSIGRKLSKRETECLELLAHGLLPKQITSILGISESAVRLYLSSGRRKLHVSTTNQAIAKAISLELI
>CP007644.1
RILTKDMLETDRGAFDEMFRARAAVFRDRLGWQVDVRDQWERDRYDEEDPVYLVTQRPSGTLTGSLRLLPTTGATMLKSEFRHFFDQPIDVDSPTTWECTRFCLHPHAGH-MEQSRAVATELLSGLCDLALDTGIESIVGVYDAAMVAVYRRIGWRPMPLARPE-IGK--LYVGLWDVTADNC-CLDRISASPTLQDLEAALDEVRHIYAISHMVLHVTRSSGATVSNPLLMLTYPPEWVKQYRARDYFSIDPVVRLGRRGFLPVEWSASKWDSGKAYGFFKEAMAYGVRQGVTLPVRGPQGERSLFTVTSNHPDTYRQFRMDSMRDLQFLAHHLHDRAMVLAGREIADVPHLSRRELQCLEMTASGFLAKQISARLCISISAVQLYLASARRKLTVATTSEAVAKATALELI
>LFJI01000350.1
---------SSEDDLQQIFRLRHQVFAEELHWAPQVNSGLEQDQYDTRATLIGVF-DSDGSAIGTIRILFKPGIFMLEREFATFLSDCPT-GQMAPAEMTRLCVNPRIRRSG-LGRQASQALLYAAYLACLSRKAYEADFVSTPAFVHSLLKRGFPCVPFSAKTLFGGVRSVAARMYWDR---------TRCEKNDAIYAALKNILPFQKFIACRVRPSAPS-HGL-KHVFNLGYPQEWLASYKKLGYHRIDPVVTLSTE--GLVRWDQIFK-TPDRKYFIEKAAEYGLMDGFSVCHHDGE-ELRVTSFAG--KAI-STHP-RHAAVIELISPYLQFASESL-DPTGCDLINLSDREMDVLHWVAAGKTNWEIACILRISERTVKFHLGNVMTKLNCNTRSQAVAKAFNCGIL
>LLZR01000022.1
----------EDAAFRAMFAARKQVFVDLLKWDLLIADEYEVDQFDNPDAEYLILLGDCGGHRASARLLPTDRSHLLDDLYPFLCDE-PVPSGPTIREITRFCLDRHQSTS--ERRIARNQLVTALAQHALNSGITDYTGVAELSWFSQILRFGWQCVPLGKAVRVGHQTLVALHIRIDERTLDLISVVTSANSESDLSAALHTATSRLGFDHFALSYCRPGSRDG-TSLLVHDYPDAWAKLYVGFDLGGNDPVRRACGKSMSGFEWRHIENLTRGDRRMLKVGRESGIGDGYTVPRHLPGEANGSCSFVVRPDAT--LPR-SMLHIAEIVGAIALASARKIVGAAPKSRPVLSERQRECVLWSARGKTAAEIAVILAISEETVIQHLKLARERYDVHSRQSLVLCAMFDGLI
>AP014648.1
QVIEGKDRARHANLFETIFRARYETFVVNRCWSLPARNGLEIDQYDTEQAVYFVDIDETGHLQGAVRLTPTTVASLTADYYPHLSDGGTALRDPFVYEGTRYIASPREKT-AESNRVVKARILGAMTEWAWSFGIRHIQTVIDAPLLRSFKKVNSQTFALGHPYVPGGGTCMAIRLPVTERAIDFVEKIEGLKDYDAICAAISEELAWYGFTCVTSFMPGPG-EPFKKGVHLNTRPQDYVDHYEEKNYILRDPVVTELRDSVRPFSWSDVVERSRADKRIIEEAREFDVNDGLIIPIVTLSGGLSVFSPCGRNPDL---SQ-EARRAVELISLYSHQALKRVLLEGSEAHTPLTPREKEVMRWIAAGKSDQEIAGILSISPATVTVHVERAKRKLDAFRRTFAVVKAIRFGEI
>CP011801.1
-----------EQELQSSYMLRHQVFAHRLQWVAKRADGMDVDEYDTFATSVGLFD-QERALRGVFRMVASPYPFMLEKEFPCLLEGCEIRKADDTAEITRLALDPTLSDKG-LSSRLMLVLIKGVYQWARQNDVRYMYMVVERRFLRVLRGIGLCCEAISVSLPPAGALSIAAILD-------------EAKTGEDVHRILQLLQEAVPCTRVIGGIAEYTDFKEFSRVLNVSYSNDWLYAYCKNEYAAVDPVLLHLPTSLPTLIWKQTFAASPRQLEFIEEACAFGLTNGITTGKLDRKGVATFFSFAGGDAN---GTVRYK-DLIEYLVPHFHRVLTANTHTLSEGTKGLSPREITVLLWMKEGKTNWEIAHIVGVSERTVRFHVESIFVKLNASSRAQAVAVALEHGLL
>JAMD01000006.1
IVIDGLNRQRYSRLLDEMFALRARVFGQRLGWEVDIVNGKEIDQFDALDPAYVIGLNDEGHVVSCVRALQTTGPHMLSDVFHDILDGEPPLRSATLWESTRFCVDTDILDRGNSVSYATCELMAASLEYAKNSGISDIVTVIDPVMNRVLKRSDCPYGYVGSTKPMGKVSAMAALLDCSDERI--------------LRSFLDSVCETHELDFAAYAGMDPI---AQTVHGFVNYPDEWQTRYVKEGFQYRDPALLLASRSIAPVDWQRLRGE-RTFRDIFRAARDHGISQGLTVPVRGPYGDVGLFSVTRNCSDREDLLKAKILGELQTAAVHLHDNVIHSHATRKLHHPSLSAREVEILQWIAAGKSQQDVADILSISNRTVEVHLRSGRSKLGALTTPQAVGRAIGLGLI
>FONO01000024.1
DILTNADREARAADFDAMFRARAAVFHDRLGWAVCVRDGWESDRYDEEDPVYLVSRNGEGCVTGSLRILPTTGETMLRNEFAGFFDEPVDVQTPIAWECTRFCVHPRNRPNDQSDLQVSSELLIGLCCLCLSSGIEQVMGLYDQAMTRIYRRIGWSPVPLAKPE---VGQLIVGIWDVSHEAIGVLDRIAASKSVIELKGVIDLLRSEYKIANIAYHAISIPLCEEANPILILTYEDEWVKRYIERDYFTIDPIVAAGRRGFLPIDWAKVDRTSPETQKFFREAEAYHVRQGVTLPIRGPAGERALFTLTSYLDDAEQVRRLGFMRDFQLIGHFVHDRAVGLSG-YRDKCPALSRREAQCLERIAAGRHVKQIASELDLSVSAVQLYLRSARHKLRCSSNAEAVVKAARTELL
>CP000943.1
HVVDATNIHLYAAEMEQAYRLRHDIFVKDKGWDLRRPDQREVDQFDDEHAVHLLAIQ-GDDLVGYSRLLPTTRPYLLSSVLPELCDG-PAPSAPHIWEWGRICVSDRARISGRRLNPVALALTTGIVEWGLPRGVSRFISQNPTSWLLRLIQLHFRAFPLGLPRVIEGEEIIAVEAGFDERTLEVLQAIHRTATPENVRDQLLRTLAGVGVEHVLLATLRP--CDRRPTVFAGTYPDEWARRYYARDYILHDPVVRGVGERGSGFAWSDPLCADRAARRVLDEAGEFGLREGFTLPLLTLEGDTAGVSFVGEKLDL--SP--AVRGMLTLVGTYALGQVLLLAKGTGPLAEPLSPRERESLQWAADGKSDQEIADAMGISAHGAIRHLRAVRRKLGTTSRAHAVALGLRLGII
>HE956757.1
----GESRALFPRLMDEMYRLRLAAARAAIQPYGAFHRLAVVDYFDSLDPLYVLALDEMDCVAGALRLLPTAGVTMLNAAFAGDLPDGLRVESPLIWEASRLTLHADARATEAAIDRTIGQLGVALNAIAETAALTHMIGVFDRSTHRLLSHRGCAGETLA-SMRIDGADMFAVLYEVGAA--DLIDRLARADRRTARYNLLDEVLRATGVSHVGYVAFNLPTRRVDRPLLSAIHAASWRKSYAQSRRVDLEPVIRAGFGGITPVDWRLLDRDDPVVEKLLGEVLEFDLGDGVSIPLRGRSGEYGLFSVCCAEDASSPPRRRALIRRLMVMSAIFHASVRGALAVEPRVDMRLSDRELACLRLKAQGTSDREIGVALGAAPTAVRFWLETARARLHAASVDKAVEEARRIGLI
>MDHR01000010.1
NVIAGFQNNFSEGLYTKFKNYRYRVFVEYLGWELNCPNNEELDQFDKVDTAYVVAQDRESNIIGCARLLPTTQPYLLGEIFPQLLNGMPIPCSPEIWELSRFSAVDPSSASQAVSSPVSIAILQESINFAREQGAKQLITTSPLGVERLLRAAGFRAHRAGPPMVIDGYAMFACLIDV-----DLLSEFLIVKNEYQLFEIVKSTASKLGFDYCAYGMQSPLSIAEPKTIMLNNYPEAWQKRYVEQQYVKIDPTVQHCMVSLQPLVWSSQFAKTQEEKDFWEEARSYGLNVGWAQSSRDFIGTRGMLTLARSNDQLSEKEQKAQYTNMYWLSQTVHSSIAKVVNEVEQFNLYLTNREKEALRWTAEGKTSAEIAQILGVTERTVNFHLGNSMQKLNVNNKISAAIRAVMLGLL
>FOGU01000003.1
-------LNRYPRLRDSMFRDRAAQFADRLGWEVHVDDGAERDAYDAEDPLYVIWEGPDGRHAGSMRFLPTTGRTMLSDHFAHLLPD-GPVCSPRIWECTRFCIAPGA---A---AHVPAALLLGALEMGLELGLSHGVGVFDARMLAVYRRLGWPPAPLGTAG-PGRAAISAGMWRFAPE--AFIAQVQAAGCLDELTRCVVALRDAFEIDHLVYHSVNS---AA-GQYAAHTYRESWVQQYVAEDYARIDPVVQGCLRGFHPIDWKDLDWSGKVSRAFLGEAISAGVGQGCSVPIRGPSGQFALFSASHRGSDRESLYRQENLGALILAAHYLNQKALELERGDRIDAARLSPREVDVLCLLALGQSRARAAEALSISEHTLRVYIESARLKLNAVNTTQAVARAMSSGLL
>LJQP01000297.1
----ASYTTMPVTLLETLYSMRKKIFSDRLEWKVRVSHAFEFDEYDNAATTYLVGSW-NGVPLAGLRLINTCDPYMLEGPFRSFFDC-PAPKNAAMAESSRFFVDTARARSLGLHAPLTEMLLFSMHNHAALSGLQSIITVVSKAMARIVRKSGWEHHVLSE--ASPGETVLLLEMPVTADNH-------------QLIEDFENDLHHIGDFTYAYF-STPKTRNV-KPVILSNYPDSWLKSYVASNYHLIDPIIKHAWHSITPFFWREARNAGVETDDFLKRSAKYQLSSGATFTLHDASGLFAALSLCNARQQNDDQRIREKAADIQMSLIRFHDRLIKTRAPPQPTQCKLSTRETGVLKWVAMGKSYSEIAEIFSISERTVKFHMSNVSSKLEVRTAKQAVYKAINMGMV
>FNYD01000001.1
---------ETEDELRAAQRLRYDVFVRELGAMVDHARGLERDRFDPFFDHMIACDAASGEVVGVYRLLRGERAAELGQFYSEDEYDVLRKSGRRLLELGRSCLHPDYRG-----GTAMFHLWSGLADYVERHGIEILFGVAS---------------------------------------------LSYSKTLEELWAAHTEQMAEYGFVRLLYGFT-QFRTDPEDFVILTNHCQDYIDGFINSGLYFHAPMLRWALENEGAGSWRMISEACPKMREVHAFNARFGVKAGYTVSFNSPR-AKGAISLCA-AKHLDDAIWAEHGQDLLLMNNMAHLKILTL-P-YTAPNRALTRRQREALQWVGDGKTIQDIAMLMGLTSATVEKHLRLARESLAVETTAQAVLKATLQ---
>LPDE01000058.1
RTFVHEEGRLPHELAADIGRYRRRVFVEQLGWALPSANEYERDQFDRDDTVYVFARNGNGEMCGCARLLPTTSPYLLESLFADLLAELTPPQSAAVWELSRFAATGEAGS-AEAAAWAVRPMLAAVAECAAQLGARQLIGVTFASMERLFRRIGVHAHRAGPPKMIDGRMVVACWIDIDPQTCDAYHQFSAAEDEQQLFQRIAAYSKRLGFEYCCYGIRVPLPVSKPAVAIFDTYPDGWMEHYQEQNYIDIDSTVRDGALSTNLIVWPDADKA--GASPLWADARASGLAVGVAQSSWAARGAFGLLSIARHADRLTSAEINMLTLQTNWLANLSHSLMSGFMVPAPEANVVLTAREREVLCWTAEGKTACEIGQILNISERTVNFHVNNILEKLGATNKVQAVVKAISAGLI
>LIME01000004.1
KIVQTQLKDMPSSLLAELGSYRYSVFARGEGWSIPSTPGQEYDRYDRSDVTWLIAWNAREGISGCARLMPWFEPELSEGIV-------LPFSHEKVWEMSRFSARLDVD------AELPLNILWHAVQLAELNGMEYIISSATPMLEKMFEEHQVVYEPLTPGLILSEDNLFAIRIPVVQPALEAKEQFQALTVSSELKPLLQQFIESLGFDYFAFLIQHPVPFTRPRIHLYSTYPKLWVKRYEKQNYYAVDPVLRLCQRPGRGMAWTEELFA--DAGNLWREAREYGLQSGFSCSAMAPNRVIGILSISS-QQPISQLCHAELEVKLHLLAELSLDTLERFSDDMMVLKKEFSQRELEILKWTAEGKTAVEISLILSISEHTVNFHQKNMQKHFNVSNKTQIACYAAAIGLI
>FNYZ01000016.1
HIIEG-SREQEHAALRSMYAARKSVFVDLLGWDVPVLEGYEIDQFDGPQTLYLIAAEPDGTHLGSMRLLPTSGPTLLGDIFDFLCEA-GPPASQAVWEISRFCLSRDLRAAQ--RRQVRNRLVTMAARFALDNGIERYCCVADMPWFSQILSFGWKCRPLGLPQMLPCGMTGAMEISIDRDTPEFIGNCRMAEDEFALKALLCDITPSIGCEQFALVSHVDLVGPPREATIIMNYHEGWVERSLLSNYYIDDPVHAASTRTVTAFLWSLIPSMTQRQLRILDEARPFGLVEGLTVPVHSPGEYRGTCSFGG-RGPIE-LTA-QLLGAVQVIGMFAFEAARRIQATGDDRVPTLTPRQLDCIALVACGKTDREIGIILDLSHHTVRDYVEDAMRRYDVFKRTELVARCLFDGQI
>BARX01000021.1
DFVNGVAEQLSPTTFQHLNNYRHQVFVEMLGWELDTPDGIEQDQFDRDDTVYVIAKNEQDHISGCARLLPTTKPYLLEEVFPELLNGLPCPKQHDVWELSRFAAVDFDNHNQQLMSSEALALLTASIECAKKQGAKRLISVSPLGIERMLRNAGFRYHRAGPPKIVNGYALFACYIDI-----EQFCLLETQGSSEAFFQELSKITNALGFDFCAYGLRVPYPLSAPRTEMLNNYPTIWQHTYQEKNYLAVDPTVHHGMTSQLPIVWSDQVFS--QTPELMEDARAFGLEYGWAQSSRQANGTVGMLTLARSSEML-PAELVRYRYQLLWLTQVTHHGLASRITEEKLEMPELSLRELEMLKWTADGKTADEIATILNITARTVNFHISQAMRKLDVVNKTAATVKAALMGLI
>LDRP01000013.1
HIVTPANADRYADAMEQAWRLRHAIFVGEKGWELARPDGREIDQFDTPQAVHFLAME-DDTVVGYSRLLPTTRPHLLSDVLPQLCEG-ERPVGPQIWEWTRQGVARSHRAKGRVVNPVSIALLTGIVEWGLAHGVHSLLLQMPTLYMIHVIQLHFRPQPLGLPVQIAGEEIMAATARFDARTLSVLRDLERAATPDEIARLLVEAFSRYGVSYIMAGIV-PDRRHA-GFVLASTMPEGWARRYVTQGYALHDPTVRRLCTTATPFDWSAVLPDTPTAGRVMNEAGEFGIRAGITVPFVTLDGEPGGISVSGERIEI--DPA-ER-VAVNLVATYAVGQLLLMNSPAAPAPARLSPREREALQWAAEGKTDVEIGMVMGITAAGVDYHLRSARAKLDTVNRAHTVAQALRSGLI
>LMLJ01000003.1
ELFDVSYEELRMTRVDELYRLRKTTFSDRLGWEVVCQQDMEFDEFDNDSTRYILGLY-KGKLICSVRFTPLDQPNMITHTFRACFDSIPLPFA--GVESSRFFVDKLRARELGERYPVSQVLFLAMINWAQDNGHTGIYTIVSRAMLTILKRSGWQIQTLKEAFLSERERIYLIYLPAGEE---------NHTITETLKDYIERKLSPLGSPDYAYTVVRK-KNP-AEVLIISSYPDEWVNLYRANNFQLTDPVILTAFKRTSPFAWDENITLDLKFTKIFTLSRQYNILNGYTFVLHDQMGNLALLSIIIADHSQQEERLTSERGNLQMLLIDINEQMYRLVT-ARKENNIFTIRENEVLYWASMGKTYAEIATIIGVSVSTIKFHMGNVVAKLGVSNARQAIRLGVELELI
>CP013438.1
RTFVHEEGRLPYELAADLGRYRRRVFVEQLGWALPSANEFERDQFDRDDTVYVFARNASGDMCGCARLLPTTRPYLLKSLFADLIADVALPESAAVWELSRFAATGDESGAG-NAEWAVRPMLAAVVECAAQLGARQLIGVTFASMERLFRRIGVHAHRAGPPKQVDGRLVVACWIDIDPQTFDAYQQFSAAEDEQQLFQRIAAYSKRLGFEYCCYGIRVPLPVSKPAVAIFNTYPNGWMEHYQAQNYIEIDSTVRDGALSTNMIVWPDVDRI--DPCPLWRDARDYGLSVGVAQSSWAARGAFGLLSIARHADRLTPAEINMLTLQTNWLANLSHSLMSRFMVPSPEAGVTLTAREREVLCWTAEGKTACEIGQILSISERTVNFHVNNILEKLAATNKVQAVVKAISAGLI
>JACV01000065.1
----------SDRVFRSMFEERKRVFVDLLGWDIPVLAGREIDQFDDDEATYIVVTDGTGEHCGSARLLRTDRPHILDTIFPYLCDD-IPPAGPRVREITRFCLARRLKARE--RLATRNRLVSALVEHALCNGITTYTGVAEWAWFQQILAFGWQCLPLGMPSSA-GCGLSAMRIEISPATPAFCTVARAATTPHALMQAVEEITAAMGFRYFALVHHVDLLTPGSTIVRLVSYPRDWVDAFEEGRLYAADPIHRASHTTTVGFAWSKVATLNPRDHAVLAAARTAGLGDGFTIPAHIPGEANGSCSFAMRTGE--ELED-AQLPLVQLVGSFAFEAARKIARSPIPPAPQLTDRQTECVALVARGKTDWEIARILGVGVETVTQHLKDARDRYGVTKRTMLAIRALFDGAI
>AVOE01000010.1
NVIAGFQNNFSEGLYTKFKNYRYRVFVEYLGWELNCPNHEELDQFDKVDTAYVVAQDEEFNIIGCARLLPTTQPYLLGEIFPQLLNGMPIPCSSEIWELSRFSAMDPSSASQAVSSAVSIAILQEAINFARKQGAKQLITTSPLGVERLLRAAGFRAHRAGPPMVIDGYSMFACLIEV-----DLLSASLIVQNEYQLFEIVKSTALKLGFDYCAYGMQSPLSIAEPKTIMLNNYPQEWQKRYVEQQYIKVDPTVQHCMVSLQPLIWSSQSAKTQEQKEFWEEASSYGLNVGWAQSSRDFIGTRGMLTLARSSEQLSEKEQKAQYTNMYWLTQTVHSSIAKIVNDTEQFNLYLTYREKEVLRWTAEGKTSAEIAQIIGVTERTVNFHLCNAMQKLNVNNKISAAIRAVMLGIL
>FKJU01000002.1
QTFVHEGRQLPIAQATELARYRHRVFVEQLGWTLPSADGIDRDAFDHDDTVYVVARDGSGEMCGCARLLPTTRPYLLETLFADLIADLPLPRSTAVWELSRFAASGADGG-ATGADWAVRPMLAAVVSCAAERGARQLIGVTFASMERLFRRIGVHAHRAGPPKQVDGRLVVACWIDLDPQTFDAYDEFSAAEDEQQLFQRIAAYSKRLGFEYCCYGIRVPLPVSKPAVAIFDTYPDGWMAHYQAQNYIEIDSTVRDGTLSTNMIVWPDVDKI--EPCPLWRDARDFGLSVGVAQSSWAARGAFGLLSIARHADRLTPAEINMLTLQTNWLANLSHSLMSRFMVPSPEARVTLTAREREVLCWTAEGKTACEIGQILSISERTVNFHVNNILEKLGASNKVQAVVKAISAGLI
>JQHK01000008.1
EIFDVSYTLLSEKKSEELFTLRKETFKDRLNWAVKCINGMEFDQYDDDNATYLFGIE-DDQVICSSRLIETKYPNMITGTFFPYFEKIDIPEG-KYIESSRFFVDKARSKTG-NSYPVSTMFFLATVNYSRSKGYDGVYTIVSHPMLTILKRSGWKISIVEQGMSEKQERVYLLFLPVDNESQ-----------SRIIKSQFDTALSHYGDIKYAYMVLNKK--KPTEILIISNHHDEWREIYQANNYQQIDPVVIAALNKITPFPWDEDLLVQLKMSKIFNLSREHNITNGYTFVLHDHNNNLVMLSIMIDESNVNDDVIESNKDKLQMTLMNIHAETISLYRERSNDKDIFSQRENEILYWASMGKTYQEIALILDIKTGTVKFHIGNVVKKLGVLNAKHAIRLGIELQLI
>CCRK01000036.1
RILTRDMLETEPHAFDEMFRARAAVFRDRLGWQVDVQDQCERDRYDEEDPVYLVTQRSSGTLTGSLRLLPTTGATMLKSEFRHFFDQPIDVDSPTTWECTRFCVHPLAGHDQHSSRAVATELLSGLCDLALDTGIERIVGVYDVAMIGVYRRIGWRPTPLARPE-IGD--LYVGLWDVTAQNC-CLDQISASPTLQDLETTLKEVRHIYAVSHMVLHVTRSSGAAADNPLLMLTYPPEWVRQYLARDYFSIDPVVCLGRRGFLPVEWSASKWDSGRENGFFKEATAFGIRQGITLPVRGPHGERSLFTVTSNHPDSYRQFRMESMRDLQFLAHHLHDRAMVLSGRKTTDFPKLSRRELQCLQMTANGFLAKQICAHLCISTSAVQLYLASARRKLTVATTSEAVAKATALELI
>CP004378.1
-IIAGRLNELPPHVQTDLGAYRYDVFVRRLGWTIAGHEHAEWDEFDGPSTIHVVALDDAREICGYARLLPTTGPYLLRDVFAHLLGSSPAPQSPAVWEMSRFAASRRRRS-ATEREPLGMAFFPSVLTVAASLGATRVVGVMTPSIERLYRRSGIALHRLGNAMPGAGGSLSACSIDLPR--------LPESRDVRTLVETFRQAALQIGYQHHAIVELSGASHPASIDVVSLHYPSEWVEHYTRNDYFAIDPVHRAAFRYSTPFSWNDVATANLRERHLLMEAEDAGLDNGISIPLHQPLGRVLLVSLSGTAPTHDDAKWRNA-YLLGMQFNLQFQSMRTC-R-PIPPSVHLTDREQMCLTWVARGKSSWVIANMLDISKYTVDFHIENAMEKLNTRSRTFAAVKATRQGFI
>FQZA01000005.1
TTLSFENMHQHGELFANMLRARHEWFIRHNHWDLPQAMGMEYDQYDNPASRWVVVHDENGRVLAGNRLTPTTATYMIRDAQRGLLDTDEAPVAADVWESSRLFVSHHVPAAE--RRRVHAQLVMQLGTAARAVGATSCLTLLAANWPRWAKRVKVDMTAMGPVMEIEGVMNQVVSMNFES--------------------------------YFAALHI-RF--TS-PLMLFTTYSPEWTEHYTQQGYVLRDPMTAWSFASTGATRWSNP-KI-PDPFHVFDEARKFGLNYGVTVSA-GPITSRTVISVARGDR-----EL-RDE---EMIA-I-EEIAKNL-HGMADPNIRLTRAQLEALKCVADGHRHSAAAAMLGVSESALKLRLTGVREKLMARTTAEAIQRAKDYNLI
>AP014623.1
-FHTLDYSATPHAWVADLYGLRKEVFADRLNWKVNIKNDIEFDEYDNERTTYLIGTW-KGVPLAGLRLINTLDPYMVEGPFRDFFRC-APPKQALMAESSRFFVDKTRSRQLLAHLPLTEMLLLCMHNHAARSGLESIITVVSNAMGRIVRNAGWHYEVMDSGEAAPGEKVLLLNMPISDANR-------ESNSNACLNLELEKLLGDLQGASYAYF-AAPRNREV-APLIISNYPSRWLKAYKNANYHLIDPIIHHGLKSCAPFSWSDALQACDKSRELFRRSSQFRICSGATFTLHDACGMFSSLSLCNSGSQAEERRMADQQGQLQMALIRFHSRLLSLRAMPEPQTGPLSARELGVLKWVMMGKAYREIALICAISERTVKFHMSNISGKLQVCNAKQAVYEAQRQGIL
>CP012939.1
--------RLPEGVDAALAHYRHQVFVGRLGWQLPMADGFERDQYDRDDTVYVVARDEGGTICGCARLLPTTRPYLLKEVFASLMHGMPPPESPEVWELSRFAARSGAPRSG-RSDWAVRPMLASVVQCAAQRGARRLIGATFVSMVRLFRRIGVRAHRAGPVRCIGGRPVVACWIDIDASTCDAYHAFRTAEDERQLFREIASIARQLGFDYCCYGARMPLPVSKPAVAIFDTYPAGWMQHYQANGFLDIDPTVRAGASSSELIVWPVSIR--DEAARLWSDARDAGLNVGVARSSWTAHGAFGLLTLARHADPLTAAELGRLSIATHWLTNLAHTLMSPFLVPVPESNAVLTAREREVLCWTGEGKTAYEIGQILRISERTVNFHVNNVLLKLAATNKVQAVVKAIATGLI
>LNRS01000001.1
RIIEGIGHDADQPLLESMFEARKRLFIDLLDWDLNIVDEFEIDRFDDAYATYIVAADALGAHRASLRLLPTVRPHLLGSMFERLCPD-GVPVGADIFEITRLCLPASVLAP--ERRRLRNGLIRVMVDHALAQGIRTFTGVVTARFREQILTMGWNAEALGPGIDMGGGRLGAFAIHIDAGTPEFIEEIQKATSLETVERLLEAVAHYMGFRHYAMIHHADARDRAPGLIHMQNYPDGFAERYVAEQLHRDDPVVHACLASSACFCWSEIPRLNPRHCRFLEAGARAGVDNGITVPAYVLGERSGSCNFSGPRA-P--ACVRRYVGVAQLIGSFSFQAARRILLKRDVRAARLRPRQRECVVLVGHGKTNSEIAQILGIGLATVKTYLLQAMGIYDVLTRTQLVVAAVLDG--
>LQBP01000001.1
---------ETKAELRAAQRLRYDVFVRELGEMVDHEAGLEQDKFDPY-FDHMLAIDNTGEVIGVYRLLSGDCAAKLGQFYSEDEYDLSVQSGRKLLELGRSCLHPDYRG-----GTAMYHLWNGLAAYVNERKIEVLFGVAS----------------------------------------EYLHFLSYTKTLEELWDAHCRQMAKFGFDRLIYGHT-QFRTDPEDFLVLTNHEKSYLDGFLRDGLYFHAPMLKWALNNEGAASWSMAQEMTKEELDVLNFNRMHGVSFGYTVSFTSVSRSKGAISLSAANSQKEDALWKDCGDDILLMNNVAHLKILTL-P-YHAPNRALTKRQREALQWVGDGKTTQDIALLMGLTSATVEKHLRLAREALSVETTAQAVLKASL----
>CP009846.1
KLFNVNFNNMPERKLDEIFSLRKITFKDRLDWKVTCIDGKESDQYDDENTNYILGTI-DDTIVCSVRFIDMKYPTMITGPFAPYFSDVSLPID-GFIESSRFFVEKALARDMGNNSSLSTILFLAMVNYARDRGHRGILTVVSRGMFILLKRSGWNITVLNQGESEKNEVIYLLHLGIDNDSQ---DYFDNESINEDIKNYIQRRIKAYGDLRYSYLVMNKK--TPLHPTIISNYPLDWVKKYKKNSYHLIDPVILTAKDKVAPFAWDDNSVIKSTDSAVFKLAREYNIVNGYTFVLHDNSNNMATLNISNGSDDISDESIEINKEKIQMLLILTHEKMLGLYQSNSDERDIFSPRENEILYWASVGKTYAEISIILGIKRSTVKFHIGNVVRKLGVLNAKHAIRLGIELKLI
>CP009323.1
-IVAGRLDDLPLDIRCNLGTFRHKVFVQRLHWEIPDDATIEWDEFDAASTIHLVALSADDEVCGCARLMPTTGPYLLRDVFPQLAGPGLLPSSSSIWEMSRFAGPGLPDH--RTGSTSGMSLFPYAMALALSFGATHVIGVVSRSVARLYRRFGLDLRDIGVRSAPGRADIVACSIELGPAAF----RLARAKDVYSLVESFGRAARRLGFPHYVISRVTPIRSRTALEMIGSHYPQEWMRHYQRRDYASTDPVHRAAFLQSAPYRWHDIIGLSKAESRLLDEAREAGLPAGLSIPVHQSDGSILLFNLSGPLHCV-NDKGNS--RLAYLMSAQFNFELHRLAH-SKRAARLLTPRQLECLTWVARGKTSAEIGEILGRSRYTVDYHIEEAMAALNIRSRTAAAVHATAQGII
>LQBQ01000012.1
IVIDGLNKHLFGDVLDEVFKLRARVFEGRLGWEVNVVNGRERDQFDDLDPAHVVSIDDEGEVVSCMRLLQTTGPHMLADVFSSILDGEPPLRSTQIWEATRFCVDTSRLGQGNSISYVTSEVMIGSFEYAQKAGVLDAVAVIDPVMNRVLKRSGAPCDYLGTAKPMGKVTAMAALMDCSDERI--------DQQETSAGEFLDTICDQLGFDYASYAVMNS--VQG-DVQGYANYPDEWKLHYARQGFHNVDPTLYRSSQSVAPVDWGRFNH-DNKFNAVFRDASDFGITDGLTIPIRGPYGECGLLSLTRDCSDNEEAQKKNFMGELQMAAVHLHDSVMRLLG-KALYLPPLSSREKEILQWVAEGKSQQDIGDILCISHRTVEVHVRSGREKLGALTTPQAIGRAIGLGLI
>CP001600.2
EIFDVDYQSLSRTASTELFSLRKGTFKDRLNWAVTCSDGMEFDEYDSKHTIYLLGVK-DNDVVCSVRLIETCHHNMIVGTFFRYFEKGEIPASSQFFESSRFFVDKRRARTLGNQYPLCHLLFLAMINYTMASGHRGIYTIVSHSMLRILTRSGWNITVVEVS--EKVQDIYLVYLPTDAAN------------TREIKQFIDRSLVAYGHIQFAYLLLNK-K-NPSDIIIISNYPDEWVTLYKEHHYQHIDPVVISALRRVSPFLWDEKITVQLNLSKIFNLSKKYQVSRGYTFVLHDADNQLAMLSLMVDDRGL--AEIERNRGVLQMLLIDAHERFQRHCSNKEPIENIFSTRENEILYWASMGKTYQEIALILGIKTGTVKFHIGNVVKKLGVLNAKHAIRLGVELQLI
>FOIZ01000003.1
-TLSFANLHNHGELFANILRARRESFIVRNQWDLPETMGMEYDQYDTPQSRWLAVHDDDGRVLAGVRLTPTTASYMIRDAQNGLLDSEEAPVQEGTWEVTRGFVAAGIPA--NIRHKVRMRLVMQMLRTSREEGIRTMLALLPSNWDRWAARCKLDMRAAGRNMNMGGIDYQAVWIDFSTQ-----------------------------FF-FALHIRFAM-----PLLHHQTYPKGWTDLYTEEAYALRDPIIAWGLSQIGTQRWSEIDI--PDPFGILDQAREFGMHFGFAVSC-GPMSSRTIASAARADR-----EFTDA--EMEAFAK----LICQL-HNITEPPESLTDAQIEALRCIAEGDRHAAAAARLNISESALKARLSSARASLLARTTAEAIQRARDYRLL
>FLLQ01000001.1
----RKYDELTEKQKYEMHTLRYDVFVRRLRWSLNTENQLDIDEYDRPDAKFIVIEY-QDKVVACWRLIHADTPYMLKHTFPELLQGESF-DDHNVIELSRFAVDREVSK-QASHINFTELLFYLVVQYGFEQGFTTFITPTTTGIERIMRHVGIPNQRIGKIRMLEHTKSVALRVPINEAL------------FEDLSGKLAEVTEVIGFEHYLFAVSVPVTVMRAENVVLTNQPLAWRQFYEDNEVMYFDQVVLHCRNSMLPLQWRSLLANIPDDKNVIKLASDFGLGDGITIPLRANHGCLGLISFSNRKGTRKESTILSTY-VGSLVADYIN-DIRNHVCEKGQVKSSLTLREQICLAWVAEGKSSWEVAQIIGCSERTVNFHIQNASEKLNAFSRTQAVSKALLTGSI
>AMZT01000051.1
NIIAGFQNNFSEGLYTKFKSYRYRVFVEYLGWELNCPNNEELDQFDKVDTAYVVAQDRESNIIGCARLLPTTQPYLLGEIFPQLLNGMSIPCSPEIWELSRFSAVDFSNTSQAVSSPVSIAILQEAINFAREQGAKQLITTSPLGVERLLRAAGFRAHRAGPPMTIDGYSMFACLIDI-----DLLSAFLVVKNEYQLFEIVKSTASRLGFDYCAYGMQSPLSIAEPKTIMLNNYPEAWQKRYVERQYVKIDPTVQHCMVSLQPLVWSSQSAKTQAEKDFWEEARSYGLNVGWAQSSRDFIGTRGMLTLARSNDQLSEKEQKAQYTNMYWLTQTVHSSIAKIVNDVEFANLYLTNREKEALRWTAEGKTSAEIAQILGVTERTVNFHLSNSMQKLNVNNKISAAIRAVMLGLL
>LOYT01000024.1
RTFVHEEGRLPPELAADLGRYRRRVFVEQLGWALPSANEFERDQFDRDDTVYVFARNAGGEVCGCARLLPTTRPYLLKSLFADLIDDVALPQSAAVWELSRFAATGDEGGAG-NAEWAVRPMLAAVVECAAQLGARQLIGVTFASVERLFRRIGVHAHRAGPPKQVDGRLVVACWIDIDPQTFDAYQQFSAAEDEQQLFQRIAAYSKRLGFEYCCYGIRVPLPVSKPAVAIFNTYPDGWMAHYQAQNYIEIDSTVRDGALSTNMIVWPDVDRI--DPCPLWQDARDYGLAVGVAQSSWAARGAFGLLSIARHADRLTPAEINMLTLQTNWLANLSHSLMSRFMVPSPESSVTLTAREREVLCWTAEGKTACEIGQILSISERTVNFHVNNILEKLGATNKVQAVVKAIAAGLI
>FNXA01000058.1
----GTRQEFDNNHINEMYRLRARVFRDRMGWDVPTIAGMEIDGYDALGPYYMLIQDADRAVRGCWRLMPTEGPNMLKDTFPQLLDGQDAPVGRHIWELSRFAIETDGEQ-TFGFADLTMHAIHELVTFADRMGITRYVTVTTTSIERLLRRTGIEVTRLGPPVKIGVERTIALDITVDAI--EQMSPLLKAENDVSWFREVARLADGWGFDRVLVGILPRPGMRLEDAFIRSTYSPSWRQFYNDQGFAHIDPTVAHCMTKSSPLIWSPDLFESNPAQTMYEEARAYGLRAGVSLPIHGPRQESGLICFVNDHNPT-DDFWRHLLPNLVLLRDLVIDTSQPHLNATQALVPKLTPREQECLKWTARGKSTWEISHILNCSEAVVNFHLKNIRTKFGVNSRRAAAVIATQLGLI
>AUNB01000021.1
TTLSFDNFHNHGTLFANMLRARRELFIVQNKWDLPEAMGMEYDQYDTPASRWVVVHDELGKVLAGNRLTPTTYSYMIRDAQRGLLATDEAPVSETVWESSRLFVAHDVPA-G-IRRRVHAKLVMEIGSAARRLGARSALTLLNANWPRWAGRVGVDMTAMGPVMEIDGINNQVVSMDFSQN--------------------LKELGRRAPLGYFVGLHI-RF--TA-PLMTYQTYSKAWLDHYTENGFVLRDPMTAWGFSVNGSIRWSDPGL--PDPFHLFVEARKFGLKFGCTISC-GPIKSRTIASFARDDRE-----Y-SDE-EIAAL----GGIVSEL-HEMTQPPESLTKAQIEALRCVAGGDRHAAAAAKLGISESALKARLNSARTRLMARTTAEAIQRAKDYRLL
>LLDM01000004.1
NIIAGFQNNFSEGLYSKFKSYRYKVFVEHLGWELNCPHNEELDQFDKVDTAYVVAQDRDSNIIGCARLLPTTQPYLLGEIFPQLLNGIPLPCSPEIWELSRFSAVDFSNPSQAVSSPVSIAILQEAINFAREQGAKQLITTSPLGVERLLRAAGFRAHRAGPPMTIDGYSMFACLIDV-----DLLSAFLVVKNEDELFEVVKSTASKLGFDYCAYGMQSPLSIAEPKTIMLNNYPQAWQKRYIEQRYVKVDPTVQHCMVSLQPLVWSSQNAKTQEEKDFWEEARSYGLNVGWAQSSRDFIGTRGMLTLARSTDQLSEKEQKAQYTNMYWLTQTVHSSIAKIVNDVEFSNLYLTNREKEALRWTAEGKTSAEIAQIIGVTERTVNFHLCNSMQKLNVNNKISAAIRAVMLGLL
>MKRV01000233.1
QLITSDSYGSHLDELADMHRLRYRIFKQRLDWDVQAAGDMEVDEFDALHPCYLLLRSADGTVSGCVRLLPTTGPTMLRDTFAALLDGATAPASPVVWESSRFGLDPDHAGGGQGIAKATYELFAGMVEFGLSRGLTDIVTVTDVLMERILRRASWPLRRLGQPKAFGRSRAVAGYLEVSADSLTFIDGLAESAHEPAFNAVMSRAAAALELSCFAYL-CLPHRKND-TARLISTYPRPWTEHYLSNHYERLDPVIRQALKVTEPFEWGSSIDSSNAQRQLFEEAATFGIRYGFTIPIHDGRGPVAAVTFASDEQSATKRRVETHRRVLQLMALYFHASASRKLQDRVVDGVALSPREYQCLEWSAAGKSAWEIGRILSITQRTVTFHLENAKSKLGVFSLHQAIARLAA----
>MAMO01000008.1
-IIQAHEYQKYAAVLDQMFRLRKKVFADTLGWDVPVIGPYERDSYDSLAPAYLVWCNDRTRLYGGMRLMPTTGPTLLYDVFRETFPDAADLIAPGIWEGTRMCIDEEAIAKDFDAGRAFSMMLLALCECALDHGIHTMISNYEPYLKRVYKRAGAEVEELGRADGYGKYPVCCGAFEVSDRVLSAFEQIKAAANVDAAIRILQ---AEYNLDFVTYHLAQTIASKIDSPFVRTTYPDAWVSRYLLNSYVKVDPIVKQGFERQLPFDWSEVEPT-PEAYAMLVDAQKHGIGNGYSIPVADKAQRRALLSLNA-RIPA--EEWTRCRNEWIEIAHLIHRKVYEL-HGENDPVPALSPREIECLHWTALGKDYKDISVILGISEHTTRDYLKTARFKLGCATISAAASRAVQLRII
>LNJQ01000004.1
-IIAGRLDELPPHVQTDLGAYRYDVFVRRLGWTIAHDDRAEWDEFDGPSTIHVVALDDARGICGYARLLPTTGPYLLRDVFPHLLGSAPVPQSPAVWEMSRFAASRRRRR-TTERQPLGMDFFPSVLAVAASLGATRVVGVMSLSIERLYRRSGIALQRLGAPSADGG--VSACSVDLP-----------ESRDVRTLIETFRQAALQIGYQHHAIVELTGASHPASINVISLHYPSEWVEHYTRNDYFNIDPVHRAAFRYSTPFSWSDIATSNLRERHLLTEAEDAGLDHGISIPLHQPLGRVLLVSLSGTAPTHDEAKWRNA-YLLGMQFNLQFQSMRTS-R-PIPPSVHLTDREQICLTWVARGKSSWVIANMLDISKYTVDFHIENAMDKLNTRSRTFAAVKATRQGLI
>GU292311.1
NVIAGFQNNFSEVLYTKFKSYRYKVFVEHLGWELNCPNNEELDQFDKIDTAYVVAQDRESNIIGCARLLPTTQPYLLGEIFPQLMNGMPIPCSPEIWELSRFSAVDPTSANQAVSSPVSIAILQEAINFARKQGAKQLITTSPLGVERLLRAAGFRAHRAGPPMIIDGYAMFACLIEV-----DLLSASLMVKNEYQLFEVVKSTASKLGFDYCAYGMQSPLSIAEPKTIMLNNYPEAWQKRYVKQQYVRVDPTVQHCMLSLQPLVWSSQSANTQSQKDFWEEARSYGLNVGWAQSSRDFIGTRGMLTLARSTDQL-EKEQKAQYTNMFWLSQTVHSSIAKIVNETEQFNLYLTNREKEVLRWTAEGKTSAEIAQILGVTERTVNFHLCNSMQKLNVNNKISAAIRAVMLGIL
>FPCK01000004.1
-VHVVRGRNSDHPLMEANYRLRHRIFVDLQGWELRREDQRDIDRFDNEDATHLLLTD-RGELVGGSRITPLDRPNLLQTVFHGLVHG-DFPTDSLGADWTRFYVRPDRRE-GRRRAPESAALFCAMMEYALSEGYSFITFVSSLAMLEHGTSVGWTITPLGPPALVDGKATVAAWIAVSEQAL-TIETLQRQESGQGVHAVMLEAIGDYGFSKFIISGLPDRGLDVRPFVLLSGWDSEWYARYTSLGYVHLDPVARHCFATTLPFDWSAAPYDDRGARQVMEEARDFDMHQGLCVPVHLEGGMQGVVSLVGKTAAL---DDKNR-LELHMLALYAHGRMRFLHTLQDGVRRAITPREAEVLKWVAAGKTASDIAGITGLSVRTVNQHCENAQRRLGTSNRLHTVVEAIRHKLI
>MDIA01000046.1
NVIAGFQNNFSEGLYTKFKNYRYRAFVEYLGWELNCPNNEELDQFDKVDTAYVVAQDRESNIIGCARLLPTTQPYLLGEIFPQLLNGMPIPCSPEIWELSRFSAVDPSSASQAVSSPVSIAILQESINFAREQGAKQLITTSPLGVERLLRAAGFRAHRAGPPMVIDGYAMFACLIDV-----DLLSEFLIVKNEYQLFEIVKSTASKLGFDYCAYGMQSPLSIAEPKTIMLNNYPEAWQKRYLEQHYVKIDPTVQHCMVSLQPLVWSSQSAKTQEEKDFWEEARSYGLNVGWAQSSRDFIGTRGMLTLARSSDQLSEKEQKAQYTNMYWLSQTVHSSIAKVVN-EMQFNLYLTNREKEALRWTAEGKTSAEIAQILGVTERTVNFHLGNSMQKLNVNNKISAAIRAVMLGLL
>MEEU01000005.1
HFVTKANEHLFQLELEEFFRARHAVYAEELGWVPKSPDGLEIDQFDTAAAAYLIMMD-GNEFVAGSRLIPTHLPHMLSEIFPASCDLAPMPVDPRVMEWTRGFIVAHRRDK--SSVRILAQACAAVMEYCLSLGCTQVGGIQDQKWIPLWTKMGWSIRIHGSPIDIDGEPWLPIYFDVTEAAMSFIERCEAHNTLSPLVSDFSHAIASFGFQYFMMT-RLPAGEDAEPYIVAHTWPKEWLNRYREARYFWHDPVSMYSFTSPRPFSWKEARNGTRIASQISSEAKSIGLFDGLGFPVGDASCVQAIVSLGA-DQTV-HLETIS-RSMLHLVCLHAEMRAVEIQEKTRAAFARITEREREVLRWTANGKSATDVGVIMDLSERTVKGHLANARQKLQASTTTHAVAKALKTRQI
>AJ879454.1
QVITGPAEVLPNNLYAKVAGYRHQVFVEQLGWALHTENGMESDQFDRADTVYVVAQDDNGHISGCARLLPTSRPYLLGEIFPQLLNGLAPPCSPEVWELSRFAAVDLNGQAGQFSSSGARKLLEESVACAVSHGAKRLITVSPIGVERLLSRSEYHAHRAGPPMIIGGHPIFACWIDLD-----------------------SEMARKLEFDYCAYGLRMPLPLVRPKTVLFSNYPAVWQARYQAQEYQAIDPTVRHAMRSPSPVVWSDDLFA--PARELWEEARSFGLRAGLAHTCRDAGGMGGMLTLARAGETVTTAEWQAKACHILWLVQAVHLSMIRVIAPKLQPAVQLSCREVEVLRWTGEGKTSGEIANILNITERTVNFHISKAMAKLNAVNKTAAVLQAAMLGLL
>JMUI01000001.1
NIIAGFQNNFSEGLYSKFKSYRYKVFVEHLGWELNCPHNEELDQFDKVDTAYVVAQDRDSNIIGCARLLPTTQPYLLGEIFPQLLNGIPLPCSPEIWELSRFSAVDPATTSQAVSSPVSIAILQEAINYAREQGAKQLITTSPLGVERLLRAAGFRAHRAGPPMTIDGYSMFACLIDV-----DLLSAFLVVKNEDELFEVVKSTASKLGFDYCAYGMQSPLSIAEPKTIMLNNYPQAWQKRYIEQRYVKVDPTVQHCMVSLQPLVWSSQNAKTQEEKDFWEEARSYGLNVGWAQSSRDFIGTRGMLTLARSTDQLSEKEQKAQYTNMYWLTQTVHSSIAKIVNDVEFSNLYLTNREKEALRWTAEGKTSAEIAQIIGVTERTVNFHLCNSMQKLNVNNKISAAIRAVMLGLL
>ALAO01000056.1
-------RVLQARDVTAAYGLRHEVFAKELRWVPQSDDGLEHDVYDAH-AKHFGVFR-DRKMLSCLRLVSPEHRYMLEKEFRSLVSDHDIRKAPDTREVSRLCVSFDERGTKVGVISVSMLLYRQVYQWCIPNKVRYLYLVVEYKVLRLLKMFGFPCVLVGPTRMPDGVTAAAAIMDWRE----------------------------------------------------INYPVEWLQTYKAKNFSAIDVIVKSNFTAFTPQYWDHTYKRRKPAREFITLASDFHLIHGYTFGARPFCKQASLFSFSGNFKRY---DP-NIIAIMQTIVPHLHLASSRIIEARQHNRKLLSGREREVLSWLKQGKSSWDISAILRISVCTVNYHIYNIIKKLDVQNRPQAVAVATHLGIL
>AYWP01000014.1
QLITPDFYNEFAGELKEMHGLRFRVFKERLDWEVDTEDQMESDSFDALKPVYLLLKGSDWRIRGCVRLLPSTGPTMLRDTFPVLLGADVVPSTTDIWESSRFALDPSAPKAAGGLAQATYELFAGMIEFGLAKDLTRIVTVTDTRMERILRLATWPLSRIGEPKCVGKTEAVAGFLEISHASLNFVEQLSASVDAADLCEAMASAAAGFDFPLFAYF-TYPSASGD-APQLISNYPSSWTSRYLQQRYHRFDPVILRGLQGWDTFDWGVDRARPNSQQQILESAAEFGICGGLTMSMHDHLGRFAALTFASDESRPLLRSLARYEKALQLVAINFHIHVRRRLDDRVVDGVTLTPREFECLKWAARGKSAWDISQLLGVSKRTVTFHLENAKAKFGVRTINQAVARMAASG--
>MWWM01000017.1
---IGRREEFDKKLLGEMHKLRAQVFKERKGWDVSVIDEMEIDGYDALSPYYMLIQEDEAQVFGCWRILDTTGPYMLKNTFPELLHGKEAPCSPHIWELSRFAINSGQKG-SLGFSDCTLEAMRALARYSLQNDIQTLVTVTTVGVEKMMIRAGLDVSRFGPHLKIGIERAVALRIELNAKTQDGFLELERSSGKLEWSAILQKMASDLGFSKILFGLLPKDSQDYENAFIVGNYPAAWREHYDRAGYARVDPTVSHCTQSVLPIFWEPSIYQTRKQHEFFEEASAAGLVYGLTMPLHGARGELGALSLSVEAENRAANRFESVLPTLWMLKDYALQSGAGLFEHPVSKPVVLTSREKEVLQWCAIGKTSWDISVICNCSEANVNFHMGNIRRKFGVTSRRVAAIMAVNLGLI
>FQUE01000001.1
-TFNMRDLHVHGTAFYDFLRLRKRFFVDTLGWHIPHDDDVEMDQYDNPKAWYSVVLR-DGEVIGGARAMATTHSYMLRDAVQGKLIDIPAEVSPDMWECTRLVISDAVDT-QAARSTCLTMIVQGLIDVAADQGATTLMSLSPLALMRALRQLGFGAERIGYVNDNDGRRYAVLSMPTT-----------------------------------------P-------MKEINALPTPWVEHYTRNSLMLFDPIMRWAHTNTGMAAWSSLRD--DDRRGVLGMAAAFGLRFGLVAAVFDGNGQRSFASFCRAD-----REFT-AL-ESQLL----LAYLTRCH-DEMLPPKTLTGAELEALAMVNDGKRLKQIAFDLGVTEGAVKQRLKNAKTKLRAKTSTEAAALARQFQLI
>LPBI01000021.1
RTFVHEEGRLPHELAADIGRYRRRVFVEQLGWALPSANEYERDQFDRDDTVYVFARNGNGEMCGCARLLPTTSPYLLETLFADLLAGVTPPQSAAVWELSRFAATGEAGS-AEAAAWAVRPMLAAVVECAAQLGARQLIGVTFASMERLFRRIGVHAHRAGPPKMIDGRMVVACWIDIDPQTFDAYHQFSAAEDEQQLFQRIAAYSKRLGFEYCCYGIRVPLPVSKPAVAIFDTYPDGWMEHYQEQNYIDIDSTVRDGALSTNLIVWPDADKA--GASPLWADARASGLAVGVAQSSWAARGAFGLLSIARHADRLTSAEINMLTLQTNWLANLSHALMSGFMVPAPEANVVLTAREREVLCWTAEGKTACEIGQILNISERTVNFHVNNILEKLGATNKVQAVVKAISAGLI
>LDQZ01000004.1
ELFDVSYEELQTTRSEELYKLRKKTFSDRLGWEVVCSQGMESDEFDGPGTRYILGIC-QGLLVCSVRFTRLDRPNMITHTFRHCFEDVPLPAY--GTESSRFFVDKARARELGEHYPVSQVLFLAMVNWAQNNAYTHIYTIVSRAMLKILKRSGWQISVVKEAFLTEKERIYLLTLPAGKA---------NQTITDTLQTYIQRKLSPLGSPEYAYTVVSK-K-NPSNVLIISSYPDEWVRLYRANNFQLTDPVILTAFKRTSPFAWDENITLDLRFTKIFSLSKQYNIVNGFTYVLHDHMNNLALLSVIIKGNDQAEQRLASEQGTMQMLLIDFNEQMYRLAGNQNADKTIFSSRENEVLYWASMGKTYSEIAAITGISVSTVKFHIKNVVVKLGVSNARQAIRLGVELDLI
>LNCD01000138.1
------RTSRDLGLLEQMYRLRARVFAQRLGWVACK-GERECDEFDALEPTYILAIDEQSNVVGCARLLPACGPTMLQTLFSCLLGGGTFHPHASMIESSRFCVDIDHCHEGRPLHLATRTMFAAIAEWSFLNGYNEIVTVTDVRLERLLNRSGWPMRRLGEPRLINETLSVAGVLAADQATVDMIDSTATTSTEDSLRAAVARITTKYGFERFAYLNLDA--VSA-RSFAVSNYPQDWQAMYFGRSYMALDPVVTMGKRMMRAFQWCVDERRTKDERGFWDAASQFGIRAGVTVPIRVCFGQVAMLTLAT-SQNLRPREFCETEAVAATSATFLHSRLVSTNCPTTQRQPGLSDREALCLGWIAAGKSMQDIAEILGLNYHTVRWDLDNIRAKLNVKNLKQALSLALQLGLI
>FOEP01000010.1
IVVDALNREKFADVLTEMFQLRARVFGGRLGWEVDITNGLEIDQFDRLDPAYFICLDDDGHVVGCVRALQTTGPHMLSDVFQSILNGEPPLRSSTLWESTRFCVDTKRLSATSTISQVTCEVMIGSLQWAQNAGITDIVTVIDPVMNRVLKRSGAPYGYVGATVPMGKVKAMAALLDCTDERI------------EGFVTFLDTLCDQYGFDYAAYATANPI--VG-TMQGYATYPDEWKTHYAESGFHRIDPTLHMSARSIAPVNWDRLDRD-KKFLSVFSHAHDFGISDGLTIPVRGPYGECGLLSVTLNCGDSDEKHTRHHASDLQMAAVVLHDSVMQTDSSRILRRPALSAREREILQWVAVGKSQQDIGDILSISHRTVEVHIRSSRDKLAALTTAQAIGRAISFGII
>LMNU01000012.1
QIVTPANEYCFREEMEQVWRLRHEIFVEEKRWDLARPDGREIDQFDTAHAMHFLAIE-AGRVIGYSRLLPTTRPHLLSDVLPQLCEG-ALPRGHDTWEWTRQAVARSHRGRGKAVNPVSLALLSGIVEWGLANGVRQLVLQMPTLYLLHVVQLHFRARPLGLPQSISGEDIIAATAEFDDRTLGFLRALDRTASTDDVGRLLVTEFAAHGVSHAMAGTI-PRKRQQHGHILVNTFPEEWGRRYLTRGYAFHDPTVRHLVDSTAPFAWSELGERDAGARRVMAEAGEFRLRDGITVPLMTLDGDMAGFSLSGER--L-GLNP-GDRPMLHLIATYAFGHLLRLRGAGAARAAKLAPREREALQWAAEGKTDWEIGEVMGISTHGVDFHLRSARTKLGTTNRTQAVAVALRRGLI
>LOSS01000025.1
-IIAGRLNELPPHVQADLGAYRYDVFVRRLGWTIARDDHAEWDEFDGPSTIHVVALDDARQVCGYARLLPTTGPYLLRDVFPHLLGSAPAPQSPTVWEMSRFAASRRRRR-ATERQPLGMDFFPSVLAVAASLGATRVVGVTSLSIERLYRRSGFALQRLGNAAPFAGGSISACSVELPR-------ALPESRDVRTLIETFRQAALQIGYQHHAIVELSGASHSASVNVVSLHYPSEWVEHYTRNDYFDIDPIPRAAFRYSTPFSWSDVATSNLRERHLLMEAEDAGLDNGISIPLHQPLGHVLLINLSGTAPTHDEAKWRNA-YLLGM---QFHLQFQSMRR-PIPPSVHLTDREQICLTWVARGKSSWVIANMLDISKYTVDFHIENAMEKLNTRSRTFAAVKATRQGLI
>JTEU02000008.1
ELFDVSYEELNGVRSDELYRLRKKTFSDRLGWDVVCNKDMEFDEFDNPNTRYILGLY-EGQLVCSVRFVPLDEPNMITHTFQACFSDVPLPAGET--ESSRFFVDKSRARDLGERYPLSQVLFLAMINYARHYGCNGIYTIVSRAMLTILKRSGWQIKPLKEAYLSEDERIYLVYLPTDSVSQ------------ETLRDYIDRKLSHLGSPEYAYTVINKK--NPSKLLIISSYPDEWVNLYRTNNLQHIDPVILTGFKRTSPFAWDENITLDLKISKIFSLSKQYNIANGFTFVLHDHLNNLALLSLIIDSNMKEEKKLAAERGNIQMHLIEINEQMYHLVQEIDSDKPIFTLRENEVLYWASMGKTYAEIATIVGISVRTVKFHMGNVVSKLGVSNARQAIRLGVELDLI
>MQZX01000106.1
----------TEAKLRQLWAFRHRIFREQLQWVPLCEDGFDRDAYDDFSDNLVLCR--DGEVVGAIRLTTGEHPFMLEEEFSRLLAGERIGKGAEYSEITRLAVDREALGA-RESIMAARLLYLGAWLWSQVQGVRWMYFVVEPVFYRRLVMMGFPIVPVGRP-LDGGVMSMTGLLDWRQAKT---------ETEGELKAFLDNILSQAPSDRIILVLNNQNQIQRMEKVLNVSYPSDWLNQYSQENFAQHDPIMRIHLG-QGPVIWEERFSRGSEEKRFIAEASSNGMGSGITFSAASDRNNVSILSIGGKEP-G---RNAALVAMLNCLTPHLHQAAVRIANPASPSNMPLSQREYDIFHWMSRGKTNWEIATILNISERTVKFHVANVIRKLNANNRTQAIVLGMHLAM-
>AP017605.1
HLVTWDNRKHYRKVLERYFRIRYEIYVKQRRWRVARPINIEIDAFDNEHALYVLALDTNGKIVGGSRLVPTLEPHLMSEVFPVLAGG-KPPRAAEIFEWTRFFIVPSLRTHG-ASSPVAGFVLCGMLEMAQNLGIRQISVVCETFWPKRLRALGWTLTELGDVLEHPDGDIIALLIDVTPEAVAAITKIDTARSADAILQEFRFAMERYGLRNFLIT-GLPVPHGTQREILADGWSPEWHRRYVAEEYFLHDPCVAQCRHSPQPFRWGELPAAVARAKLVMNEAAEFGMKEGICVPIHVPLAGPGVVTMASDRM---DVPP-SAMPLIETLCVHTFRSLSALGTADGDEPTPLTARERELLEWSAQGKSNDDIACILGVTRNTVESHQRNIRGKLDAINVAHAIVKALRRQEI
>JEYE01000028.1
NIIAGFQNNFSEGLYTKFKSYRYRVFVEYLGWELNCPNDEELDQFDKIDTAYVVAQDRESNIIGCARLLPTTQPYLLGEIFPQLLNGMPIPCSPEIWELSRFSAVDPSSSSQAVSSPVSIAILQEAINFAREQGAKQLITTSPLGVERLLRAAGFRAHRAGPPMTIDGYSMFACLIDI-----DLLSAFFVVKNEYQLFDIVKSTASRLGFDYCAYGMQSPLSIAEPKTIMLNNYPEAWQKRYVEGQYVKIDPTVQHCMVSLQPLVWSSQSAKTQAEKDFWEEARSYGLNVGWAQSSRDFIGTRGMLTLARSNDQLSEKEQKAQYTNMYWLTQTVHSSIAKIVNDVEFANLYLTNREKEALRWTAEGKTSAEIAQILGVTERTVNFHLSNSMQKLNVNNKISAAIRAVMLGLL
>LRYW01000007.1
IVQIGRREEFDKKLLGEMHKLRAQVFKERKGWDVSVIDEMEIDGYDALSPYYMLIQEDEAQVFGCWRILDTTGPYMLKNTFPELLHGKEAPCSPHIWELSRFAINSGQKG-SLGFSDCTLEAMRALARYSLQNDIQTLVTVTTVGVEKMMIRAGLDVSRFGPHLKIGIERAVALRIELNAKTQDGFLELERSSGKLEWSAILQKMASDLGFSKILFGLLPKDSQDYENAFIVGNYPAAWREHYDRAGNARVDPTVSHCTQSVLPIFWEPSIYQTRKQHEFFEEASAAGLVYGLTMPLHGARGELGALSLSVEAENRAANRFESVLPTLWMLKDYALQSGAGLFEHPVSKPVVLTSREKEVLQWCAIGKTSWEISVICNCSEANVNFHMGNIRRKFGVTSRRVAAIMAVNLGLI
>FRCX01000002.1
RITVGTASTLGPERMAKLTRYRHQVFVEKLGWDLDLRDGQELDQFDHDDTVYLVAWDEQDRVGGCARLLPTTRPYLLQEVFPQLLNGAPAPRSDEVWELSRFAAVDPEPAAGQLSSAATLQLLAAAVESAAERGARRLITVSPPGVERLLRRTPFRIRAAGPRMDVGTHALFACWIDAAND--ELMDTLSNESDVERAFDAIAACGRLLGFEYCAYGIRAPYPLSNPPTALFSNYPADWQEYYRYENYLSCDPTVQHGRMSRVPIVWNDTLRS--ASPAFWSDAKAAGLCHGWAQSCSDGAGCVDMLTLARSHEPVTATELARNEAKFRWLVQTAHLYLSPLFTSASPSMDKLTVREVEVLRWTADGKSASEIAEILSLATDTVNFHVKNVVRKLCTANKTAAVAKAALLGML
>NAEX01000166.1
QVITPEFYGVFAEELAEMHRLRYRVFKDRLQWDVEISGDMEVDEFDALHPIYLIQRARDHRIQGCVRMLPSMGPTMLREAFPALLDGNSFQGSPSIWESSRFALDVDDAATLHGLTSATYELFAGMLEFGLSRHLTDIVTVTDTRIERILRRAGWVLRRTGQPRRFGNTQAVAGYLEVSLECL---------------------TAAALDLCCFAYISI-QG-APSADAVLISSYPSTWTSHYLQKQYEKIDPVIVQALRQPSPFSWGLGVPTSDMERELFDEAARFGIRCGFTIPIHDSRGAIAAVTFAADERRSRERSIHKHVDVLQLMAIYFHAHARRKLASCEIDGIILSPREAQCLQWASEGKSAWETGQIMGISHHTVAFHLDNARAKLGVRSTIQAVARLA-----
>FWFP01000012.1
---------ETEAELRAAQRLRYDVFVRELGEMVDHDAGLEQDRFDPH-FDHMLAIDLTGETIGVYRLLPGERVEEMGQFYSEDEYDLSIQSGRKLLELGRSCLHANYRG-----GTAMYHLWNGLAAYVAEREIEVLFGVAS----------------------------------------EYLHFLSYTKTLEELWDAHCRQMAKYGFIRLLYGYTQYRTEDPEDFVILTNHGQEYLDGFLRGGLYFHAPMLKWALQNEGAASWKMTQDQTPKERAVIEFNKSKKVISGYTVSFTSVSRSKGAISLSA-RDTLTDEIWAEHGDDILLMNNVAHLKILTL-P-YNAPNRALTKRQREALQWVGDGKTTQDIALLMGLTAATVEKHLRLARDSLSVETTAQAVLKASL----
>CTKY01000041.1
KLFNVNFDSMPERKLDEIFTLRKITFKDRLDWKVTCTDGRESDQYDDENTNYILGII-EDTIVCSVRFIEMKYPTMVTGPFAPYFSDIDLPVD-GFIESSRFFVEKKLARDMGNNSPLSLLLFLAMVNYARSRNYNGILTVVSRGMYILLKRSGWNITVLNQGESEKNEVIYLLHLGVDIDSQ-----FDNDSINEDIKNYIQRRIKAYGDLRYSYLVMNKK--TPLHPTIISNYPMDWVQTYKRNNYHLIDPVILTAKDKVAPFAWDDNSVIKSTDSAVFNLAREYNIINGYTFVLHDNNNNMATLNISNGSDDISDESIETNKEKIQMLLILTHDKMLGLYHKNNNKNNELSPRENEILYWASVGKTYSEVSIILGIKRSTVKFHIGNVVRKLGVLNAKHAIRLGIELKLI
>LJRN01000185.1
-FQAASYVHMPVELLESLYSMRKNIFSDRLEWNVRVSDTFEFDEYDNADATYLVGSW-NGIPLAGLRLINTCDSYMLEGPFRSFFDY-QPPRNVRVVESSRFFVDTIRARSGIAHASLTGMLLFALHNHVASSGLDSVITVVSKAMARIVRKAGWVYRVLAEAT--PGETVLLLEMPVTADNH-------------QLIEDFENDLHHIGDFTYAYF-TTPKARKA-KPIILSNYPDSWLKSYIASNYHLIDPIIKHAWHSITPFFWREARNACVETDDFLKRSAKYQLSSGATFTLHDASGLFAALSLCNAKQQHDDQRIRDKAADIQMSLIRFHDRLIKTRAPPPTANCKLSSRETDILKWVAMGKAYSEIAEIFSISERTVKFHMSNVSSKLEVRTAKQAVYKAIKMGMV
>JWLD01000047.1
--VYGHDLHNYADLTQSMFRDRADQFKTRLGWDVTVNEGEERDQYDDLDPLYMIWELPDGSHGGSMRFLPTTGRVMVNEVFLDLCNG-VPVCSPLIWECTRFCLSRNA---H---GKIAAGLMLGSLEIMRNFDVPHYTAVFYRHTARAFRNLGFGPEIVSSQG-RGRNPICMGYWEYSEATYRILEALDATETLDGLHQIIHKVCDGFGVDHAMYLWVET---AG-NHYYFGSYPPEWTQRYIDKAYSRVDPVVVGCYQRFHPVDWKRLDWSPRPAREFLKDALKHGVGQGYAIPIRGPNGQFALFTVSHNCDDAAERITEKHSRDFILMAHYFNRKVLELEPSNAEQAQPLSPREVDALTLLAIGYSRAQVAETLSISEHTLRVYIESARFKLGAINTTHAIARALSLGLI
>LPOS01000001.1
EFFLHDYDDLPPALARELYRLRRKTFRDRLDWKVECVEGMEKDQFDSHNTTYLLGMY-DGQLLCGARFINATQPTMISEIFHNYFDN-PIPADVPCCEVSRLFLDKEIRD-SASLHPASKALFLAMNIYCMKKKYHGMYAVASRGMYAIFRHANWKVEVIQRGVSEKGEVIYYIYMPASTSI------------NTQIQSELDAFFEDFKGIVFAYAIMNKK--DPSQMRIINNSP-EWFTIYLEKKYQFIDPVIIRALRCVEDFFWESDVVLGYNLTRIFDESVQYDIYQGQTFPLHDYLNNLVVLSVIS-PKHSGDIEK-YRPHFLRFLVQL-HQKTLNLYSHQQKKNVFLSPRERQILKWVSAGKTYAEISVILSIAERTVKFHMGNIMKKLGVNNARHAIKLGTELRLL
>FNPW01000013.1
TVISRHESQLSPALRDDLGRYRHAVFIEQLGWQLPSSNHHELDQFDHADTRYTLALDSEEKIHGCARLLPTTQPYLLSEVFGFLCDR-PLPRQDDTWEISRFAASAL---EH---GKLPMRVFWHTLHTAWTLGANSVVAVTTPALERYFLRHGVALSRLGQPQRVNRDHLLALDFPAYQK--DLRMEMLKLQESAQVFALLEREIQYLGFDFYAYGIRHSIPFTRPKTEIYGSYPQPWMERYQQQNYAAIDPSILNGLRSTEMVVWNDVLFG--KGSVLWGEAQDWGLRVGATVPIRTPDGALSVLSVARRNTAISAVEREVIRLRLRCIIELAAGRLSELGHNTQSDPQELSAREREILQWTADGKSSGEIALILGISVNTVNFHLKVIQKKFGAANKTLAAAYAAVLGLI
>JH719385.1
---------ANAVIMEKIWRFRHQQFVERRGWELRKSDRREIDQFDHDCAIHFSVLK-NDAVIGYSRLLPTVQPHLLSTVYPQIMRGQKWPRSHDVFEWTRWAIASGDEK--IDGIPISRVLMIGLMEFCRAAGITSLIGETHPKLINSLRTNGWRTHILSEPSIFEKELVVPL---------DFLSESASAKSKDDVLLLFGKISQYFGFSYFAISIPSPIERID-SYFVLGNWSVGWFDRYRENNYVHADPIVHLSKTCDHAFVWSEALRDDRQSRRVMDEAREFKLIDGFSVPLHTAAGFQSIVSFGAEKVEL---STCD-RSALYLMAAYAHSLLRAQIGNKIQALPMITTREREIIHWCAAGKTAIEIATILGRSHRTIQNVILNIQRKLNVVNTPQMIAESFRLRII
>JGVW01000095.1
RTFVHDDGRLPHDLAADLGRFRRHVFIEQLGWALPSANEFEHDAFDRDDTVYVYARNSLGEMCGCARLLPTTRPYLLKALFADLLGDVTLPQSASVWELSRFAATGGKTGSG-DAAWAIRPMLAAVVECAVRLGARRLIGVTFASMERLFRRIGVHAHRAGPARQIDGRMVVACWIEVDD---DAYDQLSAAEDEQQLFRLIAAYSKRLGFEYCSYGIRVPLPVSKPAVAIFDTYPDGWMAHYQAQNYIEIDSTVRDGALSTNMIVWPDLDKAGAEASPLWSDAREHGLSVGVAQSSWAARGAFGLLTLARDADPLTPAEINMLTLQTNWLANLSHSLMSRFMVPAPEAKVALTAREREVLCWTADGKTACEIGQILSISERTVNFHVNNVLEKLGATNKVQAVVKAISTGLI
>CP001836.1
EIFDVSFSLMSNNKLDEVFTLRKDTFKDRLDWAVNCINGMEFDEYDNEHTTYLLGVK-EGKVICSVRFIEIKYPNMITGTFYSYFDNLKIPEG-NYIESSRFFVDRDRVRNLGTRNPACLTLFLAMINYARKYHYDGILTIVSHPMLTLLKRSGWRISIIQLS--EKQERIYLLHLPTDDDSR------------STIQNYLNRKLKSYGDLKYAYLIMNK-K-KPTDVVIISNYPSEWVEIYRNNNYQHIDPVILTAINRISPFSWDDDLVIKLKFSRIFNLSKEYDIVNGYTFVLHDPANNLATLSFMFEENRSGEEIVQNNKEKLQMLLISAHEKLTSLYREKSQEPNLFSQRENEILYWASMGKTYQEIALILGITTSTVKFHIGNVVKKLGVLNAKHAIRLGVEMNLI
>CP013449.1
-ILAGRFAELPPHIRTDLGAYRYDVFVRRLGWTIAKDDRTEWDRFDRPSTVHVVALDDARNICGCARLLPTTGPYLLRDAFPYLLGPARAPRSPTVWEISRFAASYRPGR-SAVREPHGRNFLASVLAVADSLGATQVIGVMSPSIARLYRHWGLALQCLGSATSATDGRILACAIDLQHRAQ-----IPESRDIRSLTESFSQAALQIGYRHHAIVELSDALRPASIHIIALQYPSAWIEHYSRNDYVNIDPVHQAAFRYSTPFAWSDLATSNSREQHVLIEAEDAGLDNGISIPLHQPHGRVLLISLCGAAPTHDDSKWRNA-YLLSMQFHL-QFQSMRMRS-PIPPSVHLTDREQLCLTWVARGKSSWVIANMLDISKYTVDFHIENAMAKLNTRSRTFAAVKATRQGLI
>LJRR01000408.1
-FQAASYSHMPVELLESLYSMRKNIFSDRLEWNVRVSDTFEFDEYDNADATYLVGSW-NGIPLAGLRLINTCDSYMLEGPFRSFFDY-QPPRNVRVVESSRFFVDTIRARSGIAHASLTGMLLFALHNHVASSGLDSVITVVSKAMARIVRKAGWVYRVLAEAT--PGEPVLLLEMPVTADNH-------------QLIEDFENDLHHIGDFTYAYF-TTPKARKA-KPIILSNYPDSWLKSYIASNYHLIDPIIKHAWHSITPFFWREARNACVETDDFLKRSAKYQLSSGATFTLHDASGLFAALSLCNAKQQHDDQRIRDKAADIQMSLIRFHDRLIKTRAPPPTANCKLSSRETDILKWVAMGKAYSEIAEIFSISERTVKFHMSNVSSKLEVRTAKQAVYKAIKMGMV
>LSOB01000011.1
ELFDVDYNLLPDNRSKELFSLRKKTFKDRLDWLVNCENNMEFDEYDNRHATYIFGTY-QNHVICSLRFIETKYPNMISDVFDTYFNDIKLPDG-NYVEASRLFIDKARIQALQHQAPISAMLFLSMINYARNCGYEGIYAIISHPMRIIFQRSGWHISVVKTGCSEKNKNIYLIYMPIDDANR--------ETINASIKEELERGLSKYNNIKYAYAIMNKR--NPASFSIISNR-TEWFEFYIKNNYQFIDPVLITASHRITPFTWDKDLEIGLKLPKIFDMAKNYNIINGYTFVLHDHHHNLVVLSIMLDKHCDDEQQIDNNKAEIQMLLITMHGKMTTLYQEKMNQREFFSKRENEIIYWASLGKSYQEIALILGIKLTTVKYHIGNAVKKLGVTNAKHAIRLGVELQLI
>LPGI01000111.1
RTFVHEEGRLPHELAADIGRYRRRVFVEQLGWALPSANECERDQFDRDDTVYVFARNGNGEMCGCARLLPTTSPYLLESLFADLLAGVTPPQSAAVWELSRFAATGEAGS-AEAAAWAVRPMLAAVVECAAQLGARQLIGVTFASMERLFRRIGVHAHRAGPPKMIDGRMVVACWIDIDPQTFDAYHQFSAAEDEQQLFQRIAAYSKRLGFEYCCYGIRVPLPVSKPVVAIFDTYPDGWMEHYQEQNYIDIDSTVRDGALSTNLIVWPDADKA--GASPLWADARASGLAVGVAQSSWAARGAFGLLSIARHADRLTSAEINMLTLQTNWLANLSHALMSGFMVPAPEANVVLTAREREVLCWTAEGKTACEIGQILNISERTVNFHVNNILEKLGATNKVQAVVKAISAGLI
>CM001442.1
HVISAVNRHLYEDVLEQHFRLRHEIFVEERKWELRKPDGREVDAYDNEDAVYLLALE-NRRVLGGSRLYPTTRPTMMSEVFPHLAAVRGCPSNPLVWEWSRFFVSRERRD-----GAFNWQLMAAAQEFCLDQGIERLCLVMETWWLPRFHEIGFVVTPLGLPALVENSWTMAATIEVRQESLDFIEGLGAYTKVPDAMDALATAFGRYGFEHIIVTGLPNPDQRFSQMVLAKKWPAEWFSLYTQKGYDRVDPVIRKCRQTVNPFEWSEAPYDEPGAVEVMRRAADFRMSRGFVVPIHGLTGYEAGVSLGGVHL---DLNA-RSKPALHLIGMYGFDHIRRLLNPAPHRSMRLTPREREVLAWASQGKSAWEIGEILHITQRTAEEHLATAARKLGAVNRTHAVAIAIRHRII
>CP003961.1
-----------------MERYRYRVFVDELGWDLTCEPQCERDQFDHDNTLYLLACNGRDDIVGTARLLPTHRPYLLDEVFPQLMAGQALPHSAQVWELSRFAAMPGLRGRGQFSSTIAVQLLDAVLRCAAGHGAQRLITVSPLGIERLLRRAGYRYQRAAAPVRVGAHWLFACWLDVAAQ--DVLSAAYDAQDAQGLLDRIQAAARTLGFEYCAYGLRAPLPVTKPRVTLLSTYSRTWCDHYRRSGYLALDPTVLHCQQSVQPVVWGDRVFQ--DAPQLWDDARNAGLRHGWAQSCLEGRNAGGMLTLARSAEAL-DCELRCNEAKMRWLANVAHQGFSRLLSPQPNPASPLSSREREVLRWAADGKTLNEVADILALSIETVKFHTRNAAVKLGAVNRTAAVARAALLGLL
>LN854557.1
-LINVEYKDIINDRLEELYLLRKRTFKDRLNWKVSCKGEREFDEYDNENTHYLLGCY-NGELICSVRFISMKYPNMITGPFRDFFRY-EAPADDALFESSRFFVDKDRVKSLETKLPFCHLLFLGMINYTRAVGMKGILTVCSRSMYTILKRSGWLIEVQTIGSSEKDEPVYLLRLPIDDDSQ------------HDLLQHEMNINQPIRFAYFIFN-K-S---QDEKPVIYSNYPKEWVEKYMKNKLYKQDPVLLVASQKIMSFPWQKNYFKKHQKSNIFAQSSEYNITRGYTFPLHDHENNLAMLSLYTESDPDQMKCISDHEDRLYLLFLSIHNRFQQTNTSNTKIEKRLTSREIEALHWASIGKTYREIAIIMGITESTVKFHIGNLIVKLDVINAKHAIKKATDLHLL
>CP013342.1
------------AALRAMFAARKHVFIDRLKWDLPALDRFELDQFDNPQARYLILLDDDLRHRASARLLPTTSPHLLGNIYPHLCPD-GAPSDESIWEVSRFCLDPAQTAA--ERLDARNQLVSALADHALHSGIREYVGIADTRWFAKISSFGWSCRAFGPARPDGACPILAFGIRIDEDTLELAREISGAGHEDHLFSALAKAADRMGFDHFALAFERRG--GDNASILVHNYPEAWARIYIGLDLRSTDPIRRAGERSLTGFEWRNVDHFSRGDRQFLSVARESGVGDGFTVPRHLPGEASGSCSFAVKPRAD--TPG-HMLHVAEIIGAVAIAKARELVGAPLRGRSILTERQRECVLWSARGKTAGEIADILGISEETVVRHLKMARDRYSVHCRSMLILCALFDGLI
>CP009743.1
RTFVHEEGRLPHELAADLGRYRRRVFVEQLGWALPSANEFERDQFDRDDTVYVFARNAGGDMCGCARLLPTTRPYLLKSLFADLIEDMPLPQSAAVWELSRFAATDDEGGPG-NAEWAVRPMLAAVVECAAQLGARQLIGVTFASMERLFRRIGIHAHRAGPPRQVDGRLVVACWIDIDPQTFDAYQQFSAAEDEQQLFQRIAAYSKRLGFEYCCYGIRVPLPVSKPAVAIFDTYPDGWMAHYQAQNYIEIDSTVRDGALSTNMIVWPDVDRI--EPCPLWQDARDFGLSVGVAQSSWAPRGAFGLLSIARRADRLTPAEINMLTLQTNWLANLSHSLMSRFMVPKPAAGVTLTAREREVLCWTAEGKTACEIGQILSISERTVNFHVNNILEKLGATNKVQAVVKAISAGLI
>LLNU01000087.1
IVQIGRREEFDKKLLGEMHKLRAQVFKERKGWDVSVIDEMEIDGYDALSPYYMLIQEDEAQVFGCWRILDTTGPYMLKNTFPELLHGKEAPCSPHIWELSRFAINSGQKG-SLGFSDCTLEAMRALARYSLQNDIQTLVTVTTVGVEKMMIRAGLDVSRFGPHLKIGIERAVALRIELNAKTQDGFLELERSSGKLEWSAILQKMASDLGFSKILFGLLPKDSQDYENAFIVGNYPAAWREHYDKAGYARVDPTVSHCTQSVLPIFWEPSIYQTRKQHEFFEEASAAGLVYGLTMPLHGARGELGALSLSVEAESRAANRFESVLPTLWMLKDYALQSGAGLFEHPVNKPVVLTSREKEVLQWCAIGKTSWEISVICNCSEANVNFHMGNIRRKFGVTSRRVAAIMAVNLGLI
>LJZG01000252.1
IVQIGRREEFDKKLLGEMHKLRAQVFKERKGWDVSVIDEMEIDGYDALSPYYMLIQEDEAQVFGCWRILDTTGPYMLKNTFPELLHGKEAPCSPHIWELSRFAINSGQKG-SLGFSDCTLEAMRALARYSLQNDIQTLVTVTTVGVEKMMIRAGLDVSRFGPHLKIGIERAVALRIELNAKTQDGFLELERSSGKLEWSAILQKMASDLGFSKILFGLLPKDSQDYENAFIVGNYPAAWREHYDRAGYARVDPTVSHCTQSVLPIFWEPSIYQTRKQHEFFEEASAAGLVYGLTMPLHGARGELGALSLSVEAENRAANRFESVLPTLWMLKDYALQSGAGLFEHPVSKPVVLTSREKEVLQWCAIGKTSWEISVMCNCSEANVNFHMGNIRRKFGVTSRRVAAIMAVNLGLI
>LPKG01000052.1
QTFVHEGRQLPIAQATELARYRHRVFVEQLGWTLPSADGIDRDAFDHDDTVYVVARDGSGEMCGCARLLPTTRPYLLETLFADLIADLPLPRSAAVWELSRFAASDADGG-ASGADWAVRPMLAAVVACAAEHGARQLIGVTFASMERLFRRIGVHAHRAGPPKQVDGRLVVACWIDLDPQTFDAYDEFSAAEDEQQLFQRIAAYSKRLGFEYCCYGIRVPLPVSKPAVAIFDTYPDGWMAHYQAQNYIEIDSTVRDGALSTNMIVWPDVDKI--EPCPLWRDARDFGLSVGVAQSSWAARGAFGLLSIARHADRLTPAEINMLTLQTNWLANLSHSLMSRFMVPSPEARVALTAREREVLCWTAEGKTACEIGQILCISERTVNFHVNNILEKLGATNKVQAVVKAISAGLI
>MPZV01000001.1
-TFEFSQLHRFGTAFYDFLRLRKEVFVDTLGWDVPHNDEVEMDQYDTPLAHYSLVLK-DGQVVGGARVMSTVATYMLRDAHPEILPT--EIASERVWECTRLVISDALTT-QAERSTCLRLIVDGLVERARERGADELICLSSLALMRALRQLGYDVSRMGYRNDEDGRQYAALRMPAEYSTQ---------------------------------------------EAELNRLNSDWVDMYTQHGLVVQDPSMHWVYHNVGYVRWVDLK---DDPRDVVGMARRMGLTYAATISYNTPSGRRSHAVLFRSDR-----DF----TDAEL-HE-AFDMLKAL-H-VDASQRSLTDAELEAIRFRADGLLIKQIAAELAISESGVKARLSSASRKLGARNAIEMLAIATSRRLI
>CM001230.1
ELFDVSYDELTGKHSDELYRLRKKTFSDRLGWDVVCSYDMEFDEFDNPATRYILGLC-EGQLICSVRFTGLDRPNMITHTFQECFGDVTLPVS--GVESSRFFVDKTRARQLGLRYPVSQALFLAMINWARRHERSAIHTIVSRPMLTILKRSGWQIRPLKEAFLNERERIYLVYLPTGSEDQ-----------IDTLRDYIDRKLSLPGSSKYAYTVVSK-K-NPSEILIISNYPDEWVELYRLNNFQLIDPVILTAFKRSSAFAWDENITLDLKFTKIFSLSRQYNIVNGFTFVLHDHFNNLSLLSVIIGNREQGEEYLSSERGVLTLLIDI-NEQMYRLARSESKNKAIFTPRENEVLYWASMGKTYADIAAIAGISVSTVKFHMGNVVIKLGVSNARQAIRLGVELDLI
>LGLV01000020.1
RILNSNTGKHHPRDIDAMFKLRKRVFHDLLKWDVSVRGDWEIDHYDDANPLYVLSYSQTGRLRGSLRLLPTLGPNMLDDTFPILLGDNPQVRSASIWESSRFCIDPAISQDSNQVTIAAAELMCGVGELGLSSGLSHIVTVTDVFLERMFRRMGCPGERIGEPQRIGSVHAVAVAWDVTTDLL----------------------------------------------RLHHTFSARSLTTYVDKRYQRIDPVLRMTMGGLRPVDWATARK-HPESEPLFSTATQLGLGDGVTLPLTAPTRRLAFLAIQADVPTEEPAYRRCHLRDFQLLANLFHASLLENDSDPEECPAALTNRETEVLGWAAAGKSYWEIGTILGISERTVRFFMTNARRKLNVVSNSQAVAQAVRRDLI
>CZPZ01000012.1
----------TKEEMTQAYQLRHRVFAERLKWVPERADRLEADVYDAWSTSIGVFGA-DNRLLGLVRMTHAPVPFMLESEFSACLGSHQVRKEIDTAEITRLAVDPTIADRG-LSARLMKVIFKGMYQWCRLHDVRYTYMVVEYRLLRVVQRMGWPCHAIGEPVA-------------------ILHYVMQAETPDHVRDVLIRFQNYFSFTKALGGPNQTF--AGFGNVVNASYPDEWLYLYWKNGFADVDPVFKSALTSAGTQHWQEIYRGSEKEQEFIATARQFGLCDGITTGSVD-Q-ACGVATFCSFAS--EPLDAKRLVPLVEYLGYYIHMALLRTASKTGQCVKGLSSREVTILNWMKNGKTNWEIGKILGVSERTVRFHIERIFSKLEVTSRSQAVATAIEHGL-
>LMMI01000025.1
----------------------------------------------------------SEVIVSYSRLLPTTRPHLQTHLYPELLKGASAPSGPRIYEWTRCAVAPAKRESAKGVDAVSGASFTAVAEAAEHFGLEGLLVQTHPVLVTRLMEMGWDVEPLALPCPYGDSLLLPIYARLTPETVDIIHRLRSAGTQRAVYAELRRTGAIFGYDAFLIGPQSPNENLS-DCSLISGWPIGWAQRYQERNHLHRDPVIRYIRATTEPFLWQEAATRDGHGLTVMNEAREYGLREGFCVPFHELDGGEAGVSFGGTQVRL---SD-DARAGLHLVAIYAMSRAKAIAR-RMQDDAGLTDREVECLKWAAAGKTAWETSVILSISARTVEHHLAAAARKLNAASRVQSVAEALRRGII
>LVHD01000003.1
--FSYDERHQFLSVYEKMLGARKKFFENYPEWHQAFQPCPLEDEYDRRSPFYIVGLEDGGEAVASVRIMPTTGPTMLRQEFAPYFQGCPDIISSDIWELSYFSTTADT---S---SLVGRNLMLDVLKTAYARGF-------------------------------------------------LVSAITCAQSLEELSAALRVLPEKCHMNNVVYYFADGNFLNP-DGFTCTTYPREWQERYYNQNYLLIDPVVQRGLHNGLPFEWRDLKIEGTPGYSLLMEGRDYSLGHALSIPLLGVDGSRGLFAITS-DDPH-KFEGLSCVRDYQMLANYVHEAYLRITAFETRGMIDLSEEEKNCLKLAAEGLLGHEIARKLKLSDPVVRLCLRVARHKLGAATTEMAILNANQFGVI
>AYWE01000004.1
----TQQLMERPDLWEAVHRLRYKVFVDEMRWDLDRPDGLEIDQFDHDEAEHHLVIR-NGELAGYHRMLPTTRPHLLSDVMPELCEG-KRPSGPNVWELTRYAVAPGFRDGKRGVSTVGTELIAGFVEWGLARNVDQVIIEVEPVWVLRTLQLHFLATPLGYQRTYGNQQVVATLLTFNEHTLEYIDRVQRADTSAAVCEQLLSVTSNFGLTALIAA-TVPQSSQTKDHVLLCDWPTEWLERYLSRNYVDHDPVVSHLKQFRAPFQWRDAVQSDKSSAEVMRDARQFKLRDGLAFPLITLEGQIALVSLGGEAVELSEAEF----AMVSLASTYAIGRAMQLQTTKSIDHIELTPRERECLQWAAVGKSEWEISQILGISEHTSEKHLLNAKSKLGAANRVQAVAEAVRHGYI
>FQUV01000004.1
--------LAFPKLRESMLKDRAVQFHQRLKWEVTIANGYEQDQYDLLNPLYVIWETAAGLHGGSMRFLPTAGATMLNDFFSHLNGQ--PVSDDRIWETTRFCISPNAPD-G---SRVAALLMLAGAQLGVGLGLSHAVGVFDARMIRIYRQLGWPPEVLGTEG-KGREEISAGLWEFRPELLDMQDALSQATTLEEFQTFVENLRDVYDLEHLVYHSVNS---TG-GQYAALTYKPDWVERYIEQDYARIDPVVQGCYRQFQPIEWKTLDWSAKASRAFLGEAGEAGLGQGFSVPIRGPSGQFALVSVNHKCNDEMASFTSERAADLLLISHYLNEKALQIEGNHRGPTRSLSPREKDTLTLLATGANRANIAETLKISESTLRVYIESARFKLGAANTTHAVAMALTHGLI
>MKTF01000060.1
RITSGCSAELRPPLMTRMARYRHRVFVEKLGWQLHCRDALELDQFDRDDTVYVIAQNEDGEVIGTARLLPTTRPYLLAEVFPQLLNGAPAPDAPEVWELSRFASMDFSGPTGQFSSPITTGLLQAASRCAMAHGAQRMVTVSPLGVERLLRRTGFESHRLGPPTVVQGHPLFACSIRC-----DLLGVMDRAQSEQEVFCKIELAAHALGFEYCAYGLRVPMPLSNPKTIFLNNYPPAWQERYVQQGYVQVDPTVQHGCRKQTPLVWSDDVFA--SAQDFWEDARSFGLRFGWAQSCIDGGGVRGMLTLARSSDALTPDEIAHSEMKMRWLAHIAHLILSRIFTTRQEMQPHLTAREIEVLKWTADGKTSADISSLLDVSENTVNFHVKNAVTKLQTTNKTAATVRAAMLGLL
>AY292970.1
---------IPSEEYRGILSLRYQVFKQRLEWDLVSEDHLESDEYHNSNAEYIYACDDAEVVNGCWRLLPTTGDYMLKNVFPELLGDQVAPRDPNIVELSRFA--------------------------------------------------------------------------------KIINKIKTCDNNKDINQCLSEMAKIIHCDYYLFAIIYPHSIIRPDISIIDNYPEKWRKYYDEAGLLEYDPVVNYSKSHHSPINWNVFEKKKKESPNVIKEAQASGLITGFSFPIHTANNGFGMLSFAHSDKDIYDSLFLHANTNVPLMLPSLVDSYQKINTTHKKSDSILTKRETECLAWASEGKSTWDISKILGCSERTVTFHLTNTQMKLNTTNR-------------
>CP009458.1
EFFISNHNDLHPGLARELYALRKKTFHERLEWKVECEDNQERDQFDNANTTYLMGML-EGKLFCGARFIDAKHPTMTDEIFYQYFNNISLPKDIPCCEITRLFLDKDRRDEGNRTLPASKALFLALIMYCMKNSYPGMHAVTSRGMYAIFRQANWKVDVLQKGLSEKGEAVYYIYMPANQQVI-------------LIQRELDEFILDYKHTTYAYAVMNKK--DPSQMRIINNNP-QWFNIYLDNKYQFIDPVIVRSLSSLEDFSWDSGMMVGYTLKRIFDEGSQHNIVQGHTYPLHDYVNNLAVLSLIS-HQPSD-NLIENREAVIAFFIKL-HQKMLNLYSDRQKKNVFLSPREQQILQWVYTGKTYAEIATILSITERTVKFHMGNAMKKLGVNNARHAVKLSIELRLL
>FPBI01000025.1
HVVNAANRHLYTAELEDFFRARHAIYVEEKQWRDDDGSGMEIDQFDTDEATYMIGIV-DDQVMTGTRLLPTTEPHMLSEVFPHSCNFTGVPRQPDVAEWTRGFIVPSFREKG--HGPIKGQFCGTVMEYCLNEGITRIGGIQDLYWLPLWKRFGWTVRQIGNPILIDDRWCVAAYFDVTQEARDFIERAERHPSMSLLVDDFSQVIDRQGFNAFIMTGLPSAGIDVEPMVIANHWPEAWSDRYREQVYFPDDPVSKWSITKDRPFHWREAWNASKRVQQLNGEAAAFGLVDGIAFPLRTARRWQAVVSLAS-HHRM-DIDK-KDEGLLYCAAVYFQMAANDLASQKAPPPPTLSDREQEILKWAAAGKTAWEISTILNISEATTRTHQRHINAKLDTANTTQAVMEAIRQHII
>LFJP01000060.1
-TFIHGGERLPEAVDAALAHYRHQIFVGQLGWQLPMADGRERDQYDRDDTVYVVARDADGTICGCARLLPTTRPYLLKDVFAPLMRGVPAPESPGVWELSRFAARSGASRRGARPDWAVRPMLASVVQCAAQRGARRLIGVTFVSMVRLFRRIGVRAHHAGPVRCIGGRPVVACWIDIDASTCDAYHAFHTAQDERQLFRQIASVVRQLGFDYCCYGIRVPLPVSKPAVAIFDTYPAGWMEHYQASGFLEIDPTVRTGASSSDLIIWPVSIR--DEAARLWSDARDFGLNIGVARSSWTAHGAFGLLTLARRADPLTAAELEQLSATTNWLANLAHALMSPFLMPVPESSAALTAREREVLCWTGEGKTAYEIGQILRISERTVNFHVNNVLLKLAATNKVQAVVKAIAIGLI
>LDUR01000013.1
----------------DLLKFRHQVFREQLQWVPLRPDGLDLDDYDAF-SDNLAVIA-QNQVVGSARFTLGDRPFMIEKEFARLLAGERIRKGAGCGEITRFAVGKSISG--SETRAIARLLYLSLWEWSRANEVRWLYFVVEPSFYRHLSRMGFPILPVGRP-LDGGVMSVAGCFDWEQAD---IHLAGQIETEAELRAFLDMLLSQAPSEHMVLAINQHQQIQRLERVLNVSYPTEWLKHYMEENYAQHDPILKIHLG-SGPVQWQERFSRGKEERKFIAEAATVGLESGVTFSAASKRNNLGIFSVSG--KDA-SSDP-NLVAMLECLTPHLHQAAVRIANPATPSSMPLSQREYDIFHWMSRGKTNWEIATILDISERTVKFHVANVIRKLNANNRTHAIVLGMHL---
>LPCN01000075.1
RTFVHEEGRLPSELAAELGRYRRRVFIEQLGWALPSANEFEHDQFDRDDTVYVFARDAGGDVCGCARLLPTTRPYLLESLFADLIADVALPQSAAVWELSRFAATGDEGGAG-NADWAVRPMLAAVVECAAQLGARQLIGVTFASMERLFRRIGVHAHRAGPPKQVDGRLVVACWIDIDPQTFDAYQQFSAAEDEQQLFQRIAAYSKRLGFEYCCYGIRVPLPVSKPAVAIFDTYPDGWMAHYQARNYIEIDSTVREGALSTNMIVWPDVDRI--DPCPLWEDARDFGLAVGVAQSSWAARGAFGLLSISRHADRLTPAEINMLTLQTNWLANLSHSLMSRFMLPSPAAGVTLTAREREVLCWTAEGKTACEIGQILSISERTVNFHVNNILEKLAETNKVQAVVKAIAAGLI
>FKJY01000002.1
QTFVHEGRQLPIAEATELARYRHRVFVEQLGWTLPSADGIDRDAFDHDDTVYVIARDGSGELCGCARLLPTTRPYLLETLFADLIADLPLPRSTAVWELSRFAASGADGG-ATGADWAVRPMLAAVVSCAAERGARQLIGVTFASMERLFRRIGVHAHRAGPPKQVDGRLVVACWIDLDPQTFDAYDEFSAAEDEQQLFQRIAAYSKRLGFEYCCYGIRVPLPVSKPAVAIFDTYPDGWMAHYQAQNYIEIDSTVRDGALSTNMIVWPDVDKI--EPCPLWRDARDFGLSVGVAQSSWAARGAFGLLSIARHADRLTPAEINMLTLQTNWLANLSHSLMSRFMVPSPEARVTLTAREREVLCWTAEGKTACEIGQILSISERTVNFHVNNILEKLGASNKVQAVVKAISAGLI
>MOXO01000233.1
-----TREELDPAHVGAMLRLRKRLFVDHCGWLLTTVGDAERDQFDCWYTEHCLLFS-GVELVGGFRAIRTDYPYLTASVFPQLAVR-GFPSRRDAWEISRFGVLPDVAR-----SQTARVTYALMFRFAELRGAKALVALADLSYERFLTRMDIRTRRYGPPQVIGNDRM------------DAISTIEASDTIDELSSSLHRVVQNYGFSGFAFVDAGRP-DLD-LPYHIGTFPDAWKRAYVQNEFVHADPALARSRRTNTPFSWSSLKLPRPPEVKTMDAAREFGFKDGFVVPFHYRD-RLGAVHSSSEDEPRDDKLFVCHRHELHLLMIYWVQRAMDIVNRDAAETIKLTGREKEVIAWAARGKTVADTAQILGISPETVEGFIKQALRKLEASNKTHGVAKSIALGII
>LRZQ01000008.1
IVQIGRREEFDKKLLGEMHKLRAQVFKERKGWDVSVIDEMEIDGYDALSPYYMLIQEDEAQVFGCWRILDTTGPYMLKNTFPELLHGKEAPCSPHIWELSRFAINSGQKG-SLGFSDCTLEAMRALARYSLQNDIQTLVTVTTVGVEKMMIRAGLDVSRFGPHLKIGIERAVALRIELNAKTQDGFLELERSSGKLEWSAILQKMASDLGFSKILFGLLPKDSQDYENAFIVGNYPAAWREHYDRAGYARVDPTVSHCTQSVLPIFWEPSIYQTRKQHEFFEEASAAGLVYGLTMPLHGARGELGALSLSVEAENRAANRFESVLPTLWMLKDYALQSGAGLFEHPVSKPVVLTSREKEVLQWCAIGKTSWEISVICNCSEANVNFHMGNIRRKFGVTSHRVAAIMAVNLGLI
>AP014800.1
TTLSFENIHNHGELFANMLRARRDLFIERNKWDLPEALGMEYDQYDTPASRWVVVHDELGHVLAGNRLTPTTASYMIRDAQKGLLDTDEAPVGETVWESSRGFVTQKVPLH--QRRPIYFNLVQELARAARSLGASQCLALLNANWPLWNKRVGIDMTAMGPVMEIDGIRNQVISMNF-------------------------------------IGLHIRF--TS-PLIAFQTYAAEWLAHYTEHGYLLRDPTVAWGFSTTGATRWSNDRI--PDPFGIFLNAARFGLKYGATISW-GPIASRTIASVARADR-----EFEDA----EI-AQV-EALVRRL-HDMTEPPQELTKAQIEALKCIADGDRHAAAACKLGISESALKARLSSARQRLMARTTAEAIQRAKDYRLL
>FNZQ01000007.1
TTLSFQNLHTYGPLFADLLRARHRTFIEQAQWDLPQADGMEFDQYDTPASRWVAVHE-YGRILAGVRLTPTTHSYMIRDAQNGLLDTDEAPVADNVWESSRVFVCDDVPAK--LRVRVQMQLIAEMVRAGRELGATSVLGLIPATSPRLARRVGLDCVAAGPVLDIGGSESVCVNISMA----------------------------PMGYT--AGI-HIRF--AS-PLYLRSTYPKAWQDLYAANNYSLRDPLVFWGVSKSGQIRWSEINL--PDPFGVMKLAAEHGLTFGAVCSCGKIT-SRTIVGVARSDR-----EFTDA--EITEIASI-ADALH----EVTEPPEDLTPAMIEALRLVGAGVRHTTAAAEIGISESALTARLSSARDKLGVKTTAEALRMAREFRLI
>LPCM01000152.1
RTFVHEEGRLPSELAAELGRYQRRVFIEQLGWALPSANEFEHDQFDRDDTVYVFARDAAGDVCGCARLLPTTRPYLLESLFADLIADVALPQSAAVWELSRFAATGDEGGAG-NADWAVRPMLAAVVECAAQLGARQLIGVTFASMERLFRRIGVHAHRAGPPKQVDGRLVVACWIDIDPQTFDAYQQFSAAEDEQQLFQRIAAYSKRLGFEYCCYGIRVPLPVSKPAVAIFDTYPDGWMAHYQARNYIEIDSTVREGALSTNMIVWPDVDRI--DPCPLWEDARDFGLAVGVAQSSWAARGAFGLLSISRHADRLTPAEINMLTLQTNWLANLSHSLMSRFMLPSPAAGVTLTAREREVLCWTAEGKTACEIGQILSISERTVNFHVNNILEKLAATNKVQAVVKAIAAGLI
>AAOE01000003.1
---HSDYRTIPAQAFQGLLSLRYEVFKKRLGWELETQGDFEQDDYDNEHAEYLYAKDDGQQVIGCWRLIPTTGRYMLKDTFPVLLGDQEAPCHPRIVELSRFAVSKRTSAKNASVSEVTLKLLQAAYIHAVEHNIDEYVTVTSTAIERMMSRIGIPVERIGQVHMLGDTRSIVLRIPINAQTRDLLERLQQAQSTSELPEILESISQVVEFDYFLFGLALPNSITHSDILMYDNYPGEWRRVYDESGYAKRDPIVQYSISNYMPVTWAQISESSRSDLKIMWEAEASGLKAGFSLPIHGAVGEFGMISFASNHNTDERLKYAEAIPVIQMLVPAIQDAVKRLRSESKEPPAKLTKREIECLTWATEGKSSWEISQILGCSERTAIFHLSNAANKLGATNRYQAISKALLCGII
>AYVY01000010.1
-----QELMERPGLWEAVHRLRYKIFVEEMGWDLQRPDGLEIDQFDHDEAVHQIVIR-NGELAGYQRMLPTTRAHLLTDVLADLYEG-TPPSGPNVYELTRYAVAPGFRDGRRGVSTVGTELIAGFVEWGLKRNVNQVIIEFEPMWVLRALQLHFLATPLGYQRTYGNQQVVATLLTFNEHTLELIDQLQHAGTAAAVCEKLLGVTSGFGLTALMAGTV-PQRNQQKNHVLLCDWPAEWLERYVARNYVDHDPVVSHMKQLQAPFQWREASQGGKSGGEVMGDAGEFKLRDGLAFPLITLDGQIVMVSLGGEAVELSGAE----FGLVSLVSTYAIGRAMQLHTMKTIDHVELTPRERECLQWAAVGKSEWEISQILGISEHTSEKHLLNAKSKLGAVNRVQAVAEAIRRGYI
>JFEI01000010.1
NIIAGFQNNFSEGLYTKFKSYRYRVFVEYLGWELNCPNNEELDQFDKVDTAYVVAQDRESNIIGCARLLPTTQPYLLGEIFPQLLNGMPIPCSPEIWELSRFSAVDPSSSSQAVSSPVSIAILQEAINFAREQGAKQLITTSPLGVERLLRAAGFRAHRAGPPMTIDGYSMFACLIDI-----DLLSAFLVVKNEYQLFEIVKSTASRLGFDYCAYGMQSPLSIAEPKTIMLNNYPEAWQKRYVERQYVKIDPTVQHCMVSLQPLVWSSQSAKTQAEKEFWEEARSYGLNVGWAQSSRDFIGTRGMLTLARSNDQLSEKEQKAQYTNMYWLTQTVHSSIAKIVNDVEFANLYLTNREKEALRWTAEGKTSAEIAQILGVTERTVNFHLSNSMQKLNVNNKISAAIRAVMLGLL
>CP002879.1
RIISGESTHLQPAMMSRLARYRHEVFVQRLGWKLPCPDGIELDQFDREDTVYVVALDKSGAIRGMARLLPTTGPYLLRDIFPALLHGSPAPASPNIWEISRFAVVELKAGNVQFSSRSATALLRATIMCAAELGASELVSVSPVGIERLLQRAGLRFKTASPV-AIDGRQLFACRIDTGQ---DLLTSIDGVHSEQAIFEAILRVAVKLEFEYCAYGLRTPWPVSRPETLMRNNYPAIWQERYARNRYLEIDPTIARGEQSDTPFVWTPRMFA--RVPAFWEEAQGAGLRVGWAQSCFSGASQGGMFTVARSATPLADEERAYKEAELRGLTAIAHLRLSEVMLPFAQRAGALTSREIEVLKWTADGKTTLEIADLLSLSECTVRFHIRNIITKLNVPNKTAAAVYAAMSGML
>LDSK01000001.1
KIVQTQLKDMPSSLLAELGSYRYSVFARGEGWSIPSTPGQEYDRYDRSDVTWLIAWSVRSGISGCARLMPWTEPEQTEGIV-------LPFDHEKVWEMSRFSARLEVD------PELPLNILWHAVQLAELNGIECIISSATPMLEKMFEEHQVVYEPLTPGLILSEDNLFAIRIPVSQPALNVEQHFQVLTAAPQLKGLLQDYIQSLGFDFFAFFIQHRVPFTRPRVYLHDTYPEAWIKRYKERNYYAIDPVLQRCLRAGKGVEWTPELFC--SAKEMWQEAGNFGLLSGFSCSAMASNRAVGILSIGSHRPFITDCRQVELEVKLHFLAEQSLCLLERLNDELMVQGNDFSQRELEILKWTAEGKTSQEISLILSISEHTVNFYQKNMKKRFNVSNKTQIACYAAAIGVI
>LVHW01000001.1
KIVQTQLKDMPSSLLAELGSYRYSVFARGEGWSIPSTPGQEYDRYDRSDVTWLIAWNAREGISGCARLMPWFEPELSEGIV-------LPFSHEKVWEMSRFSARLDVD------AELPLNILWHAVQLAELNGMEYIISSATPMLEKMFEEHQVVYEPLTPGLILSEDNLFAIRIPVVQPALEAKEQFQALTVSSELKPLLQQFTESLGFDYFAFLIQHPVPFTRPRIHLHSTYPKLWVKRYEKQNYYAVDPVLRLCQRPGRGMAWTEELFA--DACNLWREAREYGLQSGFSCSAMAPNRVIGILSISS-QQPISQLCHAELEVKLHLLAELSLDTLERFSDDMMVLKKEFSQRELEILKWTAEGKTAVEISLILSISEHTVNFHQKNMQKRFNVSNKTQIACYAAAIGLI
>LXYJ01000044.1
TTLSFENFHTHGPLFTNMLKARHRTFIEEMGWEIPSEGNMEFDQYDTAQSRWVCVHD-GARVLAGVRLTPTTASYMVRDAQRGLLDDEDAPIAPHIWDANRLFVAEGVET--DIRREVQLSLMGHMVRSARELGATTLLGLLPIGIPRLGRRLGIDMEAGGPIMKIGGVAHRCY----------------------------------AGFAV-GLHIRY----VS-PLIMVNTYPDVWQEVYTSKLYGLRDPTLAWGLSHTGTRRWSQIGL--PDPFGILQESADYGLKYGMIASI-GPMSSR---TIAGASRA--DREFGDDE--MELVYRIVH-RMHDL----SEPPARLSKAQADALKCIAEGDRHAAAAAKLGISESAFKARLTSARQKLMARTTAEAVQRAKEYGLI
>LOST01000027.1
RTFVHGDGRLPSDLAADLGLYRHRVFVEQLGWKLPSSEGFERDQYDRDDTVYVVARDDDGEICGCARLLPTTRPYLLEELFPTLVDDMPLPQSATVWELSRFAANAEDPTGGGNPAWAVRPMLAAVVECAVRLGAKQLIGVTFLSMERLFRRIGVHAHRAGPAQQIDGRMVVACWIDLDSQTLDAYLQFSAAENEQQLFRQIAAYSKRLGFEYCCYGIRVPLPISKPAVAIFDTYPNGWMERYQEMNYLEVDPTVRDGALSTNMIVWPEASR--SDGTTLWNDARDHGLAVGVAQSSWAPRGVFGLLTIARHTDRLT-AEINQLTLQANWLANMSHSLMSRFLVPKPESGVALTHREREVLCWTGEGKTACEIGQILSISERTVNFHVNNILDKLGATNKVQAVVKAIAMGLI
>JPKW01000001.1
TTLSFSNLHNHGELFANLFRARKQSFIVHKNWDLPESDDMEFDQYDTPQSRWIAIHD-MGEVLAGIRLTPTTASYMIRDAQQDLLD-QKAPVDPHVWECSRVFVSHSIPQ--MYRRKVHFKMVEAMTSSARDLGATKLIALTGANWPRWYGRCGLTAEALGREMWIDDGHFQCVAIDLAS-------------SRADINAGLAKLGKLAHSGYFVGLH-IRF--AA-PLMQFQTYSEEWSEFYSQNGYALRDPTIAWGFSTTGACRWSALPI--PDPFNILREAANHGLTYGLTVSN-GPISSRTIASFGRADR-----EFTDDE--IEQ-I---SVTIKRL-HEITEPPASLTKAQKEALRCIAQGDRHAAAAAKLGITESAFKARLISVRERLKARTTAEALQRAKEYRLL
>CP010855.1
----ADQLACEPDLQHEMFRDRADQFGRRLGWNVTVDQGEERDAYDGEHPLYVLWQSADGGHGGSMRFLPTTGRTMVNDHFSHLTGG-GRIESPLIWECTRFCLSQG---AG---GQVAAALMLAGGEIMRNFGLRHFVGVFDARMVRIYRRIGASPEVLGSAG-TGRKRVSVGLWEFSEAARMVLRRLEQSDALEALQDFITELRDAFGVNHLVYHWV-NG--NG-DQYGCGTYDPAWVQRYLDQGYLRIDPVVLGCFQRFHPVDWKQLDWSSKAARAFQKEAIAYGVGQGYSIPIRGPNGQFALFTVSHSCDDEAAEFCVSSRRDLILVAHFFNQKALEFEPGLPEQGHALSPREVDAMTLLAVGYSRAQAAKALEISEHTLRVYIESARFKLGALNTTHAVARALSRGLI
>ASWU01000018.1
---IGRREEFDKKLLGEMHKLRAQVFKERKGWDVSVIDEMEIDGYDALSPYYMLIQEDEAQVFGCWRILDTTGPYMLKNTFPELLHGKEAPCSPHIWELSRFAINSGQKG-SLGFSDCTLEAMRALARYSLQNDIQTLVTVTTVGVEKMMIRAGLDVSRFGPHLKIGIERAVALRIELNAKTQDGFLELERSSGKLEWSAILQKMASDLGFSKILFGLLPKDSQDYENAFIVGNYPAAWREHYDRAGYARVDPTVSHCTQSVLPIFWEPSIYQTRKQHEFFEEASAAGLVYGLTMPLHGARGELGALSLSVEAENRAANRFESVLPTLWMLKDYALQSGAGLFEHPVSKPVVLTSREKEVLQWCAIGKTSWEISVICNCSEANVNLHMGNIRRKFGVTSRRVAAIMAVNLGLI
>CP011467.1
SIYSHTFQSVPQADYVSLLKLRYKVFSQRLQWELKTNRGMETDEYDVPEAHYLYAKEEQGHLVGCWRILPTTSRYMLKDTFSELLGVQQAPKAKEIYELSRFAVDKDHSAQLGGVSNVTLQMFQSLYHHAQQYHINAYVTVTSASVEKLIKRMGIPCERLGKVHLLGSTRSVALHIPMNEAYRRLIQENQQITSHDDLENVLNGLNNLIGHEFFLFGLSFQPTLKTSETLVTDNYPNSWRQQYDESGFMHIDPIVKYSITNFLPIRWDDAKRVNDDGRVIFEEARCNGLKAGFSIPIHGLRGEFGMISFATSDT-KSDLNQ-QSIHTSQLIVPLLIGNITRY-HKDAKPRAVLTAREVQCLAWAAEGKSAWEIATIINTSERTVKFHFSNACKKLGATNRYQAITKAILGGYI
>LWIG01000001.1
HAISSINRHLYEDVLEQHFRLRHDIFVDERRWELRRPDGREIDSYDDEDTVYLLALE-GRRVVGGHRLYPTTKPSMMSDVFPHLAAIRGCPVDPLIWEWSRYFVVRDRRD-----GALNLQLMAAVQEFCLNQGIAQVSAIMETWWLPRFHEAGFVVKPLGLPALVENAWTMAATIDIRRETLDFIEGLGTYRKVPDAMSALESAFGRFGFETIIVTGLPNPDQRFAQMVLAKRWPAGWFSLYTQNNYDRFDPVVRLCRQSVNPFEWSEAPYDEPNAAEVMNRATDFRMSRGFIVPIHGLTGYEAAVSLGGVHLD---LNP-RSKPALHLMAMYGFDHIRRLLQPAPYPTTRLTPREREVISWASQGKSAWEIGEILHITQRTAEEHLATAARKLGAVNRTHAVALAIRGKII
>JNGH01000067.1
----ANFSSLSQEKSEEFFMLRKNIFKDRLQWAVSCTDEKEFDCFDNETANYICGII-NGMIICGTRIIDMKYHNMLDDTFSAFFEDIELPSA-NFLESTRFFVDKERTSLLGKRYPVTLVLFLSLINYAQRHHYDGVLAVASHPMMRIIRKSGWNVDVLKTGMSEKNEPVYLLLGHADPASQ--------------IREKLETALNALGELTWAYVVLSK-KNMS-CIFGVTNYPDEWVTQYREKGLQYTDPVVITALNKLTPFPWDETLLSDFNFGKLFNQASQFGLINGYTFPLHDYNNNLVTLSFIVPSVKRAMQTLAQHKGDIAILLASVHETYLTLISETTDGMNQFTSRENEILYWTSVGKTYQETGMILGIKVRTVKFHMSNIVKKMGVANARHAVRLGVELQLI
>CQAX01000008.1
KLFNVNFNSMPDGKLDEIFTLRKITFKDRLDWKVTCIDGRESDQYDDENTNYILGTI-EDTIVCSVRFIEMKFPTMITGPFAPYFSDLDLPVE-GFIESSRFFVEKALARDG-NNSSLSTILFLAMVNYARSRGYKGILTVVSRGMYILLKRSGWNITVLNESE--KNEVIYLLNLGIDIDSQ---DYFDNESINEDINNYIQRRIKSYGDLRYSYLVMNKK--TPLHPAIISNYPLDWVKKYKKNSYHLIDPVILTAKDKVAPFAWDDNSVIKSTDSAVFNLAREYNIINGYTFVLHDNNNNMATLNISNGSDDIYDESIEVNKEKIQMLLILTHDKMLGLYNKKENVREIFSPRENEILYWASVGKTYSEISIILGIKRSTVKFHIGNVVRKLGVLNAKHAIRLGIELQLI
>LOYU01000010.1
RTFVHEEGRLPHELAADLGRYRRRVFVEQLGWALPSANEFERDQFDRDDTVYVFARNAGGDMCGCARLLPTTRPYLLKSLFADLIEDMPLPQSAAVWELSRFAATDDEGGPG-NAEWAVRPMLAAVVECAAQLGARQLIGVTFASMERLFRRIGIHAHRAGPPKQVDGRLVVACWIDIDPQTFDAYQQFSAAEDEQQLFQRIAAYSKRLGFEYCCYGIRVPLPVSKPSVAIFDTYPDGWMAHYQAQNYIEIDSTVRDGALSTNMIVWPDVDQI--EPCPLWQDARDFGLSVGVAQSSWAARGAFGLLSIARHADRLTPAEINMLTLQTNWLANLSHSLMSRFMVPSPAAGVTLTAREREVLCWTAEGKTACEIGQILSISERTVNFHVNNILEKLGATNKVQAVVKAISAGLI
>FJ656244.1
--------------------------------------------------TYLLGMH-NGKLLCGARFIDSTQPTMMSEIFHEYFEGSGLPTDIPCCEISRLFLDKERRD-SAGLHPASKVLFLAMIFYCMKRNYRGMYAVASRGMYAIFRHANWKIEVIQKGVSEKGEVIYYIFMPASMS--------------------------------YAYAIMNKK--DPSQMRIINNNP-EWFDIYLERKYQFIDPVIIQSLRCVEDFFWENNVILGYNLTRIFNESFQYNIFQGQTFPLHDYLNNLALLSIISQKD-SGDMEKNRS-KIVSFLIKL-HQKTLNLYSHNQKKNVFLSPRERQILKWVGAGKTYAEVAVILSIAERTVKFHMGNVMKKLGVNNATHAVKLGTELRLL
>LJQU01000014.1
----ASYTTMPVTLLETLYSMRKKIFSDRLEWKVRVSHAFEFDEYDNAATTYLVGSW-KGVPLAGLRLINTCDPYMLEGPFRSFFDC-AAPKNAAMAESSRFFVDTARARSLGLHAPLTEMLLFSMHNHAALSGLQSIITVVSKAMARIVRKSGWEHRVLSE--ASPGETVLLLEMPVTADNH-------------QLIEDFENDLHHIGDFTYAYF-STPKTRNV-KPVILSNYPDSWLKSYVASNYHLIDPIIKHAWHSITPFFWREARNAGVETDDFLKRSAKYQLSSGATFTLHDASGLFAALSLCNARQQNDDQRIREKAADIQMSLIRFHDRLIKTRAPPQPAQCKLSTRETGVLKWVAMGKSYSEIAEIFSISERTVKFHMSNVSSKLEVRTAKQAVYKAINMGM-
>JFKE01000004.1
---EFAKLHQHGNAFFDYLTLRKKVFVDDLGWDVPHNADFEMDQYDTPVACYSLVMK-DGKVVGGARAMTTTHTYMLRDAHSGKLAHIPPEASPLVWECTRLVISDDLNT-AAERSECLRMIVDGLVGMAQERGAVQMICLSSLLLMRALRQLGYEVTLVGYRNSEDGRSYGVLSMP----------------------------------------------------EELNRLPEDWVRHYTLHGLVVHDPVMKWVYSTDGVIRWSEIDQ--EDGGGVLKQAAEFGLKHGAVVSVLATGGRRSYGNFARSDRPF------SD-GELELL----RETVLHL-HQASGQQLSLTEAEIEALGMQSQGLRLKQIAAELNISISAVKARLSNAKRKLGAQTPSQAASIAKSRGIL
>JYLC01000001.1
IVQIGRREEFDKKLLGEMHKLRAQVFKERKGWDVSVIDEMEIDGYDALSPYYMLIQEDEAQVFGCWRILDTTGPYMLKNTFPELLHGKEAPCSPHIWELSRFAINSGQKG-SLGFSDCTLEAMRALARYSLQNDIQTLVTVTTVGVEKMMIRAGLDVSRFGPHLKIGIERAVALRIELNAKTQ-------------EWSAILQKMASDLGFSKILFGLLPKDSQDYENAFIVGNYPAAWREHYDRAGYARVDPTVSHCTQSVLPIFWEPSIYQTRKQHEFFEEASAAGLVYGLTMPLHGARGELGALSLSVEAENRAANRFESVLPTLWMLKDYALQSGAGLFEHPVSKPVVLTSREKEVLQWCAIGKTSWEISVICNCSEANVNFHMGNIRRKFGVTSRRVAGIMAVNLGLI
>CP001052.1
-IVAGRLDELPPDIHRRLGVFRHKVFVERLHWEIPQDATSEWDEFDGANTVHLVALSGGGEVCGCARLMPTTGPYLLRNVFPELAGPCPLPSSPSVWEMSRFAGSGLPDR--RTGSTSGMSLFPYAMALALSFGATRVIGVVSRPVARLYRRFGLELHDMNVHA-SAHSDIVACSIDLGLPTF--------------------------------------------IEMIGAHYPREWVQYYEGRDYAATDPVHRAAFIQSTPYRWHDIAGLSKAERRLLDEAKEAGLPGGLSIPVHQADGSVVLFNLSGPLHSV-NDAIKS--RIACLISTQFHCELHRLSPIRCRASRLLTPCQIVCLTWVARGKTSAEIAKILGRSHYTVDYHIGKAMQALNMCSRTAAAVYASVQGII
>MRUL01000001.1
EFIDVSYDDLMKIKSHEVFHLRKLTFSDRLQWDVKCFNNMEFDEFDNINTRYILGYH-KNNLLCSVRFNPITKPNMIRDTFGYLFNDVSIPNE--AIESSRFFVDKERARKLLVNFPVGNFLFLSMIHFVRNIEGDGIYTIVSHAMTHILKRAGWDATIIKMAHLTPTERIYLLFLPTDKDSQ-----------ADTLREYIEKKLQPYSLPSYAFTVINKK-DP-SKILIISSYPKEWVELYKANKFQNIDPVVLYALRRTSPFAWDENLTLKVKASKIFSLSKKYNIANGFTFVLHDHTNNISLLSLLIDKKNQ-DLEEINDISKLQMTLIDINEQMNKLVQTSRGQKSMFSSRENEVLYWTSMGKTYAETALILGITVRTVKFHMGNSIKKMGVNNAKQAIRLGMELGLI
>FNKX01000002.1
-----LRQEFDNELINEMYRLRARVFHGRLGWEIPTIAGMEIDGYDALGPYYMLIQGEDERLRGCWRLMPTEGPNMLKDTFPQLLHGAAAPVGRHIWELSRWAIETGGEEQSFGFTDMTIRAIQEVMRFAQRMGITHYVTVTTTPIERMLRRAGLDISRLGPPLQIGIERAVALDVAVSAKTL------LDAADEAEWFGVITGFAETWGFDKILVAMLPRPTMRLEDAYLRSTYAPAWRQTYDEQGMVHIDPTVAHCLSRSSPLVWTPEIFASPAQQSLYEEARSYGLSAGVTLPIHGPNQEAGMMCFVNDDKPSDRRHVNAALPNLVLLRDLVIDTSKQHLNSAQTLMPKLTPRERECLKWTARGKSTWEISHILSCSEAVVNFHMKNIRAKFGVNSRRAAAVIAAQLGLI
>FMBM01000001.1
TLINGHEADRHAGIVDAMFRGRAAIFRDKLGWDVHVDNGRESDPYDALNPLYVIALDETGAVVGSIRLMPTTGPTLQRDIFAQAFDDDVDLVSATIWEATRFCVHPGNPRRPTRLDRATCEIAIAMCEIGLKAGLTQYIGIFEPHMQRIYRRIGWAPDVLARSTAFGTGPIAVGLWDVTEEALSVLERIEDAQSLPELERAIMGLIDIYGFAHAGYHALRLPNDPRENPVVIHSYPEQWISRYRSQRYFEIDPVVLQAARSILPVDWDRLSVPEGTPQLLFREALDFGIRKGLTVPIRGARGDLAVFTVVSALPDHEQSLKLAQTRDIQLIGNYVHHRVLALCCDDDEAPIQLSRRERECLQWAAAGATIAGTAERLHVSERAVRGYLDSARHKLSSLTKAQAVARAIALGIV
>MPVG01000170.1
IVQIGRREEFDKKLLGEMHKLRAQVFKERKGWDVSVIDEMEIDGYDALSPYYMLIQEDEAQVFGCWRILDTTGPYMLKNTFPELLHGKEAPCSPHIWELSRFAINSGQKG-SLGFSDCTLEAMRALARYSLQNDIQTLVTVTTVGVEKMMIRAGLDVSRFGPHLKIGIERAVALRIELNAKTQDGFLELERSSGKLEWSAILQKMASDLGFSKILFGLLPKDSQDYENAFIVGNYPAAWREHYDRAGYARVDPTVSHCTQSVLPIFWEPSIYQTRKQHEFFEEASAAGLVYGLTMPRHGARGELGALSLSVEAENRAANRFESVLPTLWMLKDYALQSGAGLFEHPVSKPVVLTSREKEVLQWCAIGKTSWEISVICNCSEANVNFHMGNIRRKFGVTSRRVAAIMAVNLGLI
>CP003811.1
HIVTPANAHRYADAMEQAWRLRHDIFVAEKGWELARPDGREIDQFDTPHAVHFLAME-GDAVIGYSRLLPTTRPHLLSDVLPQLCEV-ERPVGPQIWEWTRQGVARSHRAKGRVVNPVSIALLTGIVEWGLAHGVNSLLLQMPTLYMIHVIQLHFRPQPLGLPVQIAGEEIMAATARFDARTLSVLRDLERAAAPDEIARLLVDAFTRYGVSYVMAGIV-PTRRHA-GFVLTSTMPEGWARRYVTRGYALHDPTVRRLCTSATPFDWSTVPPDTPMASRIMNEAGDFGIRAGITIPFVTLDGEPGGISVSGDRIEI--DPA-ER-VAVNLVATYAVGQLLLMNRPSAQAPARLSPRERETLQWAAEGKTDVEIGMVMGITAAGVDYHLRSARAKLDTVNRAHTVAQALRAGLI
>FPJP01000034.1
-IVAGKLNDLPFEIRHTLGAYRYDVFMRRLGWALPNHATAEWDQFDDGDTVQVVALDARRQICGSARLLPTSAPYLLQHLLPISSG-LTLPSSPTVWELSRFAGSIAHNRST--DMTSGMLLFPHVLAIAMSLGATRIIGVVTRAIARLYRRFGLDLQCIGPEPEISGFPFLVCTIDLTSTTF-----FLKANSFRSLINSFSNTAHSLGFPCYAISRVSRLRSRSSAETIYAHYPNSWTKHYQQHDYGFIDPVHRAAFTYDSPYRWSEIFG-SELERRVLWEAHDAGLTHGLSIPIHESDGSVLLFNFSGPSSRV-NAPLNS--RLAHLTSSLFHVELQRLTSHIEPPTLRLSSRQQECLYWVGQGKTSPEISIIMGISHHTVDYHITEAMKILNVNSRTKAAVYASVYGLI
>LYXO01000024.1
-------EHPRWEVENELYRFRNRVFSDRLGWDVESHRGLEQDSFDTPDTHWVLIED-EEGLCGCIRLLSCAQDYMLPSIFPTALAGEAPPRSNDVWELTRLAIDANRAPMSNGVSELTCIIFREVYAFARAKGIRELVAVVSLPVERIFRRLGLPIERLGQAVDLGAVRGVGIRFHLDERFAEYLEHFTSVTDGDRLAELIGRFTLGMGYDYYRFALIIPMSMQRPKVVLFNQCPDSWVQAYTANHMLACDPIIQLARKQTLPIYWNRLEGRQEGSLDVMGLAAEFGLRNGISFPLHGAAGENGILSFITAERAS-DLLL-ESSPILSWMSNYIFEAAIRIVRREDDPQEALTDRETECLFWASEGKTSGEIACILGITERTVNYHLNQVTRKTGSMNRYQAIAKGVSSGIL
>LMMC01000028.1
----FTPAHIDHGDLRAMFQLRYAVFHERLGWDVKAQDGMERDHFDDPDVAYVLAKHPNGSVDACWRLLPTTGSYMLKDSFPELLHGQAAPASDDCWELSRFAVATDRVGANATFGEMPMALMRQTAQHAIENNIARYVTVTTPVMERMLRHQGLNVHRMGPSIRIGVASAVALMIEIDHITLDLMSKIFDASTDQAFFSAMETISREIGFERFMVGTQWFDDNGAPVYKIASGYPPGWQRLYAERQYAALDPTVHHCRTSTDAIVWSEDFFAQSGTLHFFEEARSHGLGFGLSVPVHEARGVKTMVSLAR-DQPISPREQQQLLAAGKVLAHFAHRGLIATE-AALAGRPPMSAQESQCLSWVALGKTSAEIGQIMSIAEPTVVFHIKNVMEKLDVKNRSQAIAVAFRLGLL
>LOZR01000024.1
RTFVHGDGRLPSDLAADLGLYRHRVFVEQLGWKLPSSEGFERDQYDRDDTVYVFARDDDGEICGCARLLPTTRPYLLKELFPTLVNDMPLPQSTAVWELSRFAANAEDPAGTGNPAWAVRPMLAAVVECAARRGAKQLIGVTFLSMERLFRRIGVHAHRAGPAQQIDGRMVVACWIDLDAQTLDAYLQFSAAENEQQLFQQIAAYTKRLGFEYCCYGIRVPLPISRPVVAIFDTYPNGWMERYQEMNYLEVDPTVREGALSSNMIVWPEASAC--DATSLWSDARDHGLAVGVAQSSWASRGVFGLLTIARHTDRLT-AEINHLTLQTNWLANMSHSLMSRFLVPKPESGVALTHREREVLCWTGEGKTACEIGQILGISERTVNFHVNNVLDKLGATNKVQAVVKAIAMGLV
>DS999054.1
-----HDLPRHPKLAQSMFQDRADQFKTRLGWDVDVDDGEERDSYDALDPLYVIWENSNGTHGGSMRFLPSTGPIMVNDVFPQLTGN-QPICSPLIWECTRFCLSRES---S---GNVAGALTLGGLEIMRNFNIAHFAGVFDRRMVRIYRSLGFSPEVVGTMG-QGRDRICLGLWDYSLEAY--LEMLDAASTVDGLREIVERVCESFGVDHAMYHWVDSA---G-DHYYFGTYKDEWVARYQEKSYVRVDPVIIGCYQRFHPVDWRRLDWSSKPAREFMQDARDHDVGQGYSIPIRGPKGQFALFTVSNNCDDATDNFIERHSRDLILMGHYLNRKVLEFEPDRPGQVQPLSPREIDALTLLAMGYSRAQVAQTLSISEHTLRVYIESARFKLGAINTTHAIARALSLGLI
>LPHC01000051.1
RTFVHEEGRLPHELAADIGRYRRRVFVEQLGWALPSANEYERDQFDRDDTVYVFARNGNGEMCGCARLLPTTSPYLLNTLFADLLAGVTPPQSAAVWELSRFAATGEAGS-AEAAAWAVRPMLAAVVACAAQLGARQLIGVTFASMERLFRRIGVHAHRAGPPKMIDGRMVVACWIDIDPQTFDAYHQFSAAEDEQQLFQRIAAYSKRLGFEYCCYGIRVPLPVSKPAVAIFDTYPDGWMEHYQEQNYIDIDSTVRDGALSTNLIVWPDADKA--GASPLWADARASGLAVGVAQSSWAARGAFGLLSIARHADRLTSAEINMLTLQTNWLANLSHALMSGFMVPAPEANVVLTAREREVLCWTAEGKTACEIGQILNISERTVNFHVNNILEKLGATNKVQAVVKAISAGLI
>LLDF01000050.1
NIIAGFQNNFSEGLYTKFKSYRYRVFVEYLGWELNCPNNEELDQFDKVDTAYVVAQDRESNIIGCARLLPTTQPYLLGEIFPQLLNGMPIPCSPEIWELSRFSAVDFSNTSQAVSSPVSIAILQEAINFAREQGAKQLITTSPLGVERLLRAAGFRAHRAGPPMTIDGYSMFACLIDI-----DLLSAFLVVKNEYQLFEIVKSTASRLGFDYCAYGMQSPLSIAEPKTIMLNNYPEAWQKRYVERQYVKIDPTVQHCMVSLQPLVWSSQSAKTQAEKDFWEEARSYGLNVGWAQSSRDFIGTRGMLTLARSNDQLSEKEQKAQYTNMYWLTQTVHSSIAKIVNDVEFANLYLTNREKEALRWTAEGKTSAEIAQILGVTERTVNFHLSNSMQKLNINNKISAAIRAVMLGLL
>LWMO01000054.1
RILTKDMLETDRRASDEMFRARAAVFRNRLGWQVDVRDQWERDRYDEEDPVYLVTQSPSGTLTGSLRLLPTTGATMLKSEFRHFFDQPIDVDSPTTWECTRFCVHPLAGH-MEQSRTVATELLSGLCDLALDTGIERIVGVYDGGMVGVYRRIGWRPTPLALPE-IGN--LYVGLWDVTADNC-------AAPTLGDLETTLDEVRRIYAISHMVLHVTRSSGAATNNPLLMLTYPPEWVKQYLARDYFSIDPVVRLGRRGFLPVEWSASKWDSGQAYGFFKEPMAFGIRQGVTLPVRGPHGERSLFTVTSNHPDAYKQFRMESMRDLQFLAHHLHDRAMVLSGRKTTDLPKLSRRELQCLQMTANGFLAKQICARLFISTSAVQLYLASARRKLTVATTSEAVAKATALELI
>FNCE01000006.1
----------ENALVDAALRLRKRVFVDLKGWPVNTDQGREHDQFDTRHTRHIVTVD-RGRVVAAARAMPLDQPSLLMDVFPWLIQGRDAYKTRDYWEGARLVADPELSAH--DSRHYLAKLLYDTISRFHAEGVTALLTVSDPVMERVLKRVGANPQRLGPVKRDHGFPVLALYLPCNQTTL--VTDLESAPTLTEIERIAADFLNDIGFKQYSYYMARRRPHGERLEGYFSNFDRRWITRYLEKNYVCDDLLHVNARRSVLPFTWMPRSKGPARSAQVFSEAQDYGIRDGVAIPVHGPD-TFALVTAIADGSPREEEILTYTRDAVTSLALHVHERASNVLEAGLTDDAVLTERERECLRWVAAGKTSGEIGDILGIAEGTVGQHIANVRRKLQTPTRAHAAVRAMHFALI
>FQXE01000005.1
EIFAGTSDVLAPELMSGLARYRHRVFVEKLGWDLACQGGLEYDQFDRPDTLYMGARRDDGGLVGTARLLPTHRPYLLGEVFPQLMGSSPLPEAADVWELSRFAAVDFQAT-GQFSSPVAVTLLREVIALAASEGVQRLITVSPLGVERLLRRAGFLAHRAAPPVLVDGHPVFACWIEVQ-------TSVDSDVDEHGVFGKIEVAARMLGFEHCAYGLRVPLPLTNPKIIMVNNYPSAWQARYAEAGYLGIDPTVRHGRRTNAPLLWSNSVFA--GTRQLWAEAQLSGLRVGWAQSSLDGYGVGGMLTLVRSSEALTASELESKELKMRWLVNIAHLSLTRVLTRHGEPGVPLTQRETEVLKWHADGKTSSEISEILTISVDTVKFHTKNAVLKLGAANKTAAVVRAAMLGLL
>CP006664.1
EIFDVDYQSLSRTTSTELFSLRKGTFKDRLNWAVTCSDGMEFDEYDSEHTTYLLGVK-DNDVVCSVRLIETCHHNMIVGTFFRYFEKGEIPASSQFFESSRFFVDKRRARTLGNQYPLCHLLFLAMINYTMASGHRGIYTIVSHSMLRILTRSGWNITVVERGVSEKAQDIYLVYLPTDAAN------------TREIKQFIDRSLVAYGHTQFAYLLLNK-K-NPSDIIIISNYPDEWVTLYKEHHYQHIDPVVISALRRVSPFLWDEKITVKLNLSKIFNLSKKYQVSRGYTFVLHDADNQLAMLSLMVDDRGL--AEIERSRGVLQMLLIDAHERFMNYYSKKEPIENIFSTRENEILYWASMGKTYQEIALILGIKTGTVKFHIGNVVKKLGVLNAKHAIRLGVELQLI
>FMXF01000005.1
RILNGKTRAQHPQAVDDMFRLRKRVFHDFLKWDVQTDGAWEIDNYDTANPLYVLSYAPDGRLRGSLRLLPTLGPNMLDDTFPILLGDNPEIRSASVWESSRFCIEPEISQASNQVTIAAAELMCGVGELGLASGISHIVTVTDVFLERMFRRMGCPGERIAEPHRIGSVFAVAVAWEVTNDLL-----------------------RTFRIAHLLYLEAEPYADELKICRLHHTFGAYAAEIYRSRGLHRIDPILKLALGGVRPVEWTMARHRFPECEPLFQAAQEIGISEGVALPLPSPAGRTALLAINVNMPADETAYRRQHLRDFQLAANLFHAAMLEHGAMLSARDMRLTGRETEVLTWAAAGKSYWEIATILGISERTVRFFMTNARRKLNVVSNTQAVAQAVRHALI
>MKWB01000023.1
-----------------------------MGWDVNVEGGLEIDRFDDEDPIYLAVKEDGDELTGSLRLLPTTSETMLSSEFRHFFNEDLDICSPSIWECTRFCVHPPTKAGRASSQTAAVELLSGLCRLSLKSGIEHIMGVYDASMVGVYRKIGWSPTPLARPE-IGN--LYVGLWEVSEEADHCLSEIAQANNVDELRQFLFKFCSLYGLANAVFHVTQIAALSQRNPLLLLTYPPEWVETYIAHDYFAIDPVVQAGRNGFLPFDWSSLDLQSPQSVSFFREAETFDVGYGLTLVVRGPHGERSLFTVTSNLKSGDEQLRNNIIGDLQVIAYYLHEQSLIVLR-EQSIGRRLSKRETECLELLARGLLPKQITSILGISESAVRLYLGSSRRKLHVSTTNQAIAKAISLELI
>LT629761.1
-MEEHTLNGMSDELKLMLGRFRHEQFVEKLGWRLPAQPGCEWDQYDTEHARYLLAFNEDCAIVGCARLIPTTLPNLLEGVFSHTCAG-APPKHPAIWEMTRFTTREP---------QLAMPLFWRSLKTASLAGADAIVGIVNSTMERYYKINGVHYERLGPVTVHQNEKILAIKLSAHREH-YFYNIFARTMDMQEFTAVTLRVLRELRFDFFAYGMCSVTPFMRPRTCMYGNYPEDWVQRYQTANYAVIDPTVKHSKVSSTPILWSNELFR--GCPDLWSEANDSNLCHGLAQPSFNAQGRVGMLSLARKDNPIS-QEFEALKLMTKAFAAAIHEKISELESDVFNTDVEFSGRECDVLRWTADGKTSEEIGVIMGVCTDTVNYHHRNIQRKIGASNRVQAVSYAVAMGYI
>JTJJ01000018.1
ELFDVSYEELRTTRASELYRLRKQTFSDRLGWDVVCSQGMESDEFDGPGTQYILGLY-EGQLICSVRFAALSQPNMITHTFRDCFSTVALPAE--GTESSRFFVDKARARSLGESYPVSQVLFLAMVNWAQQRGHARIHTIVSRAMLTILRRSGWQIAVLKEAHLTEKERIYLLTLPAA---------------TDTLQAYIQRKLQPFGSPEYAYTVVNKK--NPSEVLIISSYPDEWVRLYRANNFQLTDPVILSAFKRTSPFSWDENITLDLRFTKIFTLSRQYNIVNGFTFVLHDHMNNLALLSLIINGAGQEEARISAEQGALQMLLIDFNEQMYKLSGSESAGGAIFSVRENEVLYWASMGKTYAEIAAITGISVSTVKFHIKNVVVKLGVSNARQAIRLGVELDLI
>AP010803.1
HIVKEPFRPLPDTVLRAMFAARKSVFVDLLKWQIPVLDGREVDQFDDEHARYIILSEPDGTHLASARLLPTQRPHILDSFYARLCDA-PPPRGGDIFEITRFCLDRNLRAAE--RRVVRNRLVTAIAEHALENRISRYVAIAEMNWFQQILAFGWQCRPLGAPQWHEGSLLVALEIEMGADTL-FLQCINQVRTRDDMGSVMRVIAEQLGFQYFALTQHVDVVAAGSGVIHIHNYPDRWADFYAANALGITDPVHRACHMTSWGFRWTQMPTLTSGDHRHLARGRQAGIGDGFTIPSNIGGQPPGSCTFANEGDR--PLRE-DRLLLAQLLGNYAFDAARRLWSMRAMTAPLITDRQRDCVQWAARGKSDWETSQILDISRETVTSHIKDACARYQVNKRILLVGRTLGDG--
>LFZS01000009.1
NIIAGFQNNFSEGLYTKFKSYRYKVFVEHLGWELNCPHNEELDQFDKVDTAYVVAQDRESNIIGCARLLPTTQPYLLGEIFPQLMNGMPIPCSPEIWELSRFSAVDPTTATQAVSSPVSIAILQEAINFAREQGAKQLITTSPLGVKRLLRAAGFRAHRAGPPMTIDGYAMFACLIEV-----DLLSAFLIVQDEDELFEVVKSTALKLGFDYCAYGMQSPLSIAEPKTIMLNNYPQAWQQRYVEQQYVKVDPTVQHCMVSLKPLVWSSQYTHTQAEKDFWEEARSYGLNVGWAQSSRDFIGTRGMLTLARSSDQLSEKEQKAQYTNMYWLTQTVHSSIAKIVNDVEFSNLYLTNREKEVLRWTAEGKTSAEIAQILGVSERTINFHLSNSMQKLNVNNKISAAIRAVMLGLL
>CP000661.1
-IIDSLNLHEHSEIVKDMFRLRKRVFADRLGWDVQVSQGMERDRFDELDPAHVISVDDEGRVVGCMRLLQTTGPHMLSDVFSSILDGEPPLRSATCWEATRFCVDTERGRARNSISYVTSEVMIGAFEFAMASGVSDAVAVIDPVMDRVLKRSGNAPHYLGTPKPMGKVTALAALMDCSEDRV--------ASDDANFLEYLDQLCARLGFDFASYATTSPM--TG-AVQGYANYPDSWKMHYMRRNLHRVDPTIHKSALSIAPVDWARFERD-ERFRAVFFAAEDFGITQGLTVPVRGPYGDRGLLSVTRRCPRSDDKLKRAAIGDLQVAAVHLHDAVMRSDVSRALRQPRLSTREIEVLQWVAAGKSQMDIGDILGISHRTVEVHLRSAREKLGTLSTVQAVGRAIGLGLV
>LOWH01000099.1
RTFVHEEGRLPSELAAELGRYRRRVFIEQLGWALPSANEFEHDQFDRDDTVYVFARDAAGDVCGCARLLPTTRPYLLESLFADLIADVALPQSAAVWELSRFAATGDEGGTG-NADWVVRPMLAAVVECAAQLGARQLIGVTFASMERLFRRIGVHAHRAGPPKQVDGRLVVACWIDIDLQTFDAYQQFSAAEDEQQLFQRIAAYSKRLGFEYCCYGIRVPLPVSKPAVAIFDTYPDGWMAHYQARNYIEIDSTVREGALSTNMIVWPDVDRI--DPCPLWEDARDFGLAVGVAQSSWAARGAFGLLSIARHADRLTPAEINMLTLQTNWLANLSHSLMSRFMLPSPAAGVTLTAREREVLCWTAEGKTACEIGQILSISERTVNFHVNNILEKLAATNKVQAVVKAIAAGLI
>CP009786.1
KVFNVNFDRMSENKLDEIFTLRKITFKDRLDWKVTCIDGKESDQYDDENTNYLLGTI-DDTLVCSVRFVEMQYPTMITGPFAPYFRDLDLPID-GFIESSRFFVEKALARDKGNNGSLSAILFLSMVNYARNRGYKGILTVVSRGMYTILKRSGWGITVINQGESEKNEVIYLLHLSIDSNSQ-----FDNESINEDIKNYIQRRIKAYGNIRYSYLLMNK-KVPL-HPAIISNYPLDWVKKYKKNSYHLIDPVILTAKGKVAPFAWDDNSVIKSTDSAVFNLAREYNIVNGYTFVLHDNNNNMATLNISSGDDDSFDESIEVNKEKIQMLLIFIHDKMLGLYNKKENKREIFSPRENEILYWASVGKTYSEIAIILGIKKSTVKFHIGNIVRKLGVLNAKHAIRLGIELQLI
>LT629786.1
---EHTLSAMDDELKLMLGRFRHEQFVEKLGWRLPHQAGYEWDQYDNEHARYLLAFNEHRSIVGCARLIPTTFPNLLEGVFSHACEG-TPPRHPAIWEMTRFTTREP---------QLAMPLFWKTLKTASLAGADAIVGIVNSTMERYYKINGVKYERLGSVIEHQGEKILAIKLSAHREH-YFYSIFAKAMNMEEFTVVALRALRELRFDFFAYGMCSVTPFMRPKTYMYGNYPEHWLQRYQAANYALIDPTVKHSKISSAPILWSNELFR--NCPDLWSEANDSSLCHGLAQPSFNTQGRVGVLSLARKDNAIS-QEFEALKPVTKAFAAAALEKISALETDAFNTDVEFSERECDVLRWTADGKTSEEIGVIMGVCTDTVNYHHRNIQRKIGASNRVQAVSYAVALGYI
>CYPU01000039.1
--------AESEAELRAAQRLRYDVFVRELGKMVDHEAGLEQDQFDPYFDHMLAYDDATGEVVGVYRLLPGERAIELGQFYSEDEYDLTVQSGRKLLELGRSCLHPDYRG-----GTAMYHLWNGLAGYVAERDIEVLFGVAS------------------------------------------LNFLSYVKTLEELWDAHCRQMANFGFDRLLYGYTRYRTEDPEDFTILTNHGKEYIDGFVRDGLYFHAPMLKWALHNEGAASWRMIQDMTAQERQVYEFNRSKGVVAGYTVSFTSSKGAI-SLSAGGATSQDEDAIWAEHGDDILLMNNVAHLKILTL-P-YNTPNRALTKRQREALEWVGDGKTTQDIALLMGLTSATVEKHLRLARESLSVETTAQAVLKASL----
>JALZ01000009.1
-VVDALNKHKFKDILEEMFRLRARVFADRLGWDVNVENGMEVDQFDDLDPAYAIGLDDDGHVVSCARALQTTGPHMLADVFSDILDGEPPLRSPHVWESTRFCVDTKRLTTGNSIAHATSELQIACIESAIRAGVSDVVTVVDPVMNRVLKRSGAPYDYLGKTVPMGKVSAMAALLDATPERV-----LPERTDEVLVIDVLQRICDQFGLENAAYAGSNPV--SG-RVHGLMTYSPDWQAHYAKNGYHRIDPTLIEARRSIAPVDWHRLAPD-DNFHTVFRDAADFGISNGLTIPVRGPLGDVGSLSVTTNLSEPEEKLRSGIIANLQSFAVHIHDRVMREDKMAVLSDHQLSSREIEILQWIAAGKTQTDIGGILSISHRTVEVHLRSARTKLNALTTAQAIGRAISRGLI
>LLQF01000001.1
ELLSESLEGLSAAMIAELGRYRHQVFIEKLGWDVVSTRDQEFDQFDHPQTRYIVAMG-RQGICGCARLLPTTDAYLLKEVFAYLCSE-TPPSDPSVWELSRYAASAA---DD---PQLAMKIFWSSLQCAWYLGASSVVAVTTTAMERYFVRNGVILQRLGPPQKVKGETLVAISFPAYQE--GLRSEMQPIHDSQGVFAVLEKEVRRLGFDYYAYGVRHTIPFTRPKTEVHGTYPKAWLERYQMQNYGAVDPAILNGLRSSEMVVWSDSLFD--QSRMLWNEARDWGLCVGGTLPIRAPNNLLSVLSVARDQQNISSFEREEIRLRLRCMIELLTQKLTDLEHPLMSNPVCLSHREREILQWTADGKSSGEIAIILSISESTVNFHHKNIQKKFDAPNKTLAAAYAAALGLI
>EU402442.1
---------AFADELHEMHRVRYRVFKERLDWNVRTTGGFEIDSFDSLKPHYLVSRGSARRVGGGVRPLASTGPTMLRDVFSRLLEGRAAPEEPSVRESSRFALDLPAPKGSGSIAVATYELLAGMIEFGLSRQLTHIVTVTDLRMELFLRRAGWPLARIGPPQTIGTTRAFAGFLDVSEESLTLLEQLSLSVDEVDFHNALANAAGAFDIPAFAYLSLVSD-GVT-KPRLISNYHSGWTSHYLRHQYERIDPVIERARCSECPFQWGRGFGHSKREQQLFDEAAEFGICCGLTIPLVDRRGGVAAMTFAADRLDPSIAEQ-Y-EQALEIMATCFHIGVRRKLSGLAVDGVSLTPREYECLEWTAKGKSAWEIGCILGIKERTAAFHLDNAKKKLGVRTKNQAVTL-------
>JFZA02000003.1
HIATGAARAMENRLFCSMFEERKRVFVDLLRWDVPVFAGYEIDQFDNDRAVYIVIADAEGEHLASARLLPTTGDHILGTIFPELCEQ-VPPRGGAILEITRFCLARRLRARE--RLEVRNRLVSALVEYALGNHIDSYTGVAEWFWFQQILSFGWACRPLGLPASTSSRCLIALQIDINGSTRDFCAVAAIIKDSQALAGLMAEITRAMGFRYVSLVHHID-LKPAVSSVHIVDYPPEWVERFQARRLYASDPIHRASHRTNIGFAWSAVQSLSAADRSILAEAHDAGLGDGFTVPAHIPGEVNGSCSFAMGSGDV--LDQ-RQLPLVQLIGSFAFEAARRLSRQAPCEGPCLTERQAECVALVARGKTDWEISQILGIGQETVIQHVKDARDRYGVTKRTLLAIRALFDGQI
>CP015093.1
RFIYADQLNAFPLLKRTMFLDRADQFKTRLGWDVQVDNGEERDEYDALNPLYVIWERPDGCHGGSMRLLPTVGRCMVNEHFLHLTDG-VRIQSPLIWECTRFCLARETD------PGTAAALMLAGGEVMQGFGVEHYVGVFDARMVRIYKRIGSSPEVLGSEG-EGRERISVGLWEFNPEAQ-LLERLEEAQRLDDLQTAIEDLRDRYRVDHLVYHWVSA---NG-TQYGCGTYDPVWVQRYLEKGYLRIDPVVVGCYQHFHPVDWKRLDWSSKAARAFQKDAIAHGVGQGYSIPIRGPNGQFAVFSVSHNCDDEDEEFTETNRRDLILVAHYFNQKALELEPGTPEPAQPLSPREVEAMTLLAVGYSRAQVAETLNISEHTLRVYIESARYKLGAMNTTHAVARALSRGLI
>NAFG01000170.1
QVITPEFYGVFAEELAEMHRLRYRVFKDRLQWDVEISGDMEVDEFDALHPIYLIQRARDHRIQGCVRMLPSMGPTMLREAFPALLDGNSFQGSPSIWESSRFALDVDDAATLHGLTRATYELFAGMLEFGLSRHLTDIVTVTDTRIERILRRAGWVLRRTGQPRRFGNTQAVAGYLEVSLECL---------------------TAAALDLCCFAYISI-QG-APSADAVLISSYPSTWTSHYLQKQYEKIDPVIVQALRQPSPFSWGLGVPTSDMERELFDEAARFGIRCGFTIPIHDSRGAIAAVTFAADERRSRERSIHKHVDVLQLMAIYFHAHARRKLASCEIDGIILSPREAQCLQWASEGKSAWETGQIMGISHHTVAFHLDNARAKLGVRSTIQAVARLA-----
>AEAE01000386.1
-FQAASYSHMPVELLESLYSMRKNIFSDRLEWNVRVSDTFEFDEYDNADATYLVGSW-NGTPLAGLRLINTCDSYMLEGPFRSFFDY-QPPRNVRVVESSRFFVDTIRARSGIAHESLTGMMLFALHNHVTSSGLDSVITVVSKAMARIVRKAGWVYRVLAEAT--PGETVLLLEMPVTADNH-------------QLIEDFENDLHHIGDFTYAYF-TTPKARKA-KPIILSNYPDSWLKSYIASNYHLIDPIIKHAWHSITPFFWREARNACVETDDFLKRSAKYQLSSGATFTLHDASGLFAALSLCNAKQQHDDQRIRDKAADIQMSLIRFHDRLIKTRAPPPTVNCKLSSRETDILKWVAMGKAYSEIAEIFSISERTVKFHMSNVSSKLEVRTAKQAVYKAIKMGMV
>MECP01000001.1
RTFVHEEGRLPHELAADIGRYRRRVFVEQLGWALPSANECERDQFDRDDTVYVFARNGNGEMCGCARLLPTTSPYLLESLFADLLAGVTPPRSAAVWELSRFAATGEAGS-AEAAAWAVRPMLAAVVECAAQLGARQLIGVTFASMERLFRRIGVHAHRAGPPKMIDGRMVVACWIDIDPQTFDAYHQFSAAEDEQQLFQRIAAYSKRLGFEYCCYGIRVPLPVSKPVVAIFDTYPDGWMEHYQEQNYIDIDSTVRDGALSTNLIVWPDADKA--GASALWADARASGLAVGVAQSSWAARGAFGLLSIARHADRLTSAEINMLTLQTNWLANLSHALMSGFMVPAPEANVVLTAREREVLCWTAEGKTACEIGQILNISERTVNFHVNNILEKLGATNKVQAVVKAISAGLI
>AZUB01000001.1
EFFLHDYDDLPPALAHELYRLRRKTFRDRLDWKVECVEGMEKDQFDSHNTTYLLGMY-DGQLLCGARFINSTQPTMISEIFHNYFDN-PFPADVPCCEVSRLFLDKETRDSASQGVPASKALFLAMNIYCIKNKYHGMYAVASRGMYAIFRHANWKVEVIQRGVSEKGEVIYYIYMPASTRII--------------IQSELDAFFEDFKGIVFAYAIMNKK--DPSQMRILNNSP-EWFNIYLERKYQFIDPVIIRALRCVEDFFWESDVVLGYNLTRIFDESVQYDIYQGQTFPLHDYLNNLVVLSVIS-PKHSGDIEK-YRPQFLRFLVQL-HQKTLNLYSHQQKKNVFLSPRERQILKWVSAGKTYAEISVILSIAERTVKFHMGNIMKKLGVNNARHAIKLGTELRLL
>MDEP01000031.1
QLITEQRYGAFVEALSSMHRLRYRVFKERLEWEVHTTGDMEIDSFDALHPSYLLQRGSDGEVRGCVRLLPSVGPTMLRDTFPMLLAGRSAPSSRAIWESSRFALEGEVPTGRHGISRATYELFAAMIEFGLSRQLSDIVTVTDARMERILRRAGWPLRRIGDPRTLGKTTAVAGYLEISNQSLDFIDRLSDAGRIEDFADAMTAICAAFELSHFAYL-AMPAAGET-KPRLISTYPRAWTSYYLARRYQRIDPVITEAFSRTEPFEWGLGHSAPPASIFLLEEAAAYGIRAGFTVPIHDGHGPPAALTFAS-DQRI-TFLN-AQSRAIQLIAMYFHAHVRRI-SERVVDGKALSPREVECLEWASQGKSAWEIGSILGISRHTVASHLDSAKEKLGVRTVVQAATRLL-----
>FWFZ01000002.1
--IYADQLDQFPRLKESMFRDRADQFSTRLGWEVSVNDGHERDDYDDMNPLYVIWETPEGLHGGSMRFLPTTGRTMVNDHFVHLTDGVE-IRSPFIWECTRFCLSRNA---E---SRVAGALMVACGEVMRGFSLAHMVGVFDARMVRIYRMIGASPDVLGTLG-KGRGAISVGLWAYEQAE-STLENLQAVARLEDLQDIAQQLRDHFGVLHCVYHWVSA---DG-QQYGCGTYSREWCIKYVVEDYLRVDPVIIGCYQRFHPVDWKRLDWSSKAARAFRSESIAHGVGQGFSIPIRGPNGQFALFSISHSSDDEEAKFTLAHQRDLILAAHFFNQKALELAGAAPEPSKSLSPREIDALTFLAMGYGRGQVADMLSISEHTLRAYIESARFKLGALNTIHAVARAVGEGLI
>MWPQ01000010.1
HIVTAENIGAYQCEMEQAYRLRHNVFVDEMGWDLRKPDGREIDQFDDGRALHMLYIE-DDRVLGYQRMLPSMRPHLLTEVLPHLCEG-DFPVGPHIWEWTRYCVTREHRDRGRILSPAGNLLLSSIVEWGLASGVGKIIIEMNPLWLLRLVQLNFRVTPLGLPQQIGKDSIIAVTAAFDRRTLTCIARLDKASTLAQIADVVVDVARPFGFSHVLAGII-PVAEQQISNVVLHQWPQAWSERYFTQGYLFDDPTIHRVNTSTEPFLWSELEPTTPTPTRIMGEAREFNLGCGFTVPMITLDGQTAGFSLASERAEV-PPKV---RRQLQLIAMHAFARALAQ--KYNSAPVNLTPREMDILQWMAEGKSDWEIGVILKVSEHLVDKIARQLRAKLNATNRTQTVATALRHNLI
>FODT01000004.1
RVISHENSERFALTLDQMFRLRHELFVKERGWKDFDKDGYEQDRYDNEHAVYLTCLDDAEAVVGCMRLYPTTLPHMLSEHFRDFVDG-EIPSSDTTIEMTRLGIRPSRRG-----GRTYHELLLGVLEYCLENRIQEATGLVRHARIPIAQAIGFYPEIIGPVRLVDDDPVVAVRFDMTTEAL--FERLDQARTDKETREVLADALGAFGFEYFIAGSRRIDPHDFDRMLLLDGWPSRWRKQYRGDNLLQKDPIARHARRSLDPFLWKDVPVQTADELRVMDLAADYGFVSGFTVPIYGTTGYQATFSAT--GRDI-DASR-DALKAAELLALYAYRRTIRI-R-SESREFVLTRREREVMTWAAAGKSAWDTGEILQISEQTVKCHISSVLAKLKVCSKAQAIVESMRRGEI
>LWYL01000244.1
RTFVHGDGRLPSDLAADLGLYRHRVFVEQLGWKLPSSEGFERDQYDRDDTVYVFARDDDGEICGCARLLPTIRPYLLKELFPTLVADMPLPQSAAVWELSRFAANAEDPDGGGNPAWAVRPMLAAVVECAARLGAKQLIGVTFLSMERLFRRIGVHAHRAGPAQQIDGRMVVACWIDLDAQTLDAYLQFSAAENEQQLFQQIAAYTKRLGFEYCCYGIRVPLPISKPVVAIFDTYPNGWMERYQEMNYLEVDPTVREGALSSNMIVWPEASA--SDATTLWSDARDHGLAVGVAQSSWASRGVFGLLTIARHTDRLT-AEINHLTLQANWLANMSHSLMSRFLVPKPESGVALTHREREVLCWTGEGKTACEIGQILSISERTVNFHVNNILDKLGATNKVQAVVKAIAMGLI
>LXJO01000155.1
-------EHPRWEVENELYRFRNRVFSDRLGWDVESRRGLERDNFDKPDTHWVLIED-KQGLCGCIRLLSCAQDYMLPSIFPTALAGEAPPRGNDVWELTRLAIDADRAPRENGISELTCVIFREVLAFAREQGIRELVAVVSLPVERIFRRLGHR---------------------------EYLEHFTLVTDGNRLSELIGRFTLGMGYDYYRFALILPMSMQRPKVVLFNQCPDSWVQAYTLNNMLACDPIIQLARRQTLPIYWNRLDEKQEGSMDVMGLAAEFGLRNGISFPLHGAAGENGILSFITRERAS-DLML-ESSPILSWMSNYIFEAAIRIVRQSMDPQEPLTERETECLFWASEGKTSGEIACILGITERTVNYHLNQVTRKTGSMNRYQAIAKGVSSGIL
>AODU01000002.1
EIFDVNHTLLSETKSEELFTLRKETFKDRLNWAVQCTDGMEFDQYDNNNTTYLFGIK-DNTVICSLRFIETKYPNMITGTFFAYFKEVNIPDG-NYLESSRFFVDKSRAKDG-NEYPISSMLFLSMINYSRDKGYDGIYTIVSHPMLTILKRSGWGIRVVELS--EKEERVYLVFLPVDDENQ--------------------------KFSF-MVL-NKKN---PSQMIIISSYPDEWVNLYKENKYQHIDPVVLASFNKISPFSWEKSLVIRLQLAKIFDLSKKYDIINGYTFVLHDHGENLAMLSIIVDNSYPDEKFIEEKKDTFQMLLIEAYEKIISLCREQSHNKEIFSQRENEILYWASMGKTYLEVAIILGIKTSTVKFHIGNVVKKLGVLNAKHAIRLGVELQLI
>CP018572.1
TVLSFANMHNHGELFANILRARRDCFIVKRSWDLPETMGMEYDQYDTPQSRWVAVHDATGRVLAGARMTPTTASYMIRDAQRGLLETEDAPIDEGIWEVTRGFIGHDIPN--NIRLRVRLLLTGQIVTAGRELNARKMIALLPANWTRWSKRAALDISPAGRVMDMGGVDYQAVWFDLGD-----------------------------GFF-FGLHIRHT----L-PLFTHQTYPSLWVNHYIREAYALRDPIIAWGLDRVGTCRWSEIDI--PDPFNILGQAQEFGMNFGIAVSF-GPLHSRTIATASR---P--DREFTET--EIASFSDV-IDALHT----IYQPPVSLTDVQTESLRRIAEGDRYAAAAAKLGISQSVFKARLTAARSSLQARTTVEAIQKARDYRLL
>CCND01000010.1
-------YGDFADELHEMHRLRHRVFKERLDWDVSTSGGYEIDRFDALKPHYLLLRGSTGSVDGCVRLLASTGPTMLGDVFPALLDGQPAPQDPKIWESSRFALDLSPSAGAGGIAAGTYALFAGMIEFGLWRGLSCIVTVTDLRMERILRRADWPLERLGEPRAIGPTRAVAGYLEVSNERLTFLEQLSESVDETDFRDAMARAAAAFDLVKFAYLCL-PPRAPG-RPRLISNYPPRWTAHYLNNHYHAIDPVIARAQGGQCPFLWGLPYSRSDFEQKLFDEAAVFGIRCGLTIPILDKRGNVAAMSFAADGLNPARVTERYQ-EAFRFMATCFHICVRRKLSDRVVNGVQLTPREYECLEWAAQGKSARDIAGIVGIRRRTAAFHLENARKKLGLRTRMQAVAQAARTG--
>AOBK03000014.1
---IGRREEFDKKLLGEMHKLRAQVFKERKGWDVSVIDEMEIDGYDALSPYYMLIQEDEAQVFGCWRILDTTGPYMLKNTFPELLHGKEAPCSPHIWELSRFAINSGQKG-SLGFSDCTLEAMRALARYSLQNDIQTLVTVTTVGVEKMMIRAGLDVSRFGPHLKIGIERAVALRIELNAKTQDGFLELERSSGKLEWSAILQKMASDLGFSKILFGLLPKDSQDYENAFIVGNYPAAWREPYDKAGYARVDPTVSHCTQSVLPIFWEPSIYQTRKQHEFFEEASAAGLVYGLTMPLHGARGELGALSLSVEAESRAANRFESVLPTLWMLKDYALQSGAGLFEHPVNKPVVLTSREKEVLQWCAIGKTSWEISVICNCSEANVNFHMGNIRRKFGVTSRRVAAIMAVNLGLI
>CP011807.2
----------------------------------------------------------------------------------------------PVWELSRFAWEAPQADRGQQSLQGARELLRAAVFTASSLGARRLIGVTFVSLARLFVRIGVPTHKLGAAYRIDGRLVAAYRIDIDATTRTIHDDCSGITDSQKLFQQIDSFSKRIGFEFCSYGFRHHRSATQSEVRVFDSYPEGWMAHYGKCGYLDVDPTVAVGAHTESLVLWRDPAL--PKADALWRDAHDFGLNHGIARSSWGPHGEFGLLSFSRSTESL-PVELNSLQVGMGVLANYTHESMSRLLR-PQRPPTLLSVREREVLLWTAEGKTADEIGDILGISTRTVNFHIRNCLDKTGCRNKVQSAIRLV-----
>CWGL01000004.1
KLFNVNFNNMPERKLDEIFSLRKITFKDRLDWKVTCIDGKESDQYDDENTNYILGTI-DDTIVCSVRFIDMKYPTMITGPFAPYFSDVSLPID-GFIESSRFFVEKALARDG-NNSSLSTILFLAMVNYARDRGHKGILTVVSRGMFILLKRSGWNITVLNQGESEKNEVIYLLHLGIDNDSQ---DYFDNESINEDIKNYIQRRIKAYGDLRYSYLVMNKK--TPLHPTIISNYPLDWVRKYKKNSYHLIDPVILTAKDKVAPFAWDDNSVIKSTDSAVFKLAREYNIVNGYTFVLHDNSNNMATLNISNGSDDISDESIEINKEKIQMLLILTHEKMLGLYQSNSDERDIFSPRENEILYWASVGKTYAEISIILGIKRSTVKFHIGNVVRKLGVLNAKHAIRLGIELKLI
>CP000152.1
RTFVHEEGRLPHELAADLGRYRRRVFVEQLGWALPSANEFERDQFDRDDTVYVFARNADGDMCGCARLLPTTRPYLLKSLFADLIEDMPLPQSAAVWELSRFAATDDEGGPG-NAEWAVRPMLAAVVECAAQLGARQLIGVTFASMERLFRRIGIHAHRAGPPKQVDGRLVVACWIDIDPQTFDAYQQFSAAEDEQQLFQRIAAYSKRLGFEYCCYGIRVPLPVSKPAVAIFNTYPDGWMAHYQAQNYIEIDSTVRDGALSTNMIVWPDVDRI--EPCPLWQDARDYGLSVGVAQSSWAARGAFGLLSIARHADRLTPAEINMLTLQTNWLANLSHSLMSRFVVPKPAAGVTLTAREREVLCWTAEGKTACEIGQILSISERTVNFHVNNILEKLGATNKVQAVVKAISAGLI
>LDJO01000026.1
EFILARAGDLSPLLNRALGRYRYRVFIETLGWQLDTPPGIERDRFDRPETVHVIARDDQHAIVGYARLLPTTGPYLLGEMFPQLMNGLPPPCSEEVWELSRFAVMDLRGAATQRPSALAVDILQLAADYVERRGGKRLISVSPLAMERLLRRTGFHVHRAAPPVMIEGHPTFACWIEL-----DQLNALLAPDGQNDLFGTIAGMVRALGFEHCAYGVRAPLPLAQPEIVMLNDYPEIWQKRYQDNNYLQVDPTVRQGAASLDAFAWSNGDDPLDPAAAFWEDARLHDIICGVSLPALAANSVRGMLTLTRGGTRLDPLELRARWPQLLWLGQVAHHGLAREMLARATSREALSAREIEILRWVAEGHTNRQIAARFNITERTVNFHLNNAMTKLDVGNRTAAAVRAVVLGII
>AB649138.1
--------TLHGGQLAQSYRLRHKVFAESLKWVPETEDRQEIDLYDLWATTVGLVRD-DGAVVGVARLLPSSSQFMLEKEFGALLPCGQIRKGPDTAEITRLAVDPDIRDRG-LSSRMMLALLKGVYQWAVENDIRYYYLEVEHRFFRALRALGFPCEMIGEPVV--------------------------------------------------------------TNVLNVSYPEEWIRLYWQKGYFEVDPVLQTALQKPGTQHWESTYKTSDKQSEFMAAAKEFGLGDGITTGSVD-S-ACGIATFCSFASAE-RVDAKRYVPLVEYFGYHIHLALLRTAPKVAPCVRELTLREMTILNWVKNGKTNWEIAKIMGVSERTIRFHVESIFSKLDVTSRSHAVATAIEHGLP
>JYGY01000002.1
TTLSFSNLHNHGELFANLFRARKQSFIIQKNWDLPESEDMEFDQYDTPQSRWIAIHD-RTEVLAGIRLTPTTASYMIRDAQEGILGGEKAPVDPHVWECSRVFVSHSIPQ--MYRRKVHFKMVEAMTGSARDMGATKLIALTGSNWPRWYGRCGLSAVALGRPLFIDDGEFQCVAIDLA--------------SRADINADLRKLGKHALSGYFVGL-HIRF--AA-PLMQFQTYDEKWSEFYSQNGYALRDPTIAWGFSTTGACRWSALPI--PDPFNILKDAADHGLIFGLTVS-HGPIASRTIASFARADREL-----SDA----EI-E-EISTTVRRLH-DMTEPPASLTKAQKEALRCIAEGDRHAAAAAKLGITESAFKARLISVRERLKARTTAEALQRAKEYRLL
>AWSQ01000001.1
--------------LHAFQRLREAVFARELRWVRESATGLEHDSFDAD-SVHVAVSH-GWHAAGYLRITPQGAPWMLQQCFDFLLDHQQAAVCCNSMEVSRLAVAREYRGR-RMLFGVFDLLIKGLVQHSQQSAVRYWWVVVAEPIYRLLLSKGLPCTRLGIVRMPDGVETLAVRIDLHA--------------------------------------------------------------YFRRSFQLQDPVLLQAQCQDQAFVWQDSFGRQQPTAEFHKLSRGFLGSNGLACAANGRG-NKGLISMVL-PDSL-PAEE--YVGALDYLVPHLHEIFNRLN-RCSLMAPDISRRELEVLQWAKEGKSNWDISHILSISERTVKFHFGNIFRKLDVINRSQAIAKAMHYGVL
>AJVM01000066.1
NLIDSSNRAMHAETLRSFAELRYEVFVRRLGWALPAADGFEEDEYDTSRAVYVTISNSAGHVIAGARLLDTSDASLLNEIFPHLVKDGDLPRSDRIYEITRFAIDHRRER-LEGSMDLRNRLLWGIQAAALHLELDKMVSVTYTHLEPMLRKAGYRFRRLGDVDCIDGIPTVALEHEVSPDILPFLHQLELCTDIHSLEAVFSKTLSHLGFPMFAYN-IHRMSTVDPQNFIISNFPNKWLTHYFHQKYKEIDPTLKWVGTGQGIAQWSDLLTSDKNQRRLLQEAWDAGLTNGITLPIMTELGEAVAISVVPEPGTG-NERILAALPIVQILAQGYHRKAKGILLGSARRKSFLSPREIDVLHWMARGKTAWEIAEILSISQKSVDFYTDMAKTKLQAMNRTHAVVKAIMLGLV
>FOVU01000001.1
HAISALNRHLYEDVIEQHFRLRHDIFVEERHWELRKPDLREIDSYDNEDTVYLLALE-GRRVIGGHRLYPTTKPSMMSEVFPHLAAVRGCPSNPLVWEWSRYFVVRERRD-----GALNLQLMAAVQEFCLHQGVAQVSAIMETWWLPRFHEAGFVVTPLGLPGLVENAWTMAATIDIRQATVDFIEGLGAFDRVPEAMDALETAFGRFGFETIIVTGLPNPDQRFAQMVLAKRWPAGWFSLYTKSNYDRADPVVRLCRLSVNPFEWSEAPYDEPDAAEVMNRATDFRMSRGFIVPIHGLTGYEAAVSLGGVHL---DLNA-RSKPALHLMAMYGFDHIRRLLAPSPHPSARLTPREREVIAWASQGKSAWEIGEILHITQRTAEEHLATAARKLGAVNRTHAVALAIRYKII
>AKGD01000004.1
-------PQFAQSHAQSMFRMRYRVFHERLQWEVKCSDGMESDQFDDHYSLYVVIADEDGKAQGSWRLRPTTLPYMMADVFEPLLHGHRAPRARRIWEISRFAVDAEEERSAFGLNRVARALVEASTQLAVDNGIDQYVIVVSVAIERLLKNLGLVLHRYGPAVRIGKVTTVACRIEVDAHTR---EAIKAADTIERAYAECRGVAQLLGFRHFLLGFRLPVPLTQPMQLILSGYPAAWRARYDEQRYMLIDPVLKQVVTSTLPIEWDQVDRSHPAVSQLFREAAEHGLAHGLTIPLHGAQGESTLLSLSRDTPLPERIERARLASRAQWFTMHLHECVRRIALARGEPPQRLTERERQCLRLAAEGYNAGEIASELNITERTVVFHFARCQQKLSVSNRGQAIARAIALGEV
>LOUV01000067.1
QTFVHEGGRLPPEHAAELGRYRRRVFVEQLGWALPANDGVERDQFDRDDTVYVFARSGGGRMCGCARLLPTTRPYLLMSLFPDLIADMPLPQSAAVWELSRFAATGDDSG-ADPAEWAVRPMLAAVVSCAARLGARQLIGVTFASVERLFRRIGIHAHRAGPPKQVDGRLVVACWIDIDPQTFDAYDQFSAAEDEQQLFQRIAAYSKRLGFEYCCYGIRVPLPVSKPTVAIFDTYPDGWMAHYQAQNYIEIDSTVRDGALSTNMIVWPDVDKI--EPCPLWRDAHDCGLSVGVAQSSWAARGAFGLLSIARHADPLTPAEINMLTLQTNWLANLSHSLMSRFMVPSPEARVALTAREREVLCWTAEGKTACEIGQILSISERTVNFHVNNILEKLGATNKVQAVVKAISAGLI
>CP012162.1
EFFLHDYDDLLPALARELYRLRRKTFRDRLDWKVECVEGMEKDQFDSHNTTYLLGMY-DGQLLCGARFINATQPKMISEIFHNYFDN-PIPADVPCCEVSRLFLDKEIRD-SASLHPASKALFLAMNIYCMKNKYHGMYAVASRGMYAIFRHANWKVEVIQRGVSEKGEVIYYIYMPASTSI------------NTQIQSELDAFFEDFKGIVFAYAIMNKK--DPSQMRIINNSP-EWFTIYLEKKYQFIDPVIIRALRCVEDFFWESDVVLGYNLTRIFDESVQYDIYQGQTFPLHDYLNNLVVLSVIS-PKHSGDIEK-YRPHFLRFLVQL-HQKTLNLYSHQQKKNVFLSPRERQILKWVSAGKTYAEISVILSIAERTVKFHMGNIMKKLGVNNARHAIKLGTELRLL
>MCRJ01000001.1
HVLSADNAHLHQDTLDACFRLRHRVFVETRGWDLARPDGREIDQFDTASAVHFVSTDRHGCILAYARLLPTTGPHLLADVYPQLCARAEIPRGPQIAEWTRHLVNPDAVR-GAAAVQASNALILGILEWCHARGITHATCQGDPLWITRTLQLGFGVEPLGLPLEIGGETVIALLFEIGERAIDAIERIKSLGTADEIMAELQEVARSVGFDGFMMTGPDPGDRID-GYLMLRGWDPRWTEHYLARDFVQHDPVVARIRATSKPFMWDEAVTGSGEASTVMHEAADFGLRAGFSVPIYSTSGFQAVISFAG--GPV-DLREQH-KGLLHLVGIYAHNQARECLARPMRRPPKLSPREIECLRWAADGKTSWEIAQILSISNHTADGYLTSATRKLRAVNRVQAVAEAFRHGLI
>JFZA02000028.1
-TVNQDNRADEHVALRSMFEARKRVFVDLLKWDLPVADRFEVDHFDDPFATYLIVTDGQGEHLASARLLPTTRPALLDGIFPYLVDG-PVPHGTAIFEITRFCLSPGIGARQ--RRAARDTLLVGLVEHALAHGISTYTGVAELSWFRQVERFGWDCRLLGETAIHDGRALVALAIAIEADTP-----SLKVANEDALIDILDEACSRLGCSWFALSHHVDFLAAPEKGLRVHNYPEDWARWFDEQRLGVRDPVHRASARRAAGFLWHEMHHSRPGDGAILKRARRHGIHDGLTVPTHIPGDAHGSVSFAWQKGHY--ATP-EALMFAQVIGAFVFEAARQLSGVPANDQPRLTDRQIECLLWAARGKSDSVIAQIMDLQTDTVSEHLRNARAKYSARSRVSLAIRALFDGTI
>MJIL01000090.1
---QQSFDSISKPDYMRLLELRYDVFRKRLKWDLPTEGNLESDQYDTPDASYVYIEDDLGNILGCGRLIPTTKSYMLKEIFPELLGNQMAVESSNVYELSRFCINKNTSQSNCTLSYSTQFLFKALYLHAVENDISEYLTVSTLPIERMLKRTGIPFQRAGKVHRLGDTKSVTLSIKINDDLR---------------------------------------------------------------------LIINYCQSNRIPALWGNVHNP-RQNHYYFNYISDRKLRTSFTIPIHSSIGKTGTISFSLCEKNNNQSLFFYAASLVQTVIPYLHDKIDDATVTNKVDTCNLTKRETETLTWATEGKSAWEISRILSCSERTVTFHLQNACNKLGASNKYQAISKGILSGMI
>LMKS01000019.1
--------------DAAMFEDRRRLFVDLMRWDVPVVGGREIDGYDGSDAVYVREVDETGAHRGSLRLLPTVMPHLLADLFCELVDG-PVPCGVHVFEITRLCLPQRLPAAQ--RLVVRNRLISAMVDHALDAGISLLVGFVRPDFRDAVLEMGWRGRALGPVRVVGGMALGAFALEIDAATPEFRDRASACETKEELARLIVEASRELGFDYVAILHSNSLRRASGRLIRYENYPEGWDRKLVARGEVIVDPILAIARRGSMGFLWSDALVASAGQRMILDEARRFGIRQGFTVPANVPGEPEGSINFATRSTRS-ISRSRQH--LADDIGHLAFEAARRIMGYGRSLLPTLSPREREVIRWIARGKIDPDIAMIIGCGLETVHSYVKAAMRKLDVVTRAQLIEAALRLGII
>LPCH01000007.1
QTFVHEGRQLPIAQATELARYRHRVFVEQLGWTLPSADGIDRDAFDHDDTVYVVARDGSGEMCGCARLLPTTRPYLLETLFADLFADLPLPRSAAVWELSRFAASDADGG-ASGADWAVRPMLAAVVACAAERGARQLIGVTFASMERLFRRIGVHAHRAGPPKQVDGRLVVACWIDLDPQTFDAYDEFSAAEDEQQLFQRIAAYSKRLGFEYCCYGIRVPLPVSKPAVAIFDTYPDGWMAHYQAQNYIEIDSTVRDGALSTNMIVWPDVDKI--EPCPLWRDARDFGLSVGVAQSSWAARGAFGLLSIARHADRLTPAEINMLTLQTNWLANLSHSLMSRFMVPSPEARVALTAREREVLCWTAEGKTACEIGQILCISERTVNFHVNNILEKLGATNKVQAVVKAISAGLI
>MIPO01000013.1
KIVQTQLKDMPSSLLAELGSYRYSVFARGEGWSIPSTPGQEYDRYDRSDVTWLIAWNARFGISGCARLMPWFEPEQSEGIV-------LPFSHEKVWEMSRFSARLEVD------AELPLNILWHAVQLAELNGMEYIISSATPMLEKMFEQHQVVYEPLTPGLILSEDNLFAIRIPVVQPALEVKKQFQALTLSSELKALLQHFTESLGFDYFAFLIQHPVPFTRPRIHLHSTYPRLWVKRYEKQNYYAVDPVLTLCQQPGRGMAWSREQFA--DAGNLWDEAREYGLLSGFSCSAMAPNRVIGILSISS-KQSIPQLCHAELEVKLHLLAELSLATLERIRDEAMVLKNEFSQRELEILKWTAEGKTAAEISLILSISEHTVNFHQKNMQKRFNVSNKTQIACYAAAIGLI
>FQVK01000033.1
---------ETDDELRAAQRLRYDVFVRELGGSVDHAEGLERDRFDPYFDHMLAYDDSTGAVVGVYRLLPGDQAAEMGQFYSEDEYDLTVRSGRKLLELGRSCLHPDYRG-----GTAMYHLWNGLARYVAERDIEVLFGVAS----------------------------------------EYLNFLSYVKTLEELWAAHTDQMERYGFDRLLYGHTQPTSLDPEDFVILTNHCKEYMDGFLRDGLYFHAPMLKWALNHEGAASWRMIQDMTPEERKVYEFNKSKGITVGYTVSVRS-KGAISLASLSRTQEEL-DAIWAEHGADILLMNNVAHLKILTL-P-YVPPNRALTKRQREALEWVGDGKTTQDIALLMGLTSATVEKHLRLAREALSVETTAQAVLKASL----
>CP001029.1
HVVTAENMQDYAGAIDQAFRLRHRVFVEELGWSLARPDRREIDEFDDEHAVHLLALDESESVIGYSRLLPTTRPYLLPMVLPQLCEG-AAPSGPHIVEWGRICVAECARTSGRRLNPTALALMTAIVEWGLPRGITSFVSEMPTSWILRLLQLHLRAIPLGLPHEIEGEEIVAVEAAFDRRSLEILKSLDRAHSREDILRAIMPRLNAMGIEYVISAMIPQKRTQK-NFVILENTSDEWNRLYFSKGYMYFDPIVQATLSSTTGFRWSETDPADPKARQVMNEAVEFGLGDGFTVPLATLEEERGGLTFAGRQLDI--SPG-Q-RGMLTLIASYVVGQTLLIDNGPSERRMGLTPRERESLQWVAEGKTDWEIGELMGISRHGVDFHLRSARVKLGCVSRTQAVAEGFRRGLI
>MNBX01000238.1
-LINVEYKDIINDRLEELYLLRKRTFKDRLNWKVSCKGEREFDDYDNENTHYLLGCY-NGELICSVRFISMKYPNMITGPFRDFFHY-TAPADDTLLESSRFFVDKDRVKSLETKLPFCHLLFLGMINYTRAIGMKGILTVCSRSMYTILKRSGWNTQVETIGNSEKDEPVYLLRLAIDDDSQ-------------DLLQHEMNIGQPIRFAYFIFN-K-S---QDEKPVIYSNYPKDWVEKYMKNELYKQDPVLLVASQKIMSFPWHKNYFKKRQKSNIFIQSSEYNITRGYTFPLHDYENNLAMLSLYTESDPDLMKCISDHEDRLYLLFLSIHNRFLQTNKLHAKVEKRLTSREIEALHWASIGKTYREIAIIMGITESTVKFHIGNLIVKLDVINAKHAIKKATDMH--
>AJVL01000086.1
---------DEDAVLRAMFEARKRVFIDLLKWDLPVADRYEVDHFDTPDAHYLVLTDMDGRHRASARLLRTDRPHILADLYPHLCAG-PVPMGKHVREITRFCLDRDLDAP--ERRSARNQLVTALVDHALANDIHAYTGVAERPWFDQIRTFGWQCEALGQPYQHGRNELVALHIHVDAQTLTLSQTIIRALSADALHEAMDRIALALGFDRFALSVEVGLGGPSGTSMLLHSYPPSWADVYIGFNLAHTDPVRRAGESSLSGFRWRDIEALTPIERVTFETGRRHGMVDGFTVPRHLPGTVTGSCTFVTGADR--PLPE-RMLAIADILGAIAIAQASRLS-GRTAKKPRLTDRQRDCVLWAARGKTNWEIARILGISKETVIQHLKEARDRYDTSNRASLILYALFDGLI
>CCMZ01000010.1
---TTQELMERPDLWEAVHRLRYKIFVEEMGWDLDRPDQLEIDQFDHDEAEHHLVIR-NGELAGYQRMLPTTRPHLLTDVLSDLCEG-PSPSGPNVWELTRYAVAPGFRDGKRGVSTVGTELIAGFVEWGLKRNVNQVIIEFEPMWVLRALQLHFLAKPLGYQRTYGNQQVVATLLTFTDHTLEYIDQLQHAGTAAAVCERLLGVTSNFGLTALMAGT-VPQPGQQKQHVLLCDWPGNWLERYVARNYVDHDPVVSHMKQLQAPFQWRDASKSDKSSDEVMGDAREFKLRDGLALPLVTLDGQIVMVSLGGESVELSDQEF----GMVSLASTYAIGRAMQLHT-KADDHIELTARERECLQWAAVGKSEWEISQILGISEHTSEKHLLNAKSKLGAANRVQAVAEAIRRGYI
>FJ656231.1
--------------------------------------------------TYLLGMH-NGKLLCGARFIDSTQPTMMSEIFHEYFEGSGLPTDIPCCEISRLFLDKERRD-SAGLHPASKVLFLAMIFYCMKRNYRGMYAVASRGMYAIFRHANWKIEVIQKGLSEKGEVIYYIFMPASM---------------------------------YAYAIMNKK--DPSQMRIINNNP-EWFDIYLERKYQFIDPVIIQSLRCVEDFFWENNVILGYNLTRIFNESFQYNIFQGQTFPLHDYLNNLALLSIISQKD-SGDMEK-NRLKIVSFLIKL-HQKTLNLYSHHQKKNVFLSPRERQILKWVGAGKTYAEVAVILSIAERTVKFHMGNVMKKLGVNNATHAVKLGTELRLL
>FQYJ01000011.1
---------ETDDELRAAQRLRYDVFVRELGEMIDHAEGLERDRFDPYFDHMLAVDDLTGAVVGVYRLLPGDRAAEVGQFYSEDEYDLTVNSGRKLLELGRSCLHPDYRG-----GTAMYHLWNGLARYVAERDIEVLFGVAS-----------------------------------------YLNFLSYVKTLEELWASHTEQMMQFGFDRLLYGHTQYRTQDPEDFVILTNHCQEYMDGFLRDGLYFHAPMLKWALNHEGAASWNMIRDMTDQERKVYDFNRSNGISVGYTISVRS-KGAISLASLTRSQEEL-DQIWAKHGDDILLMNNVAHLKILTL-P-YHPPNRALTKRQREALEWVGDGKTTQDIALLMGLTTATVEKHLRLAREALSVETTAQAVLKASL----
>AXOZ01000013.1
---IGRREEFDKKLLGEMHKLRAQVFKERKGWDVSVIDEMEIDGYDALSPYYMLIQEDEAQVFGCWRILDTTGPYMLKNTFPELLHGKEAPCSPHIWELSRFAINSGQKG-SLGFSDCTLEAMRALARYSLQNDIQTLVTVTTVGVEKMMIRAGLDVSRFGPHLKIGIERAVALRIELNAKTQDGFLELERSSGKLEWSAILQKMASDLGFSKILFGLLPKDSQDYENAFIVGNYPAAWREHYDRAGYARVDPTVSHCTQSVLPIFWEPSIYQTRKQHEFFEEASAAGLVYALTMPLHGARGELGALSLSVEAENRAANRFESVLPTLWMLKDYALQSGAGLFEHPVSKPVVLTSREKEVLQWCAIGKTSWEISVICNCSEANVNFHMGNIRRKFGVTSRRVAAIMAVNLGLI
>AWFG01000063.1
KIITPDNCHQHSDLIDEMHKMRYRIVVGEWGWDIPGIEGYDKDQFDTADTVYVIALTAAGELVGTSRLNPTVGPHMLSELFADYCDLQPYPVGRDVWECSRFVTDRSLATDPVDAFRVRCRVGLGLTAYCLDNHISRLSWLTHQKFFNLVQR-VWQTEPLGLPKRDGDNWA----------------LISATATSAETIEALAVFIEAYGFEKIFLGQLNPVNVPLKDILYLSNWPEELKAARRTRAAILHDPIAFCAVRSKRPFSWAEARAHTRAGRRTVDMVHDFGITHGMMFPMHALESVSGGVSLGGGVKPDLPTEI----AELEIVCQVAYYHLETMLGPPYQKVAELTPRETECVQFAAAGKSNWEIAHILGIQEDTVKKTLRRARDKLDAVNRAHLVASAIARHQI
>APQO01000004.1
NVIAGFQNNFSEGLYTKFKNYRYRVFVEYLGWELNCPNHEELDQFDKVDTAYVVAQDEEFNIIGCARLLPTTQPYLLGEIFPQLLNGMPIPCSPEIWELSRFSAMDPSSASQAVSSPVSIAILQEAINFARKQGAKQLITTSPLGVERLLRAAGFRAHRAGPPMVIDGYAMFACLIEV-----DLLSASLIVQNEYQLFEIVKSTALKLGFDYCAYGMQSPLSIAEPKTIMLNNYPQEWQKRYVEQQYIKVDPTVQHCMASLQPLIWSSQSAKTQEQKDFWEEARSYGLNVGWAQSSRDFIGTRGMLTLARSSEQLSEKEQKAQYTNMYWLTQTVHSSIAKIVNDTEQFNLYLTHREKEVLRWTAEGKTSAEIAQIIGVTERTVNFHLCNAMQKLNVNNKISAAIRAVMLGIL
>JZZF01000024.1
EFFLHDYDDLPPALARELYRLRRKTFRDRLDWKVECVEGMEKDQFDSHNTTYLLGMY-DGQLLCGARFINATQPTMISEIFHNYFDN-PFPADVPCCEVSRLFLDKEIRD-SASLHPASKALFLAMNIYCMKKKYHGMYAVASRGMYAIFRHANWKVEVIQRGVSEKGEIIYYIYMPASTSI------------NTQIQSELDAFFEDFKGIVFAYAIMNKK--DPSQMRIINNSP-EWFTIYLEKKYQFIDPVIIRALRCVEDFFWESDVVLGYNLTRIFDESVQYDIYQGQTFPLHDYLNNLVVLSVIS-PKHSGDIEK-YRPHFLRFLVQL-HQKTLNLYSHQQKKNVFLSPRERQILKWVSAGKTYAEISVILSIAERTVKFHMGNIMKKLGVNNARHAIKLGTELRLL
>CQBB01000081.1
EIFDVKYDELTDIRSEDLYKLRKKTFKDRLNWAVNCSNGMEFDEYDNPDTRYLLGIY-QGQLICSVRFIDLNLPNMITHTFTTLFEDIALPGK-GYIESSRFFVDKTRAKF-GGTFPISYVFFLSIINYSRHHGYTGIYTIVSRAMLTILKRSGWQVEVIKEAYVTENEPIYLLCLPTDQYNQ--------EEIIETLRDYIDRKLIDYDRPRYTYMVINKK-D-PVDIFIVTSYPNEWADIYTTHNYQLIDPVVLTAFRRFSPFSWDENITVELKLSKIFALSKKYNIVNGFTFVLHDTMNNLAMLSLIMDD-DVQEVEGRNDRDRLQMVLIETHEKMLTLSQNDISSKTLLSPRENEVLHWASMGKTYQEIALITGITSRTVKYHIGNVVKKLGVINAKQAIRLGVELELI
>FOEB01000035.1
HVVDASNISEYASEIEAVWRLRHQVFVEEMGWDLDRPDGREIDQFDTPATVHLLAID-NGQVIGYSRLVPTLGPHLMSEVFPYACEG-EVPRGPQIWEWTRQAVATSHRARG-TSRLVTVRLLAGIVEWGMAHGVTSVTTLMPMSYLGPFLDAHFRVVPLGLPLEIDGKRTLAGQAHFDARTL----------------------------------------------------PQPWLKRYASRGYIYRDATVRRLFVDQEPFTWSSALKWDPTAVRIMHEAADHGAREGLTIPLLTLDANLAACSLSG--HRL-EVPP-DKIGTVQLITTYAAARLLLLR-GTEAAEVHLTDREREVLQWAADGKTAWETGEILGISSKGVEHHLGVARKKLRAINTVQAVANALRQGLI
>LPGG01000038.1
QTFVHEGRQLPIAQATELARYRHRVFVEQLGWTLPSADGIDRDAFDHDDTVYVVARDGSGEMCGCARLLPTTRPYLLETLFADLIADLPLPRSAAVWELSRFAASGADGG-ASGADWAVRPMLAAVVACAAERGARQLIGVTFASMERLFRRIGVHAHRAGPPKQVDGRLVVACWIDLDPQTFDAYDEFSAAEDEQQLFQRIAAYSKRLGFEYCCYGIRVPLPVSKPAVAIFDTYPDGWMARYQAQNYIEIDSTVRDGALSTNMIVWPDVDKI--EPCPLWRDARDFGLSVGVAQSSWAARGAFGLLSIARHADRLTPAEINMLTLQTNWLANLSHSLMSRFMVPSPEARVALTAREREVLCWTAEGKTACEIGQILCISERTVNFHVNNILEKLGATNKVQAVVKAISAGLI
>NBYX01000001.1
RTFVHEEGRLPHELAADLGRYRRRVFVEQLGWALPSANEFERDQFDRDDTVYVFARNAGGDMCGCARLLPTTRPYLLKSLFADLIEDMPLPQSAAVWELSRFAATDDEGGPG-NAEWAVRPMLAAVVECAAQLGARQLIGVTFASMERLFRRIGIHAHRAGPPKQVDGRLVVACWIDIDPQTFDAYQQFSAAEDEQQLFQRVAAYSKRLGFEYCCYGIRVPLPVSKPAVAIFNTYPDGWMAHYQAQNYIEIDSTVRDGALSTNMIVWPDVDRI--EPCPLWQDARDFGLSVGVAQSSWAARGAFGLLSIARHADRLTPAEINMLTLQTNWLANLSHSLMSRFMVPSPATGVTLTAREREVLCWTAEGKTACEIGQILSISERTVNFHVNNILEKLGATNKVQAVVKAISAGLI
>LJYE01000018.1
-----TREELDPAHVGAMLRLRKRLFVDHCGWLLTTVGDIERDQFDCWYTEHCLLFS-GVELVGGFRAIRTDYPYLTKSVFPQLALR-RFPTSRDAWEISRFGVLPNVAR-----SQAARVNYALMFRFAELRGAKALVALADLSYERFLTRMDIRTRRYGPPQVIGNDRM------------DAISTIEASDTIDELSSSLHRVVQNYGFSGFAFVDAGRP-DLD-LPYHIGTFPDAWKRAYVQNEFVHADPALARSRRTNTPFSWSSLKLPRPPEVKTMDAAREFGFKDGFVVPFHYRD-RLGAVHSSSEDEPRDDKLFVCHRHELHLLMIYWVQRAMDIVNRDAAETIKLTGREKEVIAWAARGKTVADTAQILGISPETVEGFIKQALRKLEASNKTHGVAKSIALGII
>LFZQ01000017.1
NIIAGFQNNFSEGLYTKFKSYRYKVFVEHLGWELNCPHNEELDQFDKVDTAYVVAQDRESNIIGCARLLPTTQPYLLGEIFPQLMNGMPIPCSPEIWELSRFSAVDPTTATQAVSSPVSIAILQEAINFAREQGAKQLITTSPLGVERLLRAAGFRAHRAGPPITIDGYAMFACLIEV-----DLLSAFLIVQDEYQLFEVVKSTALKLGFDYCAYGMQSPLSIAEPKTIMLNNYPQAWQQRYVEQQYVKVDPTVQHCMVSLKPLVWSSQYTHTQVEKDFWEEARSYGLNVGWAQSSRDFIGTRGMLTLARSSDQLSEKEQKAQYTNMYWLTQTVHSSIAKIVNDVEFSNLYLTNREKEVLRWTAEGKTSAEIAQILGVSERTINFHLSNSMQKLNVNNKISAAIRAVMLGLL
>CPUY01000006.1
KVFNVNFDRMSENKLDEIFTLRKITFKDRLDWKVTCIDGKESDQYDDENTNYLLGTI-DDTLVCSVRFVEMQYPTMITGPFAPYFRDLDLPID-GFIESSRFFVEKALARDKGNNGSLSAILFLSMVNYARNCGYKGILTVVSRGMYTILKRSGWGITVINQGESEKNEVIYLLHLSIDSNSQ-----FDNESINEDIKNYIQRRIKAYGNIRYSYLLMNK-KVPL-HPAIISNYPLDWVKKYKKNSYHLIDPVILTAKGKVAPFAWDDNSVIKSTDSAVFNLAREYNIVNGYTFVLHDNNNNMATLNVSSGDDDSFDESIEVNKEKIQMLLIFIHDKMLGLYNKKENKREIFSLRENEILYWASVGKTYSEIAIILGIKKSTVKFHIGNIVRKLGVLNAKHAIRLGIELQLI
>CP016905.1
RVLFGDRETLKPAAVSNLGRYRYKVFVERLKWHLPCEAGHEFDQFDRSDTKHLIALGQGEDIVGCARLLPTTRPYLLESVFPALLNGQPPPSSPEVWELSRFAAVDFSEDTPQFSVRAAVELLRISMACAKHCGAKKLVTVSPMGVERLLAWAGFSWVRAGHPLRFGDDLVVAGYIDV-----DLLDIFSDAQSTSDVFEHIEAAALALGFEHVAYGFKAPLPLSEPKVVLLNNYPQAWRARYLEAGYLHVDPSVAQACRSQAPIVWSDRLFQ--DVPALWDEAKAHGLRVGWAQSSLDSLGVGGMLSLSRSCEPLSARELAENTRRMQWLAHMAHVALSRLLRADVASDDNLTNREVEVMKWTADGKSAQDIADILAISKNTVDFHVKNAVKKLHAVNKTAAVVRAAMLGYL
>AJYS02000212.1
SIYSHTFQSVPQADYVSLLKLRYKVFSQRLQWELKTNREMETDEYDVPEAHYLYAKEEQGHLVGCWRILPTTSRYMLKDTFSELLGVQQAPKAKEIYELSRFAVDKDHSAQLGGVSNVTLQMFQSLYHHAQQYHINAYVTVTSASVEKLIKRMGIPCERLGKVHLLGSTRSVALHIPMNEAYRRLIQENQQITSHDDLENVLNGLNNLIDHEFFLFGLSFQPTLKTSETLVTDNYPNSWRQQYDESGFMHIDPIVKYSITNFLPIRWDDAKRVNDDGRVIFEEARCNGLKAGFSIPIHGLRGEFGMVSFATSDT-KSDLNQ-QSIHTSQLIVPLLIGNITRY-HKDAKPRAVLTAREVQCLAWAAEGKSAWEIATIINTSERTVKFHFSNACKKLGATNRYQAITKAILGGYI
>CP015039.1
--IYGADLHKFPLLRDTMFRDRAIQFKERLGWDVNVDNGEEHDQYDDLNPLYVIWERPDGTHGGSMRFLPTTGRTMVNEHFLHLTDG-VRIESPLIWECTRFCLAPD---AG---REVTAALVLGGAELMVNFAVEHFVGVFDNRMVRIYRMLDMAPEVIGAGG-EGKQWIGVGLWEMNET--SFLDRLQRATTLEHLYRATEELRDYYGVLHVVYHWVSSV---G-DQYGAGTYSTEWVDRYLERGYVRVDPVVSGCLHRFHPVNWKQLDWSSKAARDFLTDAIAHGVGQGYSIPVHGPSAQFAVFTVSDSCSDEEETFVKANMRDLILIAHDFNRKALEFEQGTPAPTTALSPREVSAMTLLAQGMSRAQAAQELSISEHTLRVYIEAARHKLGALNTTHAVARALSSGLI
>LPWE01000001.1
QVIEGKDRARHAGLFETLFRARYETFVVNRRWSLPARNGLEIDQYDTDQAVYFSIST--SKDICRVR--------------------------------------------------------------------------------------------------------------------DFVEKIEGLKDYDAICSAISEELAWYGFTCVTSFMPGPG-EPFKKGVHLNTRPQDYIDHYEEKNYVLRDPVVTELRDSVRPFSWSDVVERNRADKRIIEEAREFDVNDGLIIPIVTLSGALSVFSPCGRNPDL---SQ-DARRAVELISLYSHQALKRVLLEGSEAHTPLTPREKEVMRWIAAGKSDQEIAGILAISPATVTVHVERAKRKLDAFRRTFAVVKAIRFGEI
>LMJC01000022.1
RITSGCSAELHPPLMTRMARYRHRVFVEKLGWQLHCRDALELDQFDRDDTVYVIAQNEDGEVIGTARLLPTTRPYLLAEVFPQLLNGAPAPNAPEVWELSRFASMDLSGPTGSASSPLTTGLLQAASRCAMARGAQRMVTVSPLGVERLLRRTGFESYRLGPPTVVQGHPLFACAIRC-----DLLGVMDRAQSEQEVFCKIELAAHALGFEYCAYGLRVPMPLSNPKTILLNNYPLAWQERYAQQGYVQIDPTVLHGCRKQTPLVWSDDVFA--SAQNFWEDARSFGLRFGWAQSCIDGGGVRGMLTLARPSEALTPEEIAHSEMKMRWLAHIAHLILSRIFTTRQAEQPHLTAREIEVLKWTADGKTSADISSLLDVSENTVNFHVKNAVTKLQTTNKTAATVRAAMLGLL
>JGAL01000012.1
NIIAGFQNNFSEGLYTKFKSYRYRVFVEYLGWELNCPNNEELDQFDKVDTAYVVAQDRESNIIGCARLLPTTQPYLLGEIFPQLLNGMPIPCSPEIWELSRFSAVDPSSSSQDVSSPVSIAILQEAINFAREQGAKQLITTSPLGVERLLRAAGFRAHRAGPPMTIDGYSMFACLIDI-----DLLSAFLVVKNEYQLFEIVKSTASRLGFDYCAYGMQSPLSIAEPKTIMLNNYPEAWQKRYVERQYVKIDPTVQHCMVSLQPLVWSSQSAKTQAEKDFWEEARSYGLNVGWAQSSRDFIGTRGMLTLARSNDQLSEKEQKAQYTNMYWLTQTVHSSIAKIVNDVEFANLYLTNREKEALRWTAEGKTSAEIAQILGVTERTVNFHLSNSMQKLNVNNKISAAIRAVMLGLL
>FOVC01000001.1
HVSDKKFDDLSSDKLKCLYVLRKKTFYDRLKWQVSCELNMEFDKYDNSNTKYILGEL-KGDILFGVRLIELNNDNMISEVFSPYFDDINIPFG-NFIEASRLFIDKDVTKKHNLFKGLSLILFISMINFVRKSQYEAMYSIVSKQMYTIFKRAQWNVKIISEGISEKNETIYFIAMPTNQENI-------------LIKKKLDNEINAYGGFKYAYAILNKK--DPNDMEIINN-HEPWFELYLTGSYQLIDPVILKALDRVQDFPWDEKLMIELKLSNIFKAGEDYNINTGHTFLLHDNKSNLAMLSIFGYTVKINREVISENKFNLQYLLISIHQMLLELYKERREKNHVLTNRENQILYWASLGKTYQEIGMILSIGISTVKFHMRNIVNKLGVSNAKHAIKLAEELKII
>CP016286.1
-IIQAHEYQKYAAVLDQMFRLRKKVFADTLGWDVPVIGPYERDSYDSLAPAYLVWCNDRTRLYGGMRLMPTTGPTLLYDVFRETFPDAANLIAPGIWEGTRMCIDEEAIGKDFDAGRAFSMMLLALCECALDHGIHTMISNYEPYLKRVYKRAGAEVEELGRADGYGKYPVCCGAFEVSDRVLSAFEQ---IKAAANVDAAIRILQAEYGLDFVTYHLAQTIASKIDSPFVRTTYPDAWVSRYLLNSYVKVDPIVKQGFERQLPFDWSEVEPT-PEAYAMLVDAQKHGIGNGYSIPVADKAQRRALLSLNARIPAEEAELVRRCRNEWIEIAHLIHRKVYEL-HGENDPVPALSPREIECLHWTALGKDYKDISVILGISEHTTRDYLKTARFKLGCATISAAASRAVQLRII
>FMWG01000003.1
----------TKEELQAAQALRYEVFVKELGGDVDHEAGLECDAFDPYFDHMIVSDAATEQVVGVYRLLQSEQAKVMGRYYSDGEYDLSVNSGRKILELGRSCLHKDYRG-----GMAMFHLWNGLSEYVLKNDIEVLFGTA-----------------------------------------DYLHEITETRSLEQLWKSHQDKMAEYGFTRIIYGYTRHKTADPEDFLVLSNHSTDYLDGFIRSGLYFHAPMVQWAIDNDGACSWDWVQEQAPAAERVLEFNQKMDLTAGYTVSFPSASGRFGAISLAAAAGQTQNAIWETHGADIQLMNNIAHLKIITL-P-YVSPHRSLTERQKETLQWVGDGKTTRDIAMIMGLTPATIEKHLRLARESLAVDTTAQAVLKAAMLNQI
>AYVL01000029.1
QLITPDLYNEFASELKEMHGLRFRVFKERLDWEVDTEDQMETDPFDGLKPVYLLLKGSDWRIRGCVRLLPSTGPTMLRDTFPVLLGADVMPSTADIWESSRFALDPSAPKAAGGLAQATYELFAGMIEFGLAKDLTRIVTVTDTRMERILRLATWPLSRIGQPKSVGKTEAVAGFLEISRASLNFVEQLSASVDAADLREAMAFAAAGFDFPLFAYF-TYPS-APGDAPQLISNYPSSWTSRYLQQRYHSLDPVILRGXR--GLQGWDDRARHPNSQQQILESAAEFGIRGGLTISMHDHRGRFAALTFASDESRPPLRSLTRYEKALQLVAINFHSHVRRRLDDRVVDGVTLTPREFECLKWAARGKSAWVISQLLGVSKRTVTFHLENAKAKLGVRTINQAVARLVASG--
>MEGC01000023.1
----------PEATMRSMFAARKAVFVDLLKWNLPVLAGYEIDQFDTHHADYIVLTKSDGEHLGSARLLPTSRPHILGSFYAHLCEE-MPPNGPQVAEITRFCLDRRLNAT--KRRQVRDNLVMALADHAIVHGITTYVAIAGQAWFAQIERFGWQCRALGAPGFAEGSPIIALRIDITPETP---RVVENTQSTEALRTAVEDVSAWLGFRHFAITHHVRTSHGT-RAIRLHNYPERWADYYEREGLGLIDPVHRASHLTAEGFWWSNMQNLSARDQEIMALGRQQGIGEGFTIPVHIPGEACGTCTFVGEGDRPDPMTE--ILAQATG--IAAFGAARRLRGRPVHLRPALTARQIECIDLVARGKTDWEIGQILGISEETVASHVRQACERYGVNKRTSLVFLALVDGVI
>JFYG01000019.1
NIIAGFQNNFSEGLYSKFKSYRYKVFVEHLGWELNCPHNEELDQFDKVDTAYVVAQDRDSNIIGCARLLPTTQPYLLGEIFPQLLNGIPLPCSPEIWELSRFSAVDPATTSQAVSSPVSIAILQEAINFAREQGAKQLITTSPLGVERLLRAAGFRAHRAGPPMTIDGYSMFACLIDV-----DLLSAFLVVKNEDELFEVVKSTASKLGFDYCAYGMQSPLSIAEPKTIMLNNYPQAWQKRYIEQRYVKVDPTVQHCMVSLQPLVWSSQNAKTQEEKDFWEEARSYGLNVGWAQSSRDFIGTRGMLTLARSTDQLSEKEQKAQYTNMYWLTQTVHSSIAKIVNDVEFSNLYLTNREKEALRWTAEGKTSAEIAQIIGVTERTVNFHLCNSMQKLNVNNKISAAIRAVMLGLL
>FONO01000002.1
HAIDRTSRGAYADALAQHHALRRAAFEEGRCRALRSVDAAGRDRFDTEATRYLLAIDGDGRVAGGTRLLPSDGPTLLNAVFPHLADIRGLPREPGTWECTRLFSSTRYRE-ERPLSRAAGIVSAGMIEHCLEQGIPYLSLVVETYWIPQLAEIGWRPRPLGLPVACEGVSLCAVSIAMSEEALDLIDGLDGLSDPLDVQKTIFDLVARCGFSYFAIT-RLPQSDRLGPNLLLSVWPEGWLTHYDRVGHYRYDPVVRHCFRTTEPFSWNEAPLDAPQARRVMEEAREHGMGAGYCVPIHDAHGFQGGISLAGERVEM-TPRV---RRAVHLLGLYAWSAAARTTSRRKPGGRLLSAREWDVLSCAAQGRTQEETADFLGVSVETVSTYLRNARTKIGTRNTTHTVIEALRLREI
>MEGD01000059.1
----------DAAIMRAMFAARKSVFVDLLGWDVPVLAGYEVDQFDNVHARYLVLTDDEGAHLASTRLLPTTRECILSGLFPMLCDG-PPPAAADIFEITRFCLDRRLRAT--ERRLVRDALVVALADYALANAIAGYCAVAENSWLRQIQTFGWQCERLGAVVDVHGEHLAAVRIVIEPNTP-LLGLVEGVGSRDELSLAMSEVTKALGFQYFALTHHVDLLKVGGGAIRLHNYPGQWADHYDRQALSLSDPVHRASHVTAIGFQWAQIPFLSRGDRVILAQGQNQGIGDGYTVPVNVPGEACGSCSFAND---LGPLPL-DDLPFAQLVGAVAFEKARRLWLPDQIRRPVLTDRQRDCLLWAARGKTDWEISRILGISEETVARHIRMACDKYGVNKRLSVIVYAMTDGTI
>CIFE01000007.1
KLFNVNFNNMPEKKLDEIFSLRKITFKDRLDWKVTCIDGKESDQYDDENTNYILGTI-DNTIVCSVRFIEMKYPTMITGPFSPYFADVDLPID-GFIESSRFFVEKTLARDMGNNSSLSTILFLAMVNYAKDCGYKGILTVVSRGMFILLKRSGWNITVLNQGESEKNEIIYLLHLGVDIDSQ------DNESINEDINNYIQRRIKAYGDLRYSYLVMNKK--IPLHPAIISNYPLDWVREYQKNSYHLIDPVILTARDKISPFSWDDNSVIKSTESAVFKLAREYNIVNGYTFVLHDNSNNMATLNISNGNDDSFDENIEKYKEKIQMLLILTHEKMLGLYHNSNIKKDIFSPRENEILYWASVGKTYSEISIILEIKRSTVKFHIGNVVRKLGVLNAKHAIRLGIELKLI
>LPFE01000072.1
RTFVHEEGRLPHELAADIGRYRRRVFVEQLGWALPSANEYERDQFDRDDTVYVFARNGNGEMCGCARLLPTTSPYLLNTLFADLLAGVTPPQSAAVWELSRFAATGEAGS-AEAAAWAVRPMLAAVVECAAQLGARQLIGVTFASMERLFRRIGVHAHRAGPPKMIDGRMVVACWIDIDPQTFDAYHQFSAAEDEQQLFQRIAAYSKRLGFEYCCYGIRVPLPVSKPAVAIFDTYPAGWMEHYQEQNYIDIDSTVRDGALSTNLIVWPDADKA--GASPLWADARASGLAVGVAQSSWAARGAFGLLSIARHADRLTSAEINMLTLQTNWLANLSHALMSGFMVPAPEANVVLTAREREVLCWTAEGKTACEIGQILNISERTVNFHVNNILEKLGATNKVQAVVKAISAGLI
>LMLK01000003.1
ELYDVTYENLTSAEMHDLFSLRCGVFKTRLNWNVSVRKSLESDEYDNRSASYIFGKI-GNKLVCGVRFIDSKNKTMISGVFQKNFKKLNLPEG-DYLEASRLFVDKVTTQNLNHNQPVSTLLLLSMINYSKSNGYSSIYAVVSIEVFLIFKRTGWMIEVVSEGVSEQSEKILFIYMPVDDKN--------NITINERIKNILEKKLHHYKNIKYAYAIMSKR--NPARFVVISNR-KKWFDVYVKNNFQFIDPVLITALNRLTPFSWDENTVLGIKVPKLFNIASKYNIISGYTFVLHDHNNNLVLLSLIIDEECDSEEAIHRDKCQLQMVLNTIHENLTTLYQGGNSIRGILSTRENEIIYWASVGKTYQEIATILDIKLTTVKYHASNVVKKLGVINIKHAIRLSVELQLI
>AY927995.1
-MEEHTLSEMDDELKLMLGRFRHEQFVEKLGWRLPSQAGCEWDQYDTEHARYLLAFNADRAIVGCARLIPTTLPNLLEGVFSHACAG-APPKHPAIWEMTRFTTCEP---------QLAMPLFWRSLKTAALAGAEAIVGIVNSTMERYYKINGVHYERLGPVTVHQNEKILAIKLSAHREH-YFYSIFARTMDMQEFTAVALRALRELRFDFFAYGMCSVTPFMRPRTYMYGNYPEDWVQRYQAANYAVIDPTVKHSKVSSAPILWSNELFR--GCADLWSEAKDSHLCHGLAQPSFNAQGRVGVLSLARKNNPIS-QEFEALKPVTRAFAAAAHEKISELESDVFNTGVEFSGRECDVLRWTADGKTSEEIGVIMGVCTDTVNYHHRNIQRKIGASNRVQAVSYAVAMGYI
>AP013357.1
NIIAGFQNNFSEGLYTKFKSYRYRVFVEYLGWELNCPNNEELDQFDKVDTAYVVAQDRESNIIGCARLLPTTQPYLLGEIFPQLLNGMPIPCSPEIWELSRFSAVDPSSNSQAVSSPVSIAILQEAINFAREQGAKQLITTSPLGVERLLRAAGFRAHRAGPPMTIDGYSMFACLIDI-----DLLSAFLVVKNEYQLFEIVKSTASRLGFDYCAYGMQSPLSIAEPKTIMLNNYPEAWQKRYVERQYVKIDPTVQHCMVSLQPLVWSSQSAKTQAEKDFWEEARSYGLNVGWAQSSRDFIGTRGMLTLARSNDQLSEKEQKAQYTNMYWLTQTVHPA---------------------------------------------------------------------------
>FOUS01000001.1
HAISAVNRHLYEDVIEQHFRLRHDIFVEERRWELRRPDCREIDSYDDEDTVYLLALE-GRRVIGGHRLYPTTKPSMMSEVFPHLASVRGCPADPLVWEWSRYFVVRDRRD-----GALNLQLMAAVQEFCLNQGIAQVSAIMETWWLPRFHEAGFMVTPLGLPALVEDAWTMAATIDIRRETLDFIEGLGTYRKVPDAMNALETAFGRFGFETIIVTGLPNPDQRFAQMVLAKRWPAGWFSLYTQNNYDRFDPVVRLCRQSVNPFEWSEAPYDEPNAAEVMNRATDFRMSRGFIVPIHGLTGYEAAVSLGGVHLD---LNP-RSKPALHLMAMYGFDHIRRLLEPTPYPSTRLTPREREVISWASQGKSAWEIGEILHITQRTAEEHLATAARKLGAVNRTHAVALAIRNKII
>LGZB01000033.1
--VQAHQYPRYGALLDQIFRLRKRVFADQLGWKVSVSGAYERDVYDDLNPAYLIWCDEASQLYGSVRLMPTTGPTLLFDVFRETFPSSCDLVAPSIWEGTRMCIDDEALMKKMRPDRAFGLLLLALCEVALDNGIDTLISNYEPRMKRVYERAGAKPDELGRAVGYGRFPVCCGAFEVSAQSLRLLQTFEDIRAASDTAAAIRAFQSAYKIDFVTYHLSQTTAHLVDAPFVRTTYNDAWVSRYLLRGYVLVDPIVQHGFSRLLPFDWQEIEAS-PEASEFLADAMRHGVGRGFSIPILDKS-RRALLSLNSFAFANESNIVHKDRAWIEL-AHLIHQRAVFEVFGDAEPMPELSPRELQCLHWTALGNDAKGISVILGLSEHTIASYLKSARFKLGCLTKAAATARAIQLRLI
>MVKL01000048.1
--FSGHAYELCKDDMSKLFTYRHDVFVKQLGWKLDKSTNLEIDQFDHDETVYVFSKDEQHNITSCARLLPTTEPYLLEQVFPKLLGGKSAPKSQDIWELSRFTSMTPGVNSNQFGGKESLNLLNNTIEAAKGLGAKYLVSVSPLSVERLLRKNGFSVVRVGPVQQINGYSLVGCCIDL-----DAICQIMHCQTVDELIDTALKLSSQLEFENFAFGAQSLTLNEGMKFQLVNTYPDEWNDIYRNEGFFQVDPVVRHGELSSSPFVWTSVK---KGSKKLWESAQVFGIDVGWSKSSFHPNGSSSLVSFSRSKTEL-PVELKHSTPYLLWIASLVEQKFLVLGANPQHIDTILTLREKEVLKWSSMGKTAFEISLILGVTERTVTFHVNNAIRKLQTTNKIGAVTKAISLGLF
>LQBP01000007.1
------ELYKFPDLADGMFRDRADQFKTRLGWDVHVDHGQEKDQYDDLNPLYVIWEEDDGSHGGSMRVMPTTGPVMVNDVFGHLTGG-QPICSPLIWEVTRFCLSRTAS------PHTAGAIMLSGGEMMEGFGLTHIAGVFDARMIRIYRLIGSSPDVLGSEG-KGRDQISVGLWPYSAQDCQVLEELENTSTLDELSDVAVRLRDSLRVEHLIYHWV-DG--AG-DQYGYTTYPDAWVQRYLERSYHRIDPVIVGCFQRFHPVDWKKLDWSSKPAKAFLKDAQSHGVGQGYSIPIRGPNGQFALFTVNHSCDDSTQDFVESHGRSLILIAHYFNRKGLEFASDRQPSPRGLSPREVDAMTLLALGYSRAQVAHSLSISEHTLRVYIEGARAKLGAQNTTHAIATALSRGLI
>LDJG01000006.1
EFILASANNLSPLLNQALGQYRYRVFIETLGWQMDTPPGIERDRFDQPETVHVIVRDEQHDIVGYARLLPTTGPYLLGEMFPELMNGLPPPCSEEVWELSRFAVMDLRGARARRPSALAVDILQLAADYVESRGGKRLITVSPLAMERLLRRTGFHVHRAAPPVMIEGHPTFACWIEL-----DQLNALLAPGGQDDLFGTVAGLVRALGFEHCAYGMRAPLPLAQPEIVMLNDYPEAWQKRYQDNAYLQVDPTVRQGAASLDPFAWSNSDDPLDPAAAFWEDARLHDITCGVSLPALAANSVRGMLTVTRGGERLDAQELRARWPQLLWLGQVAHHGLAREMRWRSTSREAMSEREIEILRWVAEGHTNRQIAARLNITERTVNFHLNNAMAKLEVGNRTAAAVRAVVLGIL
>CP003847.1
NIIAGFQNNFSEGLYTKFKSYRYRVFVEYLGWELNCPNNEELDQFDKVDTAYVVAQDRESNIIGCARLLPTTQPYLLGEIFPQLLNGMPIPCSPEIWELSRFSAVDFSNTSQAVSSPVSIAILQEAINFAREQGAKQLITTSPLGVERLLRAAGFRAHRAGPPMTIDGYSMFACLIDI-----DLLSAFLVVKNEYQLFEIVKSTASRLGFDYCAYGMQSPLSIAEPKTIMLNNYPEAWQKRYVERQYVRIDPTVQHCMVSLQPLVWSSQSAKTQAEKDFWEEARSYGLNVGWAQSSRDFIGTRGMLTLARSNDQLSEKEQKAQYTNMYWLTQTVHSSIAKIVNDVEFANLYLTNREKEALRWTAEGKTSAEIAQILGVTERTVNFHLSNSMQKLNVNNKISAAIRAVMLGLL
>FNYD01000003.1
IVIDGLNRHRFGAVLDEMYRLRARVFGDRLGWDVDIRDGKEIDQFDHLDPAYVVGLDDEGHVVAAVRALQTTGPHMLADVFNAILDGEPPIRSATMWESTRFCVDTKRLGRGHSVSYATCELMIGSLEFARRSGIRDIVTVIDPVMDRVLKRSDAPYGYVGKTAPMGKVPALAALLDCTQERI----------TENRYTGFLNQICDKYEMDHAAYAGMNPV--GG-SIHGHVTYDDGWKAHYANQGLQMIDPTLHMSQRSIAPVDWRRLERN-ADFQRVFHDARDFGLTQGLTIPVRGPYGEIGLLSVTRDCPVAKDKLIGHVITDLQSMAVHLHDTVMSSDASHILLHPNLSKREIEILQWVAAGKSQQDVGDILSISHRTVEVHLRSGREKLCALTTAQAVGRAIGLGLI
>AP011177.1
----------NTAQMDKLYRLRAEVFCRELAWVGSPEDESEYDKFDNTSTHLGLFIH--GQATGYLRVHHHNTPWMINTIFSPLLDSKPTTQLANSCEVSRLLIKSTHRGKTKVNHPPLNLLLSHLQDYCRSRDIRYVYMVVTPATRVVFARIGFKSTPLSPVKMEDGCYAMAAVLDFG--------------------------------------------------------SAEWGNIYQKNKFQYIDPIVSCSKSIRSSFNWTSVPSMSESQLNFLEQAEEMGLKEGASIGSFSSRKELNITSVSG--RSL-NS---EQLATLELINTVSAQAMTRL-T---NPVEELTKREREILAWSSEGKSSWEIGMICSITERTVKFHLKNIYKKLNVQNRAQAIVCAIRQGLI
>FOPM01000006.1
HVITSANSAQNTDLMEQAFRLRHRIFVEEMGWSVAREDRREIDEFDDEHAVHLLAVE-EDDVVGYSRLLPTTRPYVLSTHLPQLCKG-TPPADPGLVEWSRIGVADSARTSGRRLNPTALAILTAIVEWGLPRGLHGFVSEMPTSWLLRLLQLHIHAMPLGLPQRIDDVEIVAVRAGFDAQSLKLLKELDRAASVPEVVGIVRGQLAGFGVDAVIAA-LLPEAVADRRFLVMENVDEAWRRVYLGQHYAADDPIVRETLDRTTGFGWDDPDLRERRAAQIMSEAAEIGLRQGYTVPLTTLEGAPGGMTFAGDRLEI--DPA--HRGMLTLLASYAFGQALLVRGHGPAGRGVLSPRERETLQWTAEGKTDWEIGEIMGISEHGIDAHLRNVRAKLGVRNRAQAVAEGFRLGLI
>LNCU01000130.1
----PPSYGEFSSTLVEMYRMRHRVFKLRMAWDVQTSGDMEMDDFDALHPIYLTQVSESGLVQGSVRLLPSLGPIMLRDTFSVLLDGHAAPSTPLVWESSRFAIDVASDAGDRGITRAAYELFAGMVEFGLSRKLTDIVTVTDVRMERILRRAGWPLRRIGNPAPIGNTVAVAGYLAISSEVLHFIDRLSAADTPEDFSETMADTATALDLFCFAYLAL-EDARGD-TPRLISTYPSRWTTHYLRNNYQTIDPVIGQVLQAPEPFRWGLDLPASMAERELLDEAAQFGIRFGFTVPIHDGHGPVAALTFATDKRRPRERFVDSHERVLQLMAMYFHAHVRRKLIDLRIDGIRLSPREFECLEWAAQGKSAWETGCILGISRNTVSSYLHNAKRKLGVRTVVQAVTRLAAANKI
>FNBP01000004.1
---------QTEADVQAAQRLRYEVFVEELGAMVDHAARLEQDRFDPYFDHLLLMDQRNGKLAGVYRVMRSDMAARAGGFYSDLSP--LLNSGRRLLELGRSCLDPAYRG-----GAAMHHLWGALAQYVAEHEIEVLFGVAS----------------------------------------DYFHRIARSTTIDTLWQAHVTQMRNFGFDRLIYGFTRPSSMDPADFVILSNHDRAYLDKFFTGGLYQYAPMVRWALSNEGACSWSTVYQTNEAEKRVMEFNLDMGVTAGYTLSFKTTSGAI-ALTAKRGTSQEDDALWALHGADIQLMNEMAHLKIMSL-P-HHNPARSLTRRQREALEWVGDGKTTRDIALLMGLTPATVEKHLRLAREALSVETTAQAVLKAAFSNQI
>CP007067.1
-IIQAHEYQKYAAVLDQMFRLRKKVFADTLGWDVPVIGPYERDSYDALAPAYLVWCNDRTRLYGGMRLMPTTGPTLLYDVFRETFPDAADLIAPGIWEGTRMCIDEEAIAKDFDAARAFSMMLLALCECALDHGIHTMISNYEPYLKRVYKRAGAEVEELGRADGYGKYPVCCGAFEVSDRVL----AFEQIKAAANVDAAIRILQAEYGLDFVTYHLAQTIASKIDSPFVRTTYPDAWVSRYLLNSYVKVDPIVKQGFERQLPFDWSEVEPT-PEAYAMLVDAQKHGIGNGYSIPVADKAQRRALLSVNA-RIPV--DEWTELVNEWIEIAHLIHRKVYEL-HGENDPVPALSPREIECLHWTALGKDYKDISVILGISEHTTRDYLKTARFKLGCATISAAASRAVQLRII
>AHZC01000177.1
RIINGVNRKRHPHEIDAMHRLRKTVFHDLLGWDVSLRGDWEIDHYDQANPLYILSYSDSGRLRGALRLLPTLGPNMLDDTFPVLLGDQSEIRSAAIWESSRFCIDPQISQASNQVTIAAAELMCGVGELGLASGLSQIVTVTDVFLERMFKRMGCPGMRIADPQRIGSVQAVAVAWDVTEALL----------------------------------------------LHHTTLPRLARLPDKFRQTLLHAPFLHAAMA-IEPFDWQDLGPRTIAGQDLSTFASLFDLVPGACYPMLSQEGRT-AFLLVQADMAVQRHLRRTHDRDIAALAISFHAKILAHRSSTRRGQDRLTPREIETLSWVAAGKSYWEIAVILGITERTVRFFMSNARRKLNVVTNPQAVAEALWRKLV
>FOPK01000009.1
HIVTPANAHRYADAMEQAWRLRHDIFVAEKGWELARPDGREIDQFDTPHAVHFLAME-GDAVIGYSRLLPTTRPHLLSDVLPQLCEV-ERPVGPQIWEWTRQGVARSHRAKGRVVNPVSIALLTGIVEWGLAHGVNSLLLQMPTLYMIHVIQLHFRPQPLGLPVQIAGEEIMAATARFDARTLSVLRDLERAAAPDEIARLLVDAFTRYGVSYVMAGIV-PTRRHA-GFVLTSTMPEGWARRYVTRGYALHDPTVRRLCTSATPFDWSTVPPDTPMASRIMNEAGEFGIRAGITIPFVTLDGEPGGISVSGERIEI--DPA-ER-VAVNLVATYAVGQLLLMNRPSAQAPARLSPRERETLQWAAEGKTDVEIGMVMGITAAGVDYHLRSARAKLDTVNRAHTVAQALRAGLI
>LLMX01000012.1
IVQIGRREEFDKKLLGEMHKLRAQVFKERKGWDVSVIDEMEIDGYDALSPYYMLIQEDEAQVFGCWRILDTTGPYMLKNTFPELLHGKEAPCSPHIWELSRFAINSGQKG-SLGFSDCTLEAMRALARYSLQNDIQTLVTVTTVGVEKMMIRAGLDVSRFGPHLKIGIERAVALRIELNAKTQDGFLELERSSGKLEWSAILQKMASDLGFSKILFGLLPKDSQDYENAFIVGNYPAAWHEHYDRAGYARVDPTVSHCTQSVLPIFWEPSIYQTRKQHEFFEEASAAGLVYGLTMPLHGARGELGALSLSVEAENRAANRFESVLPTLWMLKDYALQSGAGLFEHPVSKPVVLTSREKEVLQWCAIGKTSWEISVICNCSEANVNFHMGNIRRKFGVTSRRVAAIMAVNLGLI
>MQZY01000002.1
---------EDESTMLDLLAFRHKIFRENLRWLPVCGNGLDRDEYDAISDNLAICLD--GQVVGSVRFTPGTERYMLEKDFSRLLPDEILYKGGASAEISRFAVDTETLG-RKLTASASRLLYLSLWQWAEWNEIRWMYFVVEPSMYRRLVALGFPIRPVGVPRPDGGVLSMAGYFDWGQ---EWIHMAGHIETENELKAFLDQVLSQAPSERLLLALNNQNQIQRLERVLNVSYPSDWLDQYMKENYAQHDPILRIHLG-QGPVMWEERFNRGAEEKRFIAEATQNGMGSGITFSAASERNNIGILSIAG-REPG---RNAALVAMLNCLTPHLHQAAIRVANPASPSNMPLSQREYDIFHWMSRGKTNWEIATILDISERTVKFHVANVIRKLNANNRTHAIVLGMHLA--
>FOCI01000008.1
-YLTTTALAAHPGLQAGMHRDRTAQFRDRLGWDVQVDQGWERDQYDACDPLYVVWEPQPGVHGGSMRLLPMSGRTMVNEQFAALLP--APITDPAIWECTRFCLSPH---AG---PRVAGLLMLAGGEVMRAHALTHLLGVFDARMIRVYQAIGAVPEVLGRTG-PGRDAIGVGLWPYRP---TFLSNLESVTRLDQIQDLIVGLRDELAVDHVIYHWI-S--VDG-QQYGFGTYDPTWAQRYQDMDYIRVDPVVLGCFQRFHPVDWKRLDWTSRAARAFRAESLTYQVGQGYSVPIRGPNGQFALFSLSRSCSDEDDDFIATHQRDVIVLAHYLNAKALQLENHRTDPVKPLSPREVDALTFLAMGYSRGQAADMLAISEHTLRDYIESARLKLGAANIVHAVARALTEGLI
>MKHF01000063.1
NVIAGFQNNFSEGLYTKFKNYRYRVFVEYLGWELNCPNNEELDQFDKVDTAYVVAQDRESNIIGCARLLPTTQPYLLGEIFPQLLNGMPIPCSPEIWELSRFSAVDPSSASQAVSSPVSIAILQESINFAREQGAKQLITTSPLGVERLLRAAGFRAHRAGPPMVIDGYAMFACLIDV-----DLLSEFLIVKNEYQLFEIVKSTASKLGFDYCAYGMQSPLSIAEPKTIMLNNYPEAWQKRYVEQQYVKIDPTVQHCMVSLQPLVWSSQSAKTQEEKDFWEEARSYGLNVGWAQSSRDFIGTRGMLTLARSNDQLSEKEQKAQYTNMYWLSQTVHSSIAKVVNEVEFAKLYLTNREKEALRWTAEGKTSAEIAQILGVTERTVNFHLGNSMQKLNVNNKISAAIRAVMLGLL
>FRAB01000023.1
ETFVHDNGRLPEAVGDALAQYRHAVFVKQLGWRLPMHDGFERDQYDRDDTVYVVANDEAGSICGCARLLPTTLPYLLKDLFPFLLAEMSAPESPDVWELSRFAASTLSAGAG-NLAWVFRPMLAAVVRCAAQLGARRLIGVTYLSMERLFRRIGVQAHRAGPAQCIDGRMVVACWIDIDNQTLDAYQLFRSAKDEYELFEKIASFAERLGFEYCCYGIRMPLPVSKPTVAIFDTYPPGWMTHYHVNRFLDIDPTVRAGMRSADLIVWPQSTH--DEAQRLWSDARDFGIKVGVAHPSWTTHGAFGLLTMSRHADPLTPAEIEQLQMPANWLSNVCHMLMSQFLQSAAEASIMLTAREREVLRWTGDGKTSYEIGKILSISERTVNFHVNNVLSKLAATNKVQAVVKAITTGLI
>AMWE01000001.1
EIFDVGFSLMSNNKLDEVFTLRKETFKDRLDWTVNCINGMEFDEYDNEHTTYLLGVK-EGKIICSVRFIEIKYPNMITGTFFSYFDGLNIPEG-NYIESSRFFVDRDRVRNLGTRNPACLTLFLAMINYARKCHYDGILTIVSHPMLTLLKRSGWRISIIQLSE--KQEKIYLLHLPTDDESR------------STIQNYLNQKLKSYGDPKYAYLIMNK-K-KPTDVVIISNYPTEWVDIYRNNNYQHIDPVILTAINKISPFSWDDELVIKLKFSRIFNLSKEYDIVNGYTFVLHDPGNNLAALSFMIEEHRSEEKIVQNNKDKLQMLLISAHEKLTSLYREKSQEADLFSQRENEILYWASMGKTYQEIALILGITTSTVKFHIGNVVKKLGVLNAKHAIRLGVEMNLI
>MSDV01000019.1
----GMRQEFDNELINEMYRLRARVFHGRLGWEIPTIAGMEIDGYDALGPHYMLIQDEQQRVRGCWRLMPTEGPNMLKDTFPQLLHGAAAPCGRHIWELSRWAIETGGEEQSFGFTDMTIRAIQEVMRFAQRMSITHYVTVTTTPIERMLRRAGLDISRLGEPMRIGIERAVALDVAVSEKTL------LDAADEAEWFGAIAGLAETWGFDRILVAMLPRPTMRLEDAYLRSTYSPAWRQTYDDQGMVHFDPTVAHCLSRSAPLIWTPEIFSTTAQQSLYEEARGYGLRSGISLPIHGPNQEAGMMCFVNDSAPSDRRDVNAALPNLVLLRDLVIDTSQRHLNTAQSLLPKLTPRERECLMWTARGKSTWEISHILNCSEAVVNFHMKNIRTKFGVNSRRAAAVIAAQLGLI
>FNOL01000001.1
KIIAGTIDSFSADVLFDMARYRHEVFVEKLGWKLDTRGRLELDEFDRKDTIYLIARNTEGEIVGTSRLLPTHRPYLLASVFPQLLGDTPAPCSPDVWELSRFAADDWMRLDA-GESSLALDMLSVAMRTVAKQGGRRLISASPMGIERILRRTGLSVHRAAPPVLIEGQHLFACFIDVDT---DVLGRLSQANEPSEVLAQISVATRHLGFEHCAYGLRTLVPFTRQKTLMFSTYDERWNHRYINAGYLQVDPTVAHGVHSGTPMIWSNEVFR--EAPQMWDEARSFGLRVGWAQSVFEPDARIGMLTLARSSEPLT-AEMLAKDPWLQWLVHTAHRAFCGLLGSPLERLESLTRRQVEVLCWTGDGKTSDEIASILCISKPTVEFHLQNAMARLGAPTKSSAAAFASRLGLL
>CYSG01000011.1
----------TDADIQAAQALRYQVFVEEMGQQVDHAAKLERDYFDAFCDHLLITETRSNQVIGTYRLMRRKQAEAAGRFYSETEYDLDTLSGRSLLEVGRSCLHPQFRG-----GSALFHLWSGLADYVATHRIDVLFGVAS----------------------------------------DYLHFVSGAKSLEELWHTHVQRMADYGFDRLMYG-YTRFKTDPDDFVILTNHNQEYVDGFLNRGLYFHAPMLRWALEHEGAGSWQKIQEMTPEARQVIAFNQEIGMTAGYTVSFFSASKRYGAISLGAPSGRDQDALWLEHGEDIILMNNVVHLKILTL-P-YTPPNRSLTNRQREALQWVGDGKTTQDIALLMGLTAATVEKHLRLARDSLSVETTAQAVLKAALQ---
>JFXL01000016.1
NIIAGFQNNFSEGLYSKFKSYRYKVFVEHLGWELNCPHNEELDQFDKVDTAYVVAQDRDSNIIGCARLLPTTQPYLLGEIFPQLLNGIPLPCSPEIWELSRFSAVDFSNPSQAVSSPVSIAILQEAINFAREQGAKQLITTSPLGVERLLRAAGFRAHRAGPPMTIDGYSMFACLIDV-----DLLSAFLVVKNEDELFEVVKSTASKLGFDYCAYGMQSPLSIAEPKTIMLNNYPQAWQKRYIEQRYVKVDPTVQHCMVSLQPLVWSSQNAKTQEEKDFWEEARSYGLNVGWAQSSRDFIGTRGMLTLARSTDQLSEKEQKAQYTNMYWLTQTVHSNIAKIVNDVEFSNLYLTNREKEALRWTAEGKTSAEIAQIIGVTERTVNFHLCNSMQKLNVNNKISAAIRAVMLGLL
>LLRO01000034.1
IVQIGRREEFDKKLLGEMHKLRAQVFKERKGWDVSVIDEMEIDGYDALSPYYMLIQEDEAQVFGCWRILDTTGPYMLKNTFPELLHGKEAPCSPHIWELSRFAINSGQKG-SLGFSDCTLEAMRALARYSLQNDIQTLVTVTTVGVEKMMIRAGLDVSRFGPHLKIGIERAVALRIELNAKTQDGFLELERSSGKLEWSAILQKMASDLGFSKILFGLLPKDSQDYENAFIVGNYPAAWSEHYDRAGYARVDPTVSHCTQSVLPIFWEPSIYQTRKQHEFFEEASAAGLVYGLTMPLHGARGELGALSLSVEAENRAANRFESVLPTLWMLKDYALQSGAGLFEHPVSKPVVLTSREKEVLQWCAIGKTSWEISVICNCSEANVNFHMGNIRRKFGVTSRRVAAIMAVNLGLI
>AUND01000006.1
VIVDSLNSHEYSDILAEMHRLRARVFSDRLGWDVKVSNGMERDEFDDLDPAHVISLDDKGQVVGCMRLLQTTGPHMLSDVFSCLLDGEPPIRSPHVWEATRFCVDTNLLGRGNSISYVTSEVMIGAFEYGMHAGITDAVAVIDPVMNRVMQRSGAPYGYLGSPHPMGKVTALAALMDCSEERI--------SPTSADYMSYIATMCDALELDYGSYASVNPV--TG-DVVGYANYSDDWKQHYISRNLHRVDPTLHVASRSIAPVDWQRFERD-RKFHSVFRAAADFGVSQGLTVPIRGPYGDRGLLSVTRNCSIEEEKLKKHIIGNLQTAAVHLHDSVMRSTSVRAMGFPTLSAREIEILQWTAVGKLQQDIGDILSISHRTVEIHLRSARTKLGAVTTSQAVGRAIGMGLI
>LT629782.1
--EEHTLSAMSDELKLMLGRFRHEQFVEKLGWRLPIQAGYEWDQYDTEYSRYLLAFNEHRSIVGCARLIPTIFPNLLEGVFSHTCAG-TPPKHSAIWEMTRFTTREP---------QLAMPLFWKTLQTARLAGADAIVGIVNSTMERYYKINGVNYERLGPVITHQDEKILAIKLSAHREH-YFYSIFAQTMNMEEFTVVALRALRELRFDFFAYGMCSVTPFMRPKTYMYGNYPESWIQRYQAANYAKIDPTVKHSKVSSAPILWSNELFR--DCPDLWSEANDSYLCHGLAQPSFNSQGRVGVLSLARKDNAIS-QEFEALKPVTKAFAAAALEKICALETDVFNTDVAFSERECDVLRWTADGKTSEEIGVIMGVCADTVNYHHRNIQRKIGASNRVQAVSYAVALGYI
>FODE01000002.1
-MIRPHETAANPQLMRAIFRLRKRVFHDRLNWRVEVRGNEERDVYDDLEASYLVWCSERSRLYGVVRLMPTDGPTLLHDVFWATHGRNADLIADDIWEGTRMCLDDELLARDFDAGRGFSLLLLALCEAALAFGIRRLVSNFEPMMSRVYRRAGVRMQMHGSADGYGRRPVCCASFAVSDQVR--------MLTADSTAEAIDTIREILKLDHVTLHILTNPTTGLDNPFVRTTYPEGWVSRYLLNNMAVADPVLQRAQKGDDAFFWSDLVLD-GDQQKTMEEFVQAGLGTGYSLVHVDSHGRKSVLSISRVRSEG-ADHVARHVDGLQAHMDLHVKALAEAA-ADAMGVPQLAPREYECLRFTAQGKTYSEIAIILNLSEHTVRSYLKLARVKLNCVSLAQAVAKAVRYRMI
>BAMX01000001.1
-VFSYKERHSYATAYDKMIQARATVFGDRPEWHAAIKNSREEDEYDRCNPLYFVSLNKDGEHSASLRIMPTTGPTMLRREFHKFFDDCPDIISPDIWECTRMCVTGDSASP--EGRAVTIQVSKALCRIAFENGISQLSGLYYKNMNRIYRRIGWEPFLLTHAQ-HEQDDICLGLWNVNPSAL------------------------------YHYL-GDP-QHPPPPEPGFTTYPDAWVQCYLANDYARIDPVIQRGLRSILPFEWSELKITTPEQQKLFADSQAFDLGSALSIPLCGLAGERAVFTITGRNADTFPIRI-SYIRDYQLVATYVHQRFVRLRNLVPEEHFALSQREKECLKLASESLLGKEIAHRLKLSEPVVRLYLRVARHKLGTTDTGRAVAIAKQRGLI
>LMNQ01000023.1
HVVTAENMQDYAGALDQAFRLRHRVFVEELGWSLARPDRREIDEFDDEHAIHLLALDETESVIGYSRLLPTTRPYLLPMVLPQLCEG-AAPSGAHIVEWGRICVAECARTSGRRLNPTALALMTAIVEWGLPRGITSFISEMPTSWILRLLQLHLRAMPLGLPHEIEGEEIVAVEAAFDGRSLEILKSLDRAHSREDILRAIMPRLNALGIEYIISAMRLPARTQK-NYLILENTSDEWNRIYFSKGYMYTDPVVQATLSSTTGFRWSEIEPADPRSRQVMNEAGEFGLGDGFTVPLATLEEERGGLTFAGPRLDI--SPG-Q-RGMLTLLASYVVGQTLLIDNGPSERRMGLTPRERESLQWVAEGKTDWEIGELMGISRHGVDFHLRSARVKLGCVSRTQAVAEGFRRGLI
>MRDK01000038.1
-IIQAHEYQKYAAVLDQMFRLRKKVFADTLGWDVPVIGPYERDSYDALAPAYLVWCNDRTRLYGGMRLMPTTGPTLLYDVFRETFPAAADLVAPGIWEGTRMCIDEEAIA-GDDAGRAFSMMLLALCECALDHGIHTMISNYEPYLKRVYKRAGAEVEELGRADGYGKYPVCCGAFEVSDRVL----AFEQIKAAPHVDAAIRILQAGYGLDFVTYHLAQTIASKIDSPFVRTTYPDAWVSRYLLNSYVKVDPIVKQGFERQLPFDWSEVEPT-PEAYAMLVDAQKHGIGNGYSIPVADKAQRRALLSMNARIPADDAELVRRCRNEWIEIAHLIHRKVYEL-HGENDPVPALSPREIECLHWTALGKDYKDISVILGISEHTTRDYLKTARFKLGCATISAAASRAVQLRII
>MDLF01000096.1
--VYGHELHNHSRLAHSMFCDRADQFKTRLGWDVHVNRGEEKDQYDDLNPLYMIWEQPDGTHGGSMRFLPTTGRVMVNEVFLDLCDG-VPICSPLIWECTRFCLSREA---Q---GRIGAALMLGSLEIMRNFNIPHYTAVFYRHTARAFRNLGFGPEIVSTDGQA-RNPICMGYWEYAEETYRILESLDAIETLDGLHQIIHQVCDVFGVDHAMYLWVET---AG-NHYYFGSYSREWTDRYVERAYARVDPVVVGCYQRFHPVDWKRLDWSPKPAREFLKDALKHGVGQGYAIPIRGPNGQFALFTVSHNCDDIAEKITDKYGRDLILMAHYFNRKVLELEPSSAEEAQPLSPREVDALTLLAIGYSRAQVAETLTISEHTLRVYIESARFKLGAINTTHAIARALSLGLI
>AYWE01000002.1
QLITPDFYNEFAGELKEMHGLRFRVFKERLDWEVDTEDQMESDSFDALKPVYLLLKGSDWRIRGCVRLLPSTGPTMLRDTFPVLLGADVVPSTTDIWESSRFALDPSAPKAAGGLAQATYELFAGMIEFGLAKDLTRIVTVTDTRMERILRLATWPLSRIGEPKCVGKTQAVAGFLEISHASLNFVEQLSASVDAADLCEAMASAAAGFDFPLFAYF-TYPSASGD-APQLISNYPSSWTSRYLQQRYHSLDPVILRGLQGWDTFDWGVDRARPNSQQQILESAAEFGICGGLTMSMHDHLGRFAALTFASDESRPLLRSLARYEKALQLVAINFHIHVRRRLDDRVVDGVTLTPREFECLKWAARGKSAWDISQLLGVSKRTVTFHLENAKAKFGVRTINQAVARMAASG--
>LWLR01000001.1
KIVQTQLKDMPSSLLAELGSYRYSVFARGEGWSIPSTPGQEYDRFDRSDVTWLIAWSVRSGISGCARLMPWTEPEQTEGIV-------LPFNHEKVWEMSRFSARLEVD------PELPLNILWHAVQLAELNGIEFIISSATPMLEKMFEQHQVVYQPLTPGLIQSEDNLFAIRIPVTQPALETENKFQALATTQELKGLLQDYIQSLGFDFFAFFIQHRVPFTRPRVYLHDTYPKLWIKRYKEQNYYAIDPVLQLCQRSGRGVEWTAELFS--CAKEMWQDACNFGLLSGFSCSAMASNRAVGILSIGSKRPFITDCRRVELEARLHFLAEQSLYLLERLNDELMVQGNDFSQRELEILKWTAEGKTSQEISVILSISEHTVNFYQKNMKKRFNVSNKTQIACYAAAIGLI
>AYVK01000031.1
---------EFSDELEQMHRLRYRVFRDRLDWDVSFSGGFEVDPFDALRPHYLLLRAPAGRIDGCVRLLPTTGPTMLRDSFFALLADRPAPEDPRVWESSRFALDLPPSAKQAGIAIGTYELFAGMVEFGLSRGLRSIVTVTDLRIERILRRAGWPLERLSDPQTIGNTRAVAGYLDVSRESLRFVGQIADSADATDLRNALGEIASSLDLPSFAYLF--PSSGKGRNVRLISTYPQSWTSHYLHSRYEKIDPVIHQARGGQEPFSWDAHGADSTQQRQLMDEATQFGIHCGFTIPIHDSTGNFAALTFASDERRPPFRLINRYDRALELIAIFFHLHACRLADGRTVDGVTLSRREMECLKWAARGKTAWEIGRILGISRSTAAYHRDNARKKLGVKTAIQAAVR-------
>CYSE01000003.1
RYIYGEDLHKFPKLARSMFLDRADQFKTRLGWAVNVDDGFERDEYDDENPLYVIWENADGTHGGSMRLLPTIGKTMVNDHFIHLTDG-VRIQSPLIWECTRFCLSRTAT------PGVAAALMLAGGEVMQEFGVEHYVGVFDARMVRIYRRIGSSPEVLGSEG-EGREKISVGLWEFTSEAQTLIERLESAKGLDDLQIVIEELRDQYGVDHMVYHWVNSN---G-EQYGCGTYDLEWVNRYVERGYLRIDPVIQGCFQRFHPVNWKRLDWSSKSARALLKDAIEHGIGQGFSIPIRGPNGQFALFSLTHNCSDAEEEFTESNRRDLILVAHYFNQKALEFEPGTPEPAQQLSPRELEAMTLLAIGYSRAQAADTLSISEHTLRVYVESARFKLGAMNTTHAVARALSRGLI
>NAFL01000161.1
---------QDSELAMGMHRLRGRVFKDRLDWDVSVCNGLEIDQYDTFKPTYFLALE-QNDVVGCVRLLPTTGRNMLADTFPVLLDGNATPRSARIWESSRFCVDTKSAAAENGLRKATFLLFAAMIEWGQQHNLQAIATVTDLRMERILRRAGWHLDRLGMPRQIGSTNAVAGLLPITEEALEFVDCLHTAHTEDDFRRVAERAAHALRFRWFAYFGQ-RA---N-GPILISSYPKSWTSHYFREGYHNIDPVLQEPRNTSRVFLWDGREARSAKERRLFDDALSFKIRTGLTIRIPSSQNRFAAFTLAVDERSLGDRFVESSQDMLQTVGLTYHAHVSRTP-RYAQQVCTLTQRERQCLGWISEGKTMQDIAQLLGVGSRGVKFHLDNARRNLAALTLPHAVALALRQGLL
>LLMX01000001.1
ELLSESLEGLSAAMIAELGRYRHQVFIEKLGWDVVSTRDQEFDQFDHPQTRYIVAMG-RQGICGCARLLPTTDAYLLKEVFAYLCSE-TPPSDPSVWELSRYAASAA---DD---PQLAMKIFWSSLQCAWYLGASSVVAVTTTAMERYFVRNGVILQRLGPPQKVKGETLVAISFPAYQE--GLRSEMQPIHDSQGVFAVLEKEVRRLGFDYYAYGVRHTIPFTRPKTEVHGTYPKAWLERYQMQNYGAVDPAILNGLRSSEMVVWSDSLFD--QSRMLWNEARDWGLCVGATLPIRAPNNLLSVLSVARDQQNISSFEREEIRLRLRCMIELLTQKLTDLEPMLMSNPVCLSHREREILQWTADGKSSGEIAIILSISESTVNFHHKNIQKKFDAPNKTLAAAYAAALGLI
>FQWM01000001.1
ITIDGLNKDQFQPLLEDMFRLRARVFAGRLGWDVTIENDMEIDQFDHMDPSYVVGVDDNMNVISCARVLQTTGPHMLSDVFSAILCGQAPVRSPNIWESTRFCVDTQRLKSKHTVSTATCELMLGILEYAQDSGITDIITVIDPIMDRVLKRSNNAPHGYVETVPMGKVKALAALLDCTDERI---------RSEELYASYLNDVCSSLGFDDAAYAGINPV--GG-TMHAYVTYREDWQHHYLHRGLQNLDPTIHSAMHSVAPVDWSRLKRT-KDFKRIFSDAHDFGISEGITIPVRGPYGEFGMLSVTRNCDDGEKKHRRNVIADLQSVAAHVHDHVMSSAPSRFLHHPQLSDRELEILQWIAAGKSQQDIADIINISNRTVEVHLRSARTKLFALTTAQAVGRAIGMSLI
>CP010802.1
----------ENPAIHDVYRFRHQVFHDRLGWEVGSDQGLEHDRFDKLNPVHMFTRNRQRQVEACWRLLPTTGPYMLRDIFPQLLREETAPSDPHIWEISRFAVVPSAGRDQANICDLTFDLLRAGVDFADRNGIRHYVFVTSVAVERLLKSTGLAIYRFGRSQKVGKVLSVACWIDINDATRGLIDALNRTDSVDEIHALCAEACTGFGFDHFIYGARTPTSLVHPHLFIISGFPTPWWEHYKEQNYFQIDPTVAHCASRTVPLIWNSLAPRNPAMRRFMDESRSSGLRSGVSLPVHGWQGESAMLSMVSSREPEAQQEIVAALPELQLLTAHLHEAVRRLVEVTAGPQPGLTDRERECLLWSAEGKTSWETSQILGIAERTVIFHLQNAGTKLNVTNRQQAVARAISLRLV
>JSWK01000005.1
--VYAHDLHQHRELAHSMFVDRADQFKSRLGWDVSVDQGEERDEYDALDPLYVIWEQADGRHGGSMRFLPSTGPIMVNDVFPELTGG-DAICSPLIWECTRFCLSRDVS------GNVAGALTLAGLEIMRNFNIAHFAGVFDRRMVRIYRSLGFSPDVIGTMG-EGRDRICLGLWDYSSETY--LEVLDATTSVDGLQEIIQRVCDTFEVDHAMYHWVDSA---G-DHYHFGTYAKDWVERYQEKAYVRVDPVIIGCYQRFHPVDWRRLDWSSKPAREFLQDALAHNVGQGYSIPIRGPNGQFALFTVSHNCDDDTTRFTDKHSRDLILIGHYFNRKALEFEPDRSPEVQPLSPREIDALTLLAMGYSRAQVAKTLTISEHTLRVYIESARFKLGAINTTHAIARALSLGLI
>MTGC01000028.1
---IGRREEFDKKLLGEMHKLRAQVFKERKGWDVSVIDEMEIDGYDALSPYYMLIQEDEAQVFGCWRILDTTGPYMLKNTFPELLHGKEAPCSPHIWELSRFAINSGQKG-SLGFSDCTLEAMRALARYSLQNDIQTLVTVTTVGVEKMMIRAGLDVSRFGPHLKIGIERAVALRIELNAKTQDGFLELERSSGKLEWSAILQKMASDLGFSKILFGLLPKDSQDYENAFIVGNYPAAWREHYDRAGYARVDPTVSHCTQSVLPIFWEPSIYQTRKQHEFFEEASAAGLVYGLTMLLHGARGELGALSLSVEAENRAANRFESVLPTLWMLKDYALQSGAGLFEHPVSKPVVLTSREKEVLQWCAIGKTSWEISVICNCSEANVNFHMGNIRRKFGVTSRRVAAIMAVNLGLI
>LNIV02000012.1
ELLSESLEGLSAAMIAELGRYRHQVFIEKLGWDVVSTRDQEFDQFDHPQTRYIVAMG-RQGICGCARLLPTTDAYLLKDVFAYLCSE-TPPSDPSVWELSRYAASAA---DD---PQLAMKIFWSSLQCAWYLGASSVVAVTTTAMERYFVRNGVILQRLGPPQKVKDETLVAISFPAYQE--GLRSEMQPIHDSQGVFAVLEKEVRRLGFDYYAYGVRHTIPFTRPKTEVHGTYPKAWLERYQMQNYGAVDPAILNGLRSSEMVVWSDSLFD--QSRMLWNEARDWGLCVGATLPIRAPNNLLSVLSVARDQQNISSFEREEIRLRLRCMIELLTQKLTDLEHPLMSNPVCLSHREREILQWTADGKSSGEIAIILSISESTVNFHHKNIQKKFDAPNKTLAAAYAAALGLI
>MAVS01000065.1
KILNSRHKQTQQAALADMFRLRKKVFHDLLKWDVVVQGDFEMDHYDDANPIYVLSYDDTGRLRGSLRLLPTLGPNMLDDTFPVLLDGKPAIRDIAMWESSRFCIDPEISRSSNQVSIAAAELMCGVGELGLASGLTHIVTVTDVFLERMFRRMGCPGERIGAPHKIGSVHAVAIAWEIDTGML-------ETTTSAKWTDFLNRLQTSYNLSGCLYM-DASI--TS-AGALVYRYGHTFDQQAKDPILMLDAPVLRNVLSQMEPVDMHDLAQ-SEEGLLLRSKLRDLPLRQAVSYPLLSVDGRGAILAIASNACEEERFRRCHD-RDVHLLAGKFHAGMVKRCDARIGGVPSLTRREQETLRWTAAGKSYWETAVILGISERTVRYFMANARTKLDAVSNTQAVAKALQRGLI
>JNLW01000006.1
QTFVHEGRQLPIAQATELARYRHRVFVEQLGWTLPSADGIDRDAFDHDDTVYVVARDGSGEMCGCARLLPTTRPYLLEALFADLIADLPLPRSAAVWELSRFAASDADGG-ASGADWAVRPMLAAVVACAAERGARQLIGVTFASMERLFRRIGVHAHRAGPPKQVDGRLVVACWIDLDPQTFDAYDEFSAAEDEQQLFQRIAAYSKRLGFEYCCYGIRVPLPVSKPAVAIFDTYPDGWMAHYQAQNYIEIDSTVRDGALSTNMIVWPDVDKI--EPCPLWRDARDFGLSVGVAQSSWAARGAFGLLSIARHADRLTPAEINMLTLQTNWLANLSHSLMSRFMVPSPEARVALTAREREVLCWTAEGKTACEIGQILCISERTVNFHVNNILEKLGATNKVQAVVKAISAGLI
>MKUS01000039.1
EIIEGTPRSLSPELFEGIARYRHKVFIETLGWELPAREGLELDQFDRPDTIYLAAREYDGRLVGTARLMPTDKPYLLGEVFPQLMGGVEPPRRADVWELSRFAAVDFAQAGGQFSSPVTLQLLREVLRLAADNGVQRLITVSPLGVERLLRRAGCAAHRAAPPVVIGGQPLFACWVEVQG---SLMQAIDPDGAEDEVFAHIAFAARGLGFEWCAFGLRVPLPVTDPKVMLVNDYPAVWQHRYLEAGYVRVDPTVLHGRSSQVPLVWSEQVFA--STPGLWSEAQSAGLRYGWCQSSLDAYGVTSMLSLSRSSEPIT-TEMADKRMQMSWLVNIAHMALGRHFKPRGPPGADLTARETEVLKWTIDGKTAGEIALILSISIDTVNYHVKNATLKMNSPNKATAAVRALAMGLL
>NDFS01000059.1
---IGRREEFDKKLLGEMHKLRAQVFKERKGWDVSVIDEMEIDGYDALSPYYMLIQEDEAQVFGCWRILDTTGPYMLKNTFPELLHGKEAPCSPHIWELSRFAINSGQKG-SLGFSDCTLEAMRALARYSLQNDIQTLVTVTTVGVEKMMIRAGLDVSRFGPHLKIGIERAVALRIELNAKTQDGFLELERSSGKLEWSAILQKMASDLGFSKILFGLLPKDSQDYENAFIVGNYPAAWREHYDRAGYARVAPTVSHCTQSVLPIFWEPSIYQTRKQHEFFEEASAAGLVYGLTMPLHGARGELGALSLSVEAENRAANRFESVLPTLWMLKDYALQSGAGLFEHPVSKPVVLTSREKEVLQWCAIGKTSWEISVICNCSEANVNFHMGNIRRKFGVTSRRVAAIMAVNLGLI
>JQEI01000012.1
NIYNINYSSLSDEKSEDLFMLRKNIFKDRLEWAVNCSDGKEFDQFDNEKTNYIFGVE-NGMIICGTRMIDMKHSNMLNDTFSSFFKNMAIPKG-KFIESTRFFVDKERTHSLGRRFPVTMALFLALVNYARQHHYDGILAVASHPMMYIIKRSGWNVSVLEFSE--KNEPVYLLLGHVDLES-------------DVIRKHLEAALKDFGELIWAYVVLSKK-DMS-YMFGVTNYPGEWVKRYKEEGLQYTDPVVITALNRLTPFSWDENLTIGFHFSELFDQAREFGITNGYTFVLHDYNNNLVTLSFIITSDRKARQSLINNKGDLSVLLASVHEMYLALVSAISEREPQFTERENEILYWASVGKTYQETGMILGITTRTIKFHMSNVVKKLGVANSRHAIRLGVELQLI
>MUJJ01000001.1
KIVQTQLKDMPSSLLAELGSYRYSVFARGEGWSIPSTPGQEYDRYDRSDVTWLIAWNAREGISGCARLMPWFEPELSEGIV-------LPFSHEKVWEMSRFSARLDVD------AELPLNILWHAVQLAELNGMEYIISSATPMLEKMFEEHQVVYEPLTPGLILSEDNLFAIRIPVVQPALEAKEKFQALTVSSELKPLLQQFIESLGFDYFAFLIQHPVPFTRPRIHLHSTYPKLWVKRYEKQNYYAVDPVLRLCQRPGRGMAWTEELFA--DAGNLWREAREYGLQSGFSCSAMAPNRVIGILSISS-QQPISQLCHAELEVKLHLLAELSLDTLERFSDDMMVLKKEFSQRELEILKWTAEGKTAVEISLILSISEHTVNFHQKNMQKRFNVSNKTQIACYAAAIGLI
>AYWA01000001.1
HIVTNENVDLYREEMQQAFRLRHKVFVEERGWDLRREDGQEIDRFDNEYAVHMLFIEDDHHVIGYQRLLPSTRPHLLSEVLSSLCEG-ERPVGPNIWEWTRYCVEAGHRERGRMLSPVANALLGGIVEWGLHNGVDTIIIEMNPLWLLRLVQFHFRVTPLGLPQVISGEEAVAVTAKFDERTLAFMLDIQRSKTAKDVSEALLSFAARFGTTSILAGIIPPPSAEQLSHVLLDHWPAEWTDRYFSKGYLYRDPTIRLVAQGSQPFSWRDIGSLWPGGRRIMDEAAEFGLREGLTFSFLTLERQRVGLSIAGERLEL-PPGE--Q-DAFLLVAAYAFGKAVILAENGQTGRVGLSPRQNDVLQWASLGLSVEAIADRLGISSHTADSHLRAARERLGVQNTVHAVAEAFRLGLI
>FOWA01000013.1
TTLSFANLHNHGELFANIFRARKQSFIVQKRWNLPQTDDMEFDQYDTPMSRWVAIHE-NGRVLAGVRLTPTTASYMIRDAQLNLLGGEPAPVEAGTWEASRLFVDHTIPQR--ERRRVHFNLVAEMTNSARELGASRLVCLVASTWPRWLVPCGLDAQAMGPVVWIDDGYFQCVSINLAA------------SSRAEINAALAKLKKLAPAGYFIGLHI-RF--AA-PLMQFQTYNKEWAQRYSERAYALRDPTIAWGFSTTGACRWSVLPI--PDPFSILQDAADHGLHYGLV-VAHGPIKSRTIAAFAHDK-----REFTDDE--IDV----ISATLRRL-HEITEPPESLTKAQQEALRCIAEGDRHAAAAAKLGITESAFKARLISARERLMARTTAEALQRAKDYRLL
>LPJO01000040.1
QTFVDEGGRLPPEHAAELGRYRRRVFVEQLGWALPANDGAERDQFDRDDTVYVFARSGGGRMCGCARLLPTTRPYLLMSLFPDLIADMPLPQSAAVWELSRFAATGDDSG-ADPAEWAVRPMLAAVVSCAARLGARQLIGVTFASVERLFRRIGIHAHRAGPPKQVDGRLVVACWIDIDPQTFDAYDQFSAAEDEQQLFQRIAAYSKRLGFEYCCYGIRVPLPVSKPAVAIFDTYPDGWMAHYQAQNYIEIDSTVRDGALSTNMIVWPDVDKI--EPCPLWRDAHDCGLSVGVAQSSWAARGAFGLLSIARHADPLTPAEINMLTLQTNWLANLSHSLMSRFMVPSPEARVALTAREREVLCWTAEGKTACEIGQILSISERTVNFHVNNILEKLGATNKVQAVVKAISAGLI
>JQOG01000002.1
EIFDVNHTLLSETKSEELFTLRKETFKDRLNWAVQCTDGMEFDQYDNNNTTYLFGMK-DNTVICSLRFIETKYPNMITGTFFPYFKEINIPEG-NYLESSRFFVDKSRAKDG-NEYPISSMLFLSMINYSRDKGYDGIYTIVSHPMLTILKRSGWGIRVVELS--EKEERVYLVFLPVDDENQ-------------------------IKFSF-MVL-NKKN---PSEMIIISSYPDEWVNLYKENKYQHIDPVVLASFNKISPFSWEKSLVIRLQLAKIFDLSKKYNIINGYTFVLHDHGDNLAMLSIIVDSSYPDDTFIEEKKDTFQMLLIDAYEKIISLCREQLNNKEIFSQRENEILYWASMGKTYLEVAIILGIKTSTVKFHIGNVVKKLGVLNAKHAIRLGVELQLI
>LOWD01000097.1
RTFVHGDGRLPSDLAADLGLYRHRVFVEQLGWKLPSSEGFERDQYDRDDTVYVVARDDDEEICGCARLLPTTRPYLLKELFPTLVNDMPLPQSASVWELSRFAANAEDPTGSGNPAWAVRPMLSAVVECAVRLGAKQLIGVTFLSMERLFRRIGVHAHRAGPAQQIDGRMVVACWIDLDSQTLDAYLQFSAAENEQQLFRQIATYSKRLGFEYCCYGIRVPLPISKPAVAIFDTYPNGWMERYQEMNYLEVDPTVRDGALSSNMIVWPEASR--SDETTLWNDARDHGLAVGVAQSSWAPRGVFGLLTIARHTDRLT-AEINQLTLQANWLANMSHSLMSRFLVPKPESGVALTHREREVLCWTGEGKTACEIGQILSISERTVNFHVNNILDKLGATNKVQAVVKAIAMGLI
>FOPF01000010.1
IIVDALNRHEYSGLLDRMFQLRAQVFGGRLGWDVHVENGREVDQFDALDPGYVIGVNEDGEVVSCVRALQTTGPHMLADVFSAILGGEAPLRSPTVWESTRFCVDTKRLGGPGTISGATSELMIGSLEWAMTSGISDIVTVIDPIMNKVLKRSNAPYDYLGETTQMGKVPAMAALLDCTPERI-------EQTSSATLQDFLVKLCERLGLEHAAYAGMDQ--SQG-DIRGFVTYPEEWVRHYRENNLAKGDATLHLASRSIAPVDWSRIPRS-EEYDRFLDRAMDFGIRNGVTVPVRGPFGDIGMLSVSMSGSADAARTYARVVPELQVAAVHVHDNVVRAFASPPGIRPTLSAREVEILQWIAVGKTQRDIGSILAISDRTVEVHLRSARTKLAALTTAQAVARGIKARLI
>FP236842.1
KIIQTKLKDMPSSFLAELGSYRYNVFVKSEGWAIPSSPGQEYDRYDCSDVICLIAWTAQYGICGYARLMAGRLSSGLEAGGT-----PSTGEQDIFWEMSRFSARMEID------AELPLNILWHATQLAEQSGIHYLYSAATPMLEKMFDQHQISYQSLMPGVVQSEDNLFSIKIPVNQPCLDIKSAYEKGGGIVHITRIIEQQLRELELDFYSLFIRHPVPFTRPKTFLYSNYPEDWLEHYFREDFYQLDPVLKMCGSPGKIWLWDDEAIS--SGVRVFENARNYGIFHGLSCSVMASNRSVGIFSMST-ANSLK-IELTME-LKIQYISELSMASLIKINDIMATTKLDLSQRELEILKWTAEGKTSAEISLILSISENTVNFHQKKMQKRFNAPNKTQIASYAAAIGLI
>FPBH01000014.1
-----MRQEFDNADINEMYRLRARVFHGRLGWDIPTIAGMEIDGYDALGPHYMLIQGDDRHVRGCWRLMPTEGPNMLKDTFPQLLHGADAPVGRHIWELSRFAIETSGEEQSFGFADLTMQAIHELVTFADRMGITRYVTVTTTPIERLLRKTGIDISRLGSPLQIGVERAVALDIAVSPKTR------LNAADEAEWFGAIAGLADTWGFDRLLIAMLPRPTIRLEDAYVRSTYAPAWRRTYDEQGLVHIDPTVSHCATRATPLIWSPDIFTTAPQQSMYEEARSHGLRAGVTLPIHGPNQEAGMMCFVNDSNPTE-AFWRVALPNLVLLRDLVIDTSQRHLNTAQTLLPKLTPRERECLKWTARGKSTWEISHILSCSEAVVNFHMKNIRTKFGVNSRRAAAVIAAQLGLI
>JYFE01000031.1
---------SRYDLVRQFMALRKATFIDEMDWDLSHADGIEFEQYDSFHAVYVIAHR-GKDVIGGARLIRTDRSYMIKDAYDDLCYE-APPISEDVWELTRLATLPK--------IDVARDILKVANRYLADRKAKTCLFLGPPAFMRIARSMGFSPAAIGPIVGNETGRFLAFKCEI---------------------------------------------M-G-PEHMISEFPAEWRTEYEEKNYMVADPILIWAFSLSGVRRWSEVRL--PDIRKVLERGRAHGLAYGAVFSQKRGL-KRSVLSIAHDSR-----EFTDE--EIDA-VD---ARFSLWCD-LATNQAALTAKEIAVLQLLRDGEGQKEIAQILQIAETTVKQRAVSATKKLGAKNRTQAVAIALKRGFL
>LXVX01000007.1
[truncated: 2,528,646 more chars]
