# Supplementary material for: A covariation analysis reveals elements of selectivity in quorum sensing systems
Source: eLife. 2021 Jun 28;10:e69169. doi: 10.7554/eLife.69169 (PMC8328516; doi:10.7554/eLife.69169)
Supplement: Figure 4—figure supplement 2—source data 1. — Lanes 1–4 are not relevant and not shown in any figure. Lane 5 contains a protein ladder. Lanes 6–9 contain the soluble fraction of lysed cultures of PAO-SC4 with the following LasR amino acid substitutions: (6) wild type (WT), (7) A127L, (8) L130F, (9) R61L. [file elife-69169-fig4-figsupp2-data1.png.zip]

Archive with 1 entries (1 files):
- Figure4-figuresupplement2–sourcedata1.png
