# Supplementary material for: A covariation analysis reveals elements of selectivity in quorum sensing systems
Source: eLife. 2021 Jun 28;10:e69169. doi: 10.7554/eLife.69169 (PMC8328516; doi:10.7554/eLife.69169)
Supplement: Figure 4—figure supplement 2—source data 3. — Lane 1 contains a protein ladder. Lane 2 contains the soluble fraction of lysed Pseudomonas aeruginosa PAO1∆lasR. Lanes 3–6 contain the soluble fraction of lysed cultures of PAO-SC4 with the following LasR amino acid substitutions: (3) wild type (WT), (4) A127L, (5) L130F, (6) R61L. [file elife-69169-fig4-figsupp2-data3.png.zip]

Archive with 1 entries (1 files):
- Figure4–figuresupplement2–sourcedata3.png
