# Supplementary material for: A covariation analysis reveals elements of selectivity in quorum sensing systems
Source: eLife. 2021 Jun 28;10:e69169. doi: 10.7554/eLife.69169 (PMC8328516; doi:10.7554/eLife.69169)
Supplement: Figure 5—figure supplement 1—source data 1. — This TLC contained six samples. 14C-AHLs were extracted from (1) media-only control, (2) Pseudomonas aeruginosa PAO1ΔrhlI, (3) PAO-SC4 pJN-lasIWT, (4) PAO-SC4 pJN-lasI140Y, 145S, 152L, 157V, (5) PAO-SC4 pJN-lasI125I, 140Y, (6) PAO-SC4 pJN-empty. Lanes 1 and 6 have no detectable radioactivity, lanes 4 and 5 are irrelevant and not shown in any figure. [file elife-69169-fig5-figsupp1-data1.jpeg.zip]

Archive with 1 entries (1 files):
- Figure 5 – figure supplement 1- source data 1.jpeg
