# Supplementary material for: A covariation analysis reveals elements of selectivity in quorum sensing systems
Source: eLife. 2021 Jun 28;10:e69169. doi: 10.7554/eLife.69169 (PMC8328516; doi:10.7554/eLife.69169)
Supplement: Figure 5—figure supplement 1—source data 3. — This TLC contained nine samples. 14C-AHLs were extracted from PAO-SC4 harboring pJN-lasI with the following amino acid substitutions: (1) wild type (WT), (2) 145S, (3) 152L, (4) 157V, (5) 145S, 152L. Lanes 6–9 are not relevant and not shown in any figure. Lanes from this TLC are also shown in Figure 7—figure supplement 2E as the second set of images in a series of three TLC images. [file elife-69169-fig5-figsupp1-data3.jpg.zip]

Archive with 1 entries (1 files):
- Figure5–figuresupplement1-sourcedata3.jpg
