# Supplementary material for: A covariation analysis reveals elements of selectivity in quorum sensing systems
Source: eLife. 2021 Jun 28;10:e69169. doi: 10.7554/eLife.69169 (PMC8328516; doi:10.7554/eLife.69169)
Supplement: Figure 5—figure supplement 1—source data 5. — This TLC contained nine samples. 14C-AHLs were extracted from PAO-SC4 harboring pJN-lasI with the following amino acid substitutions: (1) wild type (WT), (2) 125I, (3) 125I, 152L, (4) 125I, 145S, 152L, (5) 102M, (6) 142G, (7) 145P, (8) 157W, (9) 140Y. Lanes 1–4 of this TLC are also shown in Figure 7—figure supplement 2E as the first image in a series of three TLC images. Lane 9 is irrelevant and not shown in any figure. [file elife-69169-fig5-figsupp1-data5.jpeg.zip]

Archive with 1 entries (1 files):
- Figure5–figuresupplement1-sourcedata5.jpeg
