# Supplementary material for: A covariation analysis reveals elements of selectivity in quorum sensing systems
Source: eLife. 2021 Jun 28;10:e69169. doi: 10.7554/eLife.69169 (PMC8328516; doi:10.7554/eLife.69169)
Supplement: Figure 5—figure supplement 1—source data 6. [file elife-69169-fig5-figsupp1-data6.tiff.zip]

Archive with 1 entries (1 files):
- Figure5–figuresupplement1-sourcedata6.tiff
