# Supplementary material for: A covariation analysis reveals elements of selectivity in quorum sensing systems
Source: eLife. 2021 Jun 28;10:e69169. doi: 10.7554/eLife.69169 (PMC8328516; doi:10.7554/eLife.69169)
Supplement: Figure 5—figure supplement 1—source data 7. — This TLC contained nine samples. 14C-AHLs were extracted from: (1) Pseudomonas aeruginosa PAO1ΔrhlI, (2) PAO-SC4 pJN-empty, (3) PAO-SC4 pJN-lasIWT, (4) PAO-SC4 pJN-lasI102S, (5) PAO-SC4 pJN-lasI102I, (6) PAO-SC4 pJN-lasI142A, (7) PAO-SC4 pJN-lasI145A, (8) PAO-SC4 pJN-lasI145D, (9) PAO-SC4 pJN-lasI157V. Lanes 3–9 are shown with labels in Figure 5—figure supplement 1E. Lanes 1 and 2 are not shown in any figure. [file elife-69169-fig5-figsupp1-data7.jpeg.zip]

Archive with 1 entries (1 files):
- Figure5–figuresupplement1-sourcedata7.jpeg
