# Supplementary material for: A covariation analysis reveals elements of selectivity in quorum sensing systems
Source: eLife. 2021 Jun 28;10:e69169. doi: 10.7554/eLife.69169 (PMC8328516; doi:10.7554/eLife.69169)
Supplement: Figure 6—source data 1. — Pseudomonas aeruginosa PAO-SC4 wild type (WT) or harboring LasRL125F, A127M, L130F are labeled as ‘WT’ or ‘mutant’, respectively. Plates are 60 mm × 15 mm. [file elife-69169-fig6-data1.tiff.zip]

Archive with 1 entries (1 files):
- Figure6sourcedata.tiff
