# Supplementary material for: A covariation analysis reveals elements of selectivity in quorum sensing systems
Source: eLife. 2021 Jun 28;10:e69169. doi: 10.7554/eLife.69169 (PMC8328516; doi:10.7554/eLife.69169)
Supplement: Figure 7—figure supplement 2—source data 1. — Source data for the first two sets of images in this series are provided in Figure 5—figure supplement 1—source data 3–6. Source data for the third image is provided here. This TLC contained seven samples. 14C-AHLs were extracted from PAO-SC4 harboring pJN-lasI with the following amino acid substitutions: (1) 125I, 145S, (2) wild type (WT). These two lanes are shown, with labels in Figure 7—figure supplement 2E. Lanes 3–6 are irrelevant and not shown in any figure. [file elife-69169-fig7-figsupp2-data1.jpg.zip]

Archive with 1 entries (1 files):
- Figure7-figuresupplement2-sourcedata.jpg
