# Supplementary material for: A covariation analysis reveals elements of selectivity in quorum sensing systems
Source: eLife. 2021 Jun 28;10:e69169. doi: 10.7554/eLife.69169 (PMC8328516; doi:10.7554/eLife.69169)
Supplement: Source data 1. [file elife-69169-data1.zip]

Archive with 31 entries (28 files):
- SourceData/
- SourceData/Figure 5 ΓÇô figure supplement 1- source data 5.jpeg
- __MACOSX/
- __MACOSX/SourceData/
- __MACOSX/SourceData/._Figure 5 ΓÇô figure supplement 1- source data 5.jpeg
- SourceData/Figure 7 - figure supplement 2 - source data.jpg
- __MACOSX/SourceData/._Figure 7 - figure supplement 2 - source data.jpg
- SourceData/Figure 5 ΓÇô figure supplement 1- source data 3.jpg
- __MACOSX/SourceData/._Figure 5 ΓÇô figure supplement 1- source data 3.jpg
- SourceData/Figure 5 ΓÇô figure supplement 1- source data 4.tiff
- __MACOSX/SourceData/._Figure 5 ΓÇô figure supplement 1- source data 4.tiff
- SourceData/.DS_Store
- __MACOSX/SourceData/._.DS_Store
- SourceData/Figure 5 ΓÇô figure supplement 1- source data 2.tiff
- __MACOSX/SourceData/._Figure 5 ΓÇô figure supplement 1- source data 2.tiff
- SourceData/Figure 4 - figure supplement 2 ΓÇô source data 2.tiff
- __MACOSX/SourceData/._Figure 4 - figure supplement 2 ΓÇô source data 2.tiff
- SourceData/Figure 6 source data.tiff
- __MACOSX/SourceData/._Figure 6 source data.tiff
- SourceData/Figure 5 ΓÇô figure supplement 1- source data 1.jpeg
- __MACOSX/SourceData/._Figure 5 ΓÇô figure supplement 1- source data 1.jpeg
- SourceData/Figure 5 ΓÇô figure supplement 1- source data 7.jpeg
- __MACOSX/SourceData/._Figure 5 ΓÇô figure supplement 1- source data 7.jpeg
- SourceData/Figure 5 ΓÇô figure supplement 1- source data 6.tiff
- __MACOSX/SourceData/._Figure 5 ΓÇô figure supplement 1- source data 6.tiff
- SourceData/Figure 4 ΓÇô figure supplement 2 ΓÇô source data 4.tiff
- __MACOSX/SourceData/._Figure 4 ΓÇô figure supplement 2 ΓÇô source data 4.tiff
- SourceData/Figure 4 ΓÇô figure supplement 2 ΓÇô source data 3.png
- __MACOSX/SourceData/._Figure 4 ΓÇô figure supplement 2 ΓÇô source data 3.png
- SourceData/Figure 4 - figure supplement 2 ΓÇô source data 1 .png
- __MACOSX/SourceData/._Figure 4 - figure supplement 2 ΓÇô source data 1 .png
